# Supplementary material for: Epigenetic reprogramming rewires transcription during the alternation of generations in Arabidopsis
Source: eLife. 2021 Jan 25;10:e61894. doi: 10.7554/eLife.61894 (PMC7920552; doi:10.7554/eLife.61894)
Supplement: Supplementary file 1. [file elife-61894-supp1.txt]

peakID	peak.group	Chr	Start	End	Annotation	Distance.to.TSS	Nearest.PromoterID	Gene.Name	Gene.Description	Gene.Type	MN-vs-GN.log2FoldChange	MN-vs-GN.pvalue	MN-vs-GN.padj	MN-vs-SN.log2FoldChange	MN-vs-SN.pvalue	MN-vs-SN.padj	MN-vs-VN.log2FoldChange	MN-vs-VN.pvalue	MN-vs-VN.padj	GN-vs-SN.log2FoldChange	GN-vs-SN.pvalue	GN-vs-SN.padj	GN-vs-VN.log2FoldChange	GN-vs-VN.pvalue	GN-vs-VN.padj	SN-vs-VN.log2FoldChange	SN-vs-VN.pvalue	SN-vs-VN.padj
SPOpeak1	SPOsp	1	339	540	Intergenic	-3192	AT1G01010.1	NAC001	NAC domain containing protein 1	protein-coding	1.391180542	4.92E-12	5.62E-10	1.85242601	5.40E-18	1.81E-16	1.485997357	3.61E-11	3.39E-10	0.461245468	0.040561502	0.076280171	0.094816815	0.686548653	0.762651139	-0.366428653	0.136509123	0.178104916
SPOpeak2	SPOsp	1	1532	1694	Intergenic	-2018	AT1G01010.1	NAC001	NAC domain containing protein 1	protein-coding	1.135604789	7.10E-07	1.47E-05	1.872033099	8.25E-14	1.49E-12	2.136584465	1.29E-13	1.71E-12	0.73642831	0.004310187	0.011359866	1.000979676	0.000684253	0.002199201	0.264551366	0.396390061	0.457368033
SPOpeak3	SPOsp	1	2500	2734	Intergenic	-1014	AT1G01010.1	NAC001	NAC domain containing protein 1	protein-coding	0.976680492	3.92E-06	6.09E-05	1.978613306	9.77E-17	2.75E-15	1.827599051	8.90E-13	1.05E-11	1.001932815	3.36E-05	0.000167268	0.850918559	0.001013681	0.003096416	-0.151014256	0.591006522	0.646528924
peak1	common	1	8632	8959	promoter-TSS (AT1G01020.2)	-58	AT1G01020.2	ARV1	ARV1 family protein	protein-coding	0.552316973	0.000106974	0.000962628	0.3996786	0.005901321	0.012859633	0.272016312	0.072772067	0.113678464	-0.152638374	0.284778424	0.38298364	-0.280300661	0.060359235	0.1058093	-0.127662287	0.400144713	0.461210256
peak2	SNsp	1	14582	14840	promoter-TSS (AT1G01030.1)	-997	AT1G01030.1	NGA3	AP2/B3-like transcriptional factor family protein	protein-coding	0.406012513	0.067068612	0.160456142	-0.147761443	0.509022345	0.594373101	0.872084051	0.000567892	0.001526761	-0.553773956	0.010795775	0.025063009	0.466071538	0.059458627	0.104503348	1.019845494	4.24E-05	0.000107043
peak3	common	1	19746	21528	Intergenic	-2484	AT1G01040.1	DCL1	dicer-like 1	protein-coding	0.625938978	2.00E-13	3.12E-11	0.348495239	7.13E-05	0.000246849	0.796255908	4.37E-17	9.14E-16	-0.277443739	0.001428241	0.004384814	0.17031693	0.070246991	0.120398407	0.447760668	3.41E-06	1.03E-05
peak4	common	1	22551	23538	promoter-TSS (AT1G01040.2)	-77	AT1G01040.1	DCL1	dicer-like 1	protein-coding	0.069762731	0.581957551	0.723772655	0.020029745	0.880181597	0.909538615	-0.062145928	0.650406881	0.716141707	-0.049732986	0.694383765	0.769077542	-0.131908659	0.314078169	0.412940547	-0.082175673	0.54860747	0.606667922
peak5	VNsp	1	33106	33863	promoter-TSS (AT1G01050.2)	-313	AT1G01050.1	PPa1	pyrophosphorylase 1	protein-coding	0.753779013	5.14E-10	3.08E-08	1.300082276	2.95E-23	2.16E-21	0.246768313	0.053789254	0.087482262	0.546303263	3.05E-05	0.000153745	-0.5070107	7.57E-05	0.000313802	-1.053313963	1.63E-14	1.71E-13
peak6	common	1	37787	38663	promoter-TSS (AT1G01060.3)	-354	AT1G01060.5	LHY	Homeodomain-like superfamily protein	protein-coding	0.549859211	6.72E-09	2.70E-07	0.820360055	1.87E-16	5.08E-15	0.179067298	0.074569864	0.116108857	0.270500844	0.005848596	0.014819046	-0.370791912	0.000177499	0.000672639	-0.641292757	5.90E-10	3.17E-09
peak7	VNsp	1	48767	49413	TTS (AT1G01100.1)	214	AT1G01090.1	PDH-E1 ALPHA	pyruvate dehydrogenase E1 alpha	protein-coding	0.278135556	0.027550646	0.082352604	1.083694966	3.64E-15	8.10E-14	-0.010871138	0.935410634	0.951973516	0.80555941	1.29E-09	1.94E-08	-0.289006694	0.025054518	0.050159605	-1.094566104	6.12E-15	6.90E-14
SPOpeak4	SPOsp	1	55340	55659	TTS (AT1G01110.2)	3438	AT1G01110.1	IQD18	IQ-domain 18	protein-coding	0.767740138	2.46E-08	8.18E-07	1.541114844	2.08E-24	1.79E-22	0.559526541	0.000161441	0.000489664	0.773374706	3.30E-07	2.81E-06	-0.208213597	0.161245818	0.240800912	-0.981588303	1.13E-09	5.82E-09
peak8	VNsp	1	58131	59158	exon (AT1G01120.1, exon 1 of 1)	571	AT1G01120.1	KCS1	3-ketoacyl-CoA synthase 1	protein-coding	0.3097941	0.004297897	0.01924958	0.7055277	1.04E-09	9.14E-09	-0.6232737	2.51E-08	1.55E-07	0.3957336	0.000405201	0.001481394	-0.9330678	5.73E-18	3.31E-16	-1.328801	8.32E-31	7.13E-29
peak9	common	1	67175	67927	promoter-TSS (AT1G01140.3)	74	AT1G01140.2	CIPK9	CBL-interacting protein kinase 9	protein-coding	0.3500831	0.002219244	0.0114623	0.5985387	6.15E-07	3.25E-06	0.2620141	0.03418303	0.05878263	0.2484556	0.03236579	0.063254	-0.08806892	0.4626704	0.5624995	-0.3365246	0.007219187	0.01236394
SPOpeak5	SPOsp	1	68502	68665	promoter-TSS (AT1G01140.3)	-809	AT1G01140.1	CIPK9	CBL-interacting protein kinase 9	protein-coding	0.916958243	1.10E-06	2.11E-05	1.104919343	1.54E-08	1.11E-07	1.615045438	7.61E-13	9.09E-12	0.1879611	0.343417966	0.444714843	0.698087195	0.002199173	0.006143751	0.510126095	0.029210555	0.044380428
peak10	common	1	72104	72363	promoter-TSS (AT1G01150.3)	-95	AT1G01150.1	AT1G01150	Homeodomain-like protein with RING/FYVE/PHD-type zinc finger domain-containing protein	protein-coding	0.029619745	0.845901715	0.911120529	0.082275967	0.601444829	0.678895656	0.033572343	0.838886881	0.873956978	0.052656223	0.720473096	0.789641341	0.003952599	0.979690714	0.985709878	-0.048703624	0.761246559	0.79940768
peak11	common	1	75946	76456	exon (AT1G01180.1, exon 1 of 1)	811	AT1G01180.1	AT1G01180	S-adenosyl-L-methionine-dependent methyltransferases superfamily protein	protein-coding	-0.113264967	0.390688437	0.559625356	0.391779629	0.005389537	0.011862156	0.031743552	0.826229954	0.864218019	0.505044596	0.000116865	0.000497604	0.145008518	0.283364049	0.380585419	-0.360036077	0.01229246	0.020111212
peak12	common	1	83190	83412	exon (AT1G01190.1, exon 2 of 2)	1563	AT1G01190.1	CYP78A8	cytochrome P450, family 78, subfamily A, polypeptide 8	protein-coding	0.227210134	0.189146231	0.342595096	0.496724932	0.006357149	0.013739753	0.606237595	0.001864901	0.004449627	0.269514797	0.122123573	0.192109309	0.37902746	0.043460185	0.080132022	0.109512663	0.576406711	0.63256973
peak13	common	1	84073	85085	exon (AT1G01190.1, exon 1 of 2)	285	AT1G01190.1	CYP78A8	cytochrome P450, family 78, subfamily A, polypeptide 8	protein-coding	0.155754351	0.151381326	0.292609113	0.295895703	0.009152519	0.019005039	-0.100171817	0.387395937	0.470273325	0.140141352	0.194708454	0.280853844	-0.255926168	0.020608973	0.042388911	-0.396067521	0.00060075	0.001248326
peak14	VNsp	1	91326	91853	promoter-TSS (AT1G01220.7)	-53	AT1G01220.7	FKGP	L-fucokinase/GDP-L-fucose pyrophosphorylase	protein-coding	-0.030009503	0.83785313	0.90613115	0.838524681	1.70E-07	9.99E-07	-0.360003847	0.020489352	0.037510185	0.868534183	8.18E-09	1.02E-07	-0.329994345	0.023184144	0.046981073	-1.198528528	5.06E-14	4.95E-13
peak15	common	1	97186	97770	promoter-TSS (AT1G01230.1)	66	AT1G01230.1	AT1G01230	ORMDL family protein	protein-coding	-0.002195074	0.987476322	0.993204311	0.641539526	2.03E-05	7.91E-05	-0.141926472	0.344610853	0.426915246	0.6437346	5.48E-06	3.41E-05	-0.139731398	0.322436694	0.421780064	-0.783465997	2.47E-07	8.93E-07
peak16	common	1	98965	99916	promoter-TSS (AT1G01240.1)	-425	AT1G01240.4	AT1G01240	transmembrane protein	protein-coding	0.509101785	3.08E-07	7.23E-06	0.796449025	3.59E-14	6.86E-13	0.283802083	0.007880281	0.016116734	0.28734724	0.005409979	0.013854971	-0.225299702	0.031894023	0.061743765	-0.512646942	3.42E-06	1.03E-05
SPOpeak6	SPOsp	1	107577	107906	Intergenic	-1205	AT1G01260.3	AT1G01260	basic helix-loop-helix (bHLH) DNA-binding superfamily protein	protein-coding	0.857257341	7.29E-10	4.18E-08	1.32891368	3.77E-19	1.56E-17	0.830194052	4.88E-08	2.88E-07	0.47165634	0.001661333	0.004996347	-0.027063289	0.860076889	0.901093528	-0.498719629	0.002095556	0.003961857
peak17	common	1	108161	109070	promoter-TSS (AT1G01260.3)	-331	AT1G01260.3	AT1G01260	basic helix-loop-helix (bHLH) DNA-binding superfamily protein	protein-coding	0.380623174	0.000855464	0.005237876	0.377918792	0.00129475	0.003344919	-0.038783784	0.746585569	0.797982213	-0.002704382	0.981016127	0.986185215	-0.419406958	0.000310153	0.001101117	-0.416702576	0.00049054	0.001033575
peak18	VNsp	1	112243	112901	promoter-TSS (AT1G01270.1)	309	AT1G01280.1	CYP703A2	cytochrome P450, family 703, subfamily A, polypeptide 2	protein-coding	0.645542822	5.41E-09	2.26E-07	1.301469193	3.81E-27	4.32E-25	0.080469527	0.490783965	0.57110514	0.655926371	4.47E-08	4.70E-07	-0.565073294	1.12E-06	7.07E-06	-1.220999665	2.38E-22	7.28E-21
peak19	common	1	119836	120780	TTS (AT1G01320.2)	154	AT1G01310.1	AT1G01310	CAP (Cysteine-rich secretory proteins, Antigen 5, and Pathogenesis-related 1 protein) superfamily protein	protein-coding	0.465365915	4.77E-06	7.19E-05	0.80978363	7.98E-14	1.45E-12	0.239106445	0.029019808	0.05079189	0.344417715	0.001196917	0.003756799	-0.22625947	0.035246668	0.067104609	-0.570677185	5.30E-07	1.82E-06
peak20	common	1	127862	129250	intron (AT1G01320.1, intron 4 of 24)	2014	AT1G01320.1	AT1G01320	Tetratricopeptide repeat (TPR)-like superfamily protein	protein-coding	0.108208196	0.27917615	0.447245395	-0.019975187	0.847922955	0.884442536	-0.305593258	0.004037447	0.008886259	-0.128183383	0.196528962	0.282920777	-0.413801454	4.55E-05	0.000199508	-0.28561807	0.006830385	0.011749013
peak21	common	1	129483	129912	intron (AT1G01320.1, intron 3 of 24)	873	AT1G01320.1	AT1G01320	Tetratricopeptide repeat (TPR)-like superfamily protein	protein-coding	0.419437435	0.013631466	0.048428318	0.286959307	0.101282092	0.154467268	0.976662328	6.28E-07	3.05E-06	-0.132478127	0.437076529	0.538426096	0.557224894	0.003684242	0.00965538	0.689703021	0.000445294	0.000944608
SPOpeak7	SPOsp	1	130558	130928	promoter-TSS (AT1G01320.2)	7	AT1G01335.1	AT1G01335	auxin-responsive endogenous peptide protein	protein-coding	0.611556565	7.40E-06	0.000104475	0.840372156	3.36E-09	2.71E-08	0.399122471	0.00622046	0.013066415	0.22881559	0.103502758	0.167110791	-0.212434094	0.141079641	0.215952323	-0.441249684	0.003205336	0.005870665
peak22	common	1	138273	138542	promoter-TSS (AT1G01355.3)	-82	AT1G01355.2	AT1G01355	Putative endonuclease or glycosyl hydrolase	protein-coding	0.328451778	0.034790823	0.098541363	0.335079729	0.038799904	0.067447112	0.552521011	0.001410877	0.003451337	0.006627951	0.966319806	0.975696011	0.224069233	0.182849152	0.266900779	0.217441282	0.212208871	0.264191978
SPOpeak8	SPOsp	1	140332	140559	TTS (AT1G01355.3)	-1425	AT1G01360.1	RCAR1	regulatory component of ABA receptor 1	protein-coding	0.891762001	3.60E-07	8.23E-06	1.196002248	6.94E-11	7.51E-10	0.768506858	4.93E-05	0.000166637	0.304240247	0.101670809	0.16465548	-0.123255143	0.520360605	0.617040442	-0.427495391	0.031891992	0.048100238
peak23	common	1	148798	149715	exon (AT1G01390.2, exon 1 of 1)	550	AT1G01390.1	AT1G01390	UDP-Glycosyltransferase superfamily protein	protein-coding	0.139042773	0.193737855	0.348403948	-0.209486939	0.055863277	0.092273684	0.232844804	0.047120233	0.077857054	-0.348529712	0.000805643	0.002669607	0.093802031	0.402831153	0.504033594	0.442331743	0.000113184	0.00026521
peak24	common	1	156790	156983	promoter-TSS (AT1G01420.1)	-708	AT1G01420.2	UGT72B3	UDP-glucosyl transferase 72B3	protein-coding	0.481498554	0.003666581	0.017026661	0.56799864	0.001021299	0.00270972	0.478934314	0.008161616	0.016627054	0.086500086	0.60962928	0.696593785	-0.00256424	0.988486211	0.991995743	-0.089064326	0.62915964	0.681474016
peak25	common	1	167871	168761	promoter-TSS (AT1G01453.2)	-228	AT1G01453.1	AT1G01453	late embryogenesis abundant hydroxyproline-rich glycoprotein family protein	protein-coding	0.028860998	0.803899152	0.882697696	0.148717494	0.219335874	0.297748449	-0.66426832	3.54E-08	2.13E-07	0.119856496	0.291366206	0.389810691	-0.693129318	8.54E-10	1.06E-08	-0.812985814	5.51E-12	4.01E-11
peak26	common	1	171568	172023	TTS (AT1G01460.1)	1153	AT1G01470.1	LEA14	Late embryogenesis abundant protein	protein-coding	0.179605814	0.254405267	0.419148647	0.482665392	0.003370075	0.007855641	-0.500677043	0.002009316	0.004748622	0.303059578	0.051987226	0.094129907	-0.680282857	9.06E-06	4.65E-05	-0.983342435	8.98E-10	4.70E-09
peak27	common	1	173035	173661	promoter-TSS (AT1G01470.1)	-400	AT1G01470.1	LEA14	Late embryogenesis abundant protein	protein-coding	0.690584014	2.35E-10	1.56E-08	0.766361608	1.86E-11	2.24E-10	0.613113832	2.44E-07	1.27E-06	0.075777594	0.505132863	0.603352329	-0.077470182	0.512842672	0.609983611	-0.153247776	0.213205599	0.265320808
SPOpeak9	SPOsp	1	176943	177206	exon (AT1G01480.2, exon 3 of 3)	933	AT1G01480.2	ACS2	1-amino-cyclopropane-1-carboxylate synthase 2	protein-coding	0.421876751	0.004473954	0.01988274	0.694076257	8.35E-06	3.53E-05	0.391740604	0.01516212	0.028757716	0.272199507	0.07255305	0.124474901	-0.030136146	0.848058052	0.892272618	-0.302335653	0.065651023	0.092359938
SPOpeak10	SPOsp	1	182367	182649	promoter-TSS (AT1G01490.3)	-11	AT1G01490.4	AT1G01490	Heavy metal transport/detoxification superfamily protein	protein-coding	0.75606243	2.75E-06	4.57E-05	0.934766264	3.52E-08	2.36E-07	0.858713088	1.52E-06	6.86E-06	0.178703833	0.29252365	0.391029606	0.102650658	0.565867415	0.6575496	-0.076053176	0.68310205	0.729259504
SPOpeak11	SPOsp	1	183323	183619	promoter-TSS (AT1G01490.2)	-722	AT1G01490.2	AT1G01490	Heavy metal transport/detoxification superfamily protein	protein-coding	0.821646362	7.23E-09	2.87E-07	1.287088708	1.93E-17	6.07E-16	1.070865696	2.05E-11	1.99E-10	0.465442346	0.002267428	0.006529812	0.249219334	0.120992249	0.190228136	-0.216223012	0.201070161	0.2518748
peak28	common	1	184556	185813	exon (AT1G01500.1, exon 1 of 2)	151	AT1G01500.1	AT1G01500	Erythronate-4-phosphate dehydrogenase family protein	protein-coding	0.114740767	0.214463732	0.373911673	0.506743566	2.59E-07	1.47E-06	-0.310179257	0.001527406	0.003709132	0.392002799	2.88E-05	0.00014634	-0.424920024	5.11E-06	2.80E-05	-0.816922823	1.66E-16	2.33E-15
SPOpeak12	SPOsp	1	186987	187155	promoter-TSS (AT1G01510.1)	-74	AT1G01510.1	AN	NAD(P)-binding Rossmann-fold superfamily protein	protein-coding	0.39610051	0.050857664	0.130535246	0.500918977	0.018988772	0.03604216	0.828790567	0.000317837	0.00090471	0.104818467	0.614891192	0.701001766	0.432690057	0.054885196	0.097722075	0.327871589	0.163054692	0.208817683
peak29	common	1	187308	187765	TTS (AT1G01500.1)	391	AT1G01510.1	AN	NAD(P)-binding Rossmann-fold superfamily protein	protein-coding	-0.215138282	0.385448057	0.555231017	0.564285704	0.04037509	0.069808916	-0.357698488	0.191484587	0.259445332	0.779423986	0.003831431	0.010267239	-0.142560206	0.594872424	0.683440354	-0.921984192	0.001687382	0.003245171
peak30	common	1	190270	190482	promoter-TSS (AT1G01520.5)	-32	AT1G01520.2	ASG4	Homeodomain-like superfamily protein	protein-coding	0.864705404	1.80E-07	4.54E-06	1.207359805	7.18E-12	9.19E-11	0.293172115	0.09198114	0.139145077	0.342654401	0.053883866	0.097027637	-0.571533289	0.001134941	0.003422645	-0.91418769	8.32E-07	2.76E-06
peak31	VNsp	1	194133	194869	promoter-TSS (AT1G01530.1)	-831	AT1G01530.1	AGL28	AGAMOUS-like 28	protein-coding	0.6992658	1.47E-07	3.80E-06	0.918006041	5.50E-11	6.08E-10	-0.11259137	0.412623223	0.495257224	0.218740241	0.117144804	0.185578954	-0.81185717	3.11E-09	3.47E-08	-1.030597411	7.68E-13	6.34E-12
SPOpeak13	SPOsp	1	195493	195723	promoter-TSS (AT1G01540.2)	-37	AT1G01540.2	AT1G01540	Protein kinase superfamily protein	protein-coding	1.108066403	2.61E-10	1.71E-08	1.007341116	2.24E-08	1.56E-07	0.910962644	1.49E-06	6.74E-06	-0.100725288	0.586823747	0.67667265	-0.19710376	0.310242988	0.408862095	-0.096378472	0.627472775	0.680111007
peak32	common	1	199321	199511	promoter-TSS (AT1G01550.1)	-111	AT1G01550.1	BPS1	BPS1-like protein (DUF793)	protein-coding	0.650323163	0.000315369	0.002319259	0.665090726	0.000382704	0.001123129	0.869778267	1.63E-05	6.07E-05	0.014767563	0.936700553	0.95441604	0.219455104	0.273935892	0.370648734	0.204687541	0.321971556	0.38170417
peak33	common	1	204512	205956	promoter-TSS (AT1G01570.1)	58	AT1G01570.1	AT1G01570	transferring glycosyl group transferase (DUF604)	protein-coding	0.128925013	0.192058022	0.34626746	0.251721199	0.015300914	0.029818574	-0.003122231	0.976651977	0.982955961	0.122796187	0.214600146	0.304145848	-0.132047244	0.195346563	0.281637973	-0.25484343	0.017016494	0.027079927
peak34	common	1	206260	207076	intron (AT1G01570.2, intron 1 of 2)	1492	AT1G01570.1	AT1G01570	transferring glycosyl group transferase (DUF604)	protein-coding	0.665514756	5.43E-11	4.49E-09	1.034491202	1.61E-21	9.21E-20	0.915282352	8.69E-16	1.52E-14	0.368976446	0.000638645	0.002188277	0.249767596	0.02747071	0.054257743	-0.11920885	0.319279739	0.378904822
peak35	common	1	207449	207696	TTS (AT1G01570.1)	-1423	AT1G01580.2	FRO2	ferric reduction oxidase 2	protein-coding	0.806752305	4.97E-06	7.44E-05	0.896714364	8.67E-07	4.43E-06	0.358370572	0.053142688	0.086567161	0.089962059	0.623788629	0.708769525	-0.448381733	0.016176966	0.034461648	-0.538343792	0.004991917	0.008826325
peak36	common	1	219623	220867	exon (AT1G01600.1, exon 2 of 2)	1411	AT1G01600.1	CYP86A4	cytochrome P450, family 86, subfamily A, polypeptide 4	protein-coding	0.193777616	0.017744434	0.059380254	0.982872262	6.84E-28	8.72E-26	0.586475791	1.81E-10	1.53E-09	0.789094646	1.02E-19	1.06E-17	0.392698175	1.05E-05	5.29E-05	-0.396396471	4.02E-05	0.000101936
peak37	common	1	225540	225734	TTS (AT1G01620.2)	-1286	AT1G01610.1	GPAT4	glycerol-3-phosphate acyltransferase 4	protein-coding	0.680874144	1.98E-06	3.46E-05	0.672250414	5.18E-06	2.28E-05	0.841749572	1.23E-07	6.73E-07	-0.00862373	0.953157284	0.966554325	0.160875428	0.310061962	0.408771312	0.169499158	0.296643015	0.354610507
SPOpeak14	SPOsp	1	228313	228957	promoter-TSS (AT1G01630.1)	-164	AT1G01630.1	AT1G01630	Sec14p-like phosphatidylinositol transfer family protein	protein-coding	0.896518724	3.06E-14	5.78E-12	1.981664274	1.07E-49	1.47E-46	1.306024456	4.87E-22	1.89E-20	1.08514555	9.54E-16	5.05E-14	0.409505732	0.002737819	0.007444933	-0.675639818	7.09E-06	2.05E-05
peak38	VNsp	1	229831	230056	TTS (AT1G01640.1)	1144	AT1G01630.1	AT1G01630	Sec14p-like phosphatidylinositol transfer family protein	protein-coding	0.289094688	0.182615275	0.334079579	0.685964189	0.002578585	0.006194007	-0.707168035	0.00118077	0.002946428	0.396869501	0.068460009	0.118546812	-0.996262724	1.63E-06	9.94E-06	-1.393132224	1.97E-10	1.13E-09
peak39	VNsp	1	232878	233449	promoter-TSS (AT1G01640.1)	-533	AT1G01640.1	AT1G01640	BTB/POZ domain-containing protein	protein-coding	0.458309138	0.000704453	0.004487707	1.005205588	3.59E-12	4.84E-11	-0.151407526	0.28054105	0.359188634	0.54689645	0.000107438	0.000462329	-0.609716664	8.34E-06	4.31E-05	-1.156613114	2.36E-15	2.88E-14
peak40	common	1	237432	238060	promoter-TSS (AT1G01650.3)	71	AT1G01650.4	SPPL4	SIGNAL PEPTIDE PEPTIDASE-LIKE 4	protein-coding	0.241560899	0.057929704	0.144205755	0.445980576	0.000918489	0.002465796	0.236921574	0.088321821	0.13432833	0.204419677	0.114860246	0.182393899	-0.004639325	0.972435742	0.980801599	-0.209059002	0.138395831	0.180315689
peak41	common	1	239650	239933	TTS (AT1G01660.2)	-1886	AT1G01650.1	SPPL4	SIGNAL PEPTIDE PEPTIDASE-LIKE 4	protein-coding	0.318708644	0.018056847	0.060047197	0.463065849	0.000960979	0.002566507	0.66076728	1.31E-05	4.96E-05	0.144357206	0.285301221	0.383536738	0.342058636	0.019832477	0.040967397	0.197701431	0.192973254	0.242822913
peak42	common	1	262469	263147	promoter-TSS (AT1G01710.1)	-20	AT1G01710.1	AT1G01710	acyl-CoA thioesterase II	protein-coding	-0.045067089	0.709249074	0.817532282	0.214052676	0.093132609	0.143699862	0.048671233	0.712677434	0.769593164	0.259119765	0.030149112	0.05955929	0.093738322	0.451488913	0.55169031	-0.165381443	0.206534223	0.257868836
peak43	common	1	266071	266276	promoter-TSS (AT1G01715.1)	-160	AT1G01715.1	AT1G01715	hypothetical protein	protein-coding	0.600796397	0.007600198	0.030545869	0.378534133	0.094301269	0.145296624	0.0696935	0.765226691	0.813391217	-0.222262264	0.319261666	0.419274772	-0.531102897	0.021156135	0.043406286	-0.308840633	0.182246189	0.230791783
SPOpeak15	SPOsp	1	266268	266444	promoter-TSS (AT1G01715.1)	14	AT1G01715.2	AT1G01715	hypothetical protein	protein-coding	0.603890166	0.001715153	0.009272984	0.681687785	0.000651976	0.001809397	0.311925889	0.128672353	0.18512239	0.077797619	0.694009918	0.768704743	-0.291964277	0.150646432	0.227958234	-0.369761896	0.078481882	0.108445085
peak44	common	1	268126	269653	promoter-TSS (AT1G04043.1)	-553	AT1G04043.1	AT1G04043	ncRNA	ncRNA	0.390576615	1.86E-05	0.000224462	0.856061194	4.95E-18	1.68E-16	0.195829863	0.048275653	0.079555932	0.465484579	1.61E-06	1.16E-05	-0.194746752	0.045323946	0.082960551	-0.660231331	2.68E-10	1.51E-09
peak45	common	1	270633	270920	promoter-TSS (AT1G01730.1)	-21	AT1G01730.1	AT1G01730	hypothetical protein	protein-coding	-0.013295206	0.93478296	0.966057879	-0.125287788	0.45614678	0.54336293	-0.298585801	0.084459771	0.12935077	-0.111992582	0.477059466	0.576832407	-0.285290596	0.079627491	0.133873841	-0.173298013	0.303431645	0.361785953
peak46	common	1	274872	275241	promoter-TSS (AT1G01740.3)	-126	AT1G01740.3	BSK4	kinase with tetratricopeptide repeat domain-containing protein	protein-coding	0.671044668	1.60E-05	0.000198895	1.020000698	6.63E-10	6.06E-09	0.334334206	0.043791468	0.073094414	0.348956031	0.033758223	0.065497619	-0.336710462	0.041307084	0.076809019	-0.685666493	8.23E-05	0.000197617
peak47	VNsp	1	282494	283033	promoter-TSS (AT1G01780.1)	2	AT1G01780.1	PLIM2b	GATA type zinc finger transcription factor family protein	protein-coding	0.212668257	0.168723989	0.316208065	0.677543493	3.33E-05	0.000123638	-0.904863762	5.24E-09	3.59E-08	0.464875236	0.00276983	0.007751616	-1.117532019	2.47E-14	7.46E-13	-1.582407255	3.09E-24	1.15E-22
peak48	common	1	283870	284932	promoter-TSS (AT1G01790.2)	51	AT1G01790.1	KEA1	K+ efflux antiporter 1	protein-coding	0.052164661	0.633157915	0.761913632	0.406716965	0.000457212	0.001316694	-0.081381586	0.489671674	0.570068005	0.354552304	0.001260475	0.003932363	-0.133546247	0.232244626	0.323555455	-0.488098551	3.75E-05	9.56E-05
peak49	common	1	291022	291658	TTS (AT1G01790.2)	721	AT1G04063.1	AT1G04063	ncRNA	ncRNA	0.108081688	0.420806244	0.588991727	0.324285965	0.021292254	0.03979929	-0.172919759	0.226309191	0.299375807	0.216204277	0.105076934	0.169304878	-0.281001447	0.038250441	0.071920867	-0.497205724	0.000467523	0.000989422
peak50	common	1	298312	298821	promoter-TSS (AT1G01820.1)	-232	AT1G01820.1	PEX11C	peroxin 11c	protein-coding	0.484394524	2.46E-05	0.000282043	0.771920949	1.68E-10	1.71E-09	0.580424528	4.41E-06	1.84E-05	0.287526425	0.015102476	0.033225768	0.096030004	0.438787757	0.539085834	-0.191496421	0.139579719	0.181731949
peak51	common	1	302429	302666	promoter-TSS (AT1G01830.2)	-237	AT1G01830.2	AT1G01830	ARM repeat superfamily protein	protein-coding	0.553343201	0.000106263	0.000958315	1.24975017	1.38E-15	3.29E-14	1.664319587	1.25E-21	4.59E-20	0.696406969	6.82E-06	4.12E-05	1.110976385	1.25E-10	1.84E-09	0.414569416	0.024391036	0.03762032
SPOpeak16	SPOsp	1	303072	303411	promoter-TSS (AT1G01830.2)	-296	AT1G01840.1	AT1G01840	AP2-like ethylene-responsive transcription factor SNZ	protein-coding	0.733993797	4.76E-06	7.18E-05	1.03071647	1.02E-09	9.00E-09	1.074002588	3.64E-09	2.55E-08	0.296722673	0.078711216	0.133519174	0.340008791	0.061745795	0.107843469	0.043286118	0.819243019	0.849631104
peak52	common	1	308860	309449	promoter-TSS (AT1G01880.1)	-45	AT1G01880.2	AT1G01880	5'-3' exonuclease family protein	protein-coding	0.360056042	0.0008859	0.005395415	0.60423312	1.13E-07	6.93E-07	0.178397446	0.125397035	0.181155389	0.244177078	0.027063813	0.054428335	-0.181658596	0.10798685	0.17306413	-0.425835674	0.00032295	0.00070208
peak53	common	1	312303	312786	TTS (AT1G01910.4)	340	AT1G04077.1	AT1G04077	ncRNA	ncRNA	0.044463521	0.740781828	0.839343927	0.723067968	6.93E-07	3.63E-06	0.129621056	0.378532454	0.461185561	0.678604447	9.42E-07	7.15E-06	0.085157536	0.542970876	0.636824934	-0.593446912	8.35E-05	0.000200474
peak54	common	1	315599	316459	promoter-TSS (AT1G01920.5)	46	AT1G01920.2	AT1G01920	SET domain-containing protein	protein-coding	0.115251179	0.300914766	0.471706699	0.516264291	1.36E-05	5.51E-05	-0.047074908	0.694715826	0.754295607	0.401013112	0.000391972	0.001436837	-0.162326086	0.156037039	0.234362226	-0.563339198	3.56E-06	1.07E-05
peak55	common	1	322547	323051	promoter-TSS (AT1G01930.1)	-87	AT1G01940.1	AT1G01940	Cyclophilin-like peptidyl-prolyl cis-trans isomerase family protein	protein-coding	-0.023370513	0.864429136	0.922170964	0.32304123	0.025269596	0.046265558	-0.134438057	0.360879368	0.443237195	0.346411743	0.010292216	0.024078185	-0.111067544	0.42071474	0.521759103	-0.457479287	0.001653102	0.003185479
SPOpeak17	SPOsp	1	324919	325304	promoter-TSS (AT1G01950.1)	-205	AT1G01950.1	ARK2	armadillo repeat kinesin 2	protein-coding	0.705780225	5.86E-09	2.40E-07	1.792714364	3.87E-39	1.90E-36	1.123091954	4.86E-16	8.80E-15	1.086934139	1.85E-15	9.34E-14	0.417311729	0.002516964	0.006910851	-0.66962241	1.07E-05	3.00E-05
peak56	VNsp	1	330156	330904	TTS (AT1G01950.1)	5151	AT1G01950.2	ARK2	armadillo repeat kinesin 2	protein-coding	-0.035494759	0.808132881	0.885461654	0.96649959	2.33E-09	1.94E-08	-0.353750853	0.023019343	0.041497565	1.001994349	5.73E-11	1.16E-09	-0.318256094	0.029701698	0.058003487	-1.320250443	3.68E-16	4.99E-15
SPOpeak18	SPOsp	1	337837	338261	promoter-TSS (AT1G01970.1)	-137	AT1G01960.1	EDA10	SEC7-like guanine nucleotide exchange family protein	protein-coding	0.273811628	0.028557765	0.08483457	0.907959654	1.66E-11	2.01E-10	0.226986308	0.094218999	0.142144829	0.634148026	1.06E-06	7.94E-06	-0.04682532	0.72023387	0.791589734	-0.680973346	1.18E-06	3.82E-06
peak57	VNsp	1	341707	342358	promoter-TSS (AT1G01980.1)	8	AT1G01980.1	AT1G01980	FAD-binding Berberine family protein	protein-coding	0.247002885	0.043353223	0.115874404	0.573542742	7.53E-06	3.20E-05	-0.824382942	2.11E-11	2.05E-10	0.326539856	0.007572265	0.018525742	-1.071385828	5.44E-20	4.47E-18	-1.397925684	6.83E-30	5.05E-28
peak58	VNsp	1	345881	346303	exon (AT1G02000.1, exon 1 of 1)	576	AT1G02000.1	GAE2	UDP-D-glucuronate 4-epimerase 2	protein-coding	-0.176327746	0.251282335	0.416161787	0.469420664	0.004537769	0.010189609	-0.682023797	2.39E-05	8.59E-05	0.64574841	2.56E-05	0.000132078	-0.505696051	0.000695208	0.002230935	-1.151444461	8.97E-13	7.32E-12
peak59	VNsp	1	347579	348164	promoter-TSS (AT1G02010.4)	47	AT1G02010.4	SEC1A	secretory 1A	protein-coding	-0.032301559	0.8439659	0.90987193	0.348057016	0.044196397	0.075523682	-1.176003166	1.37E-12	1.58E-11	0.380358575	0.018223886	0.039011481	-1.143701608	9.35E-14	2.58E-12	-1.524060182	8.54E-21	2.18E-19
peak60	VNsp	1	352834	353647	TTS (AT1G02010.4)	1781	AT1G02020.3	AT1G02020	nitroreductase family protein	protein-coding	-0.081344767	0.498682187	0.657663828	0.764599715	6.52E-09	5.00E-08	-0.54811232	1.68E-05	6.25E-05	0.845944482	1.04E-11	2.51E-10	-0.466767553	9.69E-05	0.000392639	-1.312712036	1.57E-23	5.49E-22
peak61	common	1	353975	354297	TTS (AT1G02030.1)	885	AT1G02020.3	AT1G02020	nitroreductase family protein	protein-coding	-0.230019359	0.188930542	0.342474989	0.525567416	0.005575401	0.012222993	-0.248245382	0.189629487	0.257472846	0.755586775	1.61E-05	8.81E-05	-0.018226024	0.916944488	0.943088055	-0.773812798	4.37E-05	0.000109982
peak62	common	1	354490	355025	TTS (AT1G02030.1)	264	AT1G02020.3	AT1G02020	nitroreductase family protein	protein-coding	-0.043409453	0.749098172	0.84538886	0.254041446	0.076525301	0.121471082	-0.216640511	0.136924327	0.194942148	0.297450899	0.02700087	0.054338822	-0.173231058	0.205651185	0.293580085	-0.470681957	0.00112603	0.00222766
SPOpeak19	SPOsp	1	356702	356916	exon (AT1G02030.1, exon 1 of 1)	449	AT1G02030.1	AT1G02030	C2H2-like zinc finger protein	protein-coding	0.904832302	1.34E-06	2.50E-05	1.304683794	4.77E-11	5.32E-10	0.848539765	3.20E-05	0.000112238	0.399851492	0.046689162	0.085916719	-0.056292536	0.785313678	0.844670686	-0.456144029	0.035382591	0.052881673
peak63	common	1	362793	363285	exon (AT1G02060.1, exon 1 of 1)	103	AT1G02060.1	AT1G02060	Tetratricopeptide repeat (TPR)-like superfamily protein	protein-coding	0.282783919	0.020823065	0.066738604	0.802211122	9.41E-10	8.36E-09	-0.051865617	0.69012101	0.750392245	0.519427203	4.03E-05	0.000196095	-0.334649537	0.007643967	0.01824472	-0.854076739	1.85E-10	1.07E-09
peak64	VNsp	1	364050	364659	promoter-TSS (AT1G02065.2)	-811	AT1G02065.2	SPL8	squamosa promoter binding protein-like 8	protein-coding	0.823161641	4.37E-14	7.79E-12	1.102863999	9.42E-22	5.58E-20	0.091576821	0.417548885	0.500069864	0.279702357	0.015748064	0.034476981	-0.73158482	1.25E-10	1.85E-09	-1.011287178	2.67E-17	4.19E-16
SPOpeak20	SPOsp	1	368180	368393	TTS (AT1G02065.2)	-1120	AT1G02067.1	AT1G02067	hypothetical protein	protein-coding	0.987379837	2.36E-09	1.11E-07	1.499089381	2.97E-17	9.03E-16	1.226150601	4.69E-11	4.33E-10	0.511709543	0.004637424	0.012118618	0.238770764	0.207585242	0.295760511	-0.272938779	0.172581795	0.219845213
peak65	VNsp	1	372060	372410	Intergenic	-1100	AT1G02080.1	AT1G02080	transcription regulator	protein-coding	0.483732949	0.002153072	0.011189296	0.726868648	1.01E-05	4.22E-05	-0.405886017	0.011463461	0.022414201	0.243135699	0.130985123	0.203750248	-0.889618966	1.39E-08	1.35E-07	-1.132754665	4.69E-12	3.44E-11
peak66	common	1	373279	373728	promoter-TSS (AT1G02080.2)	2	AT1G02080.3	AT1G02080	transcription regulator	protein-coding	0.324858444	0.007910982	0.031530848	0.525497149	3.93E-05	0.00014375	0.17976014	0.17173647	0.236414059	0.200638706	0.103623466	0.167266417	-0.145098303	0.253727829	0.348099736	-0.345737009	0.009033477	0.015185073
peak67	VNsp	1	389105	390319	promoter-TSS (AT1G02090.3)	96	AT1G02090.1	FUS5	Proteasome component (PCI) domain protein	protein-coding	0.084542813	0.461389088	0.624814757	0.810118716	1.27E-10	1.32E-09	-0.18494661	0.136509879	0.194446006	0.725575902	2.47E-09	3.49E-08	-0.269489423	0.02453574	0.0492896	-0.995065326	2.56E-14	2.62E-13
peak68	common	1	395219	395901	promoter-TSS (AT1G02120.2)	-129	AT1G02120.3	VAD1	GRAM domain family protein	protein-coding	0.373196089	0.001037749	0.006139021	1.408947006	1.98E-28	2.72E-26	0.544797545	1.59E-05	5.92E-05	1.035750918	9.84E-17	6.27E-15	0.171601456	0.164668658	0.245114203	-0.864149462	2.19E-10	1.25E-09
peak69	common	1	401628	402385	promoter-TSS (AT1G02130.1)	-80	AT1G04087.1	AT1G04087	ncRNA	ncRNA	0.260263084	0.012836137	0.04622447	0.668410225	1.79E-09	1.51E-08	0.094890493	0.39870518	0.481244965	0.408147141	0.000133697	0.000559917	-0.165372591	0.126574088	0.197409654	-0.573519732	5.53E-07	1.90E-06
peak70	common	1	403914	404950	promoter-TSS (AT1G02145.4)	24	AT1G02140.1	MAGO	mago nashi family protein	protein-coding	0.056096166	0.586474873	0.72733036	0.415589328	0.000144988	0.00046958	-0.238404475	0.030046035	0.052411015	0.359493162	0.000514978	0.001816421	-0.294500641	0.004651023	0.011831983	-0.653993803	3.00E-09	1.45E-08
peak71	common	1	410774	412208	promoter-TSS (AT1G02170.1)	-173	AT1G02170.1	MC1	metacaspase 1	protein-coding	0.17942819	0.058012145	0.144341323	0.789673091	1.62E-14	3.28E-13	0.003306176	0.974258316	0.981296793	0.610244901	8.01E-10	1.26E-08	-0.176122014	0.074948104	0.127156649	-0.786366915	1.78E-13	1.61E-12
SPOpeak21	SPOsp	1	414723	414975	promoter-TSS (AT1G02190.2)	-200	AT1G02180.1	AT1G02180	ferredoxin-like protein	protein-coding	0.807788322	7.80E-08	2.21E-06	1.569409947	1.38E-21	7.98E-20	0.438465188	0.005866484	0.012401294	0.761621625	4.09E-06	2.64E-05	-0.369323134	0.021036811	0.043187102	-1.130944759	6.84E-11	4.22E-10
peak72	common	1	430779	430961	promoter-TSS (AT1G02220.1)	-150	AT1G02220.1	NAC003	NAC domain containing protein 3	protein-coding	0.400805468	0.064348356	0.1556399	-0.166475869	0.441247686	0.529374077	0.053438837	0.815379734	0.855413348	-0.567281337	0.00665147	0.016569652	-0.347366631	0.117871925	0.186002547	0.219914706	0.321102071	0.380717126
peak73	common	1	446337	446687	promoter-TSS (AT1G02270.1)	-216	AT1G02270.1	AT1G02270	Calcium-binding endonuclease/exonuclease/phosphatase family	protein-coding	0.356696459	0.038115093	0.105523526	0.035193671	0.83901045	0.877719612	0.28676965	0.122609823	0.177776058	-0.321502789	0.053788045	0.096897375	-0.06992681	0.697136477	0.772043478	0.251575979	0.164171948	0.210065979
peak74	common	1	452893	453155	promoter-TSS (AT1G02300.1)	-83	AT1G02300.1	AT1G02300	Cysteine proteinases superfamily protein	protein-coding	0.427061865	0.005254083	0.022567183	0.680023446	2.26E-05	8.71E-05	0.874000675	5.46E-07	2.67E-06	0.252961581	0.105527932	0.169835688	0.44693881	0.008804345	0.020579709	0.193977229	0.274044851	0.330680787
peak75	common	1	458712	459115	promoter-TSS (AT1G04103.1)	-209	AT1G04103.1	AT1G04103	ncRNA	ncRNA	0.810557565	3.33E-09	1.51E-07	1.137039829	2.86E-15	6.43E-14	0.469554288	0.00121384	0.003020546	0.326482264	0.024247639	0.049610885	-0.341003276	0.019530443	0.040432543	-0.66748554	1.21E-05	3.36E-05
SPOpeak22	SPOsp	1	461660	461857	promoter-TSS (AT1G02310.2)	-70	AT1G02320.1	AT1G02320	hypothetical protein	protein-coding	1.11567326	1.39E-09	7.31E-08	1.271202726	3.10E-11	3.58E-10	0.727430413	0.000188396	0.000564367	0.155529466	0.430588705	0.532117586	-0.388242846	0.052977222	0.094717269	-0.543772313	0.008694115	0.014659996
peak76	common	1	463646	463942	promoter-TSS (AT1G02330.1)	-176	AT1G02330.1	AT1G02330	integrator complex subunit-like protein	protein-coding	0.248500648	0.109484752	0.231210903	0.22592366	0.158801386	0.226653626	0.421995837	0.013873353	0.026579643	-0.022576988	0.883027823	0.915919977	0.173495189	0.29329826	0.390925412	0.196072177	0.248382049	0.303315097
peak77	common	1	468605	469852	promoter-TSS (AT1G02350.1)	-590	AT1G02350.1	AT1G02350	protoporphyrinogen oxidase-like protein	protein-coding	0.4398002	9.52E-06	0.000129751	0.01733149	0.8657445	0.8982186	0.6891132	5.31E-10	4.20E-09	-0.4224687	2.55E-05	0.000131638	0.249313	0.02214791	0.04515724	0.6717817	1.92E-09	9.53E-09
peak78	common	1	471879	472708	exon (AT1G02360.3, exon 2 of 2)	867	AT1G02360.1	AT1G02360	Chitinase family protein	protein-coding	0.4496565	3.08E-05	0.000339188	-0.03768614	0.728613	0.7884519	0.6043767	4.13E-07	2.07E-06	-0.4873426	4.06E-06	2.62E-05	0.1547202	0.1851909	0.2695562	0.6420629	4.58E-08	1.86E-07
peak79	common	1	483276	484031	TTS (AT1G02390.1)	3003	AT1G02390.1	GPAT2	glycerol-3-phosphate acyltransferase 2	protein-coding	0.6811884	2.43E-09	1.14E-07	0.1692958	0.1374475	0.2005439	0.4571417	0.000182414	0.000547639	-0.5118926	6.34E-06	3.87E-05	-0.2240468	0.06541428	0.1133584	0.2878459	0.0177498	0.02816219
SPOpeak23	SPOsp	1	488806	488999	TTS (AT1G02405.1)	1725	AT1G02405.1	AT1G02405	proline-rich family protein	protein-coding	0.67539163	8.11E-05	0.000762162	0.766367041	1.97E-05	7.67E-05	1.469898336	5.98E-13	7.25E-12	0.090975411	0.610692375	0.697460921	0.794506706	9.38E-05	0.000381918	0.703531295	0.000822928	0.001667843
peak80	common	1	490446	490975	promoter-TSS (AT1G02405.1)	-83	AT1G02405.1	AT1G02405	proline-rich family protein	protein-coding	0.04688092	0.7176251	0.8231864	-0.3991204	0.002313774	0.005624033	0.3158769	0.02811098	0.04939892	-0.4460013	0.000265575	0.001019892	0.268996	0.04791259	0.08700076	0.7149973	1.91E-07	7.03E-07
peak81	common	1	493112	494064	promoter-TSS (AT1G02420.1)	-51	AT1G02420.1	AT1G02420	Pentatricopeptide repeat (PPR) superfamily protein	protein-coding	0.02603144	0.7995158	0.8800787	0.3175074	0.003346785	0.007803997	0.1451467	0.1965402	0.2652329	0.291476	0.004281457	0.01129858	0.1191152	0.2631365	0.3583158	-0.1723607	0.1237105	0.1631707
peak82	common	1	498796	499059	promoter-TSS (AT1G02450.1)	-388	AT1G02450.1	NIMIN1	NIM1-interacting 1	protein-coding	0.4045355	0.009085325	0.03524471	0.5380439	0.000923651	0.002478042	0.9642508	6.71E-08	3.87E-07	0.1335084	0.3986032	0.5011073	0.5597153	0.001360378	0.004017467	0.4262069	0.01873383	0.02959377
peak83	common	1	505506	505737	intron (AT1G02460.1, intron 4 of 5)	1647	AT1G02460.1	AT1G02460	Pectin lyase-like superfamily protein	protein-coding	0.2021044	0.3320793	0.5052957	-0.3219332	0.1232814	0.1825598	0.3649404	0.1118897	0.1645352	-0.5240376	0.008077443	0.01956705	0.162836	0.4582741	0.5582401	0.6868736	0.001799069	0.003440408
peak84	common	1	515406	515955	promoter-TSS (AT1G02475.1)	186	ENSRNA049492453-T1				0.0778902	0.552267	0.7011738	0.1720677	0.2073123	0.2839672	0.254995	0.07741375	0.1199486	0.09417753	0.4643938	0.564628	0.1771048	0.1964846	0.2828424	0.08292722	0.5600349	0.6170312
peak85	common	1	516524	516731	promoter-TSS (AT1G02490.1)	58	AT1G02490.1	AT1G02490	hypothetical protein	protein-coding	0.6935942	0.000328282	0.002400342	0.6890451	0.000475151	0.001364166	0.938881	1.47E-05	5.51E-05	-0.004549125	0.9815202	0.9865404	0.2452868	0.2559753	0.3504607	0.249836	0.2552341	0.310653
SPOpeak24	SPOsp	1	518036	518239	promoter-TSS (AT1G02500.1)	46	AT1G02500.1	SAM1	S-adenosylmethionine synthetase 1	protein-coding	0.616962174	0.000183106	0.001495725	1.018397996	5.95E-09	4.60E-08	0.880493246	1.96E-06	8.67E-06	0.401435823	0.02058189	0.04325593	0.263531072	0.150948479	0.228298096	-0.13790475	0.474089467	0.534286485
SPOpeak25	SPOsp	1	521807	522085	promoter-TSS (AT1G02510.1)	-278	AT1G02510.1	TPK4	Outward rectifying potassium channel protein	protein-coding	0.777082815	1.75E-07	4.44E-06	1.199123444	3.87E-14	7.36E-13	1.083878032	1.17E-10	1.02E-09	0.422040629	0.007938393	0.019288837	0.306795217	0.068907117	0.118357567	-0.115245412	0.515745106	0.57470889
peak86	common	1	537346	537864	promoter-TSS (AT1G02560.1)	-135	AT1G02560.1	CLPP5	nuclear encoded CLP protease 5	protein-coding	0.5122633	3.32E-05	0.000361263	0.3572162	0.004488736	0.01009378	0.4376026	0.001055701	0.002664302	-0.1550471	0.2078433	0.2962381	-0.07466063	0.5691898	0.6602948	0.08038644	0.5465181	0.6046571
peak87	VNsp	1	543758	544341	promoter-TSS (AT1G02580.2)	-684	AT1G02580.1	MEA	SET domain-containing protein	protein-coding	0.2994043	0.07412502	0.1730741	0.2420785	0.1557302	0.2229007	-0.8193066	9.83E-07	4.61E-06	-0.05732575	0.7249429	0.793006	-1.118711	2.41E-12	5.09E-11	-1.061385	6.75E-11	4.18E-10
peak88	common	1	552761	553008	promoter-TSS (AT1G02590.1)	-123	AT1G02590.1	AT1G02590	Aldehyde oxidase/xanthine dehydrogenase, molybdopterin binding protein	protein-coding	0.4796533	0.000609845	0.004002498	0.5954309	4.18E-05	0.000152411	0.8432656	1.01E-07	5.61E-07	0.1157776	0.4151708	0.5175487	0.3636123	0.01926896	0.03998348	0.2478347	0.1219272	0.161076
peak89	common	1	556691	557248	promoter-TSS (AT1G02620.1)	-123	AT1G02620.1	AT1G02620	Ras-related small GTP-binding family protein	protein-coding	0.6400785	5.84E-07	1.25E-05	0.6187746	2.80E-06	1.29E-05	0.1762111	0.1908631	0.2587222	-0.02130389	0.8708049	0.9074385	-0.4638674	0.00051897	0.001725775	-0.4425635	0.001283941	0.0025157
peak90	common	1	558715	558890	promoter-TSS (AT1G04133.1)	-310	AT1G04133.1	AT1G04133	ncRNA	ncRNA	0.003282572	0.9855889	0.992467	-0.1263786	0.4975274	0.5834933	0.1146092	0.5640051	0.638696	-0.1296612	0.4547845	0.5555485	0.1113267	0.5509624	0.644038	0.2409878	0.2073654	0.258771
peak91	common	1	564619	564847	intron (AT1G02640.1, intron 1 of 4)	715	AT1G02640.1	BXL2	beta-xylosidase 2	protein-coding	0.7205857	0.00010868	0.000974816	-0.1482176	0.4182112	0.506686	0.4790721	0.01609104	0.03032447	-0.8688033	2.01E-06	1.41E-05	-0.2415136	0.2243961	0.3145936	0.6272898	0.001364224	0.002663393
peak92	common	1	565264	567261	exon (AT1G02640.1, exon 5 of 5)	2244	AT1G02640.1	BXL2	beta-xylosidase 2	protein-coding	0.4434505	1.29E-08	4.72E-07	0.4274927	2.57E-07	1.45E-06	0.2196218	0.009558424	0.01909649	-0.01595785	0.8450452	0.8884471	-0.2238287	0.00732277	0.01756545	-0.2078709	0.01836471	0.02905961
peak93	common	1	569823	570567	exon (AT1G02650.1, exon 3 of 3)	1637	AT1G02650.1	AT1G02650	Tetratricopeptide repeat (TPR)-like superfamily protein	protein-coding	0.1244119	0.2824058	0.4506699	-0.4667179	5.97E-05	0.00021084	0.002451975	0.9842699	0.9888706	-0.5911298	6.57E-08	6.62E-07	-0.1219599	0.3012747	0.3995438	0.4691698	7.52E-05	0.000182024
peak94	common	1	574192	575694	promoter-TSS (AT1G02670.1)	142	AT1G02660.1	AT1G02660	alpha/beta-Hydrolases superfamily protein	protein-coding	0.1551098	0.1152772	0.2402657	0.2824462	0.006942278	0.0148581	-0.4034867	0.000116016	0.000363149	0.1273365	0.2064451	0.2946522	-0.5585965	3.04E-08	2.73E-07	-0.685933	1.37E-10	8.12E-10
peak95	common	1	576114	576362	promoter-TSS (AT1G02670.6)	-29	AT1G02670.4	AT1G02670	P-loop containing nucleoside triphosphate hydrolases superfamily protein	protein-coding	0.4578895	0.0128364	0.04622447	0.4124216	0.02985865	0.05351372	0.3263336	0.1002805	0.1497873	-0.04546791	0.8062402	0.8587189	-0.1315559	0.4982469	0.5964049	-0.08608798	0.6665867	0.7146231
peak96	common	1	582077	582933	TTS (AT1G04143.1)	1355	AT1G04143.1	AT1G04143	ncRNA	ncRNA	0.2193504	0.08700546	0.1949686	0.1279527	0.3385491	0.4265768	-0.1460624	0.2852543	0.3640036	-0.09139771	0.4771778	0.5769417	-0.3654128	0.005520738	0.01375618	-0.2740151	0.0455952	0.06651665
peak97	common	1	583131	584206	promoter-TSS (AT1G02690.2)	192	AT1G04143.1	AT1G04143	ncRNA	ncRNA	0.2066713	0.03537619	0.09976115	0.2045495	0.04450795	0.075968	0.1206888	0.2555315	0.3320301	-0.002121774	0.9825842	0.9873213	-0.08598246	0.3980368	0.499185	-0.08386068	0.4253398	0.4864731
peak98	common	1	588189	588713	exon (AT1G02700.1, exon 1 of 2)	448	AT1G02700.1	AT1G02700	GATA transcription factor-like protein	protein-coding	0.1486907	0.3440367	0.5164054	0.4801281	0.003930528	0.008992406	-0.2755914	0.09733971	0.1460945	0.3314374	0.03693936	0.0706532	-0.424282	0.007458868	0.0178587	-0.7557194	6.72E-06	1.94E-05
peak99	common	1	598814	599029	promoter-TSS (AT1G02730.1)	-264	AT1G02730.1	CSLD5	cellulose synthase-like D5	protein-coding	0.3010058	0.08903817	0.1984461	0.8223209	1.29E-05	5.24E-05	0.1347111	0.4774385	0.5585048	0.5213151	0.004052668	0.01077196	-0.1662947	0.3623096	0.4629898	-0.6876099	0.000385742	0.00082781
peak100	common	1	602137	602464	promoter-TSS (AT1G02740.1)	-101	AT1G02740.1	AT1G02740	MRG family protein	protein-coding	0.572264145	2.55E-05	0.000290151	1.033807869	9.12E-13	1.38E-11	0.402950657	0.005852689	0.012377204	0.461543724	0.001228923	0.00384906	-0.169313489	0.240683263	0.333385627	-0.630857212	3.58E-05	9.16E-05
peak101	VNsp	1	610692	612431	intron (AT1G02790.1, intron 2 of 3)	763	AT1G02790.1	PGA4	polygalacturonase 4	protein-coding	0.036687342	0.690022451	0.803552426	0.328403504	0.000667727	0.001849131	-1.217285712	1.91E-39	4.75E-37	0.291716162	0.001270289	0.003955801	-1.253973054	9.12E-48	1.45E-44	-1.545689216	1.83E-64	4.19E-61
peak102	common	1	616815	617081	promoter-TSS (AT1G02800.1)	-717	AT1G02800.1	CEL2	cellulase 2	protein-coding	0.598228692	1.79E-05	0.000217334	0.580020706	6.13E-05	0.000215917	0.639326022	3.00E-05	0.000105932	-0.018207986	0.89878073	0.927491888	0.04109733	0.786450279	0.845672784	0.059305316	0.704830966	0.748657282
peak103	common	1	618454	619027	exon (AT1G02810.1, exon 1 of 2)	679	AT1G02810.1	AT1G02810	Plant invertase/pectin methylesterase inhibitor superfamily	protein-coding	-0.135009971	0.281535346	0.449767756	-0.372692562	0.003402958	0.007923338	-0.567496512	1.49E-05	5.58E-05	-0.237682592	0.04032501	0.075897679	-0.432486541	0.000316178	0.001118852	-0.19480395	0.110440315	0.147382322
peak104	common	1	620050	620610	promoter-TSS (AT1G02813.1)	-348	AT1G02813.1	AT1G02813	pectinesterase (Protein of unknown function, DUF538)	protein-coding	0.373804853	0.004765957	0.020879141	0.324502263	0.019039618	0.036128496	0.371957486	0.010243232	0.020293696	-0.04930259	0.714450173	0.784856779	-0.001847367	0.989575454	0.992695177	0.047455223	0.746801698	0.786520327
peak105	common	1	620977	621575	promoter-TSS (AT1G02816.1)	-177	AT1G02816.1	AT1G02816	pectinesterase (Protein of unknown function, DUF538)	protein-coding	0.409408689	0.000153301	0.001295335	0.148768345	0.184683456	0.257605518	0.466206405	8.85E-05	0.000284334	-0.260640344	0.017310958	0.037365286	0.056797716	0.625683215	0.710473817	0.31743806	0.008248903	0.013977816
peak106	common	1	625693	625973	promoter-TSS (AT1G02840.1)	-225	AT1G02830.1	AT1G02830	Ribosomal L22e protein family	protein-coding	0.389657348	0.014142157	0.049788307	0.157935485	0.326215377	0.414044909	0.418186153	0.015766469	0.029794425	-0.231721863	0.136134721	0.210176119	0.028528805	0.865333378	0.905210559	0.260250669	0.126175351	0.166018504
peak107	common	1	626116	627143	promoter-TSS (AT1G02840.1)	-10	AT1G02840.1	SR34	RNA-binding (RRM/RBD/RNP motifs) family protein	protein-coding	-0.122131245	0.282459901	0.450721335	0.224722968	0.061054447	0.099699071	-0.338623728	0.0052227	0.011182441	0.346854213	0.001826974	0.0054218	-0.216492483	0.054615491	0.097283843	-0.563346696	2.22E-06	6.88E-06
peak108	common	1	651502	651727	intron (AT1G02890.2, intron 1 of 25)	293	AT1G02890.2	AT1G02890	AAA-type ATPase family protein	protein-coding	-0.168781854	0.435523931	0.601955978	0.709463293	0.002746434	0.006544626	-0.016740893	0.943754712	0.958527009	0.878245147	7.08E-05	0.000321674	0.152040961	0.492308166	0.590632403	-0.726204186	0.00263314	0.004889069
SPOpeak26	SPOsp	1	652435	652750	promoter-TSS (AT1G02890.1)	-591	AT1G02890.1	AT1G02890	AAA-type ATPase family protein	protein-coding	0.671313318	3.92E-06	6.09E-05	0.810616699	7.83E-08	4.94E-07	0.870061148	8.22E-08	4.65E-07	0.139303381	0.353275382	0.454967184	0.19874783	0.218352395	0.307814669	0.059444449	0.720942174	0.763376652
peak109	common	1	672909	673281	promoter-TSS (AT1G02970.1)	-211	AT1G02970.1	WEE1	WEE1-like kinase	protein-coding	0.293709454	0.101961714	0.219519826	0.273490193	0.149629752	0.215439279	0.318223697	0.106622708	0.157970343	-0.020219261	0.912780522	0.937590267	0.024514243	0.898510349	0.929223263	0.044733504	0.824556422	0.854282849
peak110	common	1	686944	687572	promoter-TSS (AT1G02990.6)	57	AT1G02990.2	AT1G02990	hypothetical protein	protein-coding	-0.081755819	0.588451863	0.728573402	0.263727768	0.096579376	0.148405383	-0.502548923	0.001519246	0.003692358	0.345483587	0.018627649	0.03969461	-0.420793104	0.004096529	0.010596438	-0.766276691	6.97E-07	2.35E-06
SPOpeak27	SPOsp	1	701301	701464	promoter-TSS (AT1G03030.1)	17	AT1G03030.1	AT1G03030	P-loop containing nucleoside triphosphate hydrolases superfamily protein	protein-coding	0.351118854	0.030057995	0.088312212	1.106509657	3.12E-10	3.01E-09	0.274132333	0.116973301	0.170985201	0.755390803	9.14E-06	5.35E-05	-0.07698652	0.649248917	0.730418306	-0.832377324	5.21E-06	1.53E-05
peak111	common	1	706695	707914	promoter-TSS (AT1G03040.1)	-181	AT1G03050.1	AT1G03050	ENTH/ANTH/VHS superfamily protein	protein-coding	0.166700826	0.085661289	0.192836029	0.431395399	2.30E-05	8.84E-05	-0.500859847	6.56E-07	3.17E-06	0.264694573	0.006341674	0.015895786	-0.667560673	3.07E-12	6.34E-11	-0.932255246	2.05E-20	4.93E-19
peak112	VNsp	1	726943	727189	promoter-TSS (AT1G03060.1)	91	AT1G03060.4	SPI	BEACH-DOMAIN HOMOLOG A1	protein-coding	-0.003288883	0.987033553	0.992952578	0.646819139	0.002925472	0.006927266	-0.395093061	0.06368844	0.101322072	0.650108022	0.001418401	0.004359793	-0.391804178	0.04910654	0.088789375	-1.0419122	1.17E-06	3.79E-06
peak113	common	1	728598	728995	Intergenic	-1034	AT1G03070.3	AT1G03070	Bax inhibitor-1 family protein	protein-coding	0.140561688	0.440283066	0.606057423	0.091176654	0.633223281	0.706724858	0.111541267	0.574295815	0.648073276	-0.049385034	0.787349234	0.84316816	-0.029020421	0.879162949	0.91457768	0.020364613	0.918662326	0.933501351
peak114	common	1	729275	730247	promoter-TSS (AT1G03070.1)	-69	AT1G03070.3	AT1G03070	Bax inhibitor-1 family protein	protein-coding	-0.045896229	0.687557771	0.80148393	-0.297806032	0.011392555	0.023050989	-0.115042829	0.351111124	0.433666164	-0.251909803	0.022086919	0.045889176	-0.0691466	0.551531023	0.644391435	0.182763203	0.126581376	0.166499657
peak115	common	1	739183	739898	promoter-TSS (AT1G03090.1)	-4	AT1G03090.2	MCCA	methylcrotonyl-CoA carboxylase alpha chain	protein-coding	0.258694417	0.016722383	0.056621209	0.421132955	0.000202284	0.000633086	0.543215147	6.82E-06	2.73E-05	0.162438538	0.136011422	0.210032905	0.28452073	0.014723306	0.031811592	0.122082192	0.314970558	0.374352435
peak116	common	1	746856	747122	promoter-TSS (AT1G03100.1)	-208	AT1G03103.1	AT1G03103	Bifunctional inhibitor/lipid-transfer protein/seed storage 2S albumin superfamily protein	protein-coding	0.172385496	0.394090569	0.562706028	0.321055361	0.126088697	0.18600945	-0.368418333	0.080173971	0.123585068	0.148669864	0.454799165	0.555548542	-0.540803829	0.006747203	0.016377107	-0.689473694	0.000882469	0.001779773
peak117	common	1	748633	749185	promoter-TSS (AT1G03110.1)	125	AT1G03106.1	AT1G03106	hypothetical protein	protein-coding	-0.051770036	0.700310361	0.810943599	0.137153713	0.333180665	0.421058517	0.135846028	0.35937868	0.441933953	0.188923749	0.155808982	0.234823061	0.187616064	0.180197124	0.263832219	-0.001307685	0.992899954	0.9943464
peak118	common	1	752144	752662	TTS (AT1G03110.1)	179	AT1G03120.2	RAB28	responsive to abscisic acid 28	protein-coding	-0.029232709	0.844184336	0.909935726	0.22360509	0.156900349	0.224264464	-0.461990456	0.003486393	0.007784681	0.252837798	0.090696666	0.150099055	-0.432757748	0.003831226	0.009995854	-0.685595546	1.58E-05	4.30E-05
peak119	common	1	755791	756599	promoter-TSS (AT1G03150.1)	108	AT1G03140.1	AT1G03140	splicing factor Prp18 family protein	protein-coding	-0.067298673	0.553652228	0.702062615	0.545037142	8.51E-06	3.60E-05	0.016251578	0.895873701	0.920265393	0.612335815	1.03E-07	9.86E-07	0.083550251	0.474843556	0.574254011	-0.528785564	2.51E-05	6.59E-05
peak120	common	1	760785	761170	promoter-TSS (AT1G03160.2)	122	AT1G04167.1	AT1G04167	ncRNA	ncRNA	0.24446292	0.172875971	0.321385982	1.020323296	1.91E-07	1.11E-06	0.066003093	0.732314271	0.785973483	0.775860376	4.02E-05	0.00019563	-0.178459828	0.336993617	0.437301194	-0.954320204	2.28E-06	7.05E-06
peak121	common	1	772724	773620	promoter-TSS (AT1G03180.6)	-186	AT1G03180.3	AT1G03180	non-structural protein	protein-coding	0.120532062	0.278830592	0.446899987	0.039279735	0.732344305	0.79136907	-0.066748449	0.575577967	0.649342579	-0.081252326	0.45464604	0.555469109	-0.18728051	0.098291386	0.159771898	-0.106028184	0.363890352	0.424809817
peak122	common	1	780106	780681	promoter-TSS (AT1G03200.1)	-126	AT1G03200.1	AT1G03200	hypothetical protein	protein-coding	-0.032107568	0.794086017	0.876848449	0.244236218	0.058598118	0.096221038	-0.439988623	0.000682552	0.001798858	0.276343786	0.021814174	0.045424731	-0.407881055	0.000742549	0.002363375	-0.684224841	7.39E-08	2.90E-07
peak123	common	1	785767	786104	promoter-TSS (AT1G03220.1)	-897	AT1G03220.1	AT1G03220	Eukaryotic aspartyl protease family protein	protein-coding	0.446441211	0.004596199	0.020281859	0.349199569	0.031680613	0.056382419	0.198739685	0.2385218	0.313277426	-0.097241642	0.539847079	0.63464019	-0.247701525	0.132917137	0.205599459	-0.150459883	0.375092396	0.436061553
peak124	common	1	786434	786684	promoter-TSS (AT1G03220.1)	-273	AT1G03220.1	AT1G03220	Eukaryotic aspartyl protease family protein	protein-coding	0.258321816	0.193185498	0.347712964	0.223226974	0.274218278	0.358478202	0.1038534	0.625779075	0.694435056	-0.035094842	0.857316632	0.897143289	-0.154468416	0.449777124	0.55000007	-0.119373574	0.569472351	0.625891792
peak125	common	1	790167	790419	exon (AT1G03230.1, exon 1 of 1)	473	AT1G03230.1	AT1G03230	Eukaryotic aspartyl protease family protein	protein-coding	0.093243986	0.634127768	0.762742964	0.288262965	0.161921617	0.230487409	-0.69953553	0.000580238	0.001555897	0.19501898	0.318819493	0.418880702	-0.792779515	3.88E-05	0.000173412	-0.987798495	1.14E-06	3.71E-06
peak126	VNsp	1	793170	793562	promoter-TSS (AT1G03240.1)	-306	AT1G03240.1	AT1G03240	hypothetical protein	protein-coding	0.521320084	0.000531977	0.003559619	0.775779035	7.57E-07	3.92E-06	-0.406155358	0.00765539	0.015703481	0.254458951	0.097945696	0.159763754	-0.927475442	4.98E-10	6.51E-09	-1.181934393	2.97E-14	3.00E-13
peak127	common	1	795306	795725	promoter-TSS (AT1G03250.2)	-112	AT1G03250.1	AT1G03250	R3H domain protein	protein-coding	0.387893495	0.006473143	0.026809883	0.189185466	0.19171472	0.265992572	-0.210366195	0.154787575	0.216373336	-0.198708028	0.156306159	0.235383249	-0.59825969	2.95E-05	0.000135302	-0.399551662	0.006082532	0.010569007
peak128	common	1	798130	799146	promoter-TSS (AT1G03260.1)	-147	AT1G03260.1	AT1G03260	SNARE associated Golgi protein family	protein-coding	0.29042083	0.005153705	0.022237882	0.659493648	2.43E-09	2.02E-08	-0.07602764	0.491412534	0.571537885	0.369072818	0.00055527	0.001937343	-0.366448471	0.000604481	0.001970748	-0.735521289	8.77E-11	5.34E-10
peak129	VNsp	1	802865	803103	promoter-TSS (AT1G03280.2)	-4	AT1G03280.2	AT1G03280	Transcription factor TFIIE, alpha subunit	protein-coding	0.190056572	0.373767991	0.544425295	0.452869666	0.040993561	0.07070053	-0.778992959	0.000288301	0.000828064	0.262813094	0.209428497	0.298147344	-0.969049531	1.65E-06	1.00E-05	-1.231862625	4.93E-09	2.30E-08
peak130	common	1	807089	807361	promoter-TSS (AT1G03290.6)	-136	AT1G03290.2	AT1G03290	ELKS/Rab6-interacting/CAST family protein	protein-coding	0.399921358	0.010052491	0.03815952	0.561346968	0.000571819	0.001610335	0.140392927	0.398511586	0.481123871	0.16142561	0.308883619	0.408507431	-0.259528431	0.10926267	0.174688201	-0.420954041	0.012927521	0.021038447
peak131	common	1	812680	813580	promoter-TSS (AT1G03300.1)	-44	AT1G03300.1	ATDUF1	agenet domain protein (DOMAIN OF UNKNOWN FUNCTION 724 1)	protein-coding	0.029079428	0.80608894	0.884208133	0.833294695	1.46E-10	1.50E-09	0.134741365	0.300874236	0.380686717	0.804215266	9.93E-11	1.92E-09	0.105661936	0.396387752	0.497570561	-0.69855333	2.59E-07	9.33E-07
peak132	common	1	826491	826745	promoter-TSS (AT1G03365.1)	49	AT1G03365.2	AT1G03365	RING/U-box superfamily protein	protein-coding	0.264186886	0.185436202	0.337921981	0.32894884	0.111283372	0.167302084	-0.444305183	0.031069078	0.054003821	0.064761954	0.743413464	0.808027466	-0.708492069	0.000329855	0.00116167	-0.773254023	0.000155529	0.000356141
peak133	common	1	830466	830982	TTS (AT1G03365.1)	174	AT1G03370.1	AT1G03370	C2 calcium/lipid-binding and GRAM domain containing protein	protein-coding	-0.070720854	0.615459099	0.749358768	0.557491731	0.000220568	0.000684699	-0.176427224	0.243063679	0.318274905	0.628212585	7.76E-06	4.63E-05	-0.10570637	0.452559716	0.552780275	-0.733918955	1.14E-06	3.71E-06
peak134	common	1	835247	835583	promoter-TSS (AT1G03380.1)	-352	AT1G03380.1	ATG18G	autophagy 18 G-like protein	protein-coding	0.029351204	0.878357773	0.930200898	0.217789182	0.274302416	0.358520051	-0.68170809	0.000551043	0.001485526	0.188437978	0.310644904	0.410203952	-0.711059293	0.00010976	0.000438234	-0.899497272	2.67E-06	8.17E-06
SPOpeak28	SPOsp	1	851672	851871	promoter-TSS (AT1G03440.1)	-380	AT1G03440.1	AT1G03440	Leucine-rich repeat (LRR) family protein	protein-coding	0.775613581	2.35E-05	0.000273161	2.193794145	1.95E-24	1.69E-22	1.605195123	3.62E-13	4.52E-12	1.418180564	4.72E-11	9.72E-10	0.829581543	0.000177963	0.00067415	-0.588599022	0.017691949	0.028081206
peak135	common	1	853442	853783	TTS (AT1G03445.1)	1461	AT1G03440.1	AT1G03440	Leucine-rich repeat (LRR) family protein	protein-coding	0.239235276	0.119350809	0.246440967	1.250880694	2.51E-13	4.15E-12	0.621913683	0.000325653	0.000923901	1.011645418	8.63E-10	1.35E-08	0.382678407	0.022058973	0.045012346	-0.628967011	0.000596235	0.001239693
peak136	common	1	859689	860176	promoter-TSS (AT1G03445.1)	-231	AT1G03445.2	BSU1	Serine/threonine protein phosphatase family protein	protein-coding	-0.096418285	0.540923673	0.691709164	-0.367107802	0.022247398	0.041371017	-0.534379091	0.001228725	0.003053168	-0.270689516	0.066757458	0.116173855	-0.437960806	0.004155354	0.010731111	-0.167271289	0.282932342	0.340072578
peak137	common	1	860480	860676	promoter-TSS (AT1G03445.1)	-877	AT1G03445.2	BSU1	Serine/threonine protein phosphatase family protein	protein-coding	0.560799192	0.028915667	0.085552894	0.176103847	0.493845652	0.580164608	-0.599579918	0.019484644	0.035893773	-0.384695345	0.128369307	0.200254954	-1.16037911	4.22E-06	2.35E-05	-0.775683765	0.002165312	0.004084008
SPOpeak29	SPOsp	1	864209	864386	promoter-TSS (AT1G03457.3)	75	AT1G03457.1	AT1G03457	RNA-binding (RRM/RBD/RNP motifs) family protein	protein-coding	0.932552736	2.79E-07	6.64E-06	1.338682522	2.55E-12	3.52E-11	0.435795814	0.021077867	0.038447728	0.406129786	0.036828728	0.070487335	-0.496756922	0.009785702	0.02249534	-0.902886708	7.41E-06	2.13E-05
SPOpeak30	SPOsp	1	865195	865372	promoter-TSS (AT1G03457.2)	-911	AT1G03457.2	AT1G03457	RNA-binding (RRM/RBD/RNP motifs) family protein	protein-coding	0.478286333	0.009915376	0.037727065	1.207107556	2.58E-09	2.12E-08	0.854745983	4.62E-05	0.000157231	0.728821223	0.000250998	0.000970839	0.376459649	0.068092972	0.117173746	-0.352361573	0.112335812	0.149621555
peak138	common	1	867861	868166	promoter-TSS (AT1G03470.1)	-280	AT1G03470.3	NET3A	Kinase interacting (KIP1-like) family protein	protein-coding	0.309155846	0.052954328	0.134713304	0.819432139	1.66E-06	8.00E-06	1.436673926	3.02E-13	3.79E-12	0.510276293	0.002028719	0.005932623	1.12751808	4.36E-09	4.67E-08	0.617241788	0.002196037	0.004133646
peak139	common	1	868234	868935	promoter-TSS (AT1G03470.1)	-851	AT1G03470.3	NET3A	Kinase interacting (KIP1-like) family protein	protein-coding	0.566396319	1.85E-05	0.000223618	1.030214099	2.47E-13	4.09E-12	0.051093267	0.711873605	0.768886096	0.46381778	0.000830071	0.002739114	-0.515303052	0.000156991	0.000601549	-0.979120832	1.26E-11	8.71E-11
peak140	common	1	871393	871698	promoter-TSS (AT1G03475.1)	-237	AT1G03475.1	LIN2	Coproporphyrinogen III oxidase	protein-coding	0.534071483	0.000370789	0.002640957	0.708861418	6.01E-06	2.61E-05	0.421774626	0.009298803	0.018640969	0.174789935	0.256225633	0.351573328	-0.112296856	0.481663129	0.580799264	-0.287086792	0.083381038	0.114630178
peak141	VNsp	1	875704	876065	promoter-TSS (ENSRNA049495703-T1)	-61	AT1G04197.1	AT1G04197	ncRNA	ncRNA	-0.0752819	0.636368331	0.76427993	0.739598796	1.92E-05	7.52E-05	-0.565724987	0.000686163	0.001806827	0.814880696	4.45E-07	3.68E-06	-0.490443086	0.001503724	0.004383083	-1.305323783	1.02E-14	1.11E-13
peak142	common	1	877550	877941	promoter-TSS (AT1G03510.1)	97	ENSRNA049492454-T1				0.433254147	0.001516648	0.008407983	0.772737198	1.25E-07	7.58E-07	0.383993825	0.010083568	0.020015809	0.33948305	0.017849125	0.038384688	-0.049260322	0.736562391	0.805579316	-0.388743372	0.012368529	0.020216431
peak143	VNsp	1	887781	888225	promoter-TSS (AT1G03550.5)	-47	AT1G03550.1	SCAMP4	Secretory carrier membrane protein (SCAMP) family protein	protein-coding	-0.221527025	0.158938827	0.302708488	0.467126131	0.005714142	0.012500595	-0.603476386	0.000266478	0.000770531	0.688653156	9.05E-06	5.30E-05	-0.381949361	0.011603645	0.025945991	-1.070602517	5.85E-11	3.65E-10
peak144	common	1	892323	892523	promoter-TSS (AT1G03560.1)	69	AT1G03560.1	AT1G03560	Pentatricopeptide repeat (PPR-like) superfamily protein	protein-coding	0.133695971	0.50591909	0.663391872	0.753477642	0.000529805	0.0015062	0.270752452	0.22129564	0.293590576	0.619781672	0.00291533	0.008108225	0.137056482	0.518592959	0.615474929	-0.48272519	0.034209881	0.051277545
peak145	common	1	898358	898888	promoter-TSS (AT1G03590.1)	143	AT1G03600.1	PSB27	photosystem II family protein	protein-coding	0.620400958	4.60E-07	1.02E-05	0.521666	4.01E-05	0.000146375	0.491290872	0.000225861	0.000663404	-0.098734958	0.432645985	0.53412962	-0.129110086	0.328282983	0.428097773	-0.030375128	0.822991168	0.852960961
SPOpeak31	SPOsp	1	899893	900133	promoter-TSS (AT1G03610.2)	-719	AT1G03610.2	AT1G03610	plant/protein (DUF789)	protein-coding	1.01306017	3.37E-09	1.52E-07	1.651504031	4.29E-19	1.76E-17	0.641334137	0.000388549	0.001082397	0.638443861	0.000735153	0.002468071	-0.371726033	0.044523721	0.081786029	-1.010169894	3.22E-07	1.14E-06
peak146	VNsp	1	900611	901730	exon (AT1G03610.2, exon 1 of 4)	438	AT1G03610.2	AT1G03610	plant/protein (DUF789)	protein-coding	-0.031699989	0.789910503	0.873379773	0.425611002	0.000765818	0.002094631	-0.888051611	4.23E-13	5.23E-12	0.457310991	0.000112739	0.000482127	-0.856351622	6.41E-14	1.81E-12	-1.313662613	4.84E-27	2.51E-25
peak147	common	1	906914	907674	promoter-TSS (AT1G03620.6)	-21	AT1G03620.5	AT1G03620	ELMO/CED-12 family protein	protein-coding	0.448047676	6.47E-05	0.000631124	0.405642096	0.000429157	0.00124371	-0.331248077	0.00402066	0.008854978	-0.04240558	0.705438864	0.777967593	-0.779295753	3.69E-12	7.50E-11	-0.736890173	1.58E-10	9.29E-10
peak148	common	1	909342	909943	TTS (AT1G03650.1)	241	ENSRNA049492614-T1				0.075680888	0.538379987	0.689680728	0.029959778	0.814184031	0.857530157	-0.152026454	0.24764898	0.323417029	-0.04572111	0.704000942	0.77697665	-0.227707341	0.067632168	0.116497383	-0.181986232	0.158365621	0.203380608
peak149	common	1	917790	918527	promoter-TSS (AT1G03687.2)	-94	AT1G03680.1	THM1	thioredoxin M-type 1	protein-coding	0.200659767	0.056389791	0.141430284	0.2683863	0.014531124	0.028498737	0.207147936	0.070727596	0.111039581	0.067726533	0.519298025	0.616311714	0.006488168	0.953009491	0.968069602	-0.061238365	0.592948741	0.648516078
SPOpeak32	SPOsp	1	931693	932139	promoter-TSS (AT1G03730.1)	69	AT1G03730.1	AT1G03730	pyrroline-5-carboxylate reductase	protein-coding	0.609649482	1.57E-05	0.000195353	1.114423433	1.46E-13	2.53E-12	1.075075762	3.30E-11	3.11E-10	0.504773951	0.000719327	0.00242249	0.46542628	0.003767365	0.009849951	-0.039347671	0.816079913	0.846733692
peak150	common	1	937099	937906	promoter-TSS (ENSRNA049495711-T1)	-17	AT1G03746.1	AT1G03746	ncRNA	ncRNA	0.212130188	0.078236683	0.180292128	0.265102529	0.035045696	0.061684283	0.009369932	0.942250479	0.957329085	0.052972341	0.6602722	0.740719652	-0.202760256	0.102689157	0.16579213	-0.255732597	0.048120649	0.069850262
peak151	common	1	951542	952290	promoter-TSS (AT1G03780.2)	-66	AT1G03780.2	TPX2	targeting protein for XKLP2	protein-coding	0.085009059	0.487064825	0.64740339	0.12417792	0.338705953	0.426723518	-0.318821396	0.015064968	0.028594476	0.039168861	0.753333035	0.81575827	-0.403830455	0.001358098	0.004011881	-0.442999316	0.000891872	0.001797508
peak152	common	1	952759	953196	Intergenic	-1127	AT1G03780.2	TPX2	targeting protein for XKLP2	protein-coding	0.34936226	0.058983938	0.146247847	-0.040808884	0.828029136	0.868565563	0.673743638	0.001185807	0.002957566	-0.390171144	0.0314933	0.061828841	0.324381378	0.108283241	0.173444838	0.714552522	0.000478562	0.001010607
peak153	common	1	957968	958235	promoter-TSS (AT1G03810.1)	282	AT1G03800.1	ERF10	ERF domain protein 10	protein-coding	0.213174927	0.188346305	0.341626024	0.198774265	0.236889694	0.317195454	0.801056477	1.72E-05	6.37E-05	-0.014400663	0.928581426	0.948766979	0.587881549	0.001072787	0.003258191	0.602282212	0.001143785	0.002260402
peak154	common	1	981874	982465	promoter-TSS (AT1G03860.3)	-167	AT1G03860.1	PHB2	prohibitin 2	protein-coding	0.345059193	0.003775215	0.017415109	0.303214534	0.014021991	0.027602642	0.811558968	2.23E-09	1.62E-08	-0.041844659	0.726080578	0.793955837	0.466499775	0.00041338	0.001414272	0.508344434	0.000185225	0.000418291
peak155	common	1	984078	984793	promoter-TSS (AT1G03870.1)	-891	AT1G03870.1	FLA9	FASCICLIN-like arabinoogalactan 9	protein-coding	0.567733627	1.40E-06	2.60E-05	0.271899979	0.025639053	0.046858833	0.720176056	3.56E-08	2.14E-07	-0.295833647	0.013989662	0.031122661	0.15244243	0.238437617	0.330840011	0.448276077	0.000757769	0.001544734
peak156	common	1	993165	993459	promoter-TSS (AT1G03905.3)	-88	AT1G03905.3	ABCI19	P-loop containing nucleoside triphosphate hydrolases superfamily protein	protein-coding	0.768248973	3.68E-08	1.16E-06	0.268364589	0.053313032	0.088664552	0.444109376	0.002676917	0.006144105	-0.499884383	0.000332672	0.001242644	-0.324139597	0.028847289	0.05662433	0.175744786	0.23406575	0.287738329
peak157	common	1	995752	996466	promoter-TSS (AT1G03910.1)	-6	AT1G03910.2	AT1G03910	cactus-binding carboxy-terminal, cactin	protein-coding	-0.155109205	0.200046129	0.356147698	0.102687944	0.418416904	0.506818365	-0.565843948	8.90E-06	3.49E-05	0.257797149	0.027463246	0.055113461	-0.410734743	0.000469279	0.001580071	-0.668531892	6.13E-08	2.44E-07
peak158	VNsp	1	1001297	1001658	TTS (AT1G03910.1)	361	AT1G03920.1	AT1G03920	Protein kinase family protein	protein-coding	-0.253322587	0.166755882	0.31365915	0.194658984	0.313210471	0.400197218	-1.017458075	6.11E-08	3.54E-07	0.447981571	0.01040022	0.024292295	-0.764135488	6.26E-06	3.35E-05	-1.212117058	1.54E-11	1.05E-10
peak159	VNsp	1	1003890	1004903	promoter-TSS (AT1G03930.1)	-292	AT1G03930.1	ADK1	dual specificity kinase 1	protein-coding	0.080836535	0.514931012	0.671112865	0.581172256	1.16E-05	4.78E-05	-0.806328376	2.79E-10	2.30E-09	0.500335721	6.78E-05	0.000309833	-0.887164911	1.84E-13	4.82E-12	-1.387500632	6.62E-27	3.39E-25
peak160	common	1	1011049	1011415	promoter-TSS (AT1G03940.1)	-87	AT1G03940.1	AT1G03940	HXXXD-type acyl-transferase family protein	protein-coding	0.200120893	0.191678614	0.345785673	0.461704605	0.004251085	0.009641337	-0.001405243	0.993178565	0.995337879	0.261583712	0.090467882	0.149780493	-0.201526137	0.200740049	0.287843653	-0.463109848	0.005143985	0.009066456
peak161	common	1	1023743	1024345	promoter-TSS (AT1G03990.1)	-325	AT1G03982.1	AT1G03982	PAK-box/P21-Rho-binding family protein	protein-coding	0.822429348	2.28E-10	1.52E-08	0.559717413	2.12E-05	8.22E-05	-0.023550211	0.859213944	0.89103116	-0.262711934	0.047594238	0.087325227	-0.845979559	2.52E-10	3.50E-09	-0.583267625	1.71E-05	4.60E-05
peak162	common	1	1028284	1029334	exon (AT1G04000.1, exon 1 of 1)	310	AT1G04000.1	AT1G04000	hypothetical protein	protein-coding	0.108087166	0.211388656	0.370051203	0.196182207	0.03082319	0.055032075	-0.190831936	0.039028361	0.066036179	0.088095041	0.308884992	0.408507431	-0.298919102	0.000707354	0.002263576	-0.387014142	2.89E-05	7.51E-05
peak163	common	1	1036039	1036487	promoter-TSS (AT1G04020.1)	1	AT1G04010.1	PSAT1	phospholipid sterol acyl transferase 1	protein-coding	0.155982336	0.205288511	0.362666392	0.312070926	0.01541763	0.03001768	0.484887682	0.000433376	0.001194853	0.15608859	0.202944456	0.290641026	0.328905346	0.012705531	0.028007247	0.172816756	0.208153075	0.259659667
SPOpeak33	SPOsp	1	1043232	1043433	TTS (AT1G04030.1)	214	AT1G04237.1	AT1G04237	ncRNA	ncRNA	0.697646011	0.000105419	0.000951542	1.581881026	2.08E-15	4.78E-14	1.478241308	5.64E-12	5.92E-11	0.884235016	8.64E-06	5.09E-05	0.780595297	0.00026623	0.000960552	-0.103639718	0.653164774	0.702826551
peak164	common	1	1049849	1050288	promoter-TSS (AT1G04050.2)	-204	AT1G04050.2	SUVR1	histone-lysine N-methyltransferase SUVR2-like protein	protein-coding	0.423920486	0.00209126	0.010927087	0.798073761	5.05E-08	3.30E-07	0.465582604	0.00204936	0.004835184	0.374153274	0.008862415	0.02116762	0.041662117	0.777787801	0.838630584	-0.332491157	0.032787635	0.049342868
peak165	common	1	1050520	1051824	promoter-TSS (AT1G04080.4)	22	AT1G04070.1	TOM22-I	translocase of outer membrane 22-I	protein-coding	-0.066596192	0.514168713	0.670502258	0.41962347	0.000129666	0.000423945	-0.00614001	0.956128747	0.967997673	0.486219662	2.66E-06	1.80E-05	0.060456183	0.567083842	0.658488442	-0.42576348	0.000163613	0.000373244
peak166	common	1	1056832	1057330	promoter-TSS (AT1G04090.1)	40	AT1G04090.1	AT1G04090	vacuolar sorting-associated protein (DUF946)	protein-coding	-0.024993201	0.876429328	0.928873735	0.050611492	0.760702747	0.81488633	-0.655742995	8.15E-05	0.000263547	0.075604692	0.62398844	0.708957518	-0.630749794	4.45E-05	0.000195909	-0.706354486	1.03E-05	2.90E-05
peak167	common	1	1064014	1064851	promoter-TSS (AT1G04110.1)	-623	AT1G04110.1	SDD1	Subtilase family protein	protein-coding	0.268210333	0.021193241	0.067662282	0.45896282	0.00019601	0.00061466	-0.060942779	0.624670079	0.693465455	0.190752487	0.109582908	0.175132346	-0.329153113	0.006339893	0.015536502	-0.5199056	4.37E-05	0.000110102
peak168	common	1	1073039	1073417	promoter-TSS (AT1G04243.1)	-46	AT1G04130.1	TPR2	Tetratricopeptide repeat (TPR)-like superfamily protein	protein-coding	0.507283321	0.000204099	0.001633586	1.043426071	1.45E-12	2.10E-11	0.339509043	0.021556374	0.039175111	0.53614275	0.00021966	0.000863822	-0.167774278	0.248634955	0.342410309	-0.703917028	6.09E-06	1.77E-05
peak169	common	1	1080302	1081390	promoter-TSS (AT1G04140.2)	-216	AT1G04140.2	AT1G04140	Transducin family protein / WD-40 repeat family protein	protein-coding	0.068074305	0.480641956	0.641580073	0.427530311	3.00E-05	0.000112385	0.117472151	0.264943712	0.342255591	0.359456006	0.000213831	0.000844599	0.049397846	0.622000011	0.707321479	-0.31005816	0.003413875	0.006221683
SPOpeak34	SPOsp	1	1084607	1084870	promoter-TSS (AT1G04150.1)	-307	AT1G04150.1	AT1G04150	C2 calcium/lipid-binding plant phosphoribosyltransferase family protein	protein-coding	0.651563173	3.91E-05	0.000415577	1.550805318	1.15E-18	4.40E-17	1.288970023	3.18E-12	3.46E-11	0.899242145	2.70E-07	2.35E-06	0.637406849	0.000532277	0.00176377	-0.261835295	0.188713783	0.238145691
peak170	VNsp	1	1085764	1086936	exon (AT1G04160.1, exon 1 of 38)	180	AT1G04160.1	XIB	myosin XI B	protein-coding	0.015983815	0.885668172	0.935302578	0.81038996	2.41E-11	2.83E-10	-0.269441483	0.023166291	0.041733303	0.794406144	4.94E-12	1.27E-10	-0.285425299	0.010952953	0.024743073	-1.079831443	1.04E-18	1.95E-17
peak171	VNsp	1	1095727	1097649	promoter-TSS (AT1G04170.1)	-194	AT1G04170.1	EIF2 GAMMA	eukaryotic translation initiation factor 2 gamma subunit	protein-coding	-0.005163882	0.955556007	0.977441139	0.578248987	7.77E-09	5.88E-08	-0.522155949	1.05E-07	5.81E-07	0.583412869	8.78E-10	1.37E-08	-0.516992067	2.79E-08	2.52E-07	-1.100404936	7.12E-28	4.16E-26
peak172	common	1	1100402	1100823	TTS (AT1G04170.1)	3730	AT1G04170.2	EIF2 GAMMA	eukaryotic translation initiation factor 2 gamma subunit	protein-coding	-0.272409973	0.10631406	0.226409776	-0.480273207	0.005235927	0.011569728	-0.344219978	0.056898874	0.091801655	-0.207863233	0.179009117	0.262857538	-0.071810005	0.662217479	0.741450728	0.136053228	0.417469561	0.478559273
peak173	common	1	1105594	1106376	TTS (AT1G04190.1)	1492	AT1G04180.1	YUC9	YUCCA 9	protein-coding	0.300616496	0.009099101	0.035284882	0.71477491	5.60E-09	4.36E-08	0.043039636	0.726851553	0.781573665	0.414158413	0.00047211	0.001685092	-0.257576861	0.030497673	0.059389297	-0.671735274	1.03E-07	3.94E-07
SPOpeak35	SPOsp	1	1108727	1109169	promoter-TSS (AT1G04200.3)	-223	AT1G04190.1	TPR3	Tetratricopeptide repeat (TPR)-like superfamily protein	protein-coding	0.387834664	0.00384027	0.017640277	1.072324875	1.87E-13	3.16E-12	0.6328551	2.35E-05	8.45E-05	0.684490211	1.44E-06	1.05E-05	0.245020436	0.09341282	0.153205638	-0.439469775	0.005055698	0.008924568
peak174	common	1	1113902	1114825	promoter-TSS (AT1G04210.1)	-12	AT1G04210.1	AT1G04210	Leucine-rich repeat protein kinase family protein	protein-coding	-0.025784659	0.837311591	0.905840055	-0.034052347	0.796358609	0.843924993	-0.344352031	0.010395974	0.020554861	-0.008267688	0.947185391	0.962342969	-0.318567371	0.012388169	0.027397372	-0.310299684	0.020270395	0.031782624
peak175	common	1	1125334	1125561	promoter-TSS (AT1G04230.1)	-68	AT1G04230.1	AT1G04230	rRNA-processing EFG1-like protein (DUF2361)	protein-coding	0.377628807	0.04557247	0.120325316	0.090981951	0.638967446	0.711711432	0.629188096	0.002835182	0.006460165	-0.286646857	0.127899891	0.199688737	0.251559289	0.221108159	0.31101771	0.538206146	0.010470227	0.017376551
SPOpeak36	SPOsp	1	1129504	1129708	promoter-TSS (AT1G04240.2)	-55	AT1G04240.1	SHY2	AUX/IAA transcriptional regulator family protein	protein-coding	0.719935507	0.000134986	0.001168331	2.048088128	6.80E-21	3.55E-19	1.234264972	1.43E-08	9.19E-08	1.328152621	1.15E-09	1.74E-08	0.514329465	0.018025059	0.037789988	-0.813823156	0.000842726	0.001705287
peak176	common	1	1131538	1132004	Intergenic	-2082	AT1G04240.2	SHY2	AUX/IAA transcriptional regulator family protein	protein-coding	0.354188039	0.016328501	0.055542746	0.542073029	0.000503485	0.00143811	0.871345058	2.37E-07	1.24E-06	0.18788499	0.214996083	0.304581475	0.517157019	0.001683827	0.004845083	0.329272029	0.055786594	0.079854358
peak177	common	1	1140011	1140498	TTS (AT1G04260.1)	1310	AT1G04260.1	MPI7	CAMV movement protein interacting protein 7	protein-coding	0.428590956	0.001780629	0.009565608	0.902544142	5.76E-10	5.32E-09	0.297069143	0.044095663	0.073535412	0.473953185	0.000828997	0.002736219	-0.131521814	0.360207921	0.461017879	-0.605474999	6.69E-05	0.000163185
peak178	common	1	1140814	1141394	TTS (AT1G04270.2)	460	AT1G04260.1	MPI7	CAMV movement protein interacting protein 7	protein-coding	0.116383366	0.406657881	0.574882072	0.701247516	4.33E-06	1.93E-05	0.517940472	0.001017797	0.002578735	0.58486415	7.15E-05	0.000324529	0.401557106	0.008448135	0.019845039	-0.183307044	0.263442701	0.319453664
peak179	common	1	1143024	1143889	promoter-TSS (AT1G04270.2)	-326	AT1G04270.1	RPS15	cytosolic ribosomal protein S15	protein-coding	0.606025206	5.66E-10	3.35E-08	0.994858424	1.83E-21	1.03E-19	0.572639211	8.51E-08	4.80E-07	0.388833218	0.000175122	0.000711172	-0.033385995	0.752781304	0.818554459	-0.422219213	0.000170267	0.000386969
peak180	common	1	1148847	1149419	promoter-TSS (AT1G04290.2)	-600	AT1G04290.1	AT1G04290	Thioesterase superfamily protein	protein-coding	0.263791982	0.095387809	0.208941831	0.885480416	3.01E-07	1.69E-06	0.190358137	0.27115408	0.348917717	0.621688434	0.000224965	0.000882088	-0.073433845	0.663257339	0.742357199	-0.69512228	0.000139417	0.000321602
peak181	common	1	1154332	1155245	promoter-TSS (AT1G04300.2)	-121	AT1G04300.5	AT1G04300	TRAF-like superfamily protein	protein-coding	0.207999651	0.058836322	0.145951991	0.4800558	3.46E-05	0.000127841	0.001502799	0.989833082	0.992961049	0.272056149	0.014172563	0.031438041	-0.206496852	0.067648641	0.116516031	-0.478553001	5.54E-05	0.00013728
SPOpeak37	SPOsp	1	1157738	1157905	promoter-TSS (AT1G04310.1)	-8	AT1G04310.1	ERS2	ethylene response sensor 2	protein-coding	0.909881593	6.63E-07	1.39E-05	0.471969838	0.009973576	0.020515878	0.611286014	0.001710508	0.004111675	-0.437911755	0.018575831	0.039612825	-0.298595579	0.130761058	0.202774964	0.139316175	0.48110463	0.541341091
peak182	common	1	1159090	1159371	TTS (AT1G04320.1)	207	AT1G04320.1	AT1G04320	tRNA	tRNA	0.863759705	1.16E-06	2.21E-05	0.525254236	0.003422775	0.007962293	1.393683371	1.61E-11	1.58E-10	-0.338505469	0.062073238	0.109247175	0.529923666	0.011062071	0.024921363	0.868429135	3.58E-05	9.16E-05
peak183	common	1	1162556	1162988	promoter-TSS (AT1G04330.1)	-790	AT1G04330.1	AT1G04330	hypothetical protein	protein-coding	0.130878693	0.474397222	0.636167692	-0.544421645	0.003117175	0.007321547	-0.255420685	0.186503149	0.253728883	-0.675300338	0.000103452	0.000447211	-0.386299377	0.035405507	0.067332464	0.289000961	0.117939299	0.156368277
peak184	common	1	1164751	1165074	promoter-TSS (AT1G04350.1)	2	AT1G04350.1	AT1G04350	2-oxoglutarate (2OG) and Fe(II)-dependent oxygenase superfamily protein	protein-coding	0.067305693	0.693364331	0.806066798	-0.008739117	0.960220283	0.970926163	-0.476930366	0.007321503	0.015083057	-0.07604481	0.643224985	0.72641368	-0.544236058	0.001116252	0.003374266	-0.468191248	0.006359205	0.011004348
SPOpeak38	SPOsp	1	1166913	1167105	TTS (AT1G04360.1)	2025	AT1G04360.1	AT1G04360	RING/U-box superfamily protein	protein-coding	0.350854201	0.040866216	0.111185852	0.77318826	2.15E-05	8.31E-05	0.672485419	0.00048261	0.001318952	0.422334058	0.016482261	0.035829642	0.321631217	0.085705731	0.142261448	-0.100702841	0.608730808	0.663175897
SPOpeak39	SPOsp	1	1188377	1188573	promoter-TSS (AT1G04400.2)	-41	AT1G04400.2	CRY2	cryptochrome 2	protein-coding	0.754303788	5.99E-05	0.000593529	1.543234267	6.64E-14	1.22E-12	1.076741597	4.29E-07	2.15E-06	0.788930479	0.000130122	0.000546829	0.322437809	0.130538238	0.202520752	-0.46649267	0.041849878	0.061579576
SPOpeak40	SPOsp	1	1191340	1191645	promoter-TSS (AT1G04420.1)	-27	AT1G04420.1	AT1G04420	NAD(P)-linked oxidoreductase superfamily protein	protein-coding	0.57647372	6.02E-05	0.000595489	0.969434581	2.13E-10	2.14E-09	0.695401564	1.20E-05	4.57E-05	0.39296086	0.009128386	0.021729939	0.118927844	0.448748567	0.549002604	-0.274033016	0.097219031	0.13142406
peak185	common	1	1193800	1194124	promoter-TSS (AT1G04425.1)	-225	AT1G04425.1	AT1G04425	ncRNA	ncRNA	0.362834954	0.009787227	0.037355916	0.454164403	0.001926832	0.004779211	0.462965777	0.002733658	0.006258327	0.091329449	0.519986302	0.616773819	0.100130823	0.505195581	0.603037635	0.008801373	0.954973831	0.963825508
peak186	VNsp	1	1208220	1209248	TTS (AT1G04445.2)	213	AT1G04450.1	RIC3	ROP-interactive CRIB motif-containing protein 3	protein-coding	-0.019691298	0.878819126	0.930546203	-0.010308456	0.938339775	0.954436701	-1.121165251	1.02E-17	2.31E-16	0.009382841	0.939614361	0.956688815	-1.101473954	1.01E-19	7.91E-18	-1.110856795	9.05E-19	1.72E-17
peak187	common	1	1210686	1211027	TTS (AT1G04470.1)	587	AT1G04455.1	AT1G04455	hypothetical protein	protein-coding	-0.002939817	0.985967453	0.992666242	-0.025422062	0.881774648	0.910756567	-0.914090448	6.95E-08	3.98E-07	-0.022482245	0.886890682	0.919028941	-0.911150631	5.83E-09	6.09E-08	-0.888668386	3.11E-08	1.29E-07
peak188	VNsp	1	1214191	1214876	exon (AT1G04470.1, exon 1 of 5)	308	AT1G04470.1	AT1G04470	hypothetical protein (DUF810)	protein-coding	-0.510169089	0.00023076	0.001809083	0.09571151	0.517494201	0.601915183	-1.18454653	1.74E-16	3.32E-15	0.605880599	4.47E-06	2.85E-05	-0.674377441	1.21E-07	9.59E-07	-1.28025804	1.31E-20	3.23E-19
peak189	common	1	1215563	1216417	promoter-TSS (AT1G04273.1)	65	AT1G04480.1	AT1G04480	Ribosomal protein L14p/L23e family protein	protein-coding	0.116058286	0.268192097	0.43433606	0.204187933	0.064533824	0.104767184	0.375616197	0.001271211	0.003146991	0.088129647	0.403934927	0.506520406	0.259557911	0.02043257	0.042055427	0.171428264	0.143760558	0.186594444
peak190	VNsp	1	1221154	1222643	promoter-TSS (AT1G04490.1)	-999	AT1G04490.1	AT1G04490	hypothetical protein (DUF3527)	protein-coding	0.225853556	0.038342665	0.10588364	0.318603743	0.005256696	0.011608162	-0.673427425	2.23E-09	1.62E-08	0.092750187	0.397344944	0.499653579	-0.899280981	8.15E-17	3.81E-15	-0.992031168	1.80E-18	3.30E-17
peak191	VNsp	1	1224257	1225181	promoter-TSS (AT1G04500.4)	-180	AT1G04500.1	AT1G04500	CCT motif family protein	protein-coding	0.094731355	0.433067789	0.600169303	0.286064271	0.023331614	0.043111356	-0.847094715	6.72E-12	6.97E-11	0.191332916	0.107764382	0.172721009	-0.941826069	4.92E-16	1.99E-14	-1.133158986	1.16E-20	2.91E-19
SPOpeak41	SPOsp	1	1232340	1232612	intron (AT1G04520.1, intron 1 of 3)	1024	AT1G04520.1	PDLP2	plasmodesmata-located protein 2	protein-coding	0.397185325	0.013394836	0.047735587	0.825089489	1.38E-06	6.79E-06	0.878664517	1.69E-06	7.58E-06	0.427904163	0.010096388	0.023684502	0.481479192	0.007238817	0.017404539	0.053575029	0.776332759	0.812520931
peak192	VNsp	1	1236518	1237441	promoter-TSS (AT1G04530.1)	225	AT1G04540.1	AT1G04540	Calcium-dependent lipid-binding (CaLB domain) family protein	protein-coding	0.146587061	0.233542698	0.395902073	0.737094911	2.36E-08	1.64E-07	-0.647069522	3.37E-07	1.72E-06	0.59050785	2.61E-06	1.77E-05	-0.793656583	4.06E-11	6.72E-10	-1.384164433	1.04E-26	5.24E-25
peak193	common	1	1248305	1249433	promoter-TSS (AT1G04570.1)	7	AT1G04570.1	AT1G04570	Major facilitator superfamily protein	protein-coding	0.004101227	0.969850771	0.984280308	0.650786634	2.56E-08	1.77E-07	-0.272038464	0.01846773	0.034228254	0.646685407	4.13E-09	5.54E-08	-0.276139691	0.010938881	0.024724819	-0.922825098	2.87E-15	3.43E-14
peak194	common	1	1258200	1258460	promoter-TSS (AT1G04580.1)	-437	AT1G04580.1	AO4	aldehyde oxidase 4	protein-coding	-0.118599604	0.529812486	0.683042193	0.254269038	0.20430747	0.280680057	-0.383050934	0.057119635	0.09211462	0.372868642	0.045892546	0.084677349	-0.26445133	0.159282957	0.238421801	-0.637319972	0.00139916	0.002727211
peak195	common	1	1261225	1261903	promoter-TSS (AT1G04590.1)	-94	AT1G04590.1	AT1G04590	PPR containing-like protein	protein-coding	0.025315376	0.8331964	0.902511904	0.094097391	0.453767083	0.541215607	-0.264607914	0.038931164	0.06592578	0.068782015	0.561236473	0.654310433	-0.28992329	0.016639651	0.035272407	-0.358705305	0.004554428	0.008116779
peak196	VNsp	1	1271993	1273654	TTS (AT1G04600.1)	-6528	AT1G04610.1	YUC3	YUCCA 3	protein-coding	0.02923021	0.789856215	0.873367228	0.174936601	0.126423782	0.186423806	-1.175068988	3.95E-26	2.45E-24	0.145706391	0.175098966	0.258403095	-1.204299198	4.58E-31	1.63E-28	-1.350005589	2.85E-35	4.26E-33
peak197	common	1	1290751	1291472	promoter-TSS (AT1G04640.1)	1	AT1G04630.1	MEE4	GRIM-19 protein	protein-coding	0.152798941	0.173618273	0.322364749	0.386952539	0.001178104	0.003078258	0.304330431	0.014088272	0.026933884	0.234153599	0.040843497	0.076720698	0.151531491	0.204279319	0.291924611	-0.082622108	0.511853518	0.570989106
peak198	common	1	1305098	1305881	intron (AT1G04680.1, intron 2 of 5)	2484	AT1G04680.1	AT1G04680	Pectin lyase-like superfamily protein	protein-coding	0.203442032	0.085973796	0.193307542	0.069757191	0.566648824	0.647338713	-0.079424588	0.528631816	0.605867815	-0.133684841	0.249065113	0.343673139	-0.282866621	0.018902146	0.039317225	-0.14918178	0.227829897	0.280994746
SPOpeak42	SPOsp	1	1307025	1307270	intron (AT1G04680.1, intron 1 of 5)	826	AT1G04680.1	AT1G04680	Pectin lyase-like superfamily protein	protein-coding	0.706365114	0.000109287	0.000977045	1.469253391	2.47E-13	4.09E-12	1.385556425	9.83E-11	8.66E-10	0.762888277	0.000139583	0.000582204	0.679191311	0.001488222	0.004342804	-0.083696966	0.715294386	0.758291428
SPOpeak43	SPOsp	1	1307918	1308088	promoter-TSS (AT1G04680.1)	-30	AT1G04680.1	AT1G04680	Pectin lyase-like superfamily protein	protein-coding	0.35199234	0.048911084	0.126899448	0.663452174	0.000403198	0.00117691	-0.024500871	0.896521476	0.920751786	0.311459834	0.085502968	0.142821035	-0.376493211	0.038596196	0.072518112	-0.687953045	0.000308094	0.000672365
peak199	common	1	1310962	1311193	Intergenic	-2366	AT1G04690.1	KAB1	potassium channel beta subunit 1	protein-coding	0.378953257	0.048009225	0.125125975	-0.013795098	0.943203127	0.957961497	0.477406644	0.023407737	0.042131477	-0.392748356	0.03589927	0.06897072	0.098453387	0.630568606	0.714895764	0.491201742	0.017410748	0.02767106
peak200	common	1	1312918	1313491	promoter-TSS (AT1G04690.1)	-239	AT1G04690.1	KAB1	potassium channel beta subunit 1	protein-coding	0.472322428	8.22E-05	0.000771899	0.918542614	7.14E-13	1.10E-11	0.219905343	0.086797409	0.13243938	0.446220186	0.000372713	0.001376262	-0.252417084	0.044835345	0.082226693	-0.69863727	1.67E-07	6.21E-07
peak201	VNsp	1	1315748	1316291	promoter-TSS (AT1G04700.2)	-120	AT1G04700.1	AT1G04700	PB1 domain-containing protein tyrosine kinase	protein-coding	0.343103198	0.022603648	0.070917342	0.318918242	0.037457922	0.065408342	-1.047398998	1.50E-12	1.71E-11	-0.024184956	0.869443033	0.906477062	-1.390502196	9.85E-23	1.19E-20	-1.366317239	3.54E-21	9.49E-20
peak202	VNsp	1	1320575	1322265	promoter-TSS (AT1G04710.1)	-465	AT1G04710.1	PKT4	peroxisomal 3-ketoacyl-CoA thiolase 4	protein-coding	0.118936991	0.165118957	0.31142969	0.478691441	1.41E-07	8.47E-07	-0.531651416	2.86E-09	2.04E-08	0.35975445	3.25E-05	0.000162873	-0.650588407	2.05E-14	6.28E-13	-1.010342858	5.10E-29	3.38E-27
peak203	common	1	1331125	1331426	promoter-TSS (AT1G04730.3)	-106	AT1G04730.1	CTF18	P-loop containing nucleoside triphosphate hydrolases superfamily protein	protein-coding	0.183387255	0.248091489	0.412732387	0.153089565	0.350327387	0.438738486	-0.084242065	0.618193432	0.687810343	-0.030297691	0.84589335	0.889087787	-0.26762932	0.096958185	0.157965669	-0.23733163	0.153556574	0.197993273
peak204	VNsp	1	1333265	1333813	promoter-TSS (AT1G04287.1)	112	AT1G04750.1	VAMP721	vesicle-associated membrane protein 721	protein-coding	0.298728784	0.015971697	0.054657851	0.998012505	8.91E-14	1.60E-12	-0.359532206	0.00497544	0.010716412	0.699283721	5.75E-08	5.90E-07	-0.658260991	8.29E-08	6.83E-07	-1.357544711	1.52E-24	5.96E-23
peak205	VNsp	1	1337378	1337854	TTS (AT1G04760.2)	233	AT1G04770.1	AT1G04770	Tetratricopeptide repeat (TPR)-like superfamily protein	protein-coding	0.094629668	0.53828842	0.689664282	0.690146758	2.80E-05	0.000105853	-0.55027493	0.000562082	0.001512915	0.59551709	0.000133259	0.000558194	-0.644904598	1.79E-05	8.63E-05	-1.240421689	1.62E-14	1.71E-13
peak206	common	1	1344472	1345503	promoter-TSS (AT1G04790.1)	-2	AT1G04790.1	AT1G04790	RING/U-box superfamily protein	protein-coding	-0.020120647	0.857472898	0.917408761	0.196253535	0.093998697	0.144852062	-0.573745436	9.26E-07	4.36E-06	0.216374182	0.047900277	0.087793064	-0.553624789	3.89E-07	2.74E-06	-0.769998971	1.68E-11	1.14E-10
peak207	common	1	1349654	1350326	promoter-TSS (AT1G04800.1)	-90	AT1G04810.1	AT1G04810	26S proteasome regulatory complex, non-ATPase subcomplex, Rpn2/Psmd1 subunit	protein-coding	0.319936078	0.008139099	0.032256979	0.755233832	4.31E-09	3.41E-08	0.120452415	0.352862972	0.435438943	0.435297754	0.000462513	0.001653986	-0.199483663	0.111614962	0.177650658	-0.634781417	1.77E-06	5.56E-06
peak208	common	1	1355490	1356465	TTS (AT1G04810.1)	2570	AT1G04820.1	TUA4	tubulin alpha-4 chain	protein-coding	0.286958908	0.004132001	0.018668646	0.917651079	3.15E-17	9.57E-16	0.327966026	0.002810008	0.006409799	0.630692171	2.28E-09	3.25E-08	0.041007118	0.700520114	0.77491728	-0.589685052	2.78E-07	9.99E-07
peak209	common	1	1358305	1358628	promoter-TSS (AT1G04820.1)	81	AT1G04820.1	TUA4	tubulin alpha-4 chain	protein-coding	0.287725933	0.07512369	0.174889336	0.755977953	1.02E-05	4.23E-05	-0.189726141	0.261343314	0.338345962	0.468252019	0.004410487	0.011591644	-0.477452075	0.003201509	0.008535977	-0.945704094	3.56E-08	1.46E-07
peak210	common	1	1361645	1362158	promoter-TSS (AT1G04830.1)	80	AT1G04830.3	AT1G04830	Ypt/Rab-GAP domain of gyp1p superfamily protein	protein-coding	0.08477818	0.569560309	0.714165497	0.594564366	0.000195112	0.000612498	-0.142768739	0.371013343	0.453685511	0.509786186	0.000772185	0.002573617	-0.227546919	0.133352064	0.206114906	-0.737333105	5.30E-06	1.56E-05
peak211	common	1	1364527	1365179	TTS (AT1G04850.1)	174	AT1G04840.1	AT1G04840	Tetratricopeptide repeat (TPR)-like superfamily protein	protein-coding	0.008759928	0.946674534	0.972710686	0.424883629	0.002208002	0.005395538	-0.442390086	0.001315784	0.003244876	0.416123702	0.001408396	0.004332913	-0.451150014	0.000476951	0.001602835	-0.867273715	2.51E-10	1.42E-09
peak212	common	1	1368478	1369547	promoter-TSS (AT1G04850.1)	-72	AT1G04850.1	AT1G04850	ubiquitin-associated (UBA)/TS-N domain-containing protein	protein-coding	-0.152041609	0.167458502	0.314464756	0.164587535	0.162005908	0.230539993	-0.303489204	0.010807815	0.021271313	0.316629144	0.004286785	0.011310689	-0.151447595	0.177491585	0.260573559	-0.468076739	9.25E-05	0.000219833
peak213	common	1	1375568	1376010	promoter-TSS (AT1G04870.1)	32	AT1G04870.2	PRMT10	protein arginine methyltransferase 10	protein-coding	-0.224079159	0.1446897	0.283442033	0.499832072	0.002580599	0.006198123	-0.257250479	0.120668307	0.175429427	0.723911231	2.19E-06	1.52E-05	-0.03317132	0.828114377	0.877917022	-0.757082551	4.50E-06	1.33E-05
peak214	common	1	1379005	1379349	promoter-TSS (AT1G04880.1)	51	AT1G04880.1	AT1G04880	HMG (high mobility group) box protein with ARID/BRIGHT DNA-binding domain-containing protein	protein-coding	-0.154878993	0.421670886	0.58972191	-1.151008721	9.82E-10	8.70E-09	-1.096751069	1.67E-08	1.06E-07	-0.996129728	3.26E-09	4.50E-08	-0.941872076	7.44E-08	6.19E-07	0.054257652	0.749830893	0.78906623
peak215	common	1	1380194	1380851	exon (AT1G04890.1, exon 3 of 3)	-1294	AT1G04880.1	AT1G04880	HMG (high mobility group) box protein with ARID/BRIGHT DNA-binding domain-containing protein	protein-coding	0.100327303	0.527108081	0.680792948	-0.378628083	0.017205823	0.033056327	-0.710781486	1.15E-05	4.43E-05	-0.478955386	0.001259904	0.003931769	-0.811108789	9.22E-08	7.47E-07	-0.332153403	0.029042085	0.04414397
peak216	common	1	1380946	1381289	exon (AT1G04890.1, exon 3 of 3)	1482	AT1G04890.1	AT1G04890	zein-binding protein (Protein of unknown function, DUF593)	protein-coding	-0.066832677	0.738081458	0.837700528	0.22860794	0.272226575	0.356235613	-0.791476927	0.000110851	0.000348569	0.295440617	0.123189223	0.193490631	-0.72464425	0.0001149	0.000456197	-1.020084867	2.16E-07	7.91E-07
peak217	VNsp	1	1382668	1384067	promoter-TSS (AT1G04900.1)	55	AT1G04895.1	AT1G04895	hypothetical protein	protein-coding	0.027321619	0.809493052	0.886609116	0.413986838	0.000602136	0.001686275	-0.764634164	8.85E-11	7.86E-10	0.386665218	0.000712502	0.002402248	-0.791955783	1.12E-12	2.55E-11	-1.178621001	3.30E-23	1.11E-21
peak218	common	1	1391178	1392189	promoter-TSS (AT1G04910.1)	-302	AT1G04910.1	AT1G04910	O-fucosyltransferase family protein	protein-coding	-0.303143843	0.006498328	0.026881815	0.030775751	0.795161134	0.842872436	-0.534368375	7.62E-06	3.02E-05	0.333919594	0.002324995	0.006665827	-0.231224532	0.03652135	0.069173998	-0.565144126	1.60E-06	5.07E-06
peak219	common	1	1398833	1399232	promoter-TSS (AT1G04945.3)	21	AT1G04930.3	AT1G04930	hydroxyproline-rich glycoprotein family protein	protein-coding	-0.009888581	0.945136621	0.971987093	0.585280757	0.000155182	0.000497787	-0.26490083	0.084619694	0.129557228	0.595169338	4.62E-05	0.000220842	-0.255012249	0.078413946	0.132145815	-0.850181587	4.89E-08	1.97E-07
peak220	common	1	1400424	1400931	promoter-TSS (AT1G04945.2)	-225	AT1G04945.2	AT1G04945	HIT-type Zinc finger family protein	protein-coding	-0.358666962	0.029387569	0.08671287	0.074943714	0.668884001	0.737903789	-0.702494014	5.81E-05	0.000193548	0.433610676	0.006790302	0.016856483	-0.343827052	0.031248647	0.060702747	-0.777437728	5.13E-06	1.51E-05
peak221	common	1	1407351	1407740	promoter-TSS (AT1G04950.1)	-14	AT1G04950.2	TAFII59	TATA BOX ASSOCIATED FACTOR II 59	protein-coding	0.089400364	0.547144892	0.696900476	0.529284425	0.000852888	0.002310422	-0.15603246	0.326780376	0.408035479	0.439884061	0.003606058	0.009723916	-0.245432824	0.105362386	0.16956926	-0.685316886	2.22E-05	5.88E-05
peak222	common	1	1410693	1411684	promoter-TSS (AT1G04960.1)	100	AT1G04970.2	AT1G04970	lipid-binding serum glycoprotein family protein	protein-coding	0.112109072	0.325257015	0.498661699	0.680146428	2.89E-08	1.97E-07	-0.19141896	0.115231181	0.168773438	0.568037357	1.17E-06	8.71E-06	-0.303528032	0.008732772	0.020425402	-0.871565389	2.30E-12	1.76E-11
peak223	VNsp	1	1418131	1418515	TTS (AT1G04990.5)	704	AT1G04985.1	AT1G04985	triacylglycerol lipase-like protein	protein-coding	0.036511293	0.828683857	0.899761245	0.803363268	1.23E-05	5.01E-05	-0.435058325	0.014503473	0.027632932	0.766851976	1.07E-05	6.12E-05	-0.471569618	0.00502845	0.012664109	-1.238421593	1.36E-11	9.35E-11
peak224	common	1	1421732	1423139	promoter-TSS (AT1G04990.5)	-572	AT1G04990.3	AT1G04990	Zinc finger C-x8-C-x5-C-x3-H type family protein	protein-coding	0.369068834	1.03E-05	0.000139361	0.553793024	4.29E-10	4.04E-09	0.455344322	7.90E-07	3.77E-06	0.184724191	0.032694762	0.063752004	0.086275489	0.338230292	0.438586027	-0.098448702	0.298845821	0.356933588
peak225	VNsp	1	1435353	1436359	exon (AT1G05020.1, exon 1 of 1)	1907	AT1G05020.1	AT1G05020	ENTH/ANTH/VHS superfamily protein	protein-coding	-0.297186118	0.015733127	0.054034179	0.463236809	0.00053109	0.00150902	-0.511574068	0.000104239	0.000329535	0.760422927	8.19E-10	1.29E-08	-0.21438795	0.078374606	0.132111889	-0.974810877	1.92E-13	1.73E-12
peak226	common	1	1436767	1437886	TTS (AT1G05030.2)	437	AT1G05020.1	AT1G05020	ENTH/ANTH/VHS superfamily protein	protein-coding	-0.172316288	0.101595982	0.218904424	0.180121866	0.104780384	0.159055282	-0.693717695	3.03E-10	2.48E-09	0.352438154	0.000575774	0.001997399	-0.521401407	2.73E-07	1.99E-06	-0.873839561	4.09E-16	5.52E-15
peak227	VNsp	1	1441295	1441505	promoter-TSS (AT1G05030.1)	17	AT1G05030.1	AT1G05030	Major facilitator superfamily protein	protein-coding	0.033975029	0.855896582	0.916862358	0.786456924	0.000105068	0.00035035	-0.287324705	0.147068784	0.207296761	0.752481894	8.27E-05	0.00036829	-0.321299734	0.084531735	0.140674879	-1.073781629	1.06E-07	4.07E-07
peak228	VNsp	1	1452578	1453121	promoter-TSS (AT1G05060.1)	23	AT1G05060.1	AT1G05060	coiled-coil protein	protein-coding	-0.291113022	0.082209603	0.187231011	0.538143507	0.003177057	0.007446937	-0.603752896	0.000695035	0.001827854	0.829256528	8.37E-07	6.46E-06	-0.312639874	0.055919366	0.099238091	-1.141896403	1.70E-10	9.90E-10
peak229	common	1	1454380	1454893	TTS (AT1G05065.1)	686	AT1G05065.1	CLE20	CLAVATA3/ESR-RELATED 20	protein-coding	0.02124267	0.887497274	0.936419449	-0.030775871	0.841972669	0.88005998	-0.400058337	0.011164462	0.021891592	-0.052018541	0.717883744	0.787747988	-0.421301007	0.004287851	0.011024988	-0.369282466	0.01497991	0.02408897
SPOpeak44	SPOsp	1	1458626	1459014	promoter-TSS (AT1G05070.1)	-18	AT1G05070.1	AT1G05070	transmembrane protein, putative (DUF1068)	protein-coding	0.5558043	1.32E-05	0.000169595	1.651918325	1.58E-30	2.94E-28	0.929905933	1.26E-10	1.09E-09	1.096114025	1.23E-14	5.30E-13	0.374101632	0.008826408	0.020616267	-0.722012393	4.59E-06	1.36E-05
SPOpeak45	SPOsp	1	1469110	1469475	promoter-TSS (AT1G05100.1)	-249	AT1G05100.1	MAPKKK18	mitogen-activated protein kinase kinase kinase 18	protein-coding	0.608899686	2.46E-05	0.000281895	1.167899734	5.04E-14	9.41E-13	0.519732019	0.000898967	0.002305118	0.559000048	0.000271992	0.001041821	-0.089167667	0.56511581	0.656898182	-0.648167715	8.61E-05	0.000206179
peak230	common	1	1475764	1476425	promoter-TSS (AT1G05120.1)	56	AT1G05120.1	AT1G05120	Helicase protein with RING/U-box domain-containing protein	protein-coding	-0.045952597	0.719766824	0.824918597	-0.1338403	0.307480706	0.394194276	-0.350024982	0.009677204	0.019298293	-0.087887703	0.468077686	0.568303323	-0.304072385	0.015478288	0.033171894	-0.216184681	0.093062523	0.126457168
peak231	VNsp	1	1477623	1478086	Intergenic	-1069	AT1G05136.1	AT1G05136	hypothetical protein	protein-coding	-0.295398423	0.043072842	0.115349128	0.369334057	0.019199753	0.036386685	-0.775751051	4.95E-07	2.44E-06	0.66473248	5.17E-06	3.24E-05	-0.480352628	0.000724411	0.002312066	-1.145085108	1.08E-13	1.01E-12
peak232	SNsp	1	1480742	1481388	Intergenic	-1481	AT1G05140.1	AT1G05140	Peptidase M50 family protein	protein-coding	0.17384095	0.300755378	0.471600158	-0.635760738	0.000167563	0.000533234	0.780080955	5.45E-05	0.000182548	-0.809601688	4.55E-07	3.75E-06	0.606240005	0.001115686	0.00337305	1.415841693	3.51E-14	3.50E-13
peak233	common	1	1482156	1482486	promoter-TSS (AT1G05140.1)	-225	AT1G05140.1	AT1G05140	Peptidase M50 family protein	protein-coding	0.36145706	0.016789757	0.056812045	0.520662155	0.000970569	0.002589104	0.826695144	1.62E-06	7.27E-06	0.159205095	0.297574429	0.396548099	0.465238084	0.005561687	0.013844838	0.30603299	0.078326131	0.108257846
peak234	common	1	1486344	1487299	TTS (AT1G05160.2)	206	AT1G05150.1	AT1G05150	Calcium-binding tetratricopeptide family protein	protein-coding	-0.208203559	0.086223384	0.193794675	0.56042372	2.11E-05	8.21E-05	-0.335756499	0.010070017	0.019990835	0.768627279	3.42E-10	5.86E-09	-0.127552941	0.291811233	0.389447497	-0.896180219	9.30E-12	6.55E-11
SPOpeak46	SPOsp	1	1498025	1498230	TTS (AT1G05180.3)	1392	AT1G04337.1	AT1G04337	ncRNA	ncRNA	0.822154338	5.32E-07	1.15E-05	1.461307732	1.44E-16	3.97E-15	0.592956421	0.000718542	0.00188583	0.639153394	0.000332904	0.001243282	-0.229197917	0.194239337	0.280471273	-0.868351311	4.15E-06	1.24E-05
peak235	common	1	1503875	1504136	promoter-TSS (AT1G05200.3)	-152	AT1G05190.1	emb2394	Ribosomal protein L6 family	protein-coding	0.391223919	0.00634935	0.02639784	0.538300652	0.000309698	0.000927745	0.599444506	0.000167381	0.000506042	0.147076733	0.30965338	0.409182699	0.208220587	0.179405487	0.262897011	0.061143854	0.703314762	0.747280988
peak236	common	1	1509969	1510364	promoter-TSS (AT1G05210.1)	175	AT1G05205.1	AT1G05205	hexokinase-1 protein	protein-coding	-0.317551459	0.057009404	0.142607979	0.177531539	0.31661186	0.403718275	-0.453023682	0.011142074	0.021849986	0.495082998	0.002138692	0.006209338	-0.135472223	0.404683418	0.505891049	-0.63055522	0.000273333	0.000601339
peak237	VNsp	1	1511559	1511957	promoter-TSS (AT1G05220.1)	-137	AT1G05220.1	AT1G05220	Transmembrane protein 97, Putative	protein-coding	-0.040425771	0.801241868	0.880998865	0.679268691	8.47E-05	0.000288608	-0.594647433	0.000359618	0.001011023	0.719694462	7.61E-06	4.55E-05	-0.554221662	0.000324256	0.001144102	-1.273916124	2.26E-14	2.33E-13
peak238	common	1	1518603	1518829	promoter-TSS (AT1G05230.4)	78	AT1G05230.12	HDG2	homeodomain GLABROUS 2	protein-coding	0.392438405	0.048482496	0.126120502	-0.312489492	0.114917959	0.17177754	0.399933404	0.065056444	0.103227828	-0.704927897	0.000235942	0.000919438	0.007494999	0.971643079	0.980193766	0.712422896	0.000701244	0.001439892
peak239	common	1	1523555	1524126	TTS (AT1G04367.1)	229	AT1G04357.1	AT1G04357	ncRNA	ncRNA	-0.047145474	0.740630825	0.839311097	-0.029435245	0.841360322	0.87959816	-0.151700739	0.321070077	0.401975607	0.017710229	0.89664314	0.926317256	-0.104555265	0.463412205	0.563003264	-0.122265494	0.406277222	0.467495215
peak240	common	1	1527528	1528369	promoter-TSS (AT1G05250.1)	-588	AT1G05250.1	AT1G05250	Peroxidase superfamily protein	protein-coding	-0.143518869	0.330056679	0.503615287	-0.67493323	5.83E-06	2.54E-05	-0.000485765	0.99759474	0.998078446	-0.531414361	9.63E-05	0.000420827	0.143033104	0.338806044	0.439100805	0.674447465	8.03E-06	2.30E-05
peak241	SNsp	1	1530002	1530343	exon (AT1G05260.1, exon 2 of 4)	405	AT1G05260.1	RCI3	Peroxidase superfamily protein	protein-coding	-0.271997639	0.17055802	0.31866119	-0.667536463	0.000971979	0.002592531	0.427970644	0.060155896	0.09648323	-0.395538824	0.031015458	0.06103118	0.699968283	0.000907994	0.002815259	1.095507107	3.33E-07	1.18E-06
peak242	common	1	1534228	1534641	TTS (AT1G05280.2)	333	AT1G05270.1	AT1G05270	TraB family protein	protein-coding	0.069842584	0.61593827	0.74954413	0.761794588	3.84E-07	2.11E-06	0.148168344	0.329408549	0.41077029	0.691952003	1.02E-06	7.69E-06	0.07832576	0.585317291	0.6749661	-0.613626244	6.81E-05	0.000166009
peak243	common	1	1543714	1544084	promoter-TSS (AT1G04377.1)	256	AT1G04387.1	AT1G04387	ncRNA	ncRNA	-0.412312534	0.01854333	0.061307975	-0.006409861	0.972417651	0.979969026	-0.478930089	0.010929866	0.021495126	0.405902673	0.015346125	0.033697131	-0.066617555	0.696082917	0.771207845	-0.472520228	0.009067922	0.015233045
peak244	SNsp	1	1549929	1550385	TTS (AT1G05310.1)	-2308	AT1G05300.1	ZIP5	zinc transporter 5 precursor	protein-coding	0.075152262	0.670115801	0.788546875	-0.296676783	0.100470198	0.153415383	0.782515145	0.000130115	0.000403545	-0.371829046	0.02916285	0.05793821	0.707362883	0.00029885	0.001066679	1.079191929	6.22E-08	2.47E-07
peak245	common	1	1559110	1559313	TTS (AT1G05330.1)	706	AT1G05340.1	AT1G05340	cysteine-rich TM module stress tolerance protein	protein-coding	-0.151363317	0.482744294	0.643918611	0.22065096	0.331129433	0.419070457	0.081023661	0.732990675	0.786520559	0.372014277	0.07487146	0.127888883	0.232386978	0.291208932	0.388969777	-0.139627299	0.546146343	0.604375397
SPOpeak47	SPOsp	1	1559303	1559574	TTS (AT1G05330.1)	479	AT1G05340.1	AT1G05340	cysteine-rich TM module stress tolerance protein	protein-coding	0.582240944	0.001896363	0.010077145	1.482514922	1.03E-12	1.54E-11	1.294518074	4.02E-09	2.79E-08	0.900273978	1.24E-05	6.99E-05	0.712277131	0.001090745	0.00330521	-0.187996847	0.425689896	0.48673863
peak246	common	1	1563762	1564760	promoter-TSS (AT1G05360.2)	148	AT1G05350.1	AT1G05350	NAD(P)-binding Rossmann-fold superfamily protein	protein-coding	0.189164171	0.052744533	0.134312069	0.554616195	1.12E-07	6.88E-07	0.14662002	0.168447682	0.232569386	0.365452025	0.000286193	0.001088135	-0.042544151	0.678811068	0.756091097	-0.407996175	0.00018937	0.000426998
peak247	common	1	1569112	1569986	exon (AT1G05370.1, exon 7 of 7)	2920	AT1G05370.1	AT1G05370	Sec14p-like phosphatidylinositol transfer family protein	protein-coding	0.296971766	0.004717148	0.020726924	0.304834147	0.005140069	0.011379848	0.590050307	5.17E-07	2.54E-06	0.007862382	0.940244852	0.956987731	0.293078541	0.010008468	0.022955355	0.285216159	0.015083903	0.024234311
peak248	common	1	1576505	1577536	exon (AT1G05380.3, exon 1 of 7)	157	AT1G05380.1	AT1G05380	Acyl-CoA N-acyltransferase with RING/FYVE/PHD-type zinc finger protein	protein-coding	0.078773408	0.477743814	0.639186305	0.061705516	0.59598827	0.674026964	-0.083496269	0.485825067	0.566644872	-0.017067892	0.877653213	0.912179338	-0.162269677	0.156237002	0.234611331	-0.145201785	0.225181889	0.278444484
peak249	common	1	1583711	1584589	promoter-TSS (AT1G05390.1)	54	AT1G05400.2	AT1G05400	hypothetical protein	protein-coding	0.115564234	0.287152874	0.455707768	0.690668925	3.97E-09	3.17E-08	-0.156283973	0.179800022	0.2460208	0.575104691	3.14E-07	2.68E-06	-0.271848207	0.014819235	0.031995406	-0.846952898	1.78E-12	1.38E-11
peak250	common	1	1587632	1588098	promoter-TSS (AT1G05410.2)	-71	AT1G05410.1	AT1G05410	CDPK adapter, putative (DUF1423)	protein-coding	0.279055575	0.029333386	0.086577754	0.894071612	8.38E-11	8.98E-10	-0.048201231	0.72254399	0.777724188	0.615016038	3.48E-06	2.28E-05	-0.327256805	0.012173936	0.027013335	-0.942272843	1.68E-11	1.14E-10
peak251	common	1	1595473	1596171	TTS (AT1G05440.1)	101	AT1G05430.1	AT1G05430	hypothetical protein	protein-coding	0.001313128	0.991251196	0.995204336	0.271867507	0.031401536	0.055933986	0.204730981	0.121355376	0.176242035	0.270554379	0.022856859	0.047257358	0.203417853	0.103815455	0.167392991	-0.067136526	0.609319496	0.663712109
peak252	common	1	1597747	1598137	promoter-TSS (AT1G05440.1)	-2	AT1G05440.1	AT1G05440	C-8 sterol isomerase	protein-coding	0.363953172	0.013501108	0.048056212	0.412675675	0.006713724	0.014433317	0.41206634	0.010522969	0.02077829	0.048722503	0.740560132	0.805902524	0.048113168	0.758181499	0.822995268	-0.000609335	0.996978578	0.997655479
peak253	VNsp	1	1626969	1627286	intron (AT1G05500.1, intron 7 of 12)	1636	AT1G05500.2	NTMC2T2.1	Calcium-dependent lipid-binding (CaLB domain) family protein	protein-coding	0.312084321	0.132071117	0.265118729	0.599364332	0.005401189	0.011881465	-0.958835387	2.87E-06	1.23E-05	0.287280011	0.163996643	0.24496212	-1.270919708	7.79E-11	1.21E-09	-1.558199719	2.25E-14	2.32E-13
peak254	VNsp	1	1628042	1629247	promoter-TSS (AT1G05510.1)	-802	AT1G05510.1	AT1G05510	naphthalene 1,2-dioxygenase subunit alpha (DUF1264)	protein-coding	-0.119237512	0.330129438	0.503639602	0.818948775	1.33E-09	1.16E-08	-0.297045951	0.024349832	0.043602745	0.938186287	1.92E-13	6.62E-12	-0.177808439	0.152383996	0.22998547	-1.115994726	3.25E-16	4.45E-15
peak255	common	1	1635186	1636446	TTS (AT1G05530.1)	202	AT1G05520.1	AT1G05520	Sec23/Sec24 protein transport family protein	protein-coding	-0.227904375	0.034669071	0.098250462	-0.22760006	0.043293848	0.074171809	-0.180195336	0.124695798	0.180331728	0.000304315	0.997662461	0.998049414	0.047709038	0.661584933	0.740983743	0.047404724	0.676660361	0.723430564
peak256	common	1	1637648	1638071	promoter-TSS (AT1G05530.1)	55	AT1G05530.1	UGT75B2	UDP-glucosyl transferase 75B2	protein-coding	0.074920838	0.624709603	0.7552738	-0.710152271	3.01E-06	1.38E-05	-0.025110276	0.878661899	0.907293239	-0.785073109	3.00E-08	3.28E-07	-0.100031114	0.518514465	0.615417169	0.685041995	8.48E-06	2.41E-05
peak257	common	1	1638817	1639092	promoter-TSS (AT1G05540.2)	-269	AT1G05540.2	AT1G05540	hypothetical protein (DUF295)	protein-coding	-0.108949299	0.5356766	0.687598815	-0.551846474	0.001813544	0.004522682	-0.008562025	0.964331939	0.973913427	-0.442897175	0.006058578	0.015293943	0.100387274	0.571035864	0.661989663	0.543284448	0.002298813	0.00430863
peak258	common	1	1644925	1645129	promoter-TSS (AT1G05562.1)	-273	AT1G05562.1	AT1G05562	ncRNA	ncRNA	0.522434467	0.034379917	0.097739763	0.591269004	0.021581416	0.040266836	-0.179773764	0.483621609	0.564521598	0.068834537	0.785505079	0.842131946	-0.702208231	0.005367284	0.01341756	-0.771042767	0.003298919	0.006028153
peak259	common	1	1662990	1663867	exon (AT1G05577.1, exon 4 of 6)	970	AT1G05577.1	AT1G05577	UPSTREAM OF FLC protein (DUF966)	protein-coding	-0.171627063	0.123347509	0.252851521	-0.363572637	0.001403826	0.003597435	-0.855395532	1.07E-13	1.44E-12	-0.191945575	0.064524832	0.112840527	-0.683768469	8.14E-11	1.26E-09	-0.491822894	5.08E-06	1.50E-05
peak260	VNsp	1	1664088	1664324	exon (AT1G05577.1, exon 1 of 6)	192	AT1G05577.1	AT1G05577	UPSTREAM OF FLC protein (DUF966)	protein-coding	0.01320221	0.95271278	0.976081206	0.212837346	0.356916227	0.445799602	-1.074383964	1.65E-06	7.41E-06	0.199635136	0.352715727	0.454359865	-1.087586173	1.58E-07	1.22E-06	-1.28722131	2.73E-09	1.33E-08
peak261	VNsp	1	1664839	1665453	promoter-TSS (AT1G05577.1)	-748	AT1G05577.1	AT1G05577	UPSTREAM OF FLC protein (DUF966)	protein-coding	0.420264836	0.008896508	0.03466866	0.211640071	0.187640768	0.261042314	-1.309232469	2.07E-17	4.52E-16	-0.208624765	0.178420697	0.262192085	-1.729497304	2.15E-31	7.79E-29	-1.52087254	1.17E-24	4.67E-23
peak262	VNsp	1	1665733	1666141	exon (AT1G05580.1, exon 4 of 4)	-1539	AT1G05577.1	AT1G05577	UPSTREAM OF FLC protein (DUF966)	protein-coding	-0.105995858	0.550273403	0.699331202	0.388324001	0.039641366	0.068713032	-1.013669469	2.56E-08	1.57E-07	0.49431986	0.004787563	0.012460769	-0.90767361	6.52E-08	5.50E-07	-1.40199347	6.44E-15	7.23E-14
peak263	VNsp	1	1668367	1668986	promoter-TSS (AT1G05590.2)	228	AT1G05580.2	CHX23	cation/H+ exchanger 23	protein-coding	-0.288478449	0.043068102	0.115349128	0.111113142	0.458043925	0.545150738	-1.445971446	7.85E-24	3.83E-22	0.399591592	0.003072342	0.008486575	-1.157492996	1.74E-19	1.32E-17	-1.557084588	2.61E-30	2.09E-28
peak264	common	1	1682067	1683389	exon (AT1G05630.2, exon 1 of 11)	352	AT1G05630.3	5PTASE13	Endonuclease/exonuclease/phosphatase family protein	protein-coding	-0.223219191	0.022781021	0.071373154	0.397625779	0.000165999	0.000528747	-0.541416921	2.11E-07	1.12E-06	0.620844969	2.38E-10	4.24E-09	-0.31819773	0.000994594	0.003046682	-0.939042699	2.22E-19	4.60E-18
peak265	common	1	1691033	1691211	exon (AT1G05650.1, exon 2 of 4)	1057	AT1G05650.1	AT1G05650	Pectin lyase-like superfamily protein	protein-coding	0.039371815	0.85089916	0.913974662	-0.263110695	0.21760663	0.295809685	0.363657858	0.119596157	0.174103788	-0.30248251	0.129604297	0.201876279	0.324286042	0.142420562	0.217617437	0.626768552	0.005306212	0.009325303
peak266	common	1	1695751	1695968	exon (AT1G05660.1, exon 1 of 4)	332	AT1G05660.1	AT1G05660	Pectin lyase-like superfamily protein	protein-coding	0.168883436	0.390452663	0.559447279	0.307578174	0.133354388	0.195373079	0.673444928	0.002652509	0.006093506	0.138694739	0.4764717	0.576391925	0.504561492	0.018862543	0.039266517	0.365866753	0.100038202	0.134852568
peak267	common	1	1700658	1701431	promoter-TSS (AT1G05670.2)	-19	AT1G05670.1	AT1G05670	Pentatricopeptide repeat (PPR-like) superfamily protein	protein-coding	-0.133792763	0.255004731	0.419799555	-0.069145222	0.569628123	0.650274229	-0.600884213	1.03E-06	4.81E-06	0.064647541	0.562633358	0.655490885	-0.46709145	3.67E-05	0.00016477	-0.531738991	5.90E-06	1.72E-05
peak268	common	1	1706667	1706982	promoter-TSS (AT1G05690.1)	88	AT1G05690.1	BT3	BTB and TAZ domain protein 3	protein-coding	-0.231821252	0.178634562	0.328603508	-0.277172	0.118800939	0.176787724	-0.401593756	0.028957882	0.05070148	-0.045350748	0.778978824	0.836940852	-0.169772504	0.31328102	0.412155099	-0.124421756	0.47410999	0.534286485
SPOpeak48	SPOsp	1	1713445	1713747	TTS (AT1G05700.2)	144	AT1G04407.1	AT1G04407	ncRNA	ncRNA	0.686710001	5.02E-06	7.50E-05	1.008796484	3.38E-10	3.24E-09	1.494620935	6.30E-17	1.29E-15	0.322086483	0.044220952	0.082055318	0.807910934	5.87E-06	3.17E-05	0.485824451	0.009361741	0.015680669
peak269	VNsp	1	1715310	1715576	promoter-TSS (AT1G05710.13)	58	AT1G05710.13	AT1G05710	basic helix-loop-helix (bHLH) DNA-binding superfamily protein	protein-coding	0.053746556	0.794316435	0.876935545	0.792450387	0.000366949	0.001082125	-0.681778696	0.0012719	0.003148319	0.738703831	0.000407866	0.001490331	-0.735525252	0.000194417	0.000730045	-1.474229083	6.06E-12	4.39E-11
peak270	common	1	1718716	1719081	promoter-TSS (AT1G05720.1)	11	AT1G05720.1	AT1G05720	selenoprotein family protein	protein-coding	-0.024365558	0.868176115	0.924180262	0.383820667	0.013239287	0.026272308	-0.41522514	0.00715939	0.014781555	0.408186225	0.004697535	0.012261724	-0.390859582	0.006567983	0.016016424	-0.799045807	1.49E-07	5.59E-07
peak271	common	1	1721382	1722056	TTS (AT1G05740.1)	210	AT1G05750.2	PDE247	Tetratricopeptide repeat (TPR)-like superfamily protein	protein-coding	-0.291235269	0.023040529	0.072043989	-0.011451926	0.932379392	0.949825543	-0.582277993	1.88E-05	6.91E-05	0.279783343	0.023339054	0.048056884	-0.291042724	0.019508041	0.040398326	-0.570826067	1.44E-05	3.95E-05
peak272	common	1	1729738	1730030	promoter-TSS (AT1G05785.3)	-95	AT1G05783.1	AT1G05783	hypothetical protein	protein-coding	-0.055333066	0.783211352	0.868812592	0.224483044	0.288646325	0.374040163	0.162916954	0.462713044	0.544148008	0.27981611	0.156220783	0.2353062	0.21825002	0.29481883	0.392622417	-0.06156609	0.778055877	0.813952797
peak273	common	1	1732068	1733240	promoter-TSS (AT1G05790.2)	-148	AT1G05790.3	AT1G05790	lipase class 3 family protein	protein-coding	-0.223940198	0.047159512	0.123472829	0.010284305	0.931005029	0.948940253	-0.55924356	3.00E-06	1.28E-05	0.234224503	0.032440791	0.063352574	-0.335303362	0.002418311	0.006679083	-0.569527865	1.04E-06	3.40E-06
peak274	common	1	1744513	1744848	exon (AT1G05805.1, exon 1 of 6)	236	AT1G05805.1	AT1G05805	basic helix-loop-helix (bHLH) DNA-binding superfamily protein	protein-coding	0.320756852	0.019329699	0.063276555	0.666985564	4.32E-06	1.93E-05	0.174166106	0.238403149	0.313179192	0.346228712	0.013601668	0.030413612	-0.146590747	0.305236826	0.403760284	-0.492819459	0.001073302	0.002131727
SPOpeak49	SPOsp	1	1745649	1746047	intron (AT1G05805.1, intron 1 of 5)	1404	AT1G05805.1	AT1G05805	basic helix-loop-helix (bHLH) DNA-binding superfamily protein	protein-coding	0.59626296	8.49E-06	0.000117401	1.310975117	2.21E-19	9.49E-18	0.308447681	0.030651419	0.053354258	0.714712157	6.99E-07	5.49E-06	-0.287815279	0.04134896	0.076878217	-1.002527436	4.54E-11	2.88E-10
peak275	VNsp	1	1753205	1754952	promoter-TSS (AT1G05830.1)	-52	AT1G05830.4	ATX2	trithorax-like protein 2	protein-coding	-0.294358463	0.002309604	0.011834213	0.16310512	0.113198764	0.169662082	-1.111479848	1.60E-28	1.28E-26	0.457463583	1.36E-06	1.00E-05	-0.817121385	5.65E-19	3.91E-17	-1.274584968	2.71E-38	6.03E-36
peak276	VNsp	1	1763221	1763632	promoter-TSS (AT1G04433.1)	-733	AT1G04433.1	AT1G04433	ncRNA	ncRNA	-0.030808374	0.866821241	0.923338469	0.798869132	6.60E-05	0.000230635	-0.686643719	0.000320792	0.000911866	0.829677506	1.01E-05	5.82E-05	-0.655835346	0.000227638	0.000839214	-1.485512851	2.50E-14	2.56E-13
peak277	common	1	1768709	1769508	promoter-TSS (AT1G05850.1)	114	AT1G05860.3	AT1G05860	INO80 complex subunit D-like protein	protein-coding	0.226990124	0.036181224	0.101476603	0.644606937	3.56E-08	2.39E-07	0.159645149	0.17736436	0.243042649	0.417616813	0.000234705	0.000915308	-0.067344975	0.558008094	0.650394792	-0.484961788	8.17E-05	0.000196375
SPOpeak50	SPOsp	1	1773623	1773996	promoter-TSS (AT1G05870.1)	-424	AT1G05870.10	AT1G05870	hypothetical protein (DUF1685)	protein-coding	0.844659925	1.15E-08	4.26E-07	0.852200202	2.76E-08	1.89E-07	0.992808907	1.69E-09	1.25E-08	0.007540276	0.961121491	0.972087315	0.148148982	0.372105986	0.473164166	0.140608706	0.410387223	0.471488305
peak278	common	1	1779349	1779957	exon (AT1G05890.1, exon 1 of 15)	350	AT1G05890.1	ARI5	RING/U-box superfamily protein	protein-coding	-0.470761779	0.001713956	0.009272621	0.171241002	0.288551628	0.373946382	-0.678212927	2.32E-05	8.37E-05	0.642002781	1.13E-05	6.44E-05	-0.207451148	0.152599747	0.230171286	-0.849453929	5.84E-08	2.33E-07
peak279	common	1	1789791	1790440	promoter-TSS (AT1G05910.1)	-101	AT1G05910.1	AT1G05910	cell division cycle protein 48-related / CDC48-like protein	protein-coding	-0.287236905	0.041807031	0.112938339	0.001018638	0.994511493	0.995862863	-0.620527437	3.13E-05	0.000110001	0.288255543	0.032163581	0.062936304	-0.333290532	0.013967009	0.030374712	-0.621546075	1.35E-05	3.71E-05
peak280	common	1	1798904	1799500	promoter-TSS (AT1G05930.1)	-216	AT1G05930.1	AT1G05930	B3 domain protein (DUF313)	protein-coding	0.303625557	0.026011324	0.078802313	0.341567553	0.015775027	0.030639319	-0.313196624	0.027509511	0.048465783	0.037941995	0.780659885	0.838179627	-0.616822182	6.60E-06	3.50E-05	-0.654764177	3.98E-06	1.19E-05
peak281	VNsp	1	1803683	1804159	promoter-TSS (AT1G05940.4)	66	AT1G05940.3	CAT9	cationic amino acid transporter 9	protein-coding	0.210220316	0.107494434	0.228310874	1.032498117	6.34E-13	9.87E-12	-0.106468399	0.446535318	0.52846629	0.822277801	3.02E-09	4.20E-08	-0.316688714	0.018846414	0.039236899	-1.138966516	1.11E-14	1.20E-13
peak282	common	1	1807490	1808484	promoter-TSS (AT1G05950.5)	-317	AT1G05950.4	AT1G05950	hypothetical protein	protein-coding	0.074274021	0.501105957	0.660016616	0.092811199	0.415186444	0.503701616	-0.631779776	2.94E-08	1.79E-07	0.018537178	0.862329568	0.901063874	-0.706053797	4.03E-11	6.67E-10	-0.724590975	5.57E-11	3.49E-10
peak283	VNsp	1	1815155	1815806	promoter-TSS (AT1G05960.4)	-15	AT1G05960.2	AT1G05960	ARM repeat superfamily protein	protein-coding	0.17446091	0.172442292	0.320845289	0.658054042	1.40E-06	6.87E-06	-0.528951963	6.72E-05	0.000220984	0.483593132	0.00020431	0.000812122	-0.703412874	2.59E-08	2.36E-07	-1.187006005	1.43E-18	2.65E-17
peak284	common	1	1822406	1822589	promoter-TSS (AT1G06000.1)	-86	AT1G06010.1	AT1G06010	basic leucine zipper/W2 domain protein	protein-coding	0.351250398	0.033542451	0.095814222	0.360680836	0.034763501	0.061235281	0.329124387	0.066949841	0.105849592	0.009430439	0.954453172	0.967583116	-0.022126011	0.898931036	0.92956515	-0.031556449	0.860466385	0.884382516
peak285	VNsp	1	1829649	1830501	promoter-TSS (AT1G06040.1)	-92	AT1G06040.1	STO	B-box zinc finger family protein	protein-coding	0.784573351	1.88E-11	1.76E-09	1.523127907	1.06E-32	2.33E-30	0.281962196	0.021947426	0.039777179	0.738554556	8.63E-09	1.07E-07	-0.502611155	4.70E-05	0.000205401	-1.241165711	2.01E-20	4.84E-19
peak286	common	1	1832477	1833072	promoter-TSS (AT1G06050.1)	-167	AT1G06060.1	AT1G06060	LisH and RanBPM domains containing protein	protein-coding	-0.034392445	0.817874822	0.892722655	-0.254089207	0.099623541	0.152325464	-0.598435197	0.000136193	0.000420502	-0.219696763	0.128562711	0.200526343	-0.564042753	0.000128381	0.000502945	-0.34434599	0.023767493	0.036743721
peak287	common	1	1836825	1838605	promoter-TSS (AT1G06070.1)	43	AT1G06070.1	AT1G06070	Basic-leucine zipper (bZIP) transcription factor family protein	protein-coding	0.259427972	0.002268593	0.011676268	0.126551575	0.155723675	0.222900711	0.004161134	0.963775484	0.973682324	-0.132876396	0.123762096	0.194257348	-0.255266837	0.004080171	0.010563393	-0.122390441	0.18754859	0.236776652
peak288	SNsp	1	1845657	1846556	promoter-TSS (AT1G06090.1)	-595	AT1G06090.1	AT1G06090	Fatty acid desaturase family protein	protein-coding	-0.224761518	0.139883427	0.27686855	-1.334580098	1.15E-18	4.40E-17	0.082651848	0.623874027	0.692805375	-1.10981858	4.60E-16	2.63E-14	0.307413365	0.048071942	0.087247467	1.417231946	4.87E-20	1.12E-18
peak289	VNsp	1	1848879	1849169	intron (AT1G06090.1, intron 3 of 4)	2323	AT1G06090.1	AT1G06090	Fatty acid desaturase family protein	protein-coding	-0.116928129	0.630403434	0.759709192	-0.158779376	0.519966706	0.604231782	-1.320799769	4.52E-08	2.68E-07	-0.041851247	0.85144845	0.892924768	-1.20387164	3.17E-08	2.84E-07	-1.162020393	1.62E-07	6.04E-07
peak290	common	1	1854935	1855629	promoter-TSS (AT1G06120.1)	96	AT1G06110.1	SKIP16	SKP1/ASK-interacting protein 16	protein-coding	-0.377672499	0.011266835	0.041707908	-0.037525015	0.810812774	0.855289135	-0.340861463	0.034320699	0.058955486	0.340147484	0.015977803	0.03491182	0.036811036	0.800859837	0.857605899	-0.303336448	0.048624647	0.070512402
peak291	common	1	1855843	1856534	promoter-TSS (AT1G06110.1)	278	AT1G06120.1	AT1G06120	Fatty acid desaturase family protein	protein-coding	-0.176886602	0.230348044	0.392485676	-0.239956839	0.114180792	0.170872587	0.12562851	0.441879546	0.52403831	-0.063070237	0.649917975	0.731889292	0.302515112	0.045704748	0.083531601	0.365585349	0.018889087	0.029813923
peak292	common	1	1856728	1856957	TTS (AT1G06130.1)	932	AT1G06120.1	AT1G06120	Fatty acid desaturase family protein	protein-coding	0.229109619	0.34358734	0.516205059	-0.354282779	0.137497834	0.200596972	-0.61810815	0.011531167	0.022529505	-0.583392398	0.009492905	0.022462913	-0.847217769	0.00025123	0.000912653	-0.263825371	0.247017329	0.301898689
peak293	common	1	1860870	1861070	promoter-TSS (AT1G06130.1)	-32	AT1G06130.1	GLX2-4	glyoxalase 2-4	protein-coding	0.21238992	0.350487521	0.52229164	-0.088996906	0.69897024	0.763461539	6.93E-06	0.999977204	0.99998261	-0.301386826	0.167473608	0.2491816	-0.212382992	0.358523493	0.45940345	0.089003834	0.703580467	0.747524811
peak294	common	1	1867662	1869145	TTS (AT1G06150.2)	502	AT1G06143.1	AT1G06143	basic helix loop helix DNA-binding superfamily protein	protein-coding	-0.314327363	0.003860886	0.017715261	0.355490286	0.002547746	0.006129205	-0.507519286	1.42E-05	5.34E-05	0.669817648	8.95E-10	1.39E-08	-0.193191923	0.074596797	0.126714732	-0.863009571	1.97E-13	1.78E-12
peak295	VNsp	1	1875655	1875867	TTS (AT1G06148.1)	1767	AT1G06148.2	AT1G06148	hypothetical protein	protein-coding	-0.20640637	0.516575744	0.671984864	-0.107451505	0.74423644	0.80128227	-1.716774834	6.28E-08	3.63E-07	0.098954865	0.741169513	0.806167091	-1.510368463	1.32E-07	1.04E-06	-1.609323328	7.07E-08	2.78E-07
peak296	common	1	1876752	1877981	exon (AT1G06148.2, exon 1 of 3)	162	AT1G06148.2	AT1G06148	hypothetical protein	protein-coding	0.164869561	0.092457449	0.203951999	0.418532429	5.44E-05	0.000193504	0.047430673	0.654421132	0.719678391	0.253662868	0.01061714	0.024715035	-0.117438888	0.247905986	0.341611601	-0.371101757	0.000533816	0.001117796
peak297	common	1	1887961	1888711	TTS (AT1G04447.1)	932	AT1G04447.1	AT1G04447	ncRNA	ncRNA	0.588891015	4.22E-07	9.43E-06	0.535525534	1.06E-05	4.37E-05	0.278968573	0.025433766	0.045260917	-0.053365481	0.657275315	0.738361218	-0.309922442	0.012146906	0.02697041	-0.256556961	0.045792563	0.066771518
peak298	common	1	1893849	1894439	promoter-TSS (AT1G06190.1)	4	AT1G06190.2	RHON1	Rho termination factor	protein-coding	0.217402091	0.118930158	0.245883697	0.706449857	2.59E-06	1.20E-05	0.048804424	0.746281763	0.797698814	0.489047766	0.000757213	0.002532308	-0.168597667	0.247488	0.341149536	-0.657645433	2.55E-05	6.69E-05
peak299	VNsp	1	1896793	1897673	promoter-TSS (AT1G06200.2)	30	AT1G06210.2	AT1G06210	ENTH/VHS/GAT family protein	protein-coding	-0.234866008	0.051846951	0.132533447	0.637293402	1.40E-06	6.85E-06	-0.434253256	0.000784921	0.002042636	0.87215941	1.14E-12	3.40E-11	-0.199387248	0.095626239	0.156219625	-1.071546658	2.88E-16	3.96E-15
peak300	common	1	1899594	1900340	promoter-TSS (AT1G06220.1)	16	AT1G06220.1	MEE5	Ribosomal protein S5/Elongation factor G/III/V family protein	protein-coding	0.078304671	0.50169625	0.660330447	0.463575604	0.00016468	0.000525113	-0.318048584	0.009557285	0.01909606	0.385270933	0.000892388	0.002913074	-0.396353255	0.000608996	0.001982335	-0.781624188	1.57E-10	9.24E-10
peak301	common	1	1907060	1907772	exon (AT1G06230.3, exon 2 of 6)	356	AT1G06230.1	GTE4	global transcription factor group E4	protein-coding	-0.085367666	0.529203556	0.682559456	0.191712081	0.179248135	0.251110464	-0.497769733	0.000502991	0.001368926	0.277079746	0.036973529	0.070712003	-0.412402067	0.001957672	0.005554049	-0.689481814	9.03E-07	2.98E-06
peak302	VNsp	1	1914416	1915402	promoter-TSS (AT1G06250.1)	-14	AT1G06250.1	AT1G06250	alpha/beta-Hydrolases superfamily protein	protein-coding	0.136814876	0.23172748	0.39405512	0.865092366	3.78E-12	5.06E-11	-0.327683464	0.006784742	0.014098326	0.72827749	1.02E-09	1.57E-08	-0.464498339	5.86E-05	0.000249561	-1.19277583	2.25E-21	6.21E-20
peak303	common	1	1921825	1922703	promoter-TSS (AT1G06290.1)	56	AT1G06290.1	ACX3	acyl-CoA oxidase 3	protein-coding	0.07651924	0.484781635	0.645562069	0.172967428	0.129805174	0.190837191	-0.181097761	0.120954137	0.175758286	0.096448188	0.37091735	0.473010468	-0.257617001	0.019779923	0.040867019	-0.35406519	0.002106924	0.003981909
peak304	common	1	1926324	1926853	promoter-TSS (AT1G06310.1)	-64	AT1G06310.1	ACX6	acyl-CoA oxidase 6	protein-coding	0.097474164	0.47578797	0.637204451	0.690837331	2.53E-06	1.18E-05	0.000934598	0.994942044	0.996439069	0.593363168	2.06E-05	0.000109256	-0.096539566	0.490403605	0.588723992	-0.689902734	4.17E-06	1.24E-05
peak305	common	1	1933005	1933231	promoter-TSS (AT1G06330.1)	-689	AT1G06330.1	AT1G06330	Heavy metal transport/detoxification superfamily protein	protein-coding	0.355793563	0.037359667	0.103971432	0.923304553	4.84E-07	2.61E-06	0.102007001	0.576201402	0.649974837	0.567510989	0.001425337	0.004377199	-0.253786562	0.151466658	0.228971278	-0.821297552	1.40E-05	3.85E-05
peak306	common	1	1935819	1936040	intron (AT1G06350.1, intron 3 of 4)	912	AT1G06350.1	ADS4	Fatty acid desaturase family protein	protein-coding	-0.176437076	0.494330333	0.653635593	-1.143737669	8.23E-06	3.49E-05	-0.908015346	0.000641935	0.001703187	-0.967300592	3.14E-05	0.000157911	-0.73157827	0.002588957	0.007092476	0.235722323	0.328148901	0.388180039
peak307	common	1	1938682	1938971	TTS (AT1G06360.1)	1637	AT1G06360.1	AT1G06360	Fatty acid desaturase family protein	protein-coding	0.233399234	0.297865533	0.468564261	-0.55113142	0.013659476	0.026994505	-0.507412092	0.02823928	0.049586358	-0.784530655	0.000224989	0.000882088	-0.740811326	0.000794833	0.002507985	0.043719328	0.842553018	0.869348884
peak308	common	1	1939292	1939674	exon (AT1G06360.1, exon 4 of 5)	980	AT1G06360.1	AT1G06360	Fatty acid desaturase family protein	protein-coding	-0.145503013	0.470664388	0.632889474	-0.677631581	0.000903369	0.002430579	0.185913374	0.406968086	0.489586025	-0.532128567	0.004453069	0.011685191	0.331416388	0.112407211	0.178759954	0.863544955	4.32E-05	0.000108998
peak309	common	1	1944548	1945256	promoter-TSS (AT1G06380.1)	-91	AT1G06380.1	AT1G06380	Ribosomal protein L1p/L10e family	protein-coding	-0.292163407	0.024115963	0.074615202	-0.066574917	0.621681212	0.696357778	-0.6110231	7.57E-06	3.00E-05	0.22558849	0.063639639	0.111585682	-0.318859693	0.009750829	0.022430168	-0.544448183	2.44E-05	6.40E-05
peak310	common	1	1953631	1953977	promoter-TSS (AT1G06410.3)	388	AT1G04453.1	AT1G04453	ncRNA	ncRNA	0.952335782	2.97E-15	6.80E-13	2.054109461	8.91E-51	1.67E-47	1.320240877	1.05E-21	3.91E-20	1.101773679	2.28E-15	1.13E-13	0.367905095	0.008536514	0.020018461	-0.733868584	1.96E-06	6.11E-06
peak311	common	1	1954720	1954999	promoter-TSS (AT1G04453.1)	128	AT1G06410.3	TPS7	trehalose-phosphatase/synthase 7	protein-coding	0.141068813	0.418486848	0.586541069	0.400590903	0.027825258	0.050341638	-0.2060437	0.262484568	0.33956781	0.25952209	0.131624742	0.204422906	-0.347112513	0.046054923	0.084097105	-0.606634604	0.000845225	0.001709841
peak312	common	1	1965706	1966185	promoter-TSS (AT1G06440.1)	105	AT1G06450.1	AT1G06450	Polynucleotidyl transferase, ribonuclease H-like superfamily protein	protein-coding	-0.17444331	0.2274245	0.389155355	0.391507103	0.011067479	0.022484194	-0.406808586	0.008080815	0.016482754	0.565950413	6.63E-05	0.000303427	-0.232365277	0.100102082	0.162397153	-0.798315689	1.27E-07	4.79E-07
peak313	common	1	1969255	1969661	promoter-TSS (AT1G06470.4)	198	AT1G06460.1	ACD32.1	alpha-crystallin domain 32.1	protein-coding	-0.226826265	0.184628469	0.336926137	0.610882338	0.001104291	0.002904887	-0.236381824	0.203559621	0.273364739	0.837708603	1.81E-06	1.28E-05	-0.009555559	0.956223054	0.970299453	-0.847264162	8.29E-06	2.36E-05
SPOpeak51	SPOsp	1	1974330	1974581	promoter-TSS (AT1G06475.1)	-48	AT1G06475.1	AT1G06475	transmembrane protein	protein-coding	0.102695675	0.498226514	0.657272929	1.50982963	4.44E-18	1.53E-16	1.006022467	1.91E-08	1.20E-07	1.407133955	4.39E-17	3.05E-15	0.903326793	1.62E-07	1.25E-06	-0.503807162	0.008903649	0.014990037
peak314	common	1	1977601	1978868	promoter-TSS (AT1G06490.1)	-144	AT1G06490.2	CalS7	glucan synthase-like 7	protein-coding	0.102401319	0.272741306	0.439770579	0.446981783	6.86E-06	2.95E-05	-0.039790416	0.693025024	0.752862922	0.344580464	0.000277701	0.001060343	-0.142191735	0.139704115	0.214100915	-0.486772199	1.87E-06	5.86E-06
peak315	common	1	1989027	1989786	promoter-TSS (AT1G06500.2)	-73	AT1G06500.4	AT1G06500	hypothetical protein	protein-coding	-0.0295481	0.823899206	0.896179652	0.535744837	0.000165974	0.000528747	-0.339906807	0.01594351	0.030084901	0.565292938	2.30E-05	0.000120073	-0.310358707	0.018896609	0.039313636	-0.875651645	6.47E-10	3.46E-09
peak316	common	1	1990152	1990361	promoter-TSS (AT1G04473.1)	-98	AT1G04473.1	AT1G04473	ncRNA	ncRNA	0.008775669	0.964682931	0.981817253	0.680847679	0.00147129	0.003753536	-0.17485325	0.410507474	0.493127491	0.67207201	0.00087744	0.002872002	-0.183628919	0.359200205	0.460042023	-0.855700929	7.45E-05	0.00018036
peak317	common	1	1991700	1992378	promoter-TSS (AT1G06510.1)	158	AT1G06515.1	AT1G06515	transmembrane protein, putative (DUF3317)	protein-coding	-0.217291795	0.096613864	0.210866349	-0.004336486	0.974837803	0.981510562	-0.556843872	5.96E-05	0.000198318	0.212955309	0.092865502	0.152805963	-0.339552078	0.008012598	0.018990575	-0.552507387	4.21E-05	0.000106277
peak318	common	1	1998326	1998924	Intergenic	-2270	AT1G06520.1	GPAT1	glycerol-3-phosphate acyltransferase 1	protein-coding	0.303649822	0.044828535	0.118832477	-0.444974621	0.002778837	0.006613441	-0.035968463	0.821330619	0.860489261	-0.748624443	1.29E-07	1.21E-06	-0.339618285	0.02619247	0.052051954	0.409006158	0.006462439	0.011168004
peak319	common	1	2000977	2001416	promoter-TSS (AT1G06530.1)	-186	AT1G06530.1	PMD2	Tropomyosin-like protein	protein-coding	0.236995852	0.08140866	0.185748542	0.329462701	0.019563396	0.036979764	0.026236646	0.856736777	0.889141266	0.092466848	0.492951219	0.591438275	-0.210759206	0.130188111	0.202038319	-0.303226054	0.035567434	0.053142536
peak320	VNsp	1	2003545	2003983	promoter-TSS (AT1G06540.1)	-318	AT1G06540.1	AT1G06540	hypothetical protein	protein-coding	0.212897127	0.156282473	0.29919582	0.359331193	0.01996954	0.037630442	-0.966655548	9.15E-11	8.09E-10	0.146434066	0.316220885	0.416182022	-1.179552675	4.73E-17	2.30E-15	-1.325986741	6.23E-20	1.41E-18
peak321	common	1	2007321	2007669	promoter-TSS (AT1G06550.1)	-120	AT1G06560.1	AT1G06560	NOL1/NOP2/sun family protein	protein-coding	0.904700965	1.13E-14	2.27E-12	1.120730608	1.32E-19	5.89E-18	0.383139578	0.001945633	0.004618753	0.216029644	0.084352561	0.141345684	-0.521561386	3.06E-05	0.000139823	-0.73759103	1.93E-08	8.24E-08
peak322	VNsp	1	2012799	2014184	promoter-TSS (AT1G06570.2)	-32	AT1G06570.1	PDS1	4-hydroxyphenylpyruvate dioxygenase	protein-coding	0.116752749	0.221654455	0.382634232	0.783120541	4.51E-14	8.50E-13	-0.217357214	0.033276973	0.057396729	0.666367791	2.08E-11	4.68E-10	-0.334109963	0.000626624	0.0020333	-1.000477755	3.15E-21	8.51E-20
peak323	common	1	2015766	2016352	TTS (AT1G06590.1)	196	AT1G06580.2	AT1G06580	Pentatricopeptide repeat (PPR) superfamily protein	protein-coding	0.014967408	0.914021265	0.953146752	0.618020186	3.08E-05	0.000115226	-0.405970083	0.005279751	0.011280015	0.603052778	1.44E-05	8.00E-05	-0.42093749	0.001976283	0.005597113	-1.023990268	2.25E-12	1.72E-11
peak324	common	1	2024673	2025273	promoter-TSS (AT1G06590.1)	-224	AT1G06590.1	AT1G06590	anaphase-promoting complex subunit	protein-coding	0.111402874	0.381389659	0.551362308	0.657399795	1.69E-06	8.13E-06	0.054953259	0.691262972	0.751383878	0.545996922	3.29E-05	0.000164506	-0.056449615	0.670307388	0.748562508	-0.602446537	2.29E-05	6.04E-05
peak325	common	1	2039716	2041077	promoter-TSS (AT1G06670.2)	-14	AT1G06670.1	NIH	nuclear DEIH-boxhelicase	protein-coding	-0.303992658	0.004029803	0.018312355	0.225669654	0.046186657	0.078385875	-0.584549512	2.12E-07	1.12E-06	0.529662312	3.74E-07	3.14E-06	-0.280556855	0.006796689	0.016479774	-0.810219167	3.31E-13	2.87E-12
peak326	VNsp	1	2047753	2047974	promoter-TSS (AT1G06680.2)	-23	AT1G06680.2	PSBP-1	photosystem II subunit P-1	protein-coding	0.632964696	0.000330364	0.002410445	2.001678703	1.27E-22	8.53E-21	0.378658183	0.045798301	0.075934282	1.368714007	1.65E-11	3.78E-10	-0.254306514	0.176672806	0.259627306	-1.623020521	4.24E-14	4.19E-13
peak327	common	1	2051670	2052255	TTS (AT1G06700.2)	208	AT1G06690.1	AT1G06690	NAD(P)-linked oxidoreductase superfamily protein	protein-coding	-0.105808565	0.423261507	0.59139712	0.455479564	0.001316276	0.003392461	-0.427253042	0.002361588	0.005496787	0.561288129	2.31E-05	0.000120624	-0.321444477	0.014329849	0.031065571	-0.882732606	3.81E-10	2.10E-09
peak328	VNsp	1	2052525	2052866	promoter-TSS (AT1G06690.1)	-525	AT1G06690.1	AT1G06690	NAD(P)-linked oxidoreductase superfamily protein	protein-coding	0.248244709	0.167931811	0.315181462	0.7219024	0.000149277	0.000481353	-0.492162284	0.007581319	0.015567015	0.47365769	0.009166637	0.021805901	-0.740406993	2.44E-05	0.00011403	-1.214064684	6.73E-11	4.16E-10
peak329	VNsp	1	2054988	2055900	promoter-TSS (AT1G04493.1)	103	AT1G06700.1	AT1G06700	Protein kinase superfamily protein	protein-coding	-0.064004571	0.613048854	0.747824003	0.524817698	0.000111401	0.000369914	-0.960403235	1.75E-13	2.27E-12	0.588822269	3.64E-06	2.38E-05	-0.896398664	1.49E-13	3.95E-12	-1.485220933	8.15E-30	5.99E-28
peak330	common	1	2059927	2060670	promoter-TSS (AT1G06710.12)	39	AT1G06710.19	AT1G06710	Tetratricopeptide repeat (TPR)-like superfamily protein	protein-coding	-0.147915861	0.317932089	0.490593084	0.457544082	0.004023089	0.009176698	-0.396441316	0.012059389	0.023448307	0.605459943	4.27E-05	0.000206648	-0.248525454	0.090272037	0.148811474	-0.853985397	6.21E-08	2.46E-07
peak331	common	1	2066990	2067997	promoter-TSS (AT1G06720.3)	-10	AT1G06720.2	AT1G06720	P-loop containing nucleoside triphosphate hydrolases superfamily protein	protein-coding	-0.571821765	3.05E-07	7.17E-06	0.012172709	0.918585823	0.939577647	-0.91676154	7.25E-15	1.13E-13	0.583994475	3.42E-08	3.70E-07	-0.344939775	0.000954787	0.002938704	-0.92893425	1.33E-16	1.88E-15
peak332	VNsp	1	2070399	2070732	promoter-TSS (AT1G06740.1)	-172	AT1G06740.1	MUG3	MuDR family transposase	protein-coding	0.453755355	0.000815532	0.005041248	1.123654729	1.58E-14	3.21E-13	-0.26044389	0.061960924	0.098924589	0.669899374	2.74E-06	1.84E-05	-0.714199246	1.48E-07	1.15E-06	-1.38409862	3.76E-21	1.00E-19
peak333	VNsp	1	2073367	2074004	promoter-TSS (AT1G06750.3)	-16	AT1G06750.2	AT1G06750	P-loop containing nucleoside triphosphate hydrolases superfamily protein	protein-coding	0.066118638	0.669483847	0.788255444	0.362495214	0.024446431	0.044937875	-1.488602937	1.14E-22	4.80E-21	0.296376576	0.048543329	0.088775676	-1.554721575	1.62E-28	4.33E-26	-1.851098151	2.81E-36	4.99E-34
peak334	VNsp	1	2076564	2077426	TTS (AT1G06750.3)	480	AT1G04503.1	AT1G04503	ncRNA	ncRNA	-0.445331102	0.000359621	0.002579225	0.108997939	0.412147895	0.500981343	-1.099008669	2.31E-17	5.01E-16	0.554329041	3.42E-06	2.25E-05	-0.653677567	1.62E-08	1.54E-07	-1.208006608	2.73E-22	8.30E-21
peak335	common	1	2081879	2083642	promoter-TSS (AT1G06780.1)	-551	AT1G06780.2	GAUT6	galacturonosyltransferase 6	protein-coding	-0.0383482	0.677544042	0.794131128	-0.742290866	2.02E-15	4.66E-14	-0.677816995	2.00E-12	2.24E-11	-0.703942666	6.76E-16	3.73E-14	-0.639468795	1.38E-12	3.07E-11	0.064473871	0.48121119	0.541383308
peak336	common	1	2090139	2091548	TTS (AT1G04513.1)	843	AT1G06800.1	PLA-I{gamma}1	alpha/beta-Hydrolases superfamily protein	protein-coding	-0.069467879	0.464991433	0.628148071	0.202251089	0.047249765	0.079940279	-0.431353668	2.44E-05	8.74E-05	0.271718968	0.005151127	0.013269457	-0.361885789	0.000203005	0.00075898	-0.633604757	1.16E-09	5.96E-09
peak337	VNsp	1	2096509	2096790	promoter-TSS (AT1G06820.2)	-104	AT1G06820.3	CRTISO	carotenoid isomerase	protein-coding	0.11497351	0.606758083	0.74270904	1.100618984	8.59E-06	3.63E-05	-0.403055009	0.085690055	0.130972489	0.985645475	2.96E-05	0.000149894	-0.518028519	0.019926395	0.041124119	-1.503673993	1.07E-09	5.55E-09
peak338	VNsp	1	2097135	2097451	promoter-TSS (AT1G06820.2)	187	AT1G06830.1	AT1G06830	Glutaredoxin family protein	protein-coding	-0.23275795	0.22876097	0.390671282	0.634298514	0.002612901	0.006265497	-0.610369127	0.002767413	0.006325779	0.867056464	8.03E-06	4.77E-05	-0.377611177	0.043296758	0.079887803	-1.244667641	1.21E-09	6.21E-09
peak339	common	1	2104659	2105291	promoter-TSS (AT1G06850.1)	-73	AT1G06850.1	bZIP52	basic leucine-zipper 52	protein-coding	0.202644764	0.110430693	0.232798009	0.533462789	6.37E-05	0.000223276	-0.34431699	0.009222515	0.018508322	0.330818025	0.009239146	0.021960667	-0.546961754	1.39E-05	6.85E-05	-0.877779779	3.33E-11	2.16E-10
peak340	VNsp	1	2110695	2111079	TTS (AT1G06890.2)	260	AT1G04527.1	AT1G04527	ncRNA	ncRNA	0.151295042	0.355670493	0.527409626	0.830052816	2.38E-06	1.11E-05	-0.779852626	2.61E-06	1.13E-05	0.678757774	4.64E-05	0.000221861	-0.931147668	2.43E-09	2.78E-08	-1.609905442	1.43E-21	4.02E-20
peak341	VNsp	1	2111679	2112064	promoter-TSS (AT1G06880.1)	-653	AT1G06880.1	AT1G06880	tRNA	tRNA	0.141559238	0.435692738	0.602148959	0.548015824	0.004137319	0.009405028	-1.075774038	3.11E-09	2.21E-08	0.406456587	0.024340268	0.049765863	-1.217333275	8.94E-13	2.07E-11	-1.623789862	2.29E-19	4.74E-18
peak342	common	1	2114118	2115010	promoter-TSS (AT1G06890.2)	37	AT1G06890.4	AT1G06890	nodulin MtN21 /EamA-like transporter family protein	protein-coding	0.022662091	0.842368447	0.908920131	0.136956401	0.246019456	0.327465194	-0.663903508	1.65E-08	1.05E-07	0.11429431	0.299473987	0.398564644	-0.686565599	3.85E-10	5.13E-09	-0.800859909	2.07E-12	1.60E-11
peak343	common	1	2120450	2121275	promoter-TSS (AT1G06900.1)	-117	AT1G06900.1	AT1G06900	Insulinase (Peptidase family M16) family protein	protein-coding	-0.406091531	0.001178874	0.006823696	0.024138658	0.855727576	0.890431214	-0.437302459	0.001187088	0.002960404	0.430230189	0.000341933	0.001272857	-0.031210928	0.798852418	0.85588664	-0.461441117	0.000394535	0.000845745
peak344	common	1	2126251	2126556	promoter-TSS (AT1G06920.1)	-267	AT1G06923.1	AT1G06923	transcription repressor OFP17-like protein	protein-coding	0.365032965	0.033807942	0.096432552	0.670964958	0.000208735	0.000651496	-0.260108192	0.145492404	0.205369426	0.305931992	0.080842264	0.136528014	-0.625141157	0.000299916	0.001070113	-0.93107315	3.04E-07	1.08E-06
peak345	VNsp	1	2129964	2130376	TTS (AT1G06930.1)	1327	AT1G06930.1	AT1G06930	TPRXL	protein-coding	0.18444206	0.267507433	0.433769443	0.820256689	4.63E-06	2.05E-05	-0.407825032	0.018626307	0.034484991	0.635814629	0.000200987	0.000801074	-0.592267092	0.000331656	0.001166819	-1.22808172	4.98E-12	3.64E-11
peak346	common	1	2135510	2135864	promoter-TSS (AT1G06960.1)	16	AT1G06950.1	TIC110	translocon at the inner envelope membrane of chloroplasts 110	protein-coding	-0.232617923	0.118282474	0.245019633	0.266561973	0.091450327	0.141474437	-0.539043866	0.000612222	0.001632328	0.499179896	0.000539109	0.00188862	-0.306425943	0.032839755	0.063281239	-0.805605839	1.38E-07	5.19E-07
peak347	VNsp	1	2137593	2138698	TTS (AT1G06960.1)	274	AT1G06970.1	CHX14	cation/hydrogen exchanger 14	protein-coding	-0.386836955	0.000641969	0.004153772	0.227693021	0.059361531	0.09732744	-1.135566938	2.09E-22	8.49E-21	0.614529976	1.43E-08	1.70E-07	-0.748729983	5.37E-13	1.28E-11	-1.363259959	3.48E-34	4.52E-32
peak348	common	1	2151385	2152929	promoter-TSS (AT1G07010.3)	384	AT1G07000.1	EXO70B2	exocyst subunit exo70 family protein B2	protein-coding	0.159404253	0.12513129	0.255461504	0.352905705	0.001694345	0.004260953	0.193681495	0.091174148	0.13812139	0.193501452	0.077487172	0.131626764	0.034277242	0.759352952	0.823948306	-0.15922421	0.183868414	0.232528858
peak349	common	1	2160244	2160827	TTS (AT1G07040.1)	283	AT1G07030.1	AT1G07030	Mitochondrial substrate carrier family protein	protein-coding	0.039498692	0.766206393	0.856951744	0.746025896	2.04E-07	1.18E-06	-0.240743839	0.088211946	0.134200788	0.706527204	1.85E-07	1.67E-06	-0.280242531	0.035079441	0.066860261	-0.986769735	6.60E-12	4.76E-11
peak350	common	1	2162898	2163902	promoter-TSS (AT1G07040.1)	-13	AT1G07040.1	AT1G07040	plant/protein	protein-coding	0.504430233	2.82E-07	6.68E-06	1.015826513	4.66E-22	2.86E-20	0.168781562	0.106052905	0.157250333	0.51139628	7.43E-07	5.80E-06	-0.335648671	0.001061043	0.003225808	-0.847044951	8.85E-15	9.76E-14
peak351	common	1	2168292	2168537	promoter-TSS (AT1G07060.1)	-17	AT1G07060.1	DFO	hypothetical protein	protein-coding	0.056355258	0.736070779	0.836307449	-0.060654549	0.723058066	0.783920772	0.018614728	0.917885787	0.938164025	-0.117009807	0.464756402	0.564935706	-0.037740531	0.824382554	0.875318448	0.079269277	0.648638403	0.698721212
peak352	VNsp	1	2169894	2170221	promoter-TSS (AT1G07080.1)	80	AT1G07080.1	AT1G07080	Thioredoxin superfamily protein	protein-coding	-0.286180467	0.126172001	0.25697691	0.251789581	0.207445537	0.284130847	-0.745051924	0.000153077	0.000466903	0.537970047	0.003277053	0.008970378	-0.458871457	0.010678148	0.024257724	-0.996841504	2.35E-07	8.53E-07
peak353	common	1	2177686	2177907	promoter-TSS (AT1G07100.1)	-89	ENSRNA049492458-T1				0.248435307	0.200524879	0.356825774	0.708351604	0.000617397	0.001723165	0.058931974	0.777202634	0.823455669	0.459916296	0.020736619	0.043536772	-0.189503333	0.344085789	0.444297007	-0.649419629	0.002266902	0.004255004
peak354	common	1	2183539	2184510	promoter-TSS (AT1G07119.4)	169	AT1G07110.1	F2KP	fructose-2,6-bisphosphatase	protein-coding	-0.114148474	0.294570016	0.464265024	0.855691656	1.07E-12	1.59E-11	-0.104352965	0.377997249	0.460615085	0.969840131	8.96E-18	6.95E-16	0.009795509	0.929700643	0.951606879	-0.960044621	3.76E-15	4.38E-14
peak355	common	1	2190149	2190537	exon (AT1G07135.1, exon 1 of 1)	441	AT1G07135.1	AT1G07135	glycine-rich protein	protein-coding	0.241025866	0.093310868	0.205473649	0.96324347	6.93E-10	6.31E-09	0.419183888	0.008311293	0.016894417	0.722217604	1.58E-06	1.14E-05	0.178158022	0.244877459	0.33814665	-0.544059582	0.000978289	0.001957907
peak356	common	1	2193738	2194662	promoter-TSS (AT1G07140.1)	-364	AT1G07140.1	SIRANBP	Pleckstrin homology (PH) domain superfamily protein	protein-coding	0.176436864	0.103845745	0.222415725	0.375580812	0.00101261	0.002689431	0.398293203	0.000931418	0.002380341	0.199143948	0.068508951	0.118621608	0.221856339	0.055027203	0.097911977	0.022712391	0.851198264	0.876515869
peak357	common	1	2199766	2200200	promoter-TSS (AT1G07170.6)	-14	AT1G07170.1	AT1G07170	PHF5-like protein	protein-coding	-0.12290664	0.380988523	0.551014031	-0.394403389	0.005924019	0.012902524	0.106446159	0.491182831	0.571426343	-0.271496749	0.039420599	0.074487605	0.229352799	0.111270816	0.177239618	0.500849548	0.00065472	0.001351219
peak358	common	1	2203741	2204731	TTS (AT1G07175.1)	132	AT1G07180.1	NDA1	alternative NAD(P)H dehydrogenase 1	protein-coding	0.335683597	0.002345003	0.01198286	0.070433774	0.54112309	0.623947127	0.568607937	3.74E-06	1.58E-05	-0.265249823	0.018110703	0.038817519	0.23292434	0.052453421	0.093910966	0.498174163	6.42E-05	0.000157118
peak359	VNsp	1	2213384	2213665	promoter-TSS (AT1G07200.2)	-806	AT1G07200.2	AT1G07200	Double Clp-N motif-containing P-loop nucleoside triphosphate hydrolases superfamily protein	protein-coding	0.590320564	0.002853312	0.014007908	0.684213159	0.000863489	0.002336379	-0.425725723	0.033988076	0.058481485	0.093892595	0.64340217	0.726494494	-1.016046287	2.95E-07	2.14E-06	-1.109938882	6.77E-08	2.67E-07
peak360	common	1	2214157	2214381	promoter-TSS (AT1G07210.1)	-947	AT1G07210.1	AT1G07210	Ribosomal protein S18	protein-coding	0.618809295	0.000152438	0.001289632	0.688085367	4.62E-05	0.000166828	0.76433015	2.44E-05	8.75E-05	0.069276072	0.678561563	0.755813187	0.145520856	0.417477571	0.518584771	0.076244784	0.679422245	0.726044777
peak361	common	1	2214925	2215397	promoter-TSS (AT1G07210.1)	-55	AT1G07210.1	AT1G07210	Ribosomal protein S18	protein-coding	0.11628749	0.359746499	0.531467692	0.168026728	0.204757527	0.281102249	0.175458494	0.20618301	0.276384085	0.051739238	0.680989243	0.757740079	0.059171004	0.655095933	0.735512541	0.007431765	0.95698128	0.965450141
peak362	common	1	2224573	2225183	promoter-TSS (AT1G07250.1)	-881	AT1G07250.1	UGT71C4	UDP-glucosyl transferase 71C4	protein-coding	0.398494151	0.000362932	0.002597071	0.774534195	1.34E-10	1.39E-09	0.448120648	0.000275009	0.000793308	0.376040044	0.001484897	0.004533793	0.049626496	0.681630054	0.758412216	-0.326413548	0.011514312	0.018959885
peak363	common	1	2226655	2227506	TTS (AT1G07260.1)	1321	AT1G07250.1	UGT71C4	UDP-glucosyl transferase 71C4	protein-coding	0.041565418	0.724571033	0.828253211	0.77535985	1.90E-09	1.60E-08	-0.172292535	0.176512099	0.242132074	0.733794432	3.07E-09	4.25E-08	-0.213857953	0.079851558	0.134164872	-0.947652385	9.92E-13	8.05E-12
peak364	common	1	2232988	2233557	promoter-TSS (AT1G07270.1)	-255	AT1G07270.1	AT1G07270	Cell division control, Cdc6	protein-coding	0.107734607	0.418420019	0.58648724	-0.025453502	0.852224414	0.887717632	0.154575971	0.286619232	0.365564423	-0.133188109	0.301120953	0.400408765	0.046841364	0.733745209	0.80314565	0.180029473	0.201969162	0.252847451
peak365	SNsp	1	2236081	2236927	Intergenic	-1513	AT1G07280.1	AT1G07280	Tetratricopeptide repeat (TPR)-like superfamily protein	protein-coding	-0.027926418	0.84816187	0.91247492	-0.464191593	0.002015656	0.004972627	0.866481086	4.24E-07	2.12E-06	-0.436265175	0.002036986	0.005950054	0.894407503	4.54E-08	3.93E-07	1.330672678	1.99E-15	2.45E-14
peak366	common	1	2237179	2238086	promoter-TSS (AT1G07280.2)	-385	AT1G07280.1	AT1G07280	Tetratricopeptide repeat (TPR)-like superfamily protein	protein-coding	-0.186408992	0.103334297	0.221642399	-0.082717242	0.491594986	0.577849547	0.175478997	0.168769662	0.232948597	0.10369175	0.353501272	0.455176472	0.361887989	0.002463096	0.006787328	0.258196239	0.039045921	0.057805961
peak367	common	1	2244790	2245392	promoter-TSS (AT1G07290.1)	-99	AT1G07290.1	GONST2	golgi nucleotide sugar transporter 2	protein-coding	0.065022182	0.632979691	0.761746351	0.26345163	0.064292416	0.104408131	-0.432989345	0.002410626	0.00559263	0.198429448	0.138933058	0.213633261	-0.498011527	0.000211349	0.000786186	-0.696440975	7.46E-07	2.50E-06
peak368	common	1	2248347	2249110	promoter-TSS (AT1G07320.3)	233	AT1G07310.1	AT1G07310	Calcium-dependent lipid-binding (CaLB domain) family protein	protein-coding	0.02577637	0.820826458	0.894572077	0.886599931	1.56E-12	2.25E-11	-0.054268492	0.661173596	0.725474155	0.860823561	7.81E-13	2.40E-11	-0.080044862	0.499286198	0.59733701	-0.940868424	3.99E-13	3.42E-12
peak369	common	1	2250739	2251227	promoter-TSS (AT1G07330.2)	63	AT1G07330.2	AT1G07330	dentin sialophosphoprotein	protein-coding	0.136850837	0.37505326	0.545635994	0.19573402	0.216649382	0.294683147	-0.743557846	2.04E-06	9.00E-06	0.058883184	0.692568495	0.767442011	-0.880408682	2.09E-09	2.43E-08	-0.939291866	5.37E-10	2.90E-09
peak370	common	1	2260208	2260844	promoter-TSS (AT1G07350.6)	-339	AT1G07350.4	SR45a	RNA-binding (RRM/RBD/RNP motifs) family protein	protein-coding	0.092456675	0.458180555	0.621901686	1.199664701	7.54E-18	2.49E-16	0.387404174	0.005267905	0.011259693	1.107208026	8.33E-17	5.48E-15	0.294947498	0.025902562	0.051565216	-0.812260528	2.88E-08	1.20E-07
peak371	common	1	2262353	2263347	promoter-TSS (AT1G07360.1)	73	AT1G07360.1	MAC5A	CCCH-type zinc fingerfamily protein with RNA-binding domain-containing protein	protein-coding	-0.376746152	0.005786114	0.02443526	0.002328848	0.987308374	0.99028482	-0.545244949	0.000216067	0.000638179	0.379075	0.005341052	0.013705666	-0.168498797	0.219185826	0.308778612	-0.547573797	0.000194879	0.000438748
peak372	common	1	2275958	2276720	TTS (AT1G07400.1)	309	AT1G07410.1	RABA2b	RAB GTPase homolog A2B	protein-coding	-0.196999432	0.139920752	0.276889307	0.206231373	0.144214963	0.208662194	-0.242725681	0.091620785	0.138643252	0.403230805	0.00192288	0.005667291	-0.045726249	0.730758454	0.800555876	-0.448957054	0.001416097	0.00275788
peak373	common	1	2280547	2280989	TTS (AT1G07420.1)	2060	AT1G07430.1	HAI2	highly ABA-induced PP2C protein 2	protein-coding	0.407729034	0.003184852	0.015201534	0.724657241	6.53E-07	3.43E-06	0.452416219	0.002787856	0.006365456	0.316928206	0.025277504	0.051356441	0.044687185	0.761846237	0.825800339	-0.272241021	0.077924393	0.107745891
peak374	common	1	2281971	2283207	exon (AT1G07430.1, exon 1 of 3)	239	AT1G07430.1	HAI2	highly ABA-induced PP2C protein 2	protein-coding	-0.00674908	0.943595816	0.970789592	0.282544752	0.005325476	0.011739943	0.213442198	0.043126226	0.072153292	0.289293832	0.002587501	0.007319783	0.220191278	0.028269759	0.055633591	-0.069102554	0.5148584	0.573906771
SPOpeak52	SPOsp	1	2284285	2284547	Intergenic	-1588	AT1G07430.1	HAI2	highly ABA-induced PP2C protein 2	protein-coding	0.930729908	9.81E-09	3.72E-07	1.657168122	8.65E-21	4.44E-19	1.766785518	4.02E-19	1.09E-17	0.726438213	5.33E-05	0.000250124	0.83605561	2.91E-05	0.000133899	0.109617396	0.60557454	0.660434728
peak375	SNsp	1	2285452	2285893	TTS (AT1G07440.1)	2058	AT1G07440.2	AT1G07440	NAD(P)-binding Rossmann-fold superfamily protein	protein-coding	0.152272994	0.477540369	0.639136536	-0.77368348	0.000324718	0.000968802	0.590149699	0.014881067	0.028289657	-0.925956474	5.75E-06	3.55E-05	0.437876705	0.059721113	0.104863009	1.363833179	5.07E-09	2.36E-08
peak376	common	1	2291045	2291614	promoter-TSS (AT1G07470.2)	-40	AT1G07470.2	AT1G07470	Transcription factor IIA, alpha/beta subunit	protein-coding	-0.121731222	0.412831828	0.580982945	0.032585839	0.833158694	0.872918782	-0.679028047	1.16E-05	4.45E-05	0.154317061	0.278973417	0.376674355	-0.557296825	9.43E-05	0.000383347	-0.711613886	1.79E-06	5.63E-06
peak377	common	1	2295336	2295833	promoter-TSS (AT1G07473.1)	31	AT1G07476.1	AT1G07476	transmembrane protein	protein-coding	-0.021174954	0.893540874	0.939920587	-0.68502587	1.46E-05	5.88E-05	-0.250902063	0.135491567	0.193275699	-0.663850916	5.25E-06	3.29E-05	-0.229727109	0.142344564	0.217517421	0.434123807	0.005504333	0.009639823
peak378	common	1	2299300	2300417	promoter-TSS (AT1G07480.2)	-314	AT1G07480.1	AT1G07480	Transcription factor IIA, alpha/beta subunit	protein-coding	0.133543072	0.189083466	0.342595096	-0.080351896	0.442052399	0.529940382	0.286901173	0.010400411	0.020561663	-0.213894968	0.030931859	0.060878289	0.153358102	0.151574971	0.229044156	0.367253069	0.000809974	0.001644171
peak379	common	1	2305136	2305958	promoter-TSS (AT1G07500.1)	-516	AT1G07500.1	AT1G07500	hypothetical protein	protein-coding	0.124236309	0.246513992	0.410969516	0.381298389	0.000760504	0.002080923	-0.016730464	0.884904317	0.911998186	0.257062079	0.01719885	0.037164214	-0.140966774	0.201388989	0.288613723	-0.398028853	0.000615362	0.001276282
peak380	common	1	2311998	2312386	promoter-TSS (AT1G07520.2)	4	AT1G07520.2	AT1G07520	GRAS family transcription factor	protein-coding	0.122511322	0.377823605	0.548127137	0.472971081	0.00124997	0.003243854	0.148469254	0.325993101	0.40721091	0.350459759	0.011616669	0.02663907	0.025957932	0.856671024	0.898975229	-0.324501827	0.031767725	0.047940849
peak381	common	1	2321202	2322427	promoter-TSS (AT1G07540.1)	-150	AT1G07540.1	TRFL2	TRF-like 2	protein-coding	-0.078344998	0.427060861	0.594119053	0.580039034	5.48E-08	3.56E-07	0.01382222	0.898095799	0.921935395	0.658384033	5.60E-11	1.14E-09	0.092167218	0.364965676	0.465806999	-0.566216814	2.38E-07	8.65E-07
peak382	common	1	2335769	2336210	TTS (AT1G07590.1)	1167	AT1G07580.1	AT1G07580	tRNA	tRNA	0.531674245	4.73E-06	7.15E-05	0.918143012	1.45E-13	2.50E-12	0.878259495	2.14E-11	2.07E-10	0.386468767	0.001598014	0.004827537	0.34658525	0.007435844	0.017809774	-0.039883517	0.77052872	0.80738826
peak383	common	1	2347883	2349047	promoter-TSS (AT1G04607.1)	-18	AT1G04607.1	AT1G04607	ncRNA	ncRNA	0.421820826	1.63E-05	0.000201235	0.037835785	0.703920645	0.767852537	-0.202747244	0.047004472	0.077715567	-0.383985041	7.36E-05	0.000332827	-0.62456807	3.37E-10	4.56E-09	-0.240583028	0.017329621	0.027546368
peak384	common	1	2349710	2349924	exon (AT1G07630.1, exon 1 of 4)	902	AT1G07630.1	PLL5	pol-like 5	protein-coding	-0.462386039	0.031253949	0.090983916	0.068773178	0.763317813	0.81722097	-0.58878506	0.010293474	0.020375627	0.531159217	0.009538775	0.022555079	-0.126399021	0.539732668	0.634031106	-0.657558238	0.002845137	0.005255734
peak385	common	1	2368135	2368901	promoter-TSS (AT1G07660.2)	-82	AT1G07645.1	DSI-1VOC	dessication-induced 1VOC superfamily protein	protein-coding	0.336881633	0.00175789	0.009463165	0.524599695	3.63E-06	1.64E-05	0.520882113	1.28E-05	4.86E-05	0.187718062	0.087200137	0.145271216	0.184000479	0.112813389	0.179309156	-0.003717583	0.975536471	0.980430546
peak386	common	1	2369001	2369196	promoter-TSS (AT1G07645.1)	261	AT1G07660.2	AT1G07660	Histone superfamily protein	protein-coding	-0.118830063	0.673989276	0.79132687	0.556195461	0.066670142	0.107769033	0.56391677	0.083258786	0.127701017	0.675025525	0.016165848	0.035245785	0.682746833	0.024998046	0.050083473	0.007721309	0.980987215	0.9848054
peak387	common	1	2369575	2370166	TTS (AT1G07660.2)	1033	AT1G07660.2	AT1G07660	Histone superfamily protein	protein-coding	0.157980843	0.286384863	0.454943819	0.63959537	4.77E-05	0.000171743	-0.164650015	0.293390874	0.372657882	0.481614527	0.001256723	0.003923031	-0.322630857	0.030024816	0.05856244	-0.804245384	3.44E-07	1.21E-06
peak388	common	1	2374569	2375066	promoter-TSS (AT1G07670.2)	-210	AT1G07670.1	ECA4	endomembrane-type CA-ATPase 4	protein-coding	0.427115423	0.000129499	0.001127461	0.45259066	9.40E-05	0.000317013	0.502312404	4.19E-05	0.000143341	0.025475237	0.82152339	0.87064185	0.075196982	0.530272273	0.625987647	0.049721745	0.688013805	0.733705972
peak389	common	1	2379545	2379976	TTS (AT1G07690.3)	113	AT1G07700.3	AT1G07700	Thioredoxin superfamily protein	protein-coding	-0.16014781	0.310068084	0.481862886	-0.106941465	0.514670037	0.599339779	0.099451767	0.568268387	0.642501364	0.053206346	0.725196669	0.793207155	0.259599578	0.109769916	0.175363305	0.206393232	0.220653667	0.273484369
peak390	common	1	2394972	2397295	exon (AT1G07728.2, exon 1 of 2)	1139	AT1G07725.1	EXO70H6	exocyst subunit exo70 family protein H6	protein-coding	0.101824089	0.219056816	0.379402999	0.320308449	0.000340614	0.001012634	-0.036178062	0.68946965	0.749908637	0.21848436	0.01177018	0.026946804	-0.138002151	0.116404267	0.184066645	-0.356486511	0.000151918	0.000348336
peak391	common	1	2400640	2400833	promoter-TSS (AT1G07740.1)	-228	AT1G07740.1	AT1G07740	Tetratricopeptide repeat (TPR)-like superfamily protein	protein-coding	0.239820686	0.260584099	0.426188274	0.463130726	0.036322396	0.06369848	-0.516655559	0.017736512	0.033030252	0.223310041	0.289034056	0.387601695	-0.756476245	0.00025958	0.000939184	-0.979786286	5.40E-06	1.58E-05
peak392	common	1	2402702	2403234	promoter-TSS (AT1G07745.2)	-26	AT1G07745.1	RAD51D	DNA repair RAD51-like protein	protein-coding	0.200401068	0.108272862	0.229350398	-0.088975193	0.484599559	0.571123332	-0.146288392	0.268385858	0.345900924	-0.289376261	0.016932527	0.036700185	-0.34668946	0.006042974	0.014895559	-0.057313199	0.6562599	0.705568298
peak393	common	1	2406413	2406914	promoter-TSS (AT1G07750.1)	242	AT1G07760.1	AT1G07760	tRNA	tRNA	0.214084346	0.11657457	0.242406498	0.737303616	5.55E-07	2.95E-06	0.304089934	0.042750918	0.071629919	0.52321927	0.00023485	0.000915702	0.090005587	0.535208733	0.630192707	-0.433213683	0.005307924	0.009327517
peak394	common	1	2412992	2415106	promoter-TSS (AT1G07795.1)	-94	AT1G07795.1	AT1G07795	forkhead box protein G1	protein-coding	-0.141894305	0.098147258	0.213400476	0.435347093	2.70E-06	1.25E-05	0.225496785	0.0185236	0.034316391	0.577241398	4.16E-11	8.64E-10	0.367391089	5.05E-05	0.000218531	-0.209850309	0.030977663	0.046830764
peak395	common	1	2420241	2421113	TTS (AT1G07820.1)	1389	AT1G07820.2	AT1G07820	Histone superfamily protein	protein-coding	-0.196536185	0.154079402	0.296176602	0.692910656	4.92E-06	2.17E-05	-0.253774321	0.090147481	0.136842723	0.889446841	4.86E-10	8.13E-09	-0.057238136	0.684488366	0.760772041	-0.946684976	8.69E-10	4.56E-09
peak396	common	1	2421717	2422301	promoter-TSS (AT1G07830.1)	57	AT1G07820.2	AT1G07820	Histone superfamily protein	protein-coding	0.154559039	0.176704144	0.326099035	0.384340335	0.001426801	0.00365068	0.318565218	0.011590177	0.022627658	0.229781296	0.045644955	0.084289668	0.164006178	0.174960709	0.257554346	-0.065775117	0.60367661	0.658852384
peak397	common	1	2427836	2428292	TTS (AT1G07870.2)	1359	AT1G07850.1	AT1G07850	transferring glycosyl group transferase (DUF604)	protein-coding	0.27380288	0.062989255	0.153341234	0.827016196	1.78E-07	1.04E-06	0.082920573	0.600517314	0.671959023	0.553213316	0.000297607	0.001126549	-0.190882307	0.211851919	0.30054248	-0.744095623	5.43E-06	1.59E-05
peak398	common	1	2432606	2432897	promoter-TSS (AT1G07870.2)	-660	AT1G07870.1	AT1G07870	Protein kinase superfamily protein	protein-coding	0.14614447	0.292957339	0.462288294	0.719550581	1.47E-06	7.18E-06	0.585523288	0.000193203	0.00057684	0.57340611	5.88E-05	0.000273095	0.439378817	0.003550687	0.009350974	-0.134027293	0.403420767	0.464571052
peak399	common	1	2436947	2437600	promoter-TSS (AT1G07890.8)	-8	AT1G07890.1	APX1	ascorbate peroxidase 1	protein-coding	0.346220221	0.000788127	0.004907124	0.786223528	1.63E-12	2.34E-11	0.843653572	6.53E-13	7.88E-12	0.440003307	5.19E-05	0.000244552	0.497433351	1.50E-05	7.34E-05	0.057430044	0.638629146	0.689775638
peak400	common	1	2443772	2444258	promoter-TSS (AT1G07902.1)	97	AT1G07902.1	AT1G07902	hypothetical protein	protein-coding	0.008010034	0.956550234	0.978070244	0.559509352	0.000399383	0.001166602	-0.219405046	0.163790583	0.227005299	0.551499319	0.000225892	0.000885121	-0.227415079	0.127053877	0.198066308	-0.778914398	1.11E-06	3.62E-06
peak401	common	1	2444913	2446186	promoter-TSS (AT1G07910.2)	112	AT1G07910.1	RNL	RNAligase	protein-coding	0.475420254	8.37E-08	2.36E-06	0.734870669	4.68E-15	1.03E-13	0.509533672	1.63E-07	8.79E-07	0.259450415	0.004779946	0.012447071	0.034113417	0.721017309	0.79223549	-0.225336998	0.024608054	0.037918198
peak402	common	1	2454333	2455203	promoter-TSS (AT1G07920.1)	-3	AT1G07920.1	AT1G07920	GTP binding Elongation factor Tu family protein	protein-coding	0.140199559	0.24219008	0.40595858	0.650785386	3.60E-07	1.99E-06	-0.078326655	0.540758524	0.61738568	0.510585827	2.67E-05	0.000137143	-0.218526214	0.072693476	0.123820141	-0.729112041	1.87E-08	8.01E-08
peak403	common	1	2456965	2457945	promoter-TSS (AT1G07930.2)	-729	AT1G07930.1	AT1G07930	GTP binding Elongation factor Tu family protein	protein-coding	0.486293589	8.88E-07	1.76E-05	0.519851742	4.35E-07	2.36E-06	0.373048316	0.000495108	0.001349545	0.033558153	0.739195074	0.805014139	-0.113245273	0.281236322	0.378417364	-0.146803426	0.177287452	0.225283242
peak404	common	1	2461943	2462412	TTS (AT1G07940.3)	3290	AT1G07940.4	AT1G07940	GTP binding Elongation factor Tu family protein	protein-coding	0.233138513	0.06792106	0.162058643	0.320528355	0.016347399	0.031616106	0.280378414	0.044750245	0.074453842	0.087389843	0.495194497	0.593611993	0.047239901	0.725572857	0.7960584	-0.040149941	0.774401411	0.810828574
peak405	common	1	2464941	2465826	promoter-TSS (AT1G07940.4)	84	AT1G07940.4	AT1G07940	GTP binding Elongation factor Tu family protein	protein-coding	0.063304855	0.585345191	0.726365929	0.166551942	0.16693682	0.236253385	-0.218681955	0.075841265	0.117892772	0.103247087	0.361827283	0.463406626	-0.281986809	0.015115577	0.032522922	-0.385233896	0.001393676	0.002717807
peak406	common	1	2466880	2467499	promoter-TSS (AT1G07950.2)	0	AT1G07960.4	PDIL5-1	PDI-like 5-1	protein-coding	0.048992346	0.713120991	0.820403301	0.923746385	2.49E-10	2.47E-09	0.019558197	0.892216201	0.917634192	0.874754038	2.49E-10	4.41E-09	-0.029434149	0.829269263	0.878732436	-0.904188187	1.28E-09	6.53E-09
peak407	common	1	2472400	2472634	TTS (AT1G07980.2)	289	AT1G07970.1	AT1G07970	cytochrome B561, amino-terminal protein	protein-coding	0.195956055	0.259028708	0.424392439	0.821573524	9.93E-06	4.14E-05	-0.148898622	0.415713706	0.498161136	0.625617469	0.00040889	0.00149306	-0.344854677	0.047331134	0.086077085	-0.970472146	1.86E-07	6.87E-07
SPOpeak53	SPOsp	1	2474880	2475136	promoter-TSS (AT1G07985.1)	5	AT1G07980.2	NF-YC10	nuclear factor Y, subunit C10	protein-coding	0.718962439	3.07E-06	4.99E-05	0.689011787	1.23E-05	5.03E-05	0.515661251	0.001780453	0.004266387	-0.029950652	0.849051703	0.891160936	-0.203301188	0.217333054	0.306671015	-0.173350536	0.302422806	0.36070475
peak408	VNsp	1	2484423	2485109	promoter-TSS (AT1G08005.1)	144	AT1G08000.2	GATA10	GATA transcription factor 10	protein-coding	-0.096094368	0.521105118	0.675635169	0.78312461	1.80E-06	8.62E-06	-0.580359807	0.000232368	0.000680385	0.879218978	1.08E-08	1.32E-07	-0.484265438	0.000986306	0.003025336	-1.363484417	3.09E-17	4.78E-16
peak409	common	1	2487925	2488699	promoter-TSS (AT1G08010.1)	-227	AT1G08010.1	GATA11	GATA transcription factor 11	protein-coding	0.116880191	0.352747554	0.524583282	0.050957723	0.696682553	0.76168854	-0.062410105	0.644427519	0.710657764	-0.065922468	0.595707552	0.684095593	-0.179290297	0.164486131	0.244877838	-0.113367829	0.396851513	0.457738354
peak410	common	1	2492983	2493528	promoter-TSS (AT1G08030.1)	72	AT1G08030.1	TPST	tyrosylprotein sulfotransferase	protein-coding	0.185429297	0.170411453	0.318502711	0.311773104	0.027338778	0.049570153	-0.043441968	0.763952421	0.812282194	0.126343807	0.348648859	0.450076362	-0.228871265	0.098049963	0.159454834	-0.355215072	0.013790404	0.022331753
peak411	common	1	2498663	2499762	promoter-TSS (AT1G08040.2)	-448	AT1G08040.3	AT1G08040	trimethylguanosine synthase (DUF707)	protein-coding	0.10362225	0.341802292	0.514461193	0.677682421	1.02E-08	7.57E-08	-0.159126951	0.175837228	0.241286517	0.574060171	4.59E-07	3.78E-06	-0.262749201	0.02010359	0.041452964	-0.836809372	7.06E-12	5.07E-11
peak412	common	1	2501587	2502129	promoter-TSS (AT1G08050.1)	-277	AT1G08050.1	AT1G08050	Zinc finger (C3HC4-type RING finger) family protein	protein-coding	-0.248249909	0.114149896	0.238637393	-0.158311751	0.332005028	0.419998268	-0.714334063	1.44E-05	5.41E-05	0.089938158	0.544800207	0.639224808	-0.466084154	0.001906691	0.005423583	-0.556022312	0.000379862	0.000816212
peak413	common	1	2511027	2511536	promoter-TSS (AT1G08060.2)	-197	AT1G08060.3	MOM	ATP-dependent helicase family protein	protein-coding	-0.206801188	0.243095592	0.407104056	-0.457329447	0.01243705	0.02488616	-0.21780138	0.256523008	0.333066684	-0.250528259	0.137401391	0.211783096	-0.011000192	0.950820805	0.966464852	0.239528067	0.193283746	0.243149622
peak414	common	1	2516475	2516719	promoter-TSS (AT1G08070.1)	23	AT1G08070.1	OTP82	Tetratricopeptide repeat (TPR)-like superfamily protein	protein-coding	0.021121829	0.902733715	0.945629378	-0.173498646	0.324451511	0.412313388	0.350151439	0.06929578	0.109097511	-0.194620475	0.234689462	0.326958501	0.32902961	0.069997403	0.120030451	0.523650085	0.004576421	0.00815175
peak415	common	1	2519527	2519941	Intergenic	-1123	AT1G08080.1	ACA7	alpha carbonic anhydrase 7	protein-coding	0.286844362	0.102397673	0.22022864	0.059372206	0.738655558	0.796562077	-0.477978815	0.007895415	0.016142884	-0.227472156	0.181156085	0.265330399	-0.764823177	8.90E-06	4.57E-05	-0.537351021	0.002081157	0.003936437
peak416	common	1	2520466	2521409	Intergenic	-2326	AT1G08080.1	ACA7	alpha carbonic anhydrase 7	protein-coding	0.324546543	0.002019332	0.010613067	0.161278849	0.140249694	0.203897146	0.429663741	0.000208562	0.000618227	-0.163267694	0.123684468	0.194150271	0.105117198	0.351195689	0.451387309	0.268384893	0.021469988	0.0334778
peak417	common	1	2529224	2529638	promoter-TSS (AT1G08100.1)	-311	AT1G08100.1	NRT2.2	nitrate transporter 2.2	protein-coding	0.407598507	0.024764426	0.076093155	-0.308114643	0.085150695	0.133196834	0.102535658	0.593289746	0.665539884	-0.71571315	3.45E-05	0.000171225	-0.305062849	0.101457121	0.164116199	0.410650301	0.025426544	0.039085995
peak418	common	1	2530340	2531537	Intergenic	-1818	AT1G08100.1	NRT2.2	nitrate transporter 2.2	protein-coding	0.266739153	0.024932333	0.076428215	-0.012029844	0.92129847	0.94160546	-0.427651079	0.000540313	0.00146099	-0.278768997	0.017043492	0.036890318	-0.694390232	5.01E-09	5.31E-08	-0.415621235	0.000629559	0.001303203
peak419	common	1	2534715	2535408	promoter-TSS (AT1G08110.4)	-190	AT1G08110.1	AT1G08110	lactoylglutathione lyase family protein / glyoxalase I family protein	protein-coding	0.300127888	0.014561107	0.050950293	0.363707707	0.004485551	0.010087723	-0.313222315	0.014650449	0.02790008	0.063579819	0.606409393	0.693798249	-0.613350203	7.19E-07	4.77E-06	-0.676930022	1.49E-07	5.60E-07
peak420	common	1	2537972	2538905	promoter-TSS (ENSRNA049495693-T1)	-177	AT1G08120.1	AT1G08120	TP53-regulating kinase-like protein	protein-coding	0.329741964	0.000380513	0.002700894	0.662649202	1.99E-11	2.38E-10	0.366139311	0.000318453	0.000906214	0.332907238	0.000519913	0.001831011	0.036397348	0.712931328	0.785969317	-0.296509891	0.004577125	0.008152299
peak421	common	1	2542274	2542520	promoter-TSS (AT1G08125.4)	-35	AT1G08125.1	AT1G08125	S-adenosyl-L-methionine-dependent methyltransferases superfamily protein	protein-coding	0.36203008	0.011761257	0.043097455	0.62334434	3.59E-05	0.000131995	0.355559245	0.023051065	0.041536606	0.26131426	0.073593431	0.125945663	-0.006470834	0.966010845	0.976469298	-0.267785095	0.091362453	0.124491373
peak422	common	1	2547651	2548946	promoter-TSS (AT1G08130.1)	-352	AT1G08130.1	LIG1	DNA ligase 1	protein-coding	-0.006219824	0.941171613	0.96961399	-0.184289376	0.033992846	0.06001612	-0.582008442	4.25E-11	3.95E-10	-0.178069552	0.028744149	0.057222072	-0.575788619	3.63E-12	7.39E-11	-0.397719066	3.31E-06	1.00E-05
peak423	VNsp	1	2551353	2552007	promoter-TSS (AT1G08135.1)	-136	AT1G08135.1	CHX6B	cation/H+ exchanger 6B	protein-coding	-0.30999871	0.045733071	0.12062587	-0.385093332	0.014494533	0.028435083	-2.037884041	3.99E-41	1.21E-38	-0.075094622	0.589249675	0.678454204	-1.727885331	7.14E-39	5.08E-36	-1.652790709	2.40E-34	3.17E-32
peak424	VNsp	1	2554952	2556053	promoter-TSS (AT1G08140.1)	-273	AT1G08140.1	CHX6A	cation/H+ exchanger 6A	protein-coding	0.045286093	0.714727333	0.821535896	-0.408549692	0.001033984	0.0027395	-1.801396154	9.38E-50	5.38E-47	-0.453835784	8.84E-05	0.000390201	-1.846682247	1.42E-60	5.85E-57	-1.392846462	8.13E-35	1.13E-32
peak425	common	1	2563415	2564381	promoter-TSS (AT1G08170.1)	-192	AT1G08170.1	AT1G08170	Histone superfamily protein	protein-coding	-0.139888973	0.14709757	0.286773551	-0.508356782	2.79E-07	1.57E-06	0.169771894	0.11298914	0.165901795	-0.368467809	5.66E-05	0.000264385	0.309660867	0.002015085	0.005695009	0.678128676	3.96E-11	2.54E-10
peak426	SNsp	1	2565440	2565660	promoter-TSS (AT1G08180.1)	-232	AT1G08180.1	AT1G08180	cyclin-dependent kinase inhibitor	protein-coding	0.412814	0.018709026	0.061717353	0.126965511	0.473885675	0.560706291	1.259100574	2.38E-09	1.72E-08	-0.285848489	0.095983185	0.157109078	0.846286574	4.08E-05	0.000180944	1.132135063	5.02E-08	2.02E-07
peak427	common	1	2567079	2568257	exon (AT1G08190.1, exon 1 of 19)	248	AT1G08190.1	VPS41	vacuolar protein sorting 41	protein-coding	-0.068577325	0.511119992	0.667877493	0.025549663	0.814070888	0.857454758	-0.012659768	0.911244507	0.933039855	0.094126988	0.351327002	0.452995149	0.055917557	0.598796339	0.687145524	-0.038209431	0.729460044	0.771603965
peak428	common	1	2573282	2574281	TTS (AT1G08190.1)	3063	AT1G08200.1	AXS2	UDP-D-apiose/UDP-D-xylose synthase 2	protein-coding	0.136598908	0.254175938	0.418881932	0.507560449	5.96E-05	0.000210619	-0.34936071	0.005371747	0.01146469	0.370961542	0.001973059	0.005792875	-0.485959618	4.36E-05	0.000192429	-0.856921159	8.88E-12	6.28E-11
peak429	common	1	2576532	2576780	TTS (AT1G08210.2)	188	AT1G08200.1	AXS2	UDP-D-apiose/UDP-D-xylose synthase 2	protein-coding	0.416834572	0.014987128	0.052061346	0.888848215	1.26E-06	6.25E-06	0.18538316	0.313439497	0.394120085	0.472013643	0.008392962	0.020207745	-0.231451412	0.197386617	0.283903211	-0.703465055	0.000232674	0.000518243
peak430	common	1	2582791	2584344	promoter-TSS (AT1G08220.1)	-177	AT1G08220.1	AT1G08220	ATPase complex subunit	protein-coding	-0.057292352	0.548850276	0.698167598	-0.119768558	0.229421429	0.308817803	0.071560422	0.494990205	0.574865081	-0.062476206	0.503957005	0.602296487	0.128852775	0.193193927	0.279332497	0.191328981	0.063164306	0.08922872
peak431	common	1	2588516	2589358	promoter-TSS (AT1G08260.1)	83	AT1G08260.1	TIL1	DNA polymerase epsilon catalytic subunit	protein-coding	0.239223072	0.02620155	0.07916866	0.539769268	1.89E-06	9.02E-06	0.155125289	0.182055044	0.248726993	0.300546195	0.005618786	0.014318641	-0.084097784	0.451225381	0.551476901	-0.384643979	0.00102131	0.002037288
peak432	common	1	2590360	2591004	promoter-TSS (AT1G08250.1)	-73	AT1G08250.1	ADT6	arogenate dehydratase 6	protein-coding	0.407588995	0.000185817	0.001516075	0.509169611	7.01E-06	3.00E-05	0.209059099	0.073681809	0.114925576	0.101580616	0.356242549	0.457816937	-0.198529896	0.081007956	0.135664164	-0.300110512	0.010893958	0.018027583
peak433	common	1	2606692	2608215	promoter-TSS (AT1G08270.1)	54	AT1G08270.2	AT1G08270	vacuolar protein sorting-associated protein	protein-coding	0.078160277	0.403780821	0.572226199	0.184325856	0.062695083	0.102095363	-0.229848066	0.022100457	0.040022892	0.10616558	0.261862838	0.357761888	-0.308008343	0.001348376	0.003989444	-0.414173922	4.39E-05	0.000110499
peak434	common	1	2614407	2615472	promoter-TSS (AT1G08300.3)	-19	AT1G08300.3	NVL	no vein-like protein	protein-coding	0.176341456	0.093084641	0.205116241	-0.436479667	4.18E-05	0.000152354	-0.120015811	0.283818584	0.362642434	-0.612821123	1.53E-09	2.26E-08	-0.296357267	0.005675726	0.014104894	0.316463857	0.003580356	0.006500974
peak435	common	1	2620492	2621812	TTS (AT1G08320.3)	393	AT1G08315.1	AT1G08315	ARM repeat superfamily protein	protein-coding	-0.168683177	0.087721073	0.196209932	0.384907763	0.00027406	0.00083161	-0.27747955	0.009032874	0.018176742	0.55359094	1.73E-08	2.01E-07	-0.108796373	0.270548492	0.366859275	-0.662387313	3.75E-10	2.07E-09
peak436	common	1	2630201	2631235	promoter-TSS (AT1G08340.1)	-173	AT1G08340.1	AT1G08340	Rho GTPase activating protein with PAK-box/P21-Rho-binding domain-containing protein	protein-coding	0.448599471	4.34E-06	6.63E-05	0.779340521	4.54E-14	8.55E-13	0.234546706	0.025175972	0.044864065	0.33074105	0.001051265	0.003352674	-0.214052765	0.03667575	0.069409101	-0.544793815	4.39E-07	1.52E-06
peak437	common	1	2635540	2636345	promoter-TSS (AT1G08350.1)	3	AT1G08360.1	AT1G08360	Ribosomal protein L1p/L10e family	protein-coding	0.432006073	0.000204565	0.001635412	1.256250888	1.04E-22	7.02E-21	0.283376149	0.024444824	0.043750025	0.824244815	5.15E-11	1.05E-09	-0.148629924	0.228139631	0.318780602	-0.972874739	4.66E-13	3.95E-12
peak438	common	1	2638095	2638446	TTS (AT1G08360.1)	233	AT1G08370.1	DCP1	decapping 1	protein-coding	-0.007897331	0.961083841	0.980519356	-0.143514867	0.38472083	0.473845257	-0.556169501	0.00093859	0.002398077	-0.135617536	0.375110277	0.477455151	-0.54827217	0.000445988	0.001510838	-0.412654634	0.00968426	0.016180163
peak439	common	1	2641872	2642337	promoter-TSS (AT1G08380.1)	32	AT1G08390.1	AT1G08390	recQ-mediated instability-like protein	protein-coding	0.558025843	4.93E-05	0.000506041	0.453858509	0.001245049	0.003233115	0.092903843	0.51934589	0.597601109	-0.104167334	0.451387511	0.5524604	-0.465122001	0.001052234	0.003201858	-0.360954667	0.012783049	0.020827972
peak440	common	1	2645971	2646336	promoter-TSS (AT1G08410.1)	9	AT1G08410.1	AT1G08410	P-loop containing nucleoside triphosphate hydrolases superfamily protein	protein-coding	-0.115394031	0.464428908	0.627572108	-0.28472589	0.078209671	0.123812978	-0.324531905	0.053436892	0.087018928	-0.169331859	0.255001534	0.350103244	-0.209137875	0.179070209	0.26246162	-0.039806016	0.803088798	0.836164658
peak441	common	1	2649243	2650472	TTS (AT1G08410.1)	320	AT1G08420.2	BSL2	BRI1 suppressor 1 (BSU1)-like 2	protein-coding	-0.048891999	0.614081876	0.74857752	0.058419619	0.561708839	0.642727232	-0.703294457	2.58E-12	2.84E-11	0.107311618	0.25087777	0.345592887	-0.654402458	2.27E-12	4.83E-11	-0.761714076	4.39E-15	5.06E-14
peak442	common	1	2657034	2658008	TTS (AT1G08420.1)	-1081	AT1G08430.1	ALMT1	aluminum-activated malate transporter 1	protein-coding	-0.182992265	0.157996634	0.301554208	0.316085153	0.022523741	0.041809542	-0.631261287	3.99E-06	1.67E-05	0.499077418	0.000105462	0.000454588	-0.448269021	0.000412033	0.001410423	-0.947346439	3.29E-12	2.47E-11
peak443	common	1	2671079	2673245	promoter-TSS (AT1G08460.1)	-36	AT1G08460.1	HDA08	histone deacetylase 8	protein-coding	-0.094478891	0.253306025	0.418125275	0.231292543	0.008791299	0.018365865	-0.158063875	0.078351144	0.121237158	0.325771434	9.22E-05	0.000405365	-0.063584984	0.453973852	0.554184833	-0.389356418	1.64E-05	4.43E-05
peak444	common	1	2683926	2684768	promoter-TSS (AT1G08470.1)	171	AT1G08480.1	SDH6	succinate dehydrogenase subunit	protein-coding	-0.075394215	0.508362055	0.665622352	0.224777004	0.060245171	0.098564768	-0.191340758	0.117574887	0.171730744	0.300171219	0.006811675	0.016901407	-0.115946543	0.308126364	0.406696053	-0.416117762	0.000492538	0.001037361
peak445	common	1	2688329	2689030	promoter-TSS (AT1G08490.1)	-21	AT1G08490.1	CPNIFS	chloroplastic NIFS-like cysteine desulfurase	protein-coding	0.092919377	0.394124275	0.562715216	-0.146977371	0.18802301	0.261485933	0.25419961	0.034158542	0.058750301	-0.239896747	0.022612956	0.046809364	0.161280233	0.157344606	0.235965449	0.40117698	0.000577203	0.00120218
peak446	common	1	2694171	2694697	exon (AT1G08510.1, exon 1 of 6)	113	AT1G08510.1	FATB	fatty acyl-ACP thioesterases B	protein-coding	-0.168350386	0.241636409	0.405228028	-0.153230669	0.302113095	0.388423054	-0.324507533	0.034573091	0.059334704	0.015119717	0.911407375	0.936692721	-0.156157147	0.269448736	0.365656378	-0.171276864	0.24137097	0.295751105
SPOpeak54	SPOsp	1	2695290	2695478	promoter-TSS (AT1G08520.1)	-837	AT1G08510.1	FATB	fatty acyl-ACP thioesterases B	protein-coding	1.074481144	1.44E-07	3.75E-06	1.351154212	3.61E-10	3.44E-09	1.342785198	6.41E-09	4.35E-08	0.276673068	0.210368048	0.299230266	0.268304053	0.256229329	0.350785296	-0.008369015	0.972868289	0.978606945
peak447	common	1	2695869	2696719	promoter-TSS (AT1G08520.1)	-87	AT1G08520.1	ALB1	ALBINA 1	protein-coding	-0.14827598	0.261346124	0.427002607	-0.290750325	0.03341031	0.059107071	-0.158577878	0.267702264	0.345192383	-0.142474345	0.260369516	0.356311486	-0.010301898	0.938469578	0.957542465	0.132172447	0.338470825	0.398767101
peak448	VNsp	1	2700930	2701181	promoter-TSS (AT1G08530.1)	-30	AT1G08530.2	AT1G08530	chitinase-like protein	protein-coding	0.54540367	0.001095215	0.00641825	1.184879624	5.44E-11	6.02E-10	-0.122882055	0.478855096	0.559898428	0.639475954	0.000328149	0.001228417	-0.668285726	9.11E-05	0.000371527	-1.30776168	1.22E-12	9.75E-12
peak449	VNsp	1	2703156	2703490	promoter-TSS (AT1G08540.1)	28	AT1G08540.1	SIG2	RNApolymerase sigma subunit 2	protein-coding	0.29161569	0.064480884	0.155850832	0.752046541	7.00E-06	3.00E-05	-0.453254138	0.005230516	0.011194531	0.460430851	0.004223843	0.011163672	-0.744869828	1.71E-06	1.04E-05	-1.205300679	3.20E-13	2.78E-12
peak450	VNsp	1	2706438	2707007	promoter-TSS (AT1G08550.3)	-146	AT1G08550.1	NPQ1	non-photochemical quenching 1	protein-coding	0.116300519	0.435257299	0.601860072	1.110160308	1.78E-11	2.15E-10	-0.051503997	0.747532202	0.79886987	0.993859789	2.79E-10	4.90E-09	-0.167804516	0.270019916	0.366262881	-1.161664305	4.56E-12	3.36E-11
peak451	common	1	2711005	2711572	promoter-TSS (AT1G08560.1)	-288	AT1G08560.1	SYP111	syntaxin of plants 111	protein-coding	0.232236183	0.11246163	0.236054092	0.014901768	0.920675269	0.941151015	0.0916188	0.560343409	0.635421296	-0.217334415	0.128213829	0.20010318	-0.140617383	0.351431665	0.45163434	0.076717032	0.61867344	0.672091595
peak452	common	1	2711815	2712805	promoter-TSS (AT1G08570.1)	-384	AT1G08570.1	ACHT4	atypical CYS HIS rich thioredoxin 4	protein-coding	0.239348722	0.042691771	0.114581427	0.540614086	1.86E-05	7.30E-05	0.56601092	1.89E-05	6.94E-05	0.301265364	0.013742725	0.030662564	0.326662198	0.011023025	0.024857825	0.025396834	0.851925508	0.877149866
peak453	common	1	2716395	2717323	promoter-TSS (AT1G08580.1)	-327	AT1G08580.1	AT1G08580	hypothetical protein	protein-coding	0.009511464	0.937126788	0.967357918	-0.014609269	0.907315151	0.931141988	0.359907547	0.0075705	0.015549442	-0.024120733	0.838109012	0.883269899	0.350396084	0.006143408	0.01511063	0.374516817	0.004709477	0.008368529
peak454	common	1	2721438	2722472	promoter-TSS (AT1G08592.2)	-45	AT1G08592.1	AT1G08592	ncRNA	ncRNA	0.029672549	0.765458013	0.856668324	0.148047945	0.154007177	0.220799644	-0.045762596	0.67001862	0.73323597	0.118375395	0.225488279	0.316285087	-0.075435145	0.456995701	0.5570445	-0.193810541	0.066785573	0.093764273
peak455	common	1	2723158	2724086	promoter-TSS (AT1G08600.4)	-55	AT1G08600.3	ATRX	P-loop containing nucleoside triphosphate hydrolases superfamily protein	protein-coding	0.131964698	0.289018379	0.457858367	-0.509469943	4.75E-05	0.000170899	-0.251441261	0.055783797	0.090263713	-0.641434641	5.74E-08	5.90E-07	-0.383405958	0.002118868	0.005954067	0.258028682	0.039856019	0.058897736
peak456	common	1	2735823	2737571	promoter-TSS (AT1G08620.3)	41	AT1G08620.2	PKDM7D	Transcription factor jumonji (jmj) family protein / zinc finger (C5HC2 type) family protein	protein-coding	0.215546098	0.018234708	0.060530077	0.408045855	2.30E-05	8.85E-05	0.00098299	0.992011557	0.994421223	0.192499757	0.037800847	0.071980683	-0.214563108	0.023238154	0.047065485	-0.407062865	4.27E-05	0.000107625
peak457	common	1	2745539	2745882	intron (AT1G08630.3, intron 2 of 9)	816	AT1G08630.4	THA1	threonine aldolase 1	protein-coding	0.26999645	0.149277965	0.289819488	0.531874262	0.006896681	0.014772773	-0.111600551	0.573114096	0.64712905	0.261877811	0.166414307	0.247784155	-0.381597001	0.045151883	0.082696959	-0.643474812	0.001291274	0.002529108
SPOpeak55	SPOsp	1	2748036	2748214	promoter-TSS (AT1G08630.1)	-158	AT1G08630.5	THA1	threonine aldolase 1	protein-coding	0.798488215	3.06E-05	0.000338293	1.486972407	1.15E-12	1.71E-11	1.209270686	3.33E-08	2.02E-07	0.688484192	0.001041803	0.003329703	0.410782471	0.061605476	0.107653064	-0.277701721	0.237803451	0.291830404
peak458	common	1	2751318	2751673	promoter-TSS (AT1G08650.1)	125	AT1G08640.1	CJD1	Chloroplast J-like domain 1	protein-coding	0.267698637	0.041059976	0.111507179	0.414664124	0.002470742	0.005966214	0.234399843	0.099586794	0.148893117	0.146965487	0.264375716	0.360611498	-0.033298794	0.808266116	0.863180052	-0.180264281	0.207204211	0.258616724
peak459	common	1	2752136	2753011	promoter-TSS (AT1G08640.1)	22	AT1G08645.1	AT1G08645	hypothetical protein	protein-coding	-0.207091575	0.059757008	0.147703175	0.165663706	0.154421126	0.221303341	-0.397914812	0.000709362	0.001862921	0.37275528	0.000501493	0.001775836	-0.190823238	0.07836379	0.132104447	-0.563578518	9.18E-07	3.03E-06
SPOpeak56	SPOsp	1	2753840	2754057	TTS (AT1G08650.1)	-1353	AT1G08645.1	AT1G08645	hypothetical protein	protein-coding	0.84304126	2.11E-06	3.65E-05	0.760766855	2.66E-05	0.00010107	0.769271066	6.78E-05	0.000222722	-0.082274405	0.652793546	0.734646415	-0.073770194	0.704826819	0.779013155	0.008504211	0.965705641	0.972729812
peak460	common	1	2755629	2756156	Intergenic	-3297	AT1G08645.1	AT1G08645	hypothetical protein	protein-coding	0.435406524	0.000676101	0.004331163	0.256149208	0.050654063	0.084878669	0.894116001	9.76E-10	7.51E-09	-0.179257317	0.160021512	0.23987996	0.458709476	0.001353601	0.00400246	0.637966793	1.21E-05	3.36E-05
peak461	VNsp	1	2756630	2757346	TTS (AT1G08660.3)	2291	AT1G08660.3	MGP2	MALE GAMETOPHYTE DEFECTIVE 2	protein-coding	0.216463039	0.095100537	0.208423206	0.705501456	3.37E-07	1.87E-06	-0.323782815	0.017032277	0.031868336	0.489038417	0.000221546	0.000870241	-0.540245854	3.12E-05	0.000142202	-1.029284271	9.94E-14	9.33E-13
peak462	common	1	2759626	2760134	promoter-TSS (AT1G08660.3)	9	AT1G08660.1	MGP2	MALE GAMETOPHYTE DEFECTIVE 2	protein-coding	-0.077999527	0.567757732	0.712728176	-0.593794446	1.36E-05	5.51E-05	-0.332727839	0.021154421	0.038560099	-0.515794918	3.48E-05	0.000172207	-0.254728312	0.055697127	0.098920169	0.261066607	0.049855008	0.07213437
peak463	common	1	2762114	2762811	promoter-TSS (AT1G08680.2)	-122	AT1G08680.4	ZIGA4	ARF GAP-like zinc finger-containing protein ZIGA4	protein-coding	0.106074046	0.439329182	0.605330338	-0.151306747	0.276572456	0.361029674	-0.436925287	0.002184708	0.00512148	-0.257380793	0.048366496	0.088510416	-0.542999333	5.17E-05	0.000222941	-0.285618539	0.035834315	0.053506423
peak464	common	1	2771252	2772085	promoter-TSS (AT1G08710.2)	48	AT1G08710.2	AT1G08710	F-box family protein	protein-coding	0.057991374	0.569748341	0.714227659	0.360304526	0.000831934	0.002257811	-0.125997459	0.249735193	0.325708613	0.302313152	0.003029504	0.008382832	-0.183988833	0.076076806	0.128870275	-0.486301985	8.82E-06	2.50E-05
peak465	common	1	2773580	2774120	promoter-TSS (AT1G08720.1)	-91	AT1G08720.2	EDR1	Protein kinase superfamily protein	protein-coding	-0.024665483	0.850021091	0.913554623	0.650065237	3.84E-06	1.73E-05	-0.126340156	0.368324849	0.450771942	0.67473072	3.30E-07	2.81E-06	-0.101674672	0.440681752	0.540994007	-0.776405393	4.60E-08	1.86E-07
peak466	common	1	2778797	2779931	promoter-TSS (AT1G08730.2)	-74	AT1G08730.2	XIC	Myosin family protein with Dil domain-containing protein	protein-coding	-0.27339168	0.01480735	0.051554402	-0.205539766	0.079156758	0.125062829	-0.43217937	0.000322669	0.000916316	0.067851914	0.526491507	0.622735784	-0.158787691	0.150723593	0.228057682	-0.226639605	0.049669983	0.071906997
peak467	common	1	2787868	2788421	intron (AT1G08730.1, intron 37 of 37)	8181	AT1G08730.1	XIC	Myosin family protein with Dil domain-containing protein	protein-coding	-0.424008621	0.013091093	0.046896115	0.049535018	0.785249369	0.834853436	-0.492795303	0.007325277	0.015087819	0.473543639	0.004012844	0.010685383	-0.068786682	0.679989551	0.757060925	-0.542330321	0.002302998	0.00431569
peak468	common	1	2800753	2801086	promoter-TSS (AT1G08750.2)	-123	AT1G08750.1	AT1G08750	Peptidase C13 family	protein-coding	-0.196669055	0.31471704	0.487134584	-0.28631971	0.155601511	0.222747438	-0.558400929	0.006830424	0.014190392	-0.089650655	0.626877565	0.71153483	-0.361731874	0.056482337	0.100030602	-0.272081219	0.164767913	0.210737068
peak469	common	1	2808376	2809743	TTS (AT1G08760.1)	299	AT1G08770.1	PRA1.E	prenylated RAB acceptor 1.E	protein-coding	-0.130926522	0.164994003	0.311281545	-0.153132203	0.11840592	0.17625074	-0.463125788	3.74E-06	1.58E-05	-0.022205681	0.807176516	0.859494284	-0.332199266	0.00036431	0.001269364	-0.309993585	0.001395478	0.002720806
peak470	common	1	2810678	2811716	promoter-TSS (AT1G08790.1)	116	AT1G08780.1	AIP3	ABI3-interacting protein 3	protein-coding	-0.17267549	0.136837934	0.272349397	-0.359346207	0.002766309	0.006588183	-0.647321811	1.23E-07	6.73E-07	-0.186670717	0.092661098	0.152551622	-0.474646321	2.89E-05	0.000132953	-0.287975604	0.014328182	0.023139055
peak471	common	1	2821202	2821742	promoter-TSS (AT1G08810.2)	-994	AT1G08810.2	MYB60	myb domain protein 60	protein-coding	0.303412622	0.029957408	0.088091943	0.753416698	4.17E-07	2.27E-06	-0.187920072	0.200774482	0.270116755	0.450004076	0.001739918	0.005200095	-0.491332694	0.000523533	0.001739292	-0.94133677	4.12E-10	2.26E-09
peak472	common	1	2824596	2825585	promoter-TSS (AT1G04667.1)	185	AT1G08820.1	VAP27-2	vamp/synaptobrevin-associated protein 27-2	protein-coding	-0.304046102	0.009379559	0.03607415	-0.264632418	0.03046385	0.054465911	-0.134052296	0.295730806	0.375098933	0.039413684	0.724719959	0.792909511	0.169993806	0.150911191	0.228258432	0.130580122	0.290558791	0.348366652
peak473	common	1	2826932	2827429	promoter-TSS (AT1G08830.2)	62	AT1G08830.2	CSD1	copper/zinc superoxide dismutase 1	protein-coding	0.032704086	0.818903682	0.893373088	0.479753731	0.001510581	0.003843864	-0.20835402	0.170096241	0.234468958	0.447049645	0.001619658	0.004881171	-0.241058105	0.090751231	0.149481991	-0.688107751	5.12E-06	1.51E-05
peak474	VNsp	1	2835865	2836796	intron (AT1G08840.5, intron 7 of 25)	2139	AT1G08840.2	emb2411	DNA replication helicase	protein-coding	-0.192881723	0.154869055	0.297151579	0.411832247	0.004444822	0.010017965	-0.898063045	1.39E-10	1.20E-09	0.60471397	5.32E-06	3.33E-05	-0.705181322	3.25E-08	2.90E-07	-1.309895292	1.42E-21	4.00E-20
peak475	common	1	2838652	2839262	promoter-TSS (AT1G08845.1)	-95	AT1G08845.1	AT1G08845	Ribosomal L18p/L5e family protein	protein-coding	-0.062869717	0.609258279	0.744727988	0.422490445	0.001335462	0.003438902	-0.229122347	0.083278984	0.127722503	0.485360162	8.92E-05	0.000393831	-0.16625263	0.181805576	0.265772317	-0.651612792	9.80E-07	3.22E-06
peak476	common	1	2841527	2842369	promoter-TSS (AT1G08860.1)	-21	AT1G08860.1	BON3	Calcium-dependent phospholipid-binding Copine family protein	protein-coding	-0.085076	0.49837532	0.657427205	-0.126431535	0.329722157	0.417724994	-0.51128627	0.000109054	0.000343389	-0.041355535	0.730452615	0.797468744	-0.42621027	0.000510449	0.001700727	-0.384854735	0.002404123	0.004490105
peak477	common	1	2846249	2846670	TTS (AT1G08870.1)	149	ENSRNA049492612-T1				0.284973826	0.068261853	0.162664867	0.430547081	0.00783275	0.016564616	-0.164338416	0.315129025	0.395889067	0.145573254	0.347888728	0.449488792	-0.449312242	0.004174187	0.010773004	-0.594885497	0.000250007	0.000553979
peak478	common	1	2847312	2848203	promoter-TSS (AT1G08890.1)	343	AT1G08880.1	H2AXA	Histone superfamily protein	protein-coding	0.170935779	0.116174405	0.241720549	0.234585326	0.038879459	0.067556948	0.459015395	0.000154998	0.000471925	0.063649547	0.557041737	0.650594587	0.288079617	0.013404185	0.029311357	0.22443007	0.063548947	0.089702351
peak479	common	1	2852858	2853290	TTS (AT1G08890.1)	614	AT1G08900.3	AT1G08900	Major facilitator superfamily protein	protein-coding	0.020636555	0.896056649	0.941192897	0.047434908	0.771536707	0.823882855	0.499311684	0.005235116	0.011203214	0.026798353	0.860703335	0.899637942	0.478675129	0.004657084	0.011844965	0.451876776	0.009489936	0.015882177
peak480	common	1	2855020	2856151	promoter-TSS (AT1G08910.1)	-577	AT1G08910.1	AT1G08910	zinc ion binding protein	protein-coding	-0.143189062	0.204767095	0.362115549	-0.125535563	0.291247796	0.376755843	0.490670894	0.000137282	0.000423231	0.0176535	0.874362112	0.909950462	0.633859956	2.03E-07	1.53E-06	0.616206457	1.36E-06	4.37E-06
peak481	common	1	2862501	2862803	promoter-TSS (AT1G04673.1)	-798	AT1G04673.1	AT1G04673	ncRNA	ncRNA	0.075296264	0.743273352	0.841383022	-0.512440157	0.026858946	0.048824553	0.060052589	0.809499505	0.850902332	-0.587736421	0.006753029	0.016782127	-0.015243676	0.948426614	0.964793518	0.572492746	0.015812606	0.025284974
peak482	common	1	2866525	2867145	promoter-TSS (AT1G08920.1)	-368	AT1G08920.1	ESL1	ERD (early response to dehydration) six-like 1	protein-coding	0.633543243	2.52E-05	0.000287964	0.324556716	0.036823833	0.064435463	0.220699763	0.168825819	0.232997924	-0.308986526	0.04524569	0.083625903	-0.41284348	0.009543721	0.022047149	-0.103856953	0.526749614	0.585453894
peak483	common	1	2871886	2872091	Intergenic	-1312	AT1G08930.1	ERD6	Major facilitator superfamily protein	protein-coding	0.362930414	0.046298491	0.121836892	0.102761836	0.580341688	0.660228073	0.204003006	0.297639735	0.377056624	-0.260168577	0.147731295	0.22493267	-0.158927408	0.403036834	0.50416866	0.101241169	0.601082374	0.65636821
peak484	common	1	2872573	2873421	promoter-TSS (AT1G08930.2)	-303	AT1G08930.1	ERD6	Major facilitator superfamily protein	protein-coding	0.572290344	2.21E-05	0.000259438	-0.116384328	0.389269946	0.478220771	0.879657934	7.06E-09	4.76E-08	-0.688674672	2.35E-07	2.08E-06	0.307367591	0.040729909	0.075877857	0.996042263	3.60E-11	2.31E-10
SPOpeak57	SPOsp	1	2873810	2874322	intron (AT1G08930.1, intron 2 of 16)	601	AT1G08930.2	ERD6	Major facilitator superfamily protein	protein-coding	0.394488366	0.004564432	0.020180522	0.325653502	0.023223967	0.042931674	0.362725433	0.016490826	0.030984493	-0.068834864	0.621187824	0.706787403	-0.031762933	0.82928336	0.878732436	0.037071931	0.806640172	0.839048914
peak485	common	1	2878116	2879925	promoter-TSS (AT1G08960.1)	-283	AT1G08950.1	AT1G08950	tRNA	tRNA	0.044128544	0.612860768	0.747816487	-0.373928744	2.75E-05	0.000104219	0.074032537	0.435893387	0.518219875	-0.418057288	6.32E-07	5.03E-06	0.029903994	0.739976434	0.808037349	0.447961281	1.12E-06	3.65E-06
peak486	VNsp	1	2882218	2882445	promoter-TSS (AT1G08970.4)	-160	AT1G08970.2	NF-YC9	nuclear factor Y, subunit C9	protein-coding	0.187625049	0.384522073	0.554337208	1.025015896	1.35E-05	5.47E-05	-0.291168255	0.197038361	0.265818211	0.837390847	0.000195974	0.000784278	-0.478793304	0.025634724	0.051125739	-1.316184151	1.97E-08	8.40E-08
peak487	common	1	2888861	2889435	exon (AT1G08990.1, exon 1 of 3)	721	AT1G08990.1	PGSIP5	plant glycogenin-like starch initiation protein 5	protein-coding	0.063765627	0.637794426	0.764951238	0.434450422	0.002593244	0.006224872	-0.219669378	0.129292706	0.18585939	0.370684795	0.006834929	0.016946878	-0.283435005	0.039506719	0.073939378	-0.6541198	7.80E-06	2.23E-05
peak488	common	1	2890570	2891374	promoter-TSS (AT1G09000.2)	-47	AT1G09000.2	NP1	NPK1-related protein kinase 1	protein-coding	-0.431143599	0.000854963	0.005236363	-0.429426703	0.001359868	0.003493032	-0.560738978	4.99E-05	0.000168397	0.001716896	0.988579937	0.991366564	-0.129595378	0.298302449	0.396340808	-0.131312275	0.310733742	0.369869053
peak489	common	1	2896492	2897174	exon (AT1G09010.1, exon 9 of 11)	2613	AT1G09010.1	AT1G09010	glycoside hydrolase family 2 protein	protein-coding	-0.302413773	0.040307332	0.110058561	0.168552789	0.284132679	0.369082455	-0.247216192	0.123089442	0.178383731	0.470966562	0.001138309	0.003595264	0.05519758	0.709093722	0.782932355	-0.415768981	0.008424801	0.014247795
peak490	common	1	2904193	2905477	promoter-TSS (AT1G09020.1)	27	AT1G09020.1	SNF4	sucrose nonfermenting-like protein	protein-coding	-0.242030971	0.040280924	0.110014108	-0.449333217	0.000245858	0.000754917	-0.384051903	0.002491467	0.005756879	-0.207302246	0.066859373	0.116321609	-0.142020932	0.228398462	0.319034245	0.065281315	0.593940928	0.649532389
peak491	common	1	2910389	2911305	promoter-TSS (AT1G09040.1)	-403	AT1G09040.1	AT1G09040	arginine-glutamic acid dipeptide repeat protein	protein-coding	0.052265751	0.648346846	0.772936724	-0.401527006	0.000510404	0.001455255	-0.21790208	0.073044652	0.114035208	-0.453792757	2.54E-05	0.00013119	-0.270167831	0.01798874	0.037717677	0.183624926	0.110741676	0.147755819
peak492	common	1	2916696	2916989	promoter-TSS (AT1G09050.1)	-126	AT1G09050.1	AT1G09050	arginine-glutamic acid dipeptide repeat protein	protein-coding	0.10175697	0.571349065	0.715398719	-0.204916595	0.259624111	0.342393193	-0.351969504	0.061145516	0.097880262	-0.306673565	0.071668329	0.123254235	-0.453726474	0.010302613	0.023531559	-0.147052909	0.411105414	0.472155689
peak493	common	1	2925954	2927073	promoter-TSS (AT1G09060.1)	-687	AT1G09060.1	AT1G09060	JmjC domain protein JMJ24	protein-coding	0.345427399	0.003604153	0.016783252	0.15349641	0.210162181	0.287165515	0.688633734	2.48E-07	1.30E-06	-0.191930988	0.105793403	0.170170025	0.343206336	0.008278385	0.019512932	0.535137324	6.09E-05	0.00014972
peak494	common	1	2927283	2929234	TTS (AT1G09080.1)	756	AT1G09070.1	SRC2	soybean gene regulated by cold-2	protein-coding	0.274913431	0.001870539	0.009964232	0.675347116	1.36E-12	1.98E-11	-0.061083284	0.520830644	0.598675255	0.400433685	1.56E-05	8.59E-05	-0.335996715	0.000282958	0.001015225	-0.7364304	1.10E-13	1.03E-12
peak495	common	1	2931910	2933094	promoter-TSS (AT1G09080.1)	-237	AT1G09090.1	RBOHB	respiratory burst oxidase-like protein	protein-coding	0.030572885	0.759455737	0.852034019	-0.28979085	0.004470987	0.010063744	0.237623576	0.031066341	0.054003612	-0.320363735	0.000788605	0.002620302	0.20705069	0.046964357	0.085492945	0.527414426	6.87E-07	2.31E-06
peak496	common	1	2941759	2942520	TTS (AT1G09140.2)	128	AT1G09130.2	AT1G09130	ATP-dependent caseinolytic (Clp) protease/crotonase family protein	protein-coding	0.19520863	0.080897496	0.184859822	0.813943449	1.62E-11	1.97E-10	-0.113567777	0.341221018	0.423147694	0.618734819	9.73E-08	9.40E-07	-0.308776407	0.006992383	0.016888777	-0.927511226	5.33E-14	5.20E-13
peak497	common	1	2945676	2946404	promoter-TSS (AT1G09140.2)	10	AT1G09150.1	AT1G09150	pseudouridine synthase and archaeosine transglycosylase (PUA) domain-containing protein	protein-coding	0.016650766	0.874272503	0.927826921	-0.128452664	0.237832078	0.318250785	-0.039992411	0.725469835	0.780344293	-0.14510343	0.156052678	0.235121647	-0.056643177	0.59883528	0.687151994	0.088460253	0.426246846	0.487186474
peak498	VNsp	1	2948898	2949626	TTS (AT1G09155.1)	1727	AT1G09155.1	PP2-B15	phloem protein 2-B15	protein-coding	0.431202246	0.002133187	0.011095584	0.663885953	6.61E-06	2.85E-05	-0.548870602	0.000127733	0.000396993	0.232683708	0.105221863	0.169475289	-0.980072847	2.10E-12	4.49E-11	-1.212756555	1.21E-16	1.73E-15
peak499	common	1	2951251	2951568	promoter-TSS (AT1G09155.1)	-420	AT1G09155.1	PP2-B15	phloem protein 2-B15	protein-coding	0.268270456	0.156798894	0.299906227	-0.445928422	0.017899936	0.034240037	0.210133313	0.304812537	0.384867329	-0.714198879	6.94E-05	0.000316365	-0.058137144	0.767555417	0.830418335	0.656061735	0.000796558	0.00161853
peak500	common	1	2952444	2952830	promoter-TSS (AT1G09157.1)	-147	AT1G09157.1	AT1G09157	transmembrane protein, putative (DUF679)	protein-coding	-0.090541491	0.564705502	0.710452614	-0.592492384	0.000192819	0.000606313	0.027820585	0.871310464	0.901183965	-0.501950893	0.000598737	0.002068017	0.118362076	0.459680227	0.559424466	0.620312969	0.000125532	0.000291857
peak501	common	1	2955082	2956211	promoter-TSS (AT1G09160.2)	99	AT1G09160.1	AT1G09160	Protein phosphatase 2C family protein	protein-coding	-0.444532075	0.000246045	0.001898897	-0.185401189	0.143137004	0.207451636	-0.919733058	3.75E-13	4.67E-12	0.259130886	0.021272151	0.044471081	-0.475200982	2.40E-05	0.000112466	-0.734331869	5.34E-10	2.89E-09
peak502	VNsp	1	2956447	2957178	exon (AT1G09170.5, exon 18 of 19)	-1067	AT1G09160.1	AT1G09160	Protein phosphatase 2C family protein	protein-coding	-0.025349045	0.853122997	0.914916384	0.41759894	0.003895591	0.008920389	-0.745141097	1.26E-07	6.89E-07	0.442947984	0.001005181	0.00322866	-0.719792053	3.66E-08	3.23E-07	-1.162740037	5.47E-17	8.16E-16
peak503	common	1	2964083	2965408	promoter-TSS (AT1G09180.1)	-278	AT1G09180.1	SARA1A	secretion-associated RAS super family 1	protein-coding	0.046834459	0.603025186	0.739895444	-0.170655439	0.066626823	0.107724327	-0.007339155	0.940058096	0.955776485	-0.217489899	0.013278387	0.029807031	-0.054173614	0.558723445	0.650971178	0.163316284	0.087409393	0.11964215
peak504	common	1	2971924	2972664	promoter-TSS (AT1G09195.10)	40	AT1G09200.1	AT1G09200	Histone superfamily protein	protein-coding	0.346700342	0.000896941	0.00544658	0.693714619	4.99E-10	4.66E-09	0.353659677	0.001975934	0.004680452	0.347014277	0.001397062	0.004301892	0.006959335	0.950208705	0.966109837	-0.340054942	0.004004828	0.007207642
peak505	common	1	2976564	2977233	TTS (AT1G09220.1)	104	AT1G09210.1	CRT1b	calreticulin 1b	protein-coding	0.556360449	5.58E-08	1.65E-06	0.962753424	9.10E-19	3.53E-17	0.317092415	0.003843253	0.00850329	0.406392975	0.000151963	0.000626869	-0.239268034	0.026946475	0.05333975	-0.645661009	1.59E-08	6.88E-08
peak506	common	1	2982208	2982793	promoter-TSS (AT1G09230.2)	213	AT1G09230.1	AT1G09230	RNA-binding (RRM/RBD/RNP motifs) family protein	protein-coding	0.060514261	0.61344069	0.747995286	0.353159884	0.004999302	0.011117103	-0.004344523	0.97318461	0.980454628	0.292645624	0.013426008	0.030066448	-0.064858783	0.595032133	0.683548215	-0.357504407	0.005198135	0.009150953
peak507	common	1	2987508	2987891	promoter-TSS (AT1G04693.1)	23	AT1G04693.1	AT1G04693	ncRNA	ncRNA	0.415416677	0.004196267	0.018884576	0.691365211	6.30E-06	2.72E-05	0.029898281	0.84589365	0.879790794	0.275948534	0.064396133	0.112644101	-0.385518396	0.010151743	0.023228106	-0.66146693	2.74E-05	7.14E-05
SPOpeak58	SPOsp	1	2991483	2992005	Intergenic	-1637	AT1G09260.1	AT1G09260	Chaperone DnaJ-domain superfamily protein	protein-coding	0.561951159	5.19E-05	0.000527451	1.1914169	2.12E-15	4.87E-14	1.799137854	1.82E-24	9.45E-23	0.629465741	2.16E-05	0.000113848	1.237186695	1.37E-12	3.04E-11	0.607720954	0.000937891	0.00188345
peak508	common	1	2994305	2995421	intron (AT1G09270.3, intron 1 of 9)	449	AT1G09270.3	IMPA-4	importin alpha	protein-coding	-0.283293328	0.00996867	0.037895015	0.298581757	0.011566632	0.023350542	-0.434693083	0.000235147	0.000687936	0.581875085	1.05E-07	1.01E-06	-0.151399755	0.166249422	0.247092889	-0.73327484	4.69E-10	2.55E-09
peak509	common	1	3000991	3001716	promoter-TSS (AT1G09280.1)	9	AT1G09280.1	AT1G09280	rhodanese-like domain protein	protein-coding	-0.009182777	0.941985463	0.969907688	0.177897121	0.179551757	0.251484589	-0.29078422	0.030618668	0.053306243	0.187079898	0.133107122	0.206397561	-0.281601443	0.026161835	0.052001089	-0.468681342	0.000424187	0.000903268
peak510	common	1	3008672	3009207	promoter-TSS (AT1G09310.1)	29	AT1G09310.1	AT1G09310	plant/protein (Protein of unknown function, DUF538)	protein-coding	0.056419621	0.713009135	0.820403301	0.401333612	0.013436327	0.02661724	-0.371719578	0.021712237	0.039406307	0.34491399	0.024590689	0.050178429	-0.428139199	0.005141489	0.01291784	-0.77305319	1.82E-06	5.73E-06
peak511	common	1	3011687	3012722	TTS (AT1G09330.2)	203	AT1G09320.1	AT1G09320	agenet domain-containing protein	protein-coding	-0.158711897	0.156879397	0.300032393	0.27320554	0.023275613	0.043015585	-0.255021757	0.035878724	0.061320433	0.431917437	0.000139766	0.00058272	-0.096309861	0.400676589	0.501916023	-0.528227297	1.68E-05	4.53E-05
peak512	common	1	3017673	3019029	TTS (AT1G09340.2)	-1288	AT1G09350.1	GolS3	galactinol synthase 3	protein-coding	0.093644469	0.340681065	0.513335263	0.29328115	0.005167284	0.011431194	0.104592037	0.33117901	0.412579103	0.199636681	0.047560344	0.087286324	0.010947568	0.915865043	0.942306622	-0.188689113	0.086003125	0.117881526
peak513	common	1	3019241	3019498	promoter-TSS (AT1G09350.2)	-270	AT1G09350.1	GolS3	galactinol synthase 3	protein-coding	0.459518295	0.009902678	0.037685699	0.667746368	0.000317553	0.000949346	0.516081762	0.008161339	0.016627054	0.208228074	0.249514448	0.344126805	0.056563468	0.766760499	0.829787013	-0.151664606	0.4426003	0.503479497
peak514	common	1	3031363	3032176	exon (AT1G04697.1, exon 1 of 1)	370	AT1G04697.1	AT1G04697	ncRNA	ncRNA	0.503378175	2.40E-06	4.04E-05	0.253867479	0.019818656	0.037380087	0.642054511	5.35E-08	3.13E-07	-0.249510696	0.019448377	0.041179869	0.138676335	0.231987085	0.323259151	0.388187031	0.001011973	0.002020226
peak515	common	1	3034462	3035506	promoter-TSS (AT1G09410.1)	52	AT1G09400.1	AT1G09400	FMN-linked oxidoreductases superfamily protein	protein-coding	-0.190315199	0.12054713	0.248364402	-0.182437773	0.147852943	0.21311894	-0.69668431	4.78E-08	2.83E-07	0.007877426	0.945158098	0.960800562	-0.506369112	1.32E-05	6.54E-05	-0.514246538	1.79E-05	4.82E-05
peak516	common	1	3048487	3049029	promoter-TSS (AT1G09440.2)	-208	AT1G09450.1	Haspin	Protein kinase superfamily protein	protein-coding	-0.415165265	0.005139362	0.022208501	-0.469433084	0.0022314	0.005445619	-0.668113821	2.22E-05	8.04E-05	-0.054267818	0.693294575	0.767953632	-0.252948556	0.07493364	0.127142564	-0.198680738	0.177746973	0.225797639
peak517	common	1	3057380	3058347	promoter-TSS (AT1G09470.2)	-112	AT1G09480.1	AT1G09480	NAD(P)-binding Rossmann-fold superfamily protein	protein-coding	-0.072613967	0.525291771	0.679079915	0.45430499	0.000215744	0.000670935	-0.174975164	0.156599624	0.21850667	0.526918956	5.16E-06	3.24E-05	-0.102361198	0.379081348	0.480405635	-0.629280154	4.51E-07	1.56E-06
peak518	common	1	3071745	3072974	promoter-TSS (AT1G09520.1)	-285	AT1G09520.1	AT1G09520	hypothetical protein	protein-coding	0.236770068	0.008202335	0.032466332	-0.311148802	0.000730079	0.002005652	0.253663787	0.00965608	0.019265476	-0.54791887	6.61E-10	1.06E-08	0.016893719	0.858636197	0.900199539	0.564812589	6.35E-09	2.92E-08
peak519	common	1	3079124	3079725	exon (AT1G09530.6, exon 7 of 7)	3023	AT1G09530.4	PIF3	phytochrome interacting factor 3	protein-coding	-0.078983231	0.519462262	0.674336855	-0.272057166	0.030860862	0.055089802	0.241152674	0.077018126	0.119470156	-0.193073935	0.098473388	0.160446927	0.320135906	0.012352161	0.027338248	0.513209841	9.19E-05	0.000218615
peak520	common	1	3081296	3082110	Intergenic	-2117	AT1G04703.1	AT1G04703	ncRNA	ncRNA	0.243032828	0.076247627	0.176754694	-0.479008435	0.000381849	0.001120778	-0.902530274	4.06E-11	3.79E-10	-0.722041264	1.49E-08	1.76E-07	-1.145563102	8.98E-19	5.94E-17	-0.423521838	0.000862479	0.001743035
peak521	common	1	3093038	3093985	promoter-TSS (AT1G09560.1)	-133	AT1G09560.1	GLP5	germin-like protein 5	protein-coding	0.396798436	7.86E-05	0.000741973	0.399302563	0.00011981	0.000395292	0.150460076	0.160799685	0.22353572	0.002504127	0.980167631	0.985757123	-0.24633836	0.018203529	0.038098348	-0.248842487	0.020644408	0.032312578
peak522	common	1	3101104	3101950	promoter-TSS (AT1G09570.6)	-708	AT1G09570.1	PHYA	phytochrome A	protein-coding	0.252566143	0.039971888	0.109358253	-0.345866584	0.004822747	0.010758114	0.36620764	0.006649025	0.01384699	-0.598432727	2.97E-07	2.56E-06	0.113641497	0.380393924	0.481654899	0.712074224	3.66E-08	1.50E-07
peak523	common	1	3104393	3104757	promoter-TSS (AT1G09575.2)	83	AT1G09580.1	AT1G09580	emp24/gp25L/p24 family/GOLD family protein	protein-coding	0.147444469	0.292355515	0.461656363	0.12282808	0.393719336	0.482537704	-0.05757897	0.699905625	0.758381173	-0.024616389	0.856448594	0.896689684	-0.20502344	0.148069211	0.224849875	-0.180407051	0.215600754	0.267999225
peak524	common	1	3106396	3106567	TTS (AT1G09580.1)	114	AT1G09590.1	AT1G09590	Translation protein SH3-like family protein	protein-coding	0.310524664	0.055606682	0.14004495	0.356455112	0.033195896	0.058775023	0.127599661	0.462343025	0.54377485	0.045930448	0.77518433	0.834578368	-0.182925004	0.274216062	0.370941919	-0.228855451	0.184075282	0.232776206
peak525	VNsp	1	3107686	3108420	TTS (AT1G09590.1)	157	AT1G09600.1	AT1G09600	Protein kinase superfamily protein	protein-coding	0.15860062	0.223824399	0.385122803	0.554798545	5.58E-05	0.000198413	-1.161822786	5.81E-19	1.55E-17	0.396197925	0.00243543	0.00694058	-1.320423406	8.68E-27	1.76E-24	-1.716621331	2.84E-39	6.90E-37
peak526	common	1	3116512	3116812	promoter-TSS (AT1G09620.1)	37	AT1G09620.1	AT1G09620	ATP binding/leucine-tRNA ligases/aminoacyl-tRNA ligase	protein-coding	-0.048260326	0.757154462	0.850284378	-0.084162154	0.600608384	0.678136985	-0.174779487	0.29608502	0.375502047	-0.035901828	0.809577887	0.861206894	-0.12651916	0.417339359	0.518507968	-0.090617333	0.572795214	0.629242211
peak527	common	1	3117537	3117777	promoter-TSS (AT1G09625.1)	-90	AT1G09625.1	AT1G09625	transmembrane protein	protein-coding	-0.016517469	0.941305014	0.96961399	-0.161387255	0.481182494	0.567712252	0.26838543	0.280914466	0.35951058	-0.144869786	0.494937336	0.593351079	0.284902899	0.22240043	0.312496457	0.429772685	0.071063091	0.099189327
peak528	common	1	3122234	3123166	promoter-TSS (AT1G09645.1)	-226	AT1G09645.1	AT1G09645	transmembrane protein	protein-coding	0.232441466	0.038672063	0.106636289	0.267640725	0.021705088	0.04046831	0.063755437	0.59728687	0.668969075	0.035199259	0.752301601	0.8149247	-0.168686029	0.145173516	0.221250485	-0.203885288	0.08891543	0.121502051
peak529	common	1	3126290	3126721	promoter-TSS (AT1G04713.1)	-896	AT1G04713.1	AT1G04713	ncRNA	ncRNA	-0.181949787	0.246717289	0.411142347	0.363284267	0.030412125	0.054382857	-0.024406153	0.887193794	0.91371883	0.545234054	0.000442701	0.001593353	0.157543634	0.324054077	0.423627206	-0.38769042	0.02284208	0.035435192
peak530	common	1	3130877	3131590	promoter-TSS (AT1G09660.3)	-139	AT1G09660.3	AT1G09660	RNA-binding KH domain-containing protein	protein-coding	0.361070553	0.000234296	0.001829849	0.503785082	9.64E-07	4.88E-06	0.539307191	7.10E-07	3.41E-06	0.142714529	0.152613531	0.23081636	0.178236637	0.092273638	0.151590307	0.035522108	0.747261349	0.786883933
peak531	common	1	3135984	3136354	promoter-TSS (AT1G09680.1)	-193	AT1G09680.1	AT1G09680	Pentatricopeptide repeat (PPR) superfamily protein	protein-coding	0.330494756	0.027219398	0.081610732	0.391502735	0.01101532	0.022399734	-0.264215954	0.088066399	0.134009003	0.061007979	0.680250734	0.757226553	-0.594710711	6.55E-05	0.000275522	-0.65571869	1.90E-05	5.09E-05
peak532	common	1	3137228	3137783	TTS (AT1G09700.1)	179	AT1G09690.1	AT1G09690	Translation protein SH3-like family protein	protein-coding	0.127193364	0.245110145	0.409555651	0.229100957	0.044367429	0.07575321	0.109585734	0.356011535	0.438589886	0.101907593	0.345245798	0.446745378	-0.01760763	0.876181252	0.912712695	-0.119515223	0.308599721	0.367540931
peak533	common	1	3140445	3141254	promoter-TSS (AT1G09700.1)	-13	AT1G09710.3	AT1G09710	Homeodomain-like superfamily protein	protein-coding	-0.100989194	0.379022546	0.549171492	0.09975381	0.4119051	0.500751183	-0.021696847	0.862863114	0.894329791	0.200743004	0.079025194	0.133930665	0.079292347	0.503709564	0.601513001	-0.121450657	0.331822976	0.391852302
peak534	VNsp	1	3146771	3147965	promoter-TSS (AT1G09720.1)	-65	AT1G09720.1	NET2B	Kinase interacting (KIP1-like) family protein	protein-coding	-0.035268435	0.768163431	0.858163738	0.651201646	4.77E-07	2.58E-06	-0.615391896	8.97E-07	4.23E-06	0.686470081	1.66E-08	1.94E-07	-0.580123461	7.55E-07	4.97E-06	-1.266593542	2.24E-23	7.62E-22
peak535	common	1	3153875	3154807	promoter-TSS (AT1G09730.1)	39	AT1G09730.1	AT1G09730	Cysteine proteinases superfamily protein	protein-coding	-0.331494303	0.00335353	0.015823632	0.292089072	0.015912682	0.030867941	-0.397900062	0.001061688	0.002676793	0.623583376	1.68E-08	1.96E-07	-0.066405759	0.549525649	0.642686178	-0.689989135	7.19E-09	3.28E-08
peak536	common	1	3161308	3162216	promoter-TSS (AT1G09760.1)	-70	AT1G09760.1	U2A'	U2 small nuclear ribonucleoprotein A	protein-coding	0.013492095	0.903977979	0.946212347	0.41140218	0.000556084	0.001571598	-0.285590791	0.016731708	0.031362832	0.397910086	0.000415161	0.001510566	-0.299082886	0.008082103	0.019139918	-0.696992971	6.66E-09	3.05E-08
peak537	common	1	3167603	3168281	promoter-TSS (AT1G09780.1)	-18	AT1G09780.1	iPGAM1	Phosphoglycerate mutase, 2,3-bisphosphoglycerate-independent	protein-coding	0.087209282	0.479774719	0.640962872	0.105570377	0.406130116	0.495247847	-0.096546484	0.463543868	0.544969755	0.018361095	0.877626473	0.912179338	-0.183755767	0.138888632	0.213199526	-0.202116861	0.113804995	0.151392706
peak538	common	1	3171740	3172374	exon (AT1G09794.1, exon 1 of 2)	152	AT1G09794.1	AT1G09794	Cox19 family protein (CHCH motif)	protein-coding	-0.054749563	0.696734801	0.80852741	-0.145624839	0.315404241	0.402352464	-0.263504212	0.079078636	0.122103831	-0.090875276	0.500699434	0.599131995	-0.20875465	0.136813938	0.21062589	-0.117879374	0.415893406	0.476911445
peak539	common	1	3173353	3174021	TTS (AT1G04723.1)	153	AT1G09795.1	ATP-PRT2	ATP phosphoribosyl transferase 2	protein-coding	-0.220752482	0.083720277	0.189708345	0.219731704	0.105295461	0.15976664	-0.266429874	0.053120161	0.086537298	0.440484187	0.000429446	0.001554866	-0.045677392	0.719879377	0.791410894	-0.486161578	0.000330226	0.000716573
peak540	common	1	3179992	3181207	TTS (AT1G09810.2)	135	ENSRNA049495691-T1				0.128497403	0.166259086	0.313050778	0.022389968	0.816015833	0.859083067	0.028739184	0.774527849	0.820974751	-0.106107435	0.246132913	0.340350256	-0.099758219	0.297666831	0.395547231	0.006349216	0.948911548	0.959090907
peak541	common	1	3184045	3184525	promoter-TSS (AT1G09810.1)	-61	AT1G09810.1	ECT11	evolutionarily conserved C-terminal region 11	protein-coding	0.078515918	0.53269378	0.685390251	-0.032468401	0.804332601	0.85036999	0.454607731	0.001280211	0.003166232	-0.11098432	0.372598985	0.474732448	0.376091812	0.00536523	0.013414049	0.487076132	0.000500489	0.001052496
peak542	common	1	3188999	3190271	TTS (AT1G09812.1)	334	AT1G09815.1	POLD4	polymerase delta 4	protein-coding	-0.198135057	0.046076077	0.121370726	-0.171981273	0.098775833	0.151287153	-0.222496049	0.038921397	0.065914651	0.026153784	0.787037372	0.843052958	-0.024360992	0.808725737	0.863550345	-0.050514777	0.631827784	0.684040847
peak543	common	1	3194807	3195929	promoter-TSS (AT1G09830.1)	-324	AT1G09830.1	PUR2	Glycinamide ribonucleotide (GAR) synthetase	protein-coding	0.162395293	0.071536946	0.168619298	0.026704637	0.774602973	0.826259188	0.106081105	0.277725135	0.356025126	-0.135690656	0.126911214	0.198355249	-0.056314188	0.547322078	0.640653719	0.079376468	0.411276153	0.472296014
peak544	common	1	3201330	3202074	promoter-TSS (AT1G09850.1)	17	AT1G09850.1	XBCP3	xylem bark cysteine peptidase 3	protein-coding	0.126004317	0.280471179	0.448832194	0.129936254	0.282328302	0.367218998	-0.322436149	0.008644995	0.017490031	0.003931938	0.972578094	0.980075169	-0.448440465	0.000117326	0.000464666	-0.452372403	0.000174987	0.000396822
peak545	common	1	3205363	3206570	promoter-TSS (AT1G09860.1)	387	AT1G09870.1	AT1G09870	histidine acid phosphatase family protein	protein-coding	-0.049947821	0.622901182	0.753709086	-0.082060297	0.437162411	0.525695506	-0.458429867	1.99E-05	7.27E-05	-0.032112476	0.745064248	0.809099233	-0.408482047	5.00E-05	0.000216755	-0.376369571	0.000328895	0.000713984
peak546	common	1	3217743	3218298	promoter-TSS (AT1G09890.5)	-113	AT1G09900.1	AT1G09900	Pentatricopeptide repeat (PPR-like) superfamily protein	protein-coding	-0.036579086	0.785150936	0.869981979	0.181570939	0.195709212	0.270788163	0.004713302	0.974214355	0.981296793	0.218150025	0.095176183	0.156015327	0.041292388	0.762438981	0.826312618	-0.176857637	0.215050511	0.267423144
peak547	common	1	3223805	3224004	TTS (AT1G09920.1)	347	AT1G09910.3	AT1G09910	Rhamnogalacturonate lyase family protein	protein-coding	-0.185318673	0.425448786	0.592955775	-0.286445478	0.22880846	0.308134302	-0.545250771	0.025697686	0.045649583	-0.101126805	0.640128032	0.723827368	-0.359932098	0.107035364	0.171886349	-0.258805293	0.258525392	0.31418441
peak548	common	1	3224405	3224873	promoter-TSS (AT1G09910.1)	-98	AT1G09910.2	AT1G09910	Rhamnogalacturonate lyase family protein	protein-coding	-0.185458045	0.223580255	0.384822656	-0.044619937	0.779060413	0.829727086	-0.323240617	0.047761522	0.078777878	0.140838107	0.335536459	0.436398317	-0.137782572	0.361058722	0.461820336	-0.27862068	0.077050316	0.106651654
peak549	common	1	3226545	3227288	TTS (AT1G09930.1)	167	AT1G09920.1	AT1G09920	TRAF-type zinc finger-like protein	protein-coding	-0.249794801	0.043177825	0.115525317	-0.334764317	0.008331088	0.017496556	-0.444956854	0.000708638	0.001861257	-0.084969517	0.45925979	0.559705068	-0.195162054	0.103264435	0.166608676	-0.110192537	0.371231124	0.432157011
peak550	common	1	3229770	3230334	TTS (AT1G09932.4)	205	AT1G09930.1	OPT2	oligopeptide transporter 2	protein-coding	-0.447732755	0.002271861	0.011690168	-0.795295324	9.48E-08	5.89E-07	-0.425208158	0.007100342	0.014671385	-0.347562569	0.008067007	0.019554144	0.022524596	0.87329218	0.910582184	0.370087165	0.009994263	0.016663027
peak551	VNsp	1	3239106	3239905	promoter-TSS (AT1G09940.1)	49	AT1G09940.1	HEMA2	Glutamyl-tRNA reductase family protein	protein-coding	-0.085675438	0.504558728	0.662365746	0.73190391	1.89E-07	1.10E-06	-0.529737034	0.000101022	0.000320444	0.817579348	7.09E-10	1.13E-08	-0.444061596	0.000529809	0.001757569	-1.261640944	2.36E-19	4.87E-18
peak552	common	1	3240223	3240456	promoter-TSS (AT1G09940.1)	-785	AT1G09940.1	HEMA2	Glutamyl-tRNA reductase family protein	protein-coding	0.844084222	5.28E-08	1.58E-06	1.151831153	1.47E-12	2.12E-11	0.416769647	0.010591624	0.020903641	0.307746931	0.060963376	0.107597152	-0.427314575	0.009407693	0.021776795	-0.735061506	1.87E-05	5.03E-05
SPOpeak59	SPOsp	1	3242989	3243220	promoter-TSS (AT1G09960.1)	-882	AT1G09960.1	SUT4	sucrose transporter 4	protein-coding	0.701550861	0.00013031	0.001134041	1.034714356	8.00E-08	5.03E-07	0.56859374	0.004044581	0.008899113	0.333163495	0.083045624	0.139552358	-0.132957121	0.500247528	0.59824432	-0.466120616	0.023667621	0.036603035
peak553	common	1	3243219	3243544	promoter-TSS (AT1G09960.1)	-605	AT1G09960.1	SUT4	sucrose transporter 4	protein-coding	0.055323236	0.784908452	0.86985343	0.181888789	0.386322022	0.475363385	-0.196500598	0.360998996	0.443347442	0.126565552	0.519409132	0.616390819	-0.251823834	0.212421857	0.301182752	-0.378389386	0.070540087	0.098553715
peak554	common	1	3251886	3252779	promoter-TSS (AT1G09970.2)	15	AT1G09970.2	LRR XI-23	Leucine-rich receptor-like protein kinase family protein	protein-coding	-0.416115251	0.000549622	0.003654817	-0.32623742	0.009099094	0.018913137	-0.351065007	0.007066157	0.014609528	0.089877831	0.421390175	0.523650352	0.065050244	0.580267866	0.670347059	-0.024827587	0.839245069	0.866542372
peak555	common	1	3253269	3253869	exon (AT1G09970.2, exon 1 of 2)	1252	AT1G09970.2	LRR XI-23	Leucine-rich receptor-like protein kinase family protein	protein-coding	-0.229998138	0.107527725	0.228334577	0.202462217	0.181600961	0.254061578	-0.261729838	0.089682376	0.136236924	0.432460355	0.001899076	0.005604339	-0.0317317	0.8233541	0.874464098	-0.464192055	0.002088651	0.00395025
peak556	common	1	3255812	3256041	TTS (AT1G09980.1)	3609	AT1G09970.2	LRR XI-23	Leucine-rich receptor-like protein kinase family protein	protein-coding	0.091759256	0.676438348	0.793137224	0.242410403	0.283588804	0.368510068	-0.679957432	0.002358362	0.005490516	0.150651148	0.474852986	0.574905621	-0.771716688	0.000209605	0.000780683	-0.922367836	1.74E-05	4.69E-05
peak557	common	1	3261362	3262027	promoter-TSS (AT1G09980.1)	5	AT1G09980.3	AT1G09980	Putative serine esterase family protein	protein-coding	0.155168031	0.184834843	0.337183463	0.276415433	0.023697739	0.04370568	-0.01378275	0.912658394	0.93420941	0.121247402	0.297038043	0.395986754	-0.168950781	0.158799096	0.237818301	-0.290198182	0.020215339	0.031705937
peak558	common	1	3265378	3265754	promoter-TSS (AT1G10000.1)	-320	AT1G10010.2	AAP8	amino acid permease 8	protein-coding	0.502588927	0.005647813	0.023944312	-0.230717281	0.190530559	0.264580897	-0.43955701	0.015523041	0.029374765	-0.733306208	1.90E-05	0.000102088	-0.942145937	1.03E-07	8.25E-07	-0.208839729	0.223424113	0.276569269
peak559	common	1	3271401	3272687	promoter-TSS (AT1G10020.1)	66	AT1G10020.1	AT1G10020	formin-like protein (DUF1005)	protein-coding	0.227549437	0.013905475	0.049089064	0.690158713	3.73E-12	5.00E-11	0.333615992	0.001053946	0.002660198	0.462609276	1.40E-06	1.02E-05	0.106066555	0.281358677	0.37850795	-0.356542721	0.000676912	0.001393118
peak560	common	1	3273639	3273888	promoter-TSS (AT1G10030.1)	10	AT1G10030.1	ERG28	ergosterol biosynthesis protein	protein-coding	0.131601092	0.382012326	0.55210775	0.536925353	0.00080572	0.002193591	0.499948265	0.003087458	0.006981545	0.405324262	0.007970793	0.019356166	0.368347173	0.022891094	0.046494224	-0.036977089	0.828748682	0.85781138
peak561	common	1	3278737	3279466	promoter-TSS (AT1G10040.2)	95	AT1G10050.3	AT1G10050	glycosyl hydrolase family 10 protein / carbohydrate-binding domain-containing protein	protein-coding	-0.260948282	0.040330699	0.11010633	-0.15161044	0.252312159	0.334309966	-0.274957608	0.045272737	0.075195818	0.109337842	0.364483937	0.466227231	-0.014009326	0.911416831	0.939275541	-0.123347168	0.346947814	0.407706657
peak562	VNsp	1	3287460	3288536	promoter-TSS (AT1G10070.3)	-89	AT1G10070.2	BCAT-2	branched-chain amino acid transaminase 2	protein-coding	0.334219283	0.00412205	0.018627764	0.677443872	3.63E-08	2.43E-07	-0.422567431	0.000440506	0.001212728	0.343224589	0.003883689	0.010380316	-0.756786714	6.88E-11	1.08E-09	-1.100011303	2.76E-19	5.66E-18
peak563	common	1	3288771	3289195	exon (AT1G10070.3, exon 4 of 10)	896	AT1G10070.2	BCAT-2	branched-chain amino acid transaminase 2	protein-coding	-0.238039578	0.177001011	0.326328875	0.696798726	0.000307089	0.000920732	-0.317985874	0.093303218	0.140835303	0.934838304	1.50E-07	1.38E-06	-0.079946296	0.646025361	0.727902981	-1.0147846	1.08E-07	4.13E-07
peak564	common	1	3295415	3297043	promoter-TSS (AT1G10090.1)	-31	AT1G10090.1	AT1G10090	Early-responsive to dehydration stress protein (ERD4)	protein-coding	-0.166969087	0.063855341	0.154810376	-0.21713639	0.022928463	0.042457679	-0.052819492	0.593807637	0.665976018	-0.050167303	0.578258524	0.669535177	0.114149595	0.224693276	0.314839132	0.164316898	0.097525346	0.131757872
peak565	common	1	3302010	3303481	promoter-TSS (AT1G04763.1)	181	AT1G10110.1	AT1G10110	F-box family protein	protein-coding	-0.097946754	0.26193012	0.427550519	-0.115937931	0.205140457	0.281571755	-0.026958447	0.777606968	0.823799465	-0.017991177	0.833991327	0.879784102	0.070988307	0.430437874	0.531104174	0.088979484	0.34440459	0.404994831
peak566	common	1	3324286	3325937	promoter-TSS (AT1G10150.1)	-688	AT1G10150.1	AT1G10150	Carbohydrate-binding protein	protein-coding	0.297149728	0.001571622	0.00866243	-0.083750179	0.388942245	0.477932008	0.303345018	0.003191929	0.00719256	-0.380899907	5.20E-05	0.000244995	0.006195291	0.950586761	0.966307906	0.387095197	0.000171023	0.000388474
peak567	common	1	3332838	3333407	TTS (AT1G10170.4)	4369	AT1G10170.3	NFXL1	NF-X-like 1	protein-coding	0.137719015	0.228883253	0.390754842	0.598102807	9.47E-07	4.80E-06	0.087538111	0.480248946	0.561283305	0.460383792	7.43E-05	0.000335741	-0.050180903	0.671438337	0.749537906	-0.510564695	4.82E-05	0.000120384
peak568	common	1	3333618	3333978	exon (AT1G10170.4, exon 3 of 3)	3693	AT1G10170.3	NFXL1	NF-X-like 1	protein-coding	0.302955131	0.038082112	0.105460515	0.063193448	0.670566467	0.739404076	-0.253677287	0.095480417	0.143743099	-0.239761683	0.092547108	0.152415758	-0.556632419	0.000141717	0.000549452	-0.316870735	0.033172391	0.049867341
peak569	common	1	3337840	3338257	promoter-TSS (AT1G10170.4)	36	AT1G10170.4	NFXL1	NF-X-like 1	protein-coding	-0.031794433	0.817936299	0.892742534	0.036831202	0.79820913	0.845321658	-0.382130902	0.009079484	0.018263412	0.068625635	0.610757906	0.697497157	-0.350336469	0.01077519	0.024427078	-0.418962104	0.00347418	0.006322652
peak570	common	1	3341415	3342057	promoter-TSS (AT1G10180.1)	-108	AT1G10180.1	AT1G10180	LOW protein: exocyst complex component-like protein	protein-coding	0.171428778	0.147043711	0.28672273	0.418500723	0.000825987	0.002242849	0.372196256	0.004473339	0.009732483	0.247071945	0.039398696	0.074453035	0.200767478	0.110947028	0.176819415	-0.046304468	0.726701957	0.768923039
peak571	common	1	3348614	3348949	promoter-TSS (AT1G10200.1)	-301	AT1G10210.1	MPK1	mitogen-activated protein kinase 1	protein-coding	0.464292719	0.003884109	0.01779807	0.683813133	5.02E-05	0.000180087	0.301885087	0.081197185	0.124901052	0.219520414	0.183092766	0.267488802	-0.162407632	0.337860265	0.438177794	-0.381928046	0.03087856	0.046691206
peak572	common	1	3353368	3353612	promoter-TSS (AT1G10225.1)	-753	AT1G10225.1	AT1G10225	transmembrane protein	protein-coding	0.29043296	0.089633003	0.199335847	-0.144556966	0.398689159	0.487614967	0.267047627	0.149620386	0.210361614	-0.434989927	0.007800948	0.019017576	-0.023385333	0.895572179	0.926927987	0.411604593	0.02099335	0.032816424
peak573	common	1	3354983	3356892	TTS (AT1G10240.1)	262	AT1G10230.1	SK18	E3 ubiquitin ligase SCF complex subunit SKP1/ASK1 family protein	protein-coding	-0.000370097	0.996336427	0.997399856	-0.074085068	0.383553193	0.472745749	0.087614143	0.322486809	0.403357751	-0.073714971	0.362873048	0.464544141	0.087984239	0.299001623	0.397088448	0.161699211	0.069025184	0.096671801
peak574	common	1	3359289	3360000	TTS (AT1G10250.1)	209	AT1G10240.2	FRS11	FAR1-related sequence 11	protein-coding	-0.149185452	0.241924395	0.405623276	0.074362293	0.576389709	0.656830245	-0.630822476	2.23E-06	9.77E-06	0.223547744	0.067592565	0.117320405	-0.481637025	8.50E-05	0.000349137	-0.705184769	3.96E-08	1.62E-07
peak575	common	1	3361932	3362253	promoter-TSS (AT1G04783.1)	-80	AT1G04783.1	AT1G04783	ncRNA	ncRNA	0.429210063	0.003345439	0.015792678	0.43581933	0.003778443	0.008691683	0.370475109	0.019368	0.03569483	0.006609267	0.963955472	0.974391672	-0.058734954	0.703677503	0.777867866	-0.065344221	0.679961479	0.726395297
peak576	common	1	3363200	3363800	promoter-TSS (AT1G10270.1)	68	AT1G10270.1	GRP23	glutamine-rich protein 23	protein-coding	0.148498125	0.239763002	0.403036235	0.09973374	0.451169751	0.538834094	0.031489556	0.818054373	0.857622901	-0.048764385	0.700575568	0.77407889	-0.117008569	0.373638757	0.474849847	-0.068244184	0.619251209	0.67257761
peak577	common	1	3368422	3369389	exon (AT1G10280.1, exon 1 of 2)	220	AT1G10280.1	AT1G10280	Core-2/I-branching beta-1,6-N-acetylglucosaminyltransferase family protein	protein-coding	-0.445703675	4.27E-05	0.000449231	-0.307151839	0.006904796	0.014787084	-0.264008266	0.026425598	0.046771813	0.138551836	0.173772314	0.256831024	0.181695409	0.091491422	0.150525713	0.043143573	0.701359703	0.745587641
peak578	common	1	3370221	3370965	exon (AT1G10290.1, exon 1 of 22)	191	AT1G10290.1	ADL6	dynamin-like protein 6	protein-coding	-0.345670637	0.010784424	0.040287125	0.178030962	0.220810248	0.29931669	-0.440116817	0.002612534	0.006005685	0.5237016	9.24E-05	0.000406211	-0.09444618	0.483629741	0.582762592	-0.618147779	1.94E-05	5.19E-05
peak579	common	1	3377372	3378159	promoter-TSS (AT1G10300.2)	-113	AT1G10300.2	AT1G10300	Nucleolar GTP-binding protein	protein-coding	-0.076175108	0.534730131	0.686811174	0.290714687	0.024593258	0.04517558	-0.211022209	0.108426844	0.160211756	0.366889795	0.002245286	0.006475085	-0.134847101	0.270374902	0.366672082	-0.501736896	0.000100412	0.000237303
peak580	common	1	3383710	3384090	TTS (AT1G10320.2)	103	AT1G10310.1	AT1G10310	NAD(P)-binding Rossmann-fold superfamily protein	protein-coding	0.139766004	0.400280272	0.568843016	-0.185001375	0.270874955	0.354804407	-0.381833692	0.027400352	0.048289961	-0.32476738	0.040006194	0.075380131	-0.521599696	0.001424639	0.004183294	-0.196832316	0.234078491	0.287738329
peak581	common	1	3388273	3389048	promoter-TSS (AT1G10330.1)	61	AT1G10330.1	AT1G10330	Tetratricopeptide repeat (TPR)-like superfamily protein	protein-coding	-0.419327771	0.000985146	0.005876698	0.034278847	0.800369152	0.846870268	-0.510311315	0.000193278	0.000576981	0.453606618	0.000234274	0.000913974	-0.090983544	0.465880303	0.565203092	-0.544590161	4.35E-05	0.000109637
peak582	common	1	3396337	3396854	TTS (AT1G10370.1)	358	AT1G10360.1	GSTU18	glutathione S-transferase TAU 18	protein-coding	0.090362301	0.483892264	0.644668969	0.286355556	0.033445548	0.059151062	0.246751244	0.08203179	0.125963736	0.195993255	0.122315046	0.192366513	0.156388943	0.244967652	0.338240265	-0.039604312	0.777050543	0.813065969
SPOpeak60	SPOsp	1	3398230	3398400	promoter-TSS (AT1G10370.1)	43	AT1G10370.1	ERD9	Glutathione S-transferase family protein	protein-coding	0.850421258	2.43E-05	0.000279306	0.364723625	0.066273428	0.107211754	0.787531457	0.000316185	0.000900879	-0.485697633	0.015642168	0.034270597	-0.0628898	0.77576886	0.836949019	0.422807832	0.052646992	0.075780819
peak583	common	1	3400718	3401553	exon (AT1G10380.2, exon 1 of 2)	575	AT1G10380.1	AT1G10380	Putative membrane lipoprotein	protein-coding	0.084375382	0.468445491	0.630974884	-0.011309474	0.92472197	0.944028949	0.540451015	4.04E-05	0.000139065	-0.095684855	0.39547733	0.497911968	0.456075633	0.000271255	0.000977314	0.551760488	1.71E-05	4.62E-05
peak584	common	1	3403011	3403569	TTS (AT1G10380.2)	158	AT1G10385.1	AT1G10385	Vps51/Vps67 family (components of vesicular transport) protein	protein-coding	-0.236132498	0.120717607	0.248641156	0.334761193	0.039453924	0.068425606	-0.411747385	0.011288639	0.022105892	0.570893691	0.000130638	0.000548329	-0.175614887	0.239182466	0.331650494	-0.746508578	2.98E-06	9.07E-06
peak585	common	1	3412569	3413393	promoter-TSS (AT1G10390.2)	-107	AT1G10390.2	AT1G10390	Nucleoporin autopeptidase	protein-coding	-0.077476102	0.501777828	0.660353575	0.123808081	0.304414121	0.390918657	-0.345432063	0.004809187	0.010384341	0.201284183	0.071962815	0.123637029	-0.267955961	0.018723982	0.039037146	-0.469240144	8.31E-05	0.000199609
peak586	common	1	3419431	3420307	promoter-TSS (AT1G10410.1)	-178	AT1G10410.1	AT1G10410	CW14 protein (DUF1336)	protein-coding	-0.059668359	0.628942419	0.758613309	-0.237427399	0.063521848	0.103303106	-0.053013528	0.692949598	0.752847645	-0.17775904	0.137730072	0.212194602	0.00665483	0.958035578	0.971453443	0.18441387	0.158716568	0.203805941
peak587	common	1	3427348	3427668	promoter-TSS (AT1G10417.2)	13	AT1G10417.1	AT1G10417	RUN/FYVE domain protein	protein-coding	-0.088154372	0.586718351	0.727413715	-0.225651001	0.172890303	0.243410106	-0.002915957	0.986812202	0.990749463	-0.137496629	0.365678229	0.467381353	0.085238415	0.602695107	0.690735994	0.222735044	0.182577821	0.231119959
peak588	common	1	3430338	3431818	promoter-TSS (AT1G10430.2)	-154	AT1G10430.2	PP2A-2	protein phosphatase 2A-2	protein-coding	-0.169513911	0.03415693	0.097212978	-0.064712452	0.440696144	0.52886613	-0.154072713	0.0763496	0.118575768	0.104801458	0.178554959	0.262356512	0.015441198	0.849060728	0.893078405	-0.089360261	0.293051679	0.350988411
peak589	common	1	3442216	3443047	exon (AT1G10470.3, exon 6 of 6)	1326	AT1G10470.2	ARR4	response regulator 4	protein-coding	-0.301403896	0.008920618	0.034749488	-0.918657929	1.84E-15	4.31E-14	-0.82144929	7.15E-12	7.39E-11	-0.617254033	2.00E-09	2.88E-08	-0.520045394	1.38E-06	8.55E-06	0.097208639	0.368148115	0.429052144
peak590	common	1	3443772	3444736	promoter-TSS (AT1G10470.3)	106	AT1G10470.1	ARR4	response regulator 4	protein-coding	-0.02513629	0.826455607	0.898127976	-0.500865179	1.59E-05	6.35E-05	-0.258916187	0.033930198	0.058391635	-0.475728889	9.98E-06	5.77E-05	-0.233779897	0.040565982	0.075620063	0.241948992	0.036301764	0.054145627
peak591	common	1	3449244	3450262	exon (AT1G10480.1, exon 1 of 1)	186	AT1G10480.1	ZFP5	zinc finger protein 5	protein-coding	0.022315099	0.85686817	0.917261283	-0.733008233	5.28E-09	4.13E-08	-0.061720455	0.644601494	0.710773646	-0.755323332	1.57E-10	2.92E-09	-0.084035554	0.507416384	0.604854401	0.671287778	1.78E-07	6.58E-07
peak592	common	1	3452161	3453223	promoter-TSS (AT1G10490.2)	-499	AT1G10490.1	AT1G10490	GNAT acetyltransferase (DUF699)	protein-coding	-0.245039612	0.039923157	0.109257816	-0.854285439	2.62E-12	3.61E-11	-0.29112293	0.02401874	0.043084646	-0.609245827	5.69E-08	5.85E-07	-0.046083318	0.700244427	0.77478285	0.563162509	4.30E-06	1.28E-05
peak593	common	1	3461074	3461807	promoter-TSS (AT1G10510.1)	45	AT1G10500.1	CPISCA	chloroplast-localized ISCA-like protein	protein-coding	-0.128277645	0.383134975	0.553110409	0.34713664	0.028691312	0.051653029	-0.073263467	0.649201835	0.715120151	0.475414284	0.001559792	0.004725408	0.055014178	0.718831738	0.790638278	-0.420400107	0.010362949	0.017219286
peak594	common	1	3469244	3469821	promoter-TSS (ENSRNA049495688-T1)	20	AT1G10522.1	PRIN2	Serine/Threonine-kinase	protein-coding	0.168338122	0.149763608	0.290516337	-0.243951436	0.03808277	0.06632342	-0.069999745	0.57317957	0.647167565	-0.412289558	0.00020295	0.000807649	-0.238337868	0.043348795	0.079962367	0.17395169	0.142847859	0.185623952
peak595	SNsp	1	3473616	3474451	TTS (AT1G10540.2)	-1359	AT1G10530.1	AT1G10530	D-ribose-binding periplasmic protein	protein-coding	0.08472276	0.563901436	0.709945574	-0.766051669	2.37E-07	1.35E-06	0.444237949	0.006918745	0.014346436	-0.850774429	1.22E-09	1.83E-08	0.35951519	0.022095168	0.045072831	1.210289619	2.17E-14	2.23E-13
peak596	common	1	3478584	3480190	exon (AT1G10550.1, exon 4 of 4)	-1359	AT1G10540.1	NAT8	nucleobase-ascorbate transporter 8	protein-coding	0.248668998	0.006043948	0.025352881	-0.015674903	0.868320571	0.900302832	0.86371248	9.92E-17	1.96E-15	-0.2643439	0.003848043	0.010306403	0.615043482	1.22E-09	1.47E-08	0.879387383	4.68E-17	7.06E-16
SPOpeak61	SPOsp	1	3484303	3484526	promoter-TSS (AT1G10560.1)	15	AT1G10560.1	PUB18	plant U-box 18	protein-coding	0.772763854	1.11E-07	2.99E-06	0.901781458	2.13E-09	1.78E-08	0.972723167	2.27E-09	1.64E-08	0.129017604	0.3931562	0.495867056	0.199959313	0.220441899	0.310272725	0.070941709	0.672230237	0.719514406
peak597	common	1	3486376	3487536	promoter-TSS (AT1G10570.3)	-430	AT1G10570.2	OTS2	Cysteine proteinases superfamily protein	protein-coding	-0.013540379	0.89512229	0.940856468	-0.436851359	3.61E-05	0.000132795	-0.363653535	0.000888818	0.002281963	-0.42331098	2.10E-05	0.000111118	-0.350113156	0.000708719	0.002266889	0.073197824	0.491530123	0.551358117
peak598	common	1	3492799	3494881	promoter-TSS (AT1G10580.1)	-6	AT1G10580.1	AT1G10580	Transducin/WD40 repeat-like superfamily protein	protein-coding	-0.226650861	0.005770614	0.024394764	-0.524179982	7.02E-10	6.38E-09	-0.318956387	0.000319818	0.000909597	-0.29752912	0.000152561	0.000629209	-0.092305526	0.263016187	0.358222839	0.205223595	0.016215759	0.025881495
peak599	common	1	3502907	3503900	promoter-TSS (AT1G10600.4)	12	AT1G10590.3	AT1G10590	Nucleic acid-binding, OB-fold-like protein	protein-coding	-0.095881956	0.352435353	0.524232343	-0.294033582	0.005867213	0.012793415	-0.086824236	0.438454351	0.520604619	-0.198151625	0.046416684	0.085567932	0.009057721	0.931385741	0.952764532	0.207209346	0.05670713	0.081020283
peak600	common	1	3508944	3509747	TTS (AT1G10610.1)	2466	AT1G10610.3	AT1G10610	basic helix-loop-helix (bHLH) DNA-binding superfamily protein	protein-coding	0.064485173	0.578105042	0.720849616	-0.125801419	0.290621941	0.376086117	-0.349382044	0.004269302	0.009336807	-0.190286592	0.089147145	0.147926191	-0.413867217	0.000333692	0.001173182	-0.223580625	0.059131366	0.08408787
peak601	VNsp	1	3511309	3512735	TTS (AT1G10630.1)	299	AT1G10620.1	PERK11	Protein kinase superfamily protein	protein-coding	-0.316919134	0.002483408	0.012544101	-0.238896001	0.028047481	0.050721447	-1.223571028	4.87E-30	4.80E-28	0.078023132	0.427214425	0.52883451	-0.906651894	7.72E-21	7.05E-19	-0.984675027	2.13E-22	6.54E-21
peak602	common	1	3523224	3523917	TTS (AT1G10650.1)	2776	AT1G10650.2	AT1G10650	SBP (S-ribonuclease binding protein) family protein	protein-coding	0.459843788	3.81E-06	5.95E-05	0.034288819	0.734398602	0.79313204	0.593524713	6.75E-08	3.89E-07	-0.425554969	1.61E-05	8.84E-05	0.133680925	0.21480195	0.303785019	0.559235895	3.05E-07	1.09E-06
peak603	common	1	3526330	3527136	promoter-TSS (AT1G10650.1)	-202	AT1G10650.1	AT1G10650	SBP (S-ribonuclease binding protein) family protein	protein-coding	-0.428359766	0.000706832	0.004500087	-0.750024113	6.53E-09	5.01E-08	-0.418278717	0.002158068	0.005063631	-0.321664347	0.00515036	0.013269139	0.010081049	0.934630363	0.954805571	0.331745396	0.008346627	0.014130644
peak604	common	1	3527488	3528191	Intergenic	-1308	AT1G10650.1	AT1G10650	SBP (S-ribonuclease binding protein) family protein	protein-coding	-0.267554122	0.010823269	0.040413922	-0.2405476	0.027701827	0.050153506	0.598564199	1.01E-06	4.73E-06	0.027006522	0.786833976	0.842995611	0.86611832	3.19E-14	9.45E-13	0.839111799	1.18E-12	9.44E-12
peak605	common	1	3531904	3532849	promoter-TSS (AT1G10660.4)	-70	AT1G10660.3	AT1G10660	transmembrane protein	protein-coding	-0.139664842	0.211622899	0.370366998	-0.321111117	0.005167693	0.011431194	-0.127902952	0.290908852	0.3700748	-0.181446275	0.085913377	0.143355703	0.011761889	0.916690124	0.942967447	0.193208164	0.094210897	0.127857646
peak606	common	1	3536538	3536877	exon (AT1G10670.3, exon 6 of 13)	1152	AT1G10670.2	ACLA-1	ATP-citrate lyase A-1	protein-coding	-0.055915928	0.762020834	0.854048229	-0.696056502	0.000144591	0.000468512	-0.502647833	0.008960036	0.018053059	-0.640140574	0.000127187	0.000536352	-0.446731905	0.011629839	0.02599048	0.19340867	0.270457013	0.326905864
peak607	common	1	3541483	3543852	intron (AT1G10680.1, intron 3 of 12)	1115	AT1G10680.2	PGP10	P-glycoprotein 10	protein-coding	-0.198413731	0.023665089	0.073506765	-0.255129591	0.005213551	0.01152522	-0.461993249	7.98E-07	3.80E-06	-0.05671586	0.501790875	0.600211674	-0.263579518	0.002417781	0.006679083	-0.206863658	0.022349997	0.034747577
peak608	SNsp	1	3548127	3548869	Intergenic	2350	AT1G10690.1	AT1G10690	cyclin-dependent kinase inhibitor	protein-coding	0.111099202	0.440253303	0.606056885	-0.712034797	6.43E-07	3.38E-06	0.375391627	0.018875182	0.034886287	-0.823133999	8.20E-10	1.29E-08	0.264292425	0.081824698	0.136865339	1.087426424	5.98E-13	5.00E-12
peak609	SNsp	1	3550395	3550782	exon (AT1G10690.1, exon 1 of 1)	260	AT1G10690.1	AT1G10690	cyclin-dependent kinase inhibitor	protein-coding	-0.379619931	0.022642574	0.071025672	-0.477999709	0.005541787	0.012154467	0.751756235	0.000160671	0.000487399	-0.098379778	0.52668932	0.622898345	1.131376166	9.12E-10	1.13E-08	1.229755944	9.60E-11	5.82E-10
peak610	common	1	3553565	3554117	promoter-TSS (AT1G10700.2)	-263	AT1G10700.1	PRS3	phosphoribosyl pyrophosphate (PRPP) synthase 3	protein-coding	-0.012785708	0.921283546	0.957477823	-0.128331549	0.333994937	0.421894798	0.135849084	0.338318535	0.420078508	-0.115545841	0.349785319	0.451455731	0.148634793	0.26466373	0.360038991	0.264180634	0.053120579	0.076398551
peak611	common	1	3558015	3558608	promoter-TSS (AT1G10710.1)	-47	AT1G10710.2	PHS1	poor homologous synapsis 1	protein-coding	-0.225365022	0.06591875	0.158379063	-0.260291768	0.040180302	0.0695129	0.207784426	0.12994138	0.18667482	-0.034926746	0.76331025	0.824183343	0.433149447	0.000662844	0.002137385	0.468076193	0.000366988	0.000790854
peak612	common	1	3562777	3563171	TTS (AT1G10717.1)	133	AT1G10720.1	AT1G10720	BSD domain-containing protein	protein-coding	-0.146518496	0.357845798	0.529721658	-0.488674134	0.002575146	0.006187188	-0.396899433	0.018994673	0.035075718	-0.342155638	0.021146771	0.044235854	-0.250380937	0.108796018	0.174077004	0.091774701	0.563694857	0.620699059
peak613	common	1	3564938	3565505	promoter-TSS (AT1G10730.1)	-36	AT1G10730.1	AT1G10730	Clathrin adaptor complexes medium subunit family protein	protein-coding	-0.329307343	0.022889409	0.071658333	-0.70359729	1.30E-06	6.43E-06	-1.152631237	5.01E-15	7.94E-14	-0.374289947	0.003487292	0.009455557	-0.823323893	2.60E-10	3.59E-09	-0.449033947	0.0006081	0.001262455
peak614	common	1	3568543	3571373	intron (AT1G10740.2, intron 2 of 6)	880	AT1G10740.3	AT1G10740	alpha/beta-Hydrolases superfamily protein	protein-coding	-0.124451416	0.113840581	0.238258095	-0.326270452	6.90E-05	0.00023944	-0.530998402	2.26E-10	1.88E-09	-0.201819036	0.00852555	0.020474417	-0.406546987	2.29E-07	1.71E-06	-0.204727951	0.012380149	0.020233822
peak615	common	1	3574962	3575324	promoter-TSS (AT1G04817.1)	-234	AT1G04817.1	AT1G04817	ncRNA	ncRNA	0.526683766	0.000108856	0.000974889	0.75034861	1.44E-07	8.60E-07	1.609816828	1.59E-21	5.77E-20	0.223664844	0.110586894	0.176477183	1.083133063	8.51E-11	1.31E-09	0.859468218	6.05E-07	2.06E-06
peak616	common	1	3590560	3591130	promoter-TSS (AT1G10760.1)	83	AT1G10760.1	SEX1	Pyruvate phosphate dikinase, PEP/pyruvate binding domain-containing protein	protein-coding	0.167197317	0.175105212	0.324230493	0.151742559	0.23119523	0.310740123	-0.305640961	0.017774845	0.033092679	-0.015454758	0.897460269	0.926743829	-0.472838278	0.000109918	0.000438694	-0.45738352	0.00027466	0.000603935
peak617	common	1	3591807	3592890	TTS (AT1G10780.2)	232	AT1G10770.1	AT1G10770	Plant invertase/pectin methylesterase inhibitor superfamily protein	protein-coding	-0.097396287	0.39094443	0.55985411	-0.046844404	0.688978541	0.754825486	-0.907452458	5.86E-15	9.19E-14	0.050551883	0.638343739	0.722245145	-0.81005617	3.12E-14	9.25E-13	-0.860608054	6.45E-15	7.24E-14
peak618	common	1	3593143	3593417	promoter-TSS (AT1G10770.1)	-700	AT1G10770.1	AT1G10770	Plant invertase/pectin methylesterase inhibitor superfamily protein	protein-coding	-0.137647269	0.508873592	0.666080798	0.346326129	0.116782402	0.174185925	-0.461570433	0.035850613	0.061282824	0.483973399	0.017398541	0.037532829	-0.323923164	0.109788508	0.175379428	-0.807896563	0.000175603	0.000398132
peak619	common	1	3594846	3595433	promoter-TSS (AT1G10780.2)	81	AT1G10780.1	AT1G10780	F-box/RNI-like superfamily protein	protein-coding	-0.580719433	9.34E-05	0.000856878	-0.722072772	2.14E-06	1.01E-05	-0.691180937	1.27E-05	4.82E-05	-0.141353339	0.285458226	0.383653242	-0.110461504	0.427396665	0.528172893	0.030891836	0.829124816	0.858154166
peak620	common	1	3610210	3611197	promoter-TSS (AT1G10840.2)	-87	AT1G10840.1	TIF3H1	translation initiation factor 3 subunit H1	protein-coding	0.136422747	0.160415274	0.304845161	0.32198187	0.001641226	0.004143894	0.056855236	0.589008376	0.661564358	0.185559122	0.056975432	0.101696764	-0.079567511	0.428951594	0.529712477	-0.265126633	0.011973591	0.019640916
peak621	common	1	3615843	3616734	promoter-TSS (AT1G10865.1)	20	AT1G10865.1	AT1G10865	cytochrome C oxidase assembly factor	protein-coding	-0.136506235	0.234685481	0.397121553	0.015132415	0.899430921	0.924706408	-0.295210624	0.016263536	0.030611698	0.15163865	0.169588391	0.251747256	-0.158704389	0.163040653	0.243094214	-0.310343039	0.008928172	0.01502642
peak622	common	1	3625566	3628238	promoter-TSS (AT1G10890.3)	180	AT1G10880.1	AT1G10880	core-2/I-branching beta-1,6-n-acetylglucosaminyltransferase family protein	protein-coding	-0.040027098	0.584564193	0.725760036	-0.179628764	0.01895103	0.035987074	-0.018558628	0.816338326	0.856215372	-0.139601665	0.053468218	0.096422236	0.021468471	0.777097886	0.837930486	0.161070136	0.041624353	0.061273946
peak623	VNsp	1	3630518	3631511	TTS (AT1G10890.4)	2933	AT1G10890.4	AT1G10890	arginine/glutamate-rich 1 protein	protein-coding	-0.482210559	0.000139309	0.001199603	0.141059468	0.297523624	0.383550072	-0.872270219	6.05E-11	5.50E-10	0.623270028	2.90E-07	2.51E-06	-0.390059659	0.001064919	0.003236638	-1.013329687	3.14E-15	3.73E-14
peak624	common	1	3639318	3640196	promoter-TSS (AT1G10910.1)	-78	AT1G10910.1	EMB3103	Pentatricopeptide repeat (PPR) superfamily protein	protein-coding	0.064251445	0.542872522	0.693010467	0.242576692	0.029633191	0.053165053	0.075513255	0.512066934	0.590872896	0.178325248	0.092666571	0.152551622	0.011261811	0.918366116	0.944032603	-0.167063437	0.148396364	0.191951515
peak625	VNsp	1	3643361	3643590	TTS (AT1G10920.3)	3640	AT1G10910.2	EMB3103	Pentatricopeptide repeat (PPR) superfamily protein	protein-coding	-0.561282201	0.02037928	0.065611806	0.083689137	0.745141522	0.802014204	-1.0904459	1.42E-05	5.34E-05	0.644971338	0.004288082	0.011311722	-0.529163699	0.015514761	0.033229351	-1.174135037	6.27E-07	2.13E-06
peak626	common	1	3655191	3655872	TTS (AT1G10940.1)	154	AT1G10930.1	RECQ4A	DNA helicase (RECQl4A)	protein-coding	-0.329762629	0.023536597	0.07316272	-0.628414379	2.12E-05	8.22E-05	-0.654062369	1.96E-05	7.19E-05	-0.298651751	0.02330047	0.047991804	-0.32429974	0.01852189	0.038670512	-0.02564799	0.854651107	0.87950082
peak627	common	1	3657803	3658139	intron (AT1G10940.2, intron 1 of 9)	637	AT1G10940.2	SNRK2.4	Protein kinase superfamily protein	protein-coding	-0.001338385	0.994942554	0.996778241	0.67566536	0.00307756	0.007236739	-0.221013	0.327954589	0.40920451	0.677003745	0.001672636	0.005025215	-0.219674615	0.302196265	0.400482834	-0.896678361	9.62E-05	0.00022777
peak628	common	1	3658336	3659352	promoter-TSS (AT1G10940.1)	-232	AT1G10940.1	SNRK2.4	Protein kinase superfamily protein	protein-coding	0.104347319	0.295053079	0.464848838	0.492402946	4.01E-06	1.80E-05	0.010442995	0.923122143	0.942487319	0.388055627	0.000149361	0.000617493	-0.093904325	0.365714749	0.466503346	-0.481959951	1.34E-05	3.67E-05
peak629	common	1	3663945	3664880	TTS (AT1G10970.2)	225	AT1G10960.1	FD1	ferredoxin 1	protein-coding	0.305502118	0.002526287	0.012710911	0.893723257	2.53E-16	6.69E-15	0.081729277	0.451447106	0.533117357	0.58822114	2.54E-08	2.82E-07	-0.223772841	0.033144168	0.06378444	-0.81199398	5.78E-13	4.84E-12
peak630	common	1	3676105	3677085	promoter-TSS (AT1G11000.2)	-12	AT1G11010.1	AT1G11010	tRNA	tRNA	-0.009194195	0.932957656	0.964848049	0.073367536	0.528390852	0.612173882	0.028638009	0.811165008	0.852301192	0.082561731	0.458041964	0.55851778	0.037832204	0.741969644	0.809785788	-0.044729527	0.713120027	0.756374969
peak631	common	1	3680924	3681188	promoter-TSS (AT1G11050.1)	-24	AT1G11040.1	AT1G11040	HSP40/DnaJ peptide-binding protein	protein-coding	-0.026854944	0.891683768	0.939060015	-0.687914441	0.000363775	0.001074301	-1.516725207	2.89E-15	4.74E-14	-0.661059497	0.000154402	0.000636294	-1.489870263	9.92E-18	5.40E-16	-0.828810766	9.26E-07	3.05E-06
peak632	common	1	3684537	3685194	promoter-TSS (AT1G04833.1)	297	AT1G11060.1	AT1G11060	WAPL (Wings apart-like protein regulation of heterochromatin) protein	protein-coding	-0.10115301	0.426994827	0.594119053	0.276235629	0.04044886	0.069918889	-0.457223115	0.000693971	0.001825521	0.377388638	0.002628088	0.007417312	-0.356070105	0.004532796	0.011572595	-0.733458743	3.51E-08	1.44E-07
peak633	common	1	3693740	3694475	promoter-TSS (AT1G11070.1)	93	AT1G11070.2	AT1G11070	hydroxyproline-rich glycoprotein family protein	protein-coding	-0.071266043	0.684545454	0.799236739	-0.24940307	0.169625997	0.239549847	-1.120457433	5.25E-10	4.16E-09	-0.178137027	0.293609046	0.39215024	-1.049191391	4.56E-10	6.01E-09	-0.871054364	6.21E-07	2.11E-06
peak634	common	1	3702386	3702808	promoter-TSS (AT1G11090.1)	-11	AT1G11090.1	AT1G11090	alpha/beta-Hydrolases superfamily protein	protein-coding	0.164703874	0.216803226	0.37681248	0.942582775	7.90E-11	8.50E-10	0.322950775	0.027842361	0.048973689	0.777878901	1.82E-08	2.09E-07	0.158246902	0.258891919	0.353679545	-0.619632	4.19E-05	0.000105763
peak635	common	1	3709320	3710258	promoter-TSS (AT1G11100.2)	-203	AT1G11100.4	AT1G11100	SNF2 domain-containing protein / helicase domain-containing protein / zinc finger protein-like protein	protein-coding	-0.897168156	3.01E-13	4.57E-11	-0.901680151	1.79E-12	2.55E-11	-0.704650841	1.28E-07	6.97E-07	-0.004511996	0.96711182	0.976243105	0.192517315	0.096465496	0.157312024	0.19702931	0.103445787	0.138964868
peak636	SNsp	1	3715014	3715380	promoter-TSS (AT1G11120.1)	13	AT1G11120.1	AT1G11120	CTTNBP 2 amino-terminal-like protein	protein-coding	0.047582469	0.774686035	0.863067418	-0.042469313	0.805779367	0.851590425	0.965916878	9.17E-07	4.32E-06	-0.090051782	0.581144207	0.672009055	0.918334408	1.10E-06	7.00E-06	1.00838619	2.09E-07	7.65E-07
peak637	common	1	3719460	3719964	exon (AT1G11125.1, exon 1 of 1)	1060	AT1G11125.1	AT1G11125	hypothetical protein	protein-coding	0.151210265	0.248300158	0.412929901	0.170513785	0.209958692	0.286906467	0.915655681	2.37E-09	1.71E-08	0.019303521	0.881293518	0.915133131	0.764445416	2.16E-07	1.61E-06	0.745141895	9.34E-07	3.08E-06
peak638	common	1	3721128	3721955	Intergenic	-1167	AT1G11130.1	SUB	Leucine-rich repeat protein kinase family protein	protein-coding	-0.074899992	0.502144944	0.66049176	-0.0355529	0.75980471	0.814304803	0.211641377	0.087408195	0.133144891	0.039347092	0.716628904	0.786688628	0.286541369	0.013870489	0.030206192	0.247194277	0.040968468	0.060407558
peak639	common	1	3730837	3731261	Intergenic	-1995	AT1G11160.2	AT1G11160	Transducin/WD40 repeat-like superfamily protein	protein-coding	-0.130822563	0.424984066	0.59258827	-0.163813983	0.331399347	0.419360611	0.196512223	0.280797716	0.359405749	-0.03299142	0.831022228	0.877459454	0.327334786	0.053156119	0.094979508	0.360326206	0.038170279	0.056641894
peak640	common	1	3732563	3733274	promoter-TSS (AT1G11160.2)	-126	AT1G11160.2	AT1G11160	Transducin/WD40 repeat-like superfamily protein	protein-coding	-0.488389441	0.000497216	0.003363663	-0.18198576	0.218852641	0.297170663	-0.218833394	0.155687738	0.217410719	0.306403681	0.021298733	0.044517632	0.269556047	0.053929308	0.09621108	-0.036847634	0.802901124	0.836086893
peak641	common	1	3740242	3740872	promoter-TSS (AT1G11170.7)	-107	AT1G11170.3	AT1G11170	lysine ketoglutarate reductase trans-splicing-like protein (DUF707)	protein-coding	-0.202069725	0.166432005	0.313256113	-0.129336614	0.389783794	0.47865255	-0.697246661	4.42E-06	1.84E-05	0.072733111	0.593284147	0.682106767	-0.495176936	0.000327457	0.001154013	-0.567910047	6.70E-05	0.000163363
peak642	common	1	3744815	3745615	promoter-TSS (AT1G11180.2)	357	AT1G11175.1	AT1G11175	ncRNA	ncRNA	-0.349786049	0.002633043	0.013164577	-0.167427491	0.16996955	0.239952908	-0.367953181	0.003391108	0.007597228	0.182358558	0.100198916	0.162757178	-0.018167132	0.874323933	0.911335625	-0.20052569	0.096454816	0.130484723
peak643	common	1	3751913	3752115	intron (AT1G11190.1, intron 2 of 8)	766	AT1G11190.1	BFN1	bifunctional nuclease i	protein-coding	0.488938466	0.022849233	0.071543409	-0.070537141	0.741974007	0.799472149	0.386774732	0.095307054	0.143534468	-0.559475607	0.00745325	0.018271399	-0.102163734	0.652828162	0.733684984	0.457311873	0.043537252	0.063821232
peak644	SNsp	1	3756048	3756342	TTS (AT1G11200.1)	803	AT1G11210.1	AT1G11210	cotton fiber protein, putative (DUF761)	protein-coding	0.150999317	0.336933033	0.509975721	-0.399464525	0.010874244	0.022145594	0.570123339	0.001330456	0.003277927	-0.550463842	0.00018616	0.000750679	0.419124022	0.013281768	0.029089906	0.969587864	9.43E-09	4.22E-08
peak645	common	1	3759909	3760575	exon (AT1G11220.1, exon 2 of 2)	923	AT1G11220.1	AT1G11220	cotton fiber, putative (DUF761)	protein-coding	-0.221561307	0.071182156	0.167969232	-0.620949088	6.64E-07	3.48E-06	-0.165534217	0.214036109	0.285261664	-0.399387781	0.000435198	0.001571283	0.05602709	0.64776449	0.729464197	0.45541487	0.000261244	0.000577019
peak646	common	1	3760723	3761534	promoter-TSS (AT1G11220.1)	37	AT1G11220.1	AT1G11220	cotton fiber, putative (DUF761)	protein-coding	-0.256070088	0.033652118	0.096041191	-0.297832235	0.017769282	0.03401534	-0.040006818	0.76292139	0.811491312	-0.041762148	0.71786031	0.787747988	0.216063269	0.079313798	0.133400791	0.257825417	0.044199036	0.064671884
peak647	common	1	3764435	3765003	promoter-TSS (AT1G11230.1)	-236	AT1G11230.1	AT1G11230	transmembrane protein, putative (DUF761)	protein-coding	0.264680534	0.024786831	0.076131507	-0.406119867	0.00064376	0.001789244	0.242351853	0.058821559	0.094534158	-0.670800401	4.14E-09	5.55E-08	-0.022328681	0.856789121	0.899053434	0.648471719	2.02E-07	7.43E-07
peak648	common	1	3766285	3766647	TTS (AT1G11240.1)	-1983	AT1G11230.1	AT1G11230	transmembrane protein, putative (DUF761)	protein-coding	0.130065311	0.42441741	0.592038185	-0.406121608	0.012091699	0.024286977	-0.255451905	0.134101253	0.191729853	-0.536186918	0.000390175	0.001431265	-0.385517216	0.016264838	0.034621016	0.150669702	0.34462885	0.40521236
peak649	common	1	3767931	3769564	exon (AT1G11240.1, exon 1 of 4)	226	AT1G11250.1	SYP125	syntaxin of plants 125	protein-coding	-0.091911955	0.334097529	0.507355628	0.234922138	0.020054189	0.037774378	-0.561794886	2.36E-08	1.46E-07	0.326834092	0.000560045	0.001951361	-0.469882932	6.25E-07	4.19E-06	-0.796717024	1.86E-15	2.30E-14
peak650	common	1	3769812	3770034	promoter-TSS (AT1G11240.1)	-124	AT1G11240.1	AT1G11240	ribosomal RNA-processing protein	protein-coding	-0.141278955	0.608154348	0.743888601	-0.092609675	0.742932565	0.800212484	-0.922252263	0.001029065	0.002604408	0.04866928	0.849430365	0.891377011	-0.780973308	0.002177511	0.006098922	-0.829642588	0.001553363	0.003005917
peak651	SNsp	1	3772853	3773455	Intergenic	-3355	AT1G11240.1	AT1G11240	ribosomal RNA-processing protein	protein-coding	0.171062524	0.285403427	0.453803985	-0.385097524	0.017630499	0.033784149	0.777918727	2.43E-05	8.74E-05	-0.556160048	0.00030939	0.001166142	0.606856202	0.000616681	0.002003873	1.163016251	8.49E-11	5.18E-10
SPOpeak62	SPOsp	1	3773648	3773875	Intergenic	-3475	AT1G11260.1	STP1	sugar transporter 1	protein-coding	0.353447974	0.062580514	0.152616277	0.751073145	0.000191822	0.000603914	1.50973541	1.59E-10	1.36E-09	0.397625171	0.041598372	0.077924722	1.156287436	5.40E-07	3.68E-06	0.758662266	0.001596739	0.003083203
peak652	common	1	3774422	3775808	Intergenic	-2121	AT1G11260.1	STP1	sugar transporter 1	protein-coding	-0.298175355	0.001345024	0.007616144	-0.04159356	0.674189273	0.742050539	0.167203193	0.108588261	0.160398752	0.256581795	0.005254785	0.013511801	0.465378548	1.85E-06	1.11E-05	0.208796753	0.043156746	0.063348958
peak653	common	1	3778173	3778953	intron (AT1G11260.1, intron 2 of 3)	1327	AT1G11260.1	STP1	sugar transporter 1	protein-coding	0.234306588	0.056631414	0.141863858	0.100228434	0.433345079	0.521727697	0.565284835	4.08E-05	0.000140269	-0.134078154	0.276180135	0.373654725	0.330978247	0.013054292	0.02865556	0.465056402	0.000749376	0.001528984
peak654	common	1	3786458	3787293	TTS (AT1G11280.2)	113	AT1G11270.3	AT1G11270	F-box and associated interaction domains-containing protein	protein-coding	-0.496037045	0.000353409	0.002543537	0.014149256	0.923847532	0.943369623	-0.758713093	2.77E-07	1.43E-06	0.510186301	0.000130415	0.000547616	-0.262676048	0.048180982	0.087414612	-0.772862349	5.85E-08	2.33E-07
peak655	VNsp	1	3790473	3791372	promoter-TSS (AT1G11280.2)	13	AT1G11280.1	AT1G11280	S-locus lectin protein kinase family protein	protein-coding	-0.016033077	0.890922255	0.938593374	0.410520694	0.000983147	0.002618594	-0.611667479	6.03E-07	2.93E-06	0.426553771	0.000278323	0.001062321	-0.595634402	2.35E-07	1.74E-06	-1.022188173	9.52E-17	1.38E-15
peak656	common	1	3806312	3807779	exon (AT1G11320.1, exon 1 of 3)	223	AT1G11320.1	AT1G11320	GDSL esterase/lipase	protein-coding	-0.132669918	0.200988533	0.357239847	-0.137029231	0.207960705	0.284685277	-0.051751535	0.648280735	0.714258045	-0.004359312	0.96585277	0.975449368	0.080918383	0.448490129	0.548785393	0.085277696	0.445183613	0.505916102
peak657	common	1	3809272	3809680	promoter-TSS (AT1G11330.2)	-319	AT1G11330.3	AT1G11330	S-locus lectin protein kinase family protein	protein-coding	0.034786907	0.838573634	0.906587466	0.157174618	0.372926774	0.462049421	-0.693102674	7.65E-05	0.000248816	0.122387711	0.456375234	0.557119031	-0.727889581	8.07E-06	4.19E-05	-0.850277292	4.86E-07	1.68E-06
peak658	common	1	3816252	3816789	TTS (AT1G11350.1)	696	AT1G11340.1	AT1G11340	G-type lectin S-receptor-like Serine/Threonine-kinase	protein-coding	-0.237227111	0.100902817	0.21803631	0.011298854	0.940709116	0.956375241	-0.208940124	0.182512126	0.249285444	0.248525965	0.074425995	0.127201688	0.028286987	0.844861354	0.889795282	-0.220238979	0.146989763	0.190358801
peak659	common	1	3822270	3824391	promoter-TSS (AT1G11360.2)	-242	AT1G11360.1	AT1G11360	Adenine nucleotide alpha hydrolases-like superfamily protein	protein-coding	-0.138008707	0.097234324	0.211817019	-0.13548285	0.119522833	0.177708181	-0.004608963	0.959708137	0.970573823	0.002525857	0.975155445	0.981721187	0.133399744	0.119133727	0.187629275	0.130873888	0.142806094	0.185593055
peak660	common	1	3831142	3831323	promoter-TSS (AT1G11370.1)	-164	AT1G11370.1	AT1G11370	Pectin lyase-like superfamily protein	protein-coding	0.952321858	2.67E-05	0.000302327	0.232370093	0.291205023	0.376746156	0.003808235	0.986623701	0.990656615	-0.719951765	0.001387216	0.004276681	-0.948513623	4.35E-05	0.0001918	-0.228561858	0.31091214	0.370060054
peak661	common	1	3832062	3832968	promoter-TSS (AT1G11380.1)	-48	AT1G11380.1	AT1G11380	PLAC8 family protein	protein-coding	-0.111797642	0.311841349	0.483799579	-0.424315282	0.000173242	0.000550205	-0.497499327	2.00E-05	7.31E-05	-0.312517641	0.00272342	0.007641425	-0.385701685	0.00036489	0.00127117	-0.073184045	0.508622936	0.567815055
peak662	VNsp	1	3833832	3835291	TTS (AT1G11380.1)	1998	AT1G11380.1	AT1G11380	PLAC8 family protein	protein-coding	-0.19986287	0.073328727	0.171893954	0.055147132	0.639432422	0.712190899	-1.150640708	1.67E-23	7.78E-22	0.255010002	0.019181058	0.040709931	-0.950777839	3.29E-19	2.35E-17	-1.20578784	8.65E-27	4.39E-25
peak663	common	1	3837278	3838066	promoter-TSS (AT1G11400.3)	4	AT1G11390.1	AT1G11390	Protein kinase superfamily protein	protein-coding	-0.154280951	0.135128626	0.269878871	0.479597948	1.62E-05	6.47E-05	-0.411020881	0.00019135	0.000571941	0.633878899	9.70E-10	1.50E-08	-0.256739929	0.012287977	0.027222473	-0.890618828	8.01E-16	1.04E-14
peak664	common	1	3846581	3847717	promoter-TSS (AT1G11430.1)	-71	AT1G11430.1	MORF9	plastid developmental protein DAG	protein-coding	-0.288994202	0.003827041	0.01759126	-0.327399925	0.00159422	0.004037204	-0.398529099	0.000203872	0.000606416	-0.038405723	0.684546551	0.760734837	-0.109534897	0.265935851	0.361483554	-0.071129174	0.486851215	0.546912455
SPOpeak63	SPOsp	1	3849069	3849348	promoter-TSS (AT1G11440.1)	7	AT1G11440.1	AT1G11440	hypothetical protein	protein-coding	0.543409473	0.00092185	0.005565085	1.477655348	4.96E-16	1.26E-14	1.17492517	7.89E-10	6.12E-09	0.934245875	2.01E-07	1.80E-06	0.631515697	0.000824429	0.002586871	-0.302730178	0.139314697	0.181421235
peak665	SNsp	1	3856000	3856610	promoter-TSS (AT1G11460.1)	-637	AT1G11460.1	UMAMIT26	nodulin MtN21 /EamA-like transporter family protein	protein-coding	-0.073087336	0.661452327	0.782611222	-0.326844514	0.05811588	0.095588925	0.694877706	0.000329638	0.000934048	-0.253757178	0.115484813	0.183244666	0.767965042	2.86E-05	0.000131713	1.021722219	6.08E-08	2.42E-07
peak666	common	1	3862106	3862696	promoter-TSS (AT1G11475.1)	2	AT1G11475.1	NRPB10	RNA polymerases N / 8 kDa subunit	protein-coding	-0.023790187	0.855374415	0.916729636	0.516930139	0.000213794	0.000665876	-0.229270518	0.100476189	0.150059763	0.540720326	3.71E-05	0.000182779	-0.20548033	0.116856128	0.184625525	-0.746200657	1.00E-07	3.87E-07
peak667	common	1	3866528	3867392	promoter-TSS (AT1G11480.2)	9	AT1G11480.2	AT1G11480	eukaryotic translation initiation factor-like protein	protein-coding	-0.012485939	0.909426801	0.950036078	0.247144125	0.032470156	0.057643396	-0.13695238	0.246159215	0.321838122	0.259630064	0.016669174	0.036190208	-0.124466441	0.262755707	0.357986216	-0.384096505	0.001015448	0.002026771
peak668	common	1	3872643	3874024	promoter-TSS (AT1G11510.1)	304	AT1G11520.1	AT1G11520	pliceosome associated protein-like protein	protein-coding	-0.423032338	0.000188218	0.001532633	-0.939879249	8.92E-16	2.18E-14	-0.054764577	0.663054372	0.726964076	-0.516846912	1.15E-06	8.61E-06	0.368267761	0.001484217	0.004332955	0.885114673	1.24E-13	1.15E-12
peak669	common	1	3877019	3877346	promoter-TSS (AT1G11540.1)	-27	AT1G11540.1	AT1G11540	Sulfite exporter TauE/SafE family protein	protein-coding	-0.461199381	0.002850665	0.014001846	-0.777959571	8.13E-07	4.18E-06	-0.438096947	0.008551274	0.017317399	-0.31676019	0.023027828	0.047539389	0.023102434	0.877054458	0.913074757	0.339862624	0.0259222	0.039779762
peak670	common	1	3878953	3879636	intron (AT1G11545.1, intron 3 of 3)	1097	AT1G11545.1	XTH8	xyloglucan endotransglucosylase/hydrolase 8	protein-coding	0.272948086	0.014218261	0.050022097	-0.19742429	0.081199907	0.127828028	0.474556941	0.000120594	0.000376138	-0.470372376	1.51E-05	8.37E-05	0.201608854	0.091068853	0.14991181	0.671981231	2.85E-08	1.19E-07
peak671	common	1	3881098	3882023	promoter-TSS (ENSRNA049492461-T1)	31	ENSRNA049492461-T1				-0.058410214	0.573565806	0.717226643	-0.523298424	7.50E-07	3.89E-06	-0.17954226	0.107708767	0.159350591	-0.464888209	2.26E-06	1.56E-05	-0.121132046	0.246768217	0.340384744	0.343756164	0.001253363	0.002460928
peak672	common	1	3883653	3884670	promoter-TSS (AT1G11572.1)	-181	AT1G11572.1	AT1G11572	Plant thionin family protein	protein-coding	0.104087571	0.38431911	0.554160763	-0.519441247	1.41E-05	5.70E-05	-0.974562171	7.75E-16	1.37E-14	-0.623528817	2.63E-08	2.91E-07	-1.078649741	1.94E-21	1.95E-19	-0.455120924	6.02E-05	0.000148057
peak673	SNsp	1	3890690	3891816	TTS (AT1G11580.2)	719	AT1G04857.1	AT1G04857	ncRNA	ncRNA	-0.395769338	0.000419556	0.002928657	-1.240095136	4.31E-28	5.78E-26	-0.078026803	0.528747114	0.605952122	-0.844325798	4.14E-17	2.89E-15	0.317742535	0.004794645	0.012153896	1.162068333	1.11E-24	4.47E-23
peak674	common	1	3896667	3897131	promoter-TSS (AT1G11592.1)	18	AT1G11592.2	AT1G11592	ncRNA	ncRNA	-0.398297649	0.002299614	0.011809415	-0.394406435	0.003427939	0.007973408	-0.262872144	0.064197484	0.102029646	0.003891214	0.974131004	0.981159652	0.135425505	0.290417842	0.388114103	0.131534291	0.32010273	0.379750458
peak675	common	1	3902968	3903953	exon (AT1G11600.1, exon 1 of 1)	1510	AT1G11600.1	CYP77B1	cytochrome P450, family 77, subfamily B, polypeptide 1	protein-coding	0.074176062	0.475611082	0.637115156	-0.156334963	0.142119872	0.206209228	0.263735352	0.02145842	0.039024593	-0.230511025	0.021385692	0.044681284	0.189559289	0.08153775	0.136473876	0.420070315	0.000159176	0.000363845
peak676	common	1	3909620	3909969	promoter-TSS (AT1G11610.1)	-456	AT1G11610.2	CYP71A18	cytochrome P450, family 71, subfamily A, polypeptide 18	protein-coding	0.08069852	0.562323779	0.708752603	-0.024849344	0.862902128	0.896130475	0.710726488	9.23E-06	3.60E-05	-0.105547865	0.437204002	0.538550975	0.630027968	3.86E-05	0.000172736	0.735575832	2.92E-06	8.91E-06
peak677	common	1	3914097	3915217	promoter-TSS (AT1G11630.1)	43	AT1G11640.1	AT1G11640	tRNA	tRNA	-0.380698349	4.84E-05	0.000497369	-0.592969926	1.36E-09	1.18E-08	-0.238435519	0.020090494	0.036868307	-0.212271577	0.018174316	0.038929599	0.14226283	0.134204586	0.207227227	0.354534407	0.000346375	0.000749173
peak678	common	1	3920377	3920869	promoter-TSS (AT1G11660.4)	-33	AT1G11660.4	AT1G11660	heat shock protein 70 (Hsp 70) family protein	protein-coding	-0.048009743	0.745995565	0.843227524	0.06923655	0.653110158	0.723364198	-0.171479304	0.280738712	0.359374812	0.117246293	0.412652958	0.515260583	-0.123469561	0.405424008	0.506454218	-0.240715854	0.118590554	0.157150953
peak679	common	1	3924654	3925173	TTS (AT1G11660.4)	4257	AT1G11660.3	AT1G11660	heat shock protein 70 (Hsp 70) family protein	protein-coding	0.226328511	0.115208609	0.240181173	0.10929952	0.457064745	0.544299298	-0.023923321	0.875618521	0.904732728	-0.117028991	0.402925539	0.505609533	-0.250251832	0.086674506	0.14367302	-0.133222841	0.372246525	0.433119138
peak680	common	1	3928035	3928900	exon (AT1G11670.1, exon 7 of 7)	3234	AT1G11670.1	AT1G11670	MATE efflux family protein	protein-coding	-0.061594157	0.657488553	0.78000535	-0.384089571	0.006867755	0.014716924	0.57742956	0.000291146	0.000835504	-0.322495415	0.014517978	0.032093845	0.639023717	2.15E-05	0.000101837	0.961519132	3.59E-10	1.99E-09
peak681	common	1	3931848	3932058	promoter-TSS (AT1G11670.1)	-252	AT1G11670.1	AT1G11670	MATE efflux family protein	protein-coding	0.65125141	0.000800805	0.004974429	0.07091114	0.712169149	0.775006499	0.785038703	0.00026123	0.000756583	-0.58034027	0.002323961	0.006665296	0.133787293	0.531012397	0.626570477	0.714127563	0.000742327	0.001515951
peak682	common	1	3934581	3935050	Intergenic	2965	AT1G04863.1	AT1G04863	ncRNA	ncRNA	0.200396465	0.209250179	0.367554966	-0.507169292	0.001349703	0.003469943	0.307560905	0.078485209	0.121399086	-0.707565757	2.18E-06	1.51E-05	0.10716444	0.520680722	0.617207217	0.814730197	8.58E-07	2.84E-06
peak683	common	1	3936455	3937384	TTS (AT1G04863.1)	861	AT1G04863.1	AT1G04863	ncRNA	ncRNA	0.006357311	0.964498076	0.981817253	-0.419577924	0.004202278	0.009537983	0.046904644	0.763376024	0.811891185	-0.425935235	0.001999124	0.005858533	0.040547333	0.783544093	0.843206885	0.466482568	0.002038384	0.003866165
SPOpeak64	SPOsp	1	3937439	3937923	promoter-TSS (AT1G04863.1)	99	AT1G04863.1	AT1G04863	ncRNA	ncRNA	0.37053177	0.012666666	0.045797556	1.096936197	1.19E-11	1.48E-10	1.144551232	6.86E-11	6.18E-10	0.726404427	3.89E-06	2.52E-05	0.774019462	6.28E-06	3.36E-05	0.047615035	0.794572995	0.828501651
SPOpeak65	SPOsp	1	3938094	3938373	promoter-TSS (AT1G04863.1)	-189	AT1G11680.1	CYP51G1	CYTOCHROME P450 51G1	protein-coding	0.006887673	0.967267599	0.983230683	0.348124914	0.049701871	0.083506914	0.848065319	1.72E-05	6.35E-05	0.341237241	0.040660336	0.076424246	0.841177646	7.43E-06	3.90E-05	0.499940405	0.010871737	0.017996584
peak684	common	1	3940493	3941017	promoter-TSS (AT1G11690.1)	704	AT1G11684.1	AT1G11684	hypothetical protein	protein-coding	0.168869897	0.28496058	0.453396776	0.174110735	0.281251699	0.366049423	-0.628100555	9.56E-05	0.000304665	0.005240838	0.972556967	0.980075169	-0.796970452	1.49E-07	1.16E-06	-0.80221129	2.49E-07	9.00E-07
peak685	common	1	3942151	3942523	promoter-TSS (AT1G04867.1)	-842	AT1G04867.1	AT1G04867	ncRNA	ncRNA	-0.06650495	0.719523977	0.824768499	-0.790860885	1.75E-05	6.93E-05	-0.11412856	0.566721502	0.641103699	-0.724355935	1.71E-05	9.31E-05	-0.047623611	0.796633768	0.854086105	0.676732324	0.000230699	0.000514288
peak686	common	1	3945015	3945560	promoter-TSS (AT1G11700.1)	-297	AT1G11700.1	AT1G11700	senescence regulator (Protein of unknown function, DUF584)	protein-coding	0.307116745	0.017849886	0.059597824	0.280553532	0.036588262	0.064083031	0.897592802	1.97E-09	1.44E-08	-0.026563213	0.837288349	0.882495162	0.590476057	4.80E-05	0.000209032	0.61703927	3.60E-05	9.20E-05
SPOpeak66	SPOsp	1	3945702	3946047	exon (AT1G11700.1, exon 1 of 1)	290	AT1G11700.1	AT1G11700	senescence regulator (Protein of unknown function, DUF584)	protein-coding	0.286504048	0.075574414	0.175667733	0.717241518	3.09E-05	0.000115347	0.451172486	0.011385413	0.022280597	0.430737469	0.00960346	0.022669923	0.164668438	0.340305831	0.440491219	-0.266069032	0.145743376	0.188934398
peak687	common	1	3948549	3948887	promoter-TSS (AT1G11710.2)	4	AT1G11710.1	AT1G11710	Pentatricopeptide repeat (PPR) superfamily protein	protein-coding	0.065254985	0.627424294	0.757534984	0.281620503	0.045552238	0.077512913	0.235207417	0.112010974	0.164688218	0.216365518	0.103095911	0.166558177	0.169952433	0.22579219	0.316185684	-0.046413085	0.751303297	0.790293242
peak688	common	1	3950862	3951458	promoter-TSS (AT1G11720.1)	-206	AT1G11720.2	SS3	starch synthase 3	protein-coding	0.552918925	2.23E-07	5.45E-06	0.593244551	9.27E-08	5.78E-07	0.308452676	0.007038455	0.014559546	0.040325626	0.712561028	0.783615853	-0.244466249	0.030322409	0.059075875	-0.284791875	0.014908181	0.023987478
peak689	common	1	3965201	3965851	intron (AT1G11740.1, intron 1 of 3)	1324	AT1G11740.1	AT1G11740	ankyrin repeat family protein	protein-coding	0.034651126	0.796410988	0.878683795	-0.156552094	0.254913088	0.337149968	-0.022087443	0.878899981	0.907400023	-0.19120322	0.137086099	0.21137607	-0.05673857	0.677767065	0.755213609	0.13446465	0.335779049	0.39584442
peak690	common	1	3966534	3967687	promoter-TSS (AT1G11740.1)	-260	AT1G11740.1	AT1G11740	ankyrin repeat family protein	protein-coding	-0.028246706	0.767242996	0.857553327	0.248558689	0.013602024	0.026896117	0.162075082	0.123259925	0.178605709	0.276805395	0.003419939	0.009303497	0.190321788	0.055206864	0.098159279	-0.086483607	0.407312978	0.468582514
peak691	common	1	3973222	3974342	promoter-TSS (AT1G11760.1)	-92	AT1G11765.1	AT1G11765	Plant self-incompatibility protein S1 family	protein-coding	-0.061454848	0.574137352	0.717650068	-0.406118013	0.000254768	0.000778797	-1.161860683	1.03E-25	6.16E-24	-0.344663165	0.000771286	0.002571868	-1.100405835	5.25E-27	1.10E-24	-0.75574267	3.79E-13	3.25E-12
peak692	VNsp	1	3975326	3976429	TTS (AT1G11780.1)	270	AT1G11770.1	AT1G11770	FAD-binding Berberine family protein	protein-coding	-0.239793622	0.024238355	0.0748816	-0.222742771	0.042238721	0.072599231	-1.335285819	2.79E-35	4.36E-33	0.017050851	0.863601863	0.902073547	-1.095492197	1.64E-29	4.63E-27	-1.112543048	2.13E-28	1.33E-26
peak693	common	1	3986539	3987746	exon (AT1G11800.1, exon 1 of 4)	148	AT1G11800.1	AT1G11800	endonuclease/exonuclease/phosphatase family protein	protein-coding	-0.314005771	0.003025996	0.014622578	-0.574761389	1.39E-07	8.34E-07	-0.691857583	6.59E-10	5.16E-09	-0.260755618	0.008618221	0.020668104	-0.377851811	0.000225432	0.000832271	-0.117096193	0.268294109	0.324671904
peak694	common	1	3994305	3995483	promoter-TSS (AT1G11840.2)	-264	AT1G11840.1	GLX1	glyoxalase/bleomycin resistance protein/dioxygenase superfamily protein	protein-coding	0.103710123	0.257484183	0.42266344	-0.274427106	0.004015177	0.009160678	0.694496121	3.07E-11	2.90E-10	-0.378137229	3.47E-05	0.000172065	0.590785998	4.69E-09	5.01E-08	0.968923227	1.57E-20	3.84E-19
peak695	common	1	3997590	3998004	TTS (AT1G11840.3)	-1360	AT1G11850.2	AT1G11850	transmembrane protein	protein-coding	0.392288957	0.007211993	0.029259194	0.339123388	0.023483107	0.043351918	-0.489163606	0.001014741	0.002571623	-0.053165569	0.713737913	0.784408421	-0.881452563	9.42E-10	1.16E-08	-0.828286994	2.09E-08	8.90E-08
peak696	common	1	4000494	4000908	promoter-TSS (AT1G11860.1)	-412	AT1G11860.3	AT1G11860	Glycine cleavage T-protein family	protein-coding	0.240585103	0.083574472	0.189481997	0.041459523	0.770149344	0.822571643	0.173820202	0.247337561	0.323071674	-0.19912558	0.141332739	0.216649447	-0.066764902	0.643171338	0.725451933	0.132360679	0.367490349	0.428358144
peak697	common	1	4003121	4004105	promoter-TSS (AT1G11870.6)	-144	AT1G11870.2	SRS	Seryl-tRNA synthetase	protein-coding	-0.092628709	0.362790881	0.534387545	-0.187920099	0.074552909	0.118743708	-0.449257261	3.11E-05	0.000109484	-0.09529139	0.330645063	0.431205298	-0.356628552	0.000393374	0.001355732	-0.261337161	0.012186454	0.019961522
peak698	VNsp	1	4006491	4006764	TTS (AT1G04907.1)	393	AT1G04897.1	U4.6	ncRNA	ncRNA	0.157577644	0.421477324	0.589531121	0.54453028	0.00830215	0.017444659	-0.735357908	0.000228328	0.000669697	0.386952636	0.0476321	0.087371388	-0.892935552	2.09E-06	1.24E-05	-1.279888188	1.23E-10	7.37E-10
SPOpeak67	SPOsp	1	4007000	4007564	promoter-TSS (AT1G04897.1)	114	AT1G04907.1	U1.10	ncRNA	ncRNA	0.571604547	4.11E-06	6.34E-05	0.948635816	5.10E-13	8.06E-12	0.615536876	6.13E-06	2.48E-05	0.377031269	0.003615656	0.009746107	0.043932329	0.743781837	0.811277113	-0.33309894	0.018255336	0.028904283
peak699	common	1	4010208	4011009	promoter-TSS (AT1G11880.1)	-147	AT1G11880.3	AT1G11880	transferases, transferring hexosyl groups	protein-coding	-0.19130213	0.091306061	0.20197355	-0.20375291	0.08626337	0.134671891	-0.361655636	0.003012141	0.006825447	-0.01245078	0.910337398	0.935872745	-0.170353506	0.134839622	0.207974342	-0.157902726	0.185936608	0.234914031
peak700	VNsp	1	4012753	4014200	TTS (AT1G11890.1)	281	AT1G04917.1	AT1G04917	ncRNA	ncRNA	0.107823161	0.317256182	0.489879821	0.855149891	3.75E-13	6.01E-12	-0.498382869	1.15E-05	4.41E-05	0.747326729	3.43E-11	7.33E-10	-0.60620603	2.29E-08	2.11E-07	-1.35353276	2.67E-30	2.12E-28
peak701	common	1	4014756	4015150	promoter-TSS (AT1G11900.1)	-5	AT1G11905.2	AT1G11905	B-cell receptor-associated protein 31-like protein	protein-coding	-0.272513369	0.093906432	0.206442075	0.309681774	0.075750761	0.120382101	-0.381818809	0.028982955	0.050741074	0.582195142	0.000285348	0.001085924	-0.109305441	0.497108598	0.595284012	-0.691500583	6.28E-05	0.000153849
peak702	common	1	4020541	4021708	promoter-TSS (AT1G11910.2)	-81	AT1G11910.1	APA1	aspartic proteinase A1	protein-coding	0.076006834	0.384241689	0.554114906	-0.179644047	0.045732943	0.077762962	0.20243334	0.034857645	0.059768377	-0.25565088	0.002622577	0.007404797	0.126426507	0.16620207	0.247040305	0.382077387	4.61E-05	0.000115636
peak703	SNsp	1	4023639	4024469	TTS (AT1G11915.1)	1059	AT1G11920.1	AT1G11920	Pectin lyase-like superfamily protein	protein-coding	-0.260343532	0.068173382	0.162529124	-1.626592756	1.62E-30	2.98E-28	0.34475161	0.033625552	0.057949523	-1.366249224	1.07E-26	2.45E-24	0.605095142	5.66E-05	0.000241893	1.971344366	7.80E-40	2.04E-37
peak704	SNsp	1	4027552	4028903	promoter-TSS (AT1G11930.2)	-368	AT1G11930.2	AT1G11930	Putative pyridoxal phosphate-dependent enzyme, YBL036C type	protein-coding	0.047325811	0.654174646	0.777458797	-0.72490894	1.27E-11	1.57E-10	0.556825357	3.40E-06	1.45E-05	-0.772234751	1.86E-14	7.70E-13	0.509499545	8.36E-06	4.33E-05	1.281734297	1.51E-28	9.61E-27
peak705	common	1	4031047	4031448	TTS (AT1G11930.2)	2555	AT1G11930.1	AT1G11930	Putative pyridoxal phosphate-dependent enzyme, YBL036C type	protein-coding	0.384898666	0.01609003	0.054908787	0.754224099	8.79E-06	3.70E-05	-0.186291842	0.265956462	0.343100395	0.369325433	0.025199165	0.051222497	-0.571190508	0.00044773	0.001515248	-0.940515941	4.82E-08	1.95E-07
peak706	common	1	4033569	4034447	TTS (AT1G11950.3)	147	AT1G11940.1	AT1G11940	Core-2/I-branching beta-1,6-N-acetylglucosaminyltransferase family protein	protein-coding	-0.441413785	0.000172822	0.001428872	-0.638609339	1.17E-07	7.14E-07	-0.52861771	2.65E-05	9.44E-05	-0.197195554	0.065330175	0.114113505	-0.087203925	0.439860182	0.540178252	0.10999163	0.343121527	0.403670083
peak707	common	1	4038781	4040139	promoter-TSS (AT1G11950.3)	-395	AT1G11950.3	AT1G11950	Transcription factor jumonji (jmjC) domain-containing protein	protein-coding	0.028191841	0.767901156	0.858017161	-0.512415924	1.41E-07	8.46E-07	0.094160752	0.366902745	0.449164713	-0.540607765	3.43E-09	4.69E-08	0.065968911	0.504773293	0.602608894	0.606576676	1.68E-09	8.44E-09
peak708	common	1	4044141	4044910	promoter-TSS (AT1G11960.2)	155	AT1G11970.1	AT1G11970	Ubiquitin-like superfamily protein	protein-coding	0.061391866	0.57363681	0.717238357	0.051616546	0.648498604	0.719983988	0.508167332	3.70E-05	0.0001281	-0.009775321	0.927041134	0.947662461	0.446775465	0.000138798	0.000539555	0.456550786	0.00016337	0.00037273
peak709	common	1	4046084	4046305	TTS (AT1G11990.1)	575	AT1G11980.1	RUB3	ubiquitin-related protein 3	protein-coding	0.390426595	0.085089772	0.191863443	-0.64211283	0.003319118	0.007748238	-0.637725719	0.004860687	0.010485669	-1.032539425	8.67E-07	6.66E-06	-1.028152314	2.40E-06	1.41E-05	0.004387111	0.9832986	0.986645755
peak710	common	1	4048665	4049562	promoter-TSS (AT1G11990.1)	25	AT1G11990.2	AT1G11990	O-fucosyltransferase family protein	protein-coding	-0.18959376	0.133299671	0.267028903	-0.191434771	0.140273133	0.203908445	-0.892704226	6.57E-12	6.83E-11	-0.001841011	0.987541916	0.990614482	-0.703110466	2.64E-09	2.99E-08	-0.701269455	8.70E-09	3.92E-08
peak711	common	1	4053865	4054124	promoter-TSS (AT1G12000.1)	-123	AT1G12000.1	AT1G12000	Phosphofructokinase family protein	protein-coding	0.345057539	0.009276126	0.035829949	0.466808341	0.000709104	0.001952969	0.800216257	1.18E-07	6.47E-07	0.121750802	0.36050448	0.462286336	0.455158718	0.001928278	0.005479699	0.333407916	0.027779535	0.042377859
peak712	common	1	4057792	4059463	TTS (AT1G12010.1)	140	AT1G12015.1	AT1G12015	ncRNA	ncRNA	-0.13814988	0.098634244	0.214211029	-0.37107442	1.94E-05	7.59E-05	0.139360665	0.132782889	0.190174686	-0.232924541	0.00404384	0.01075404	0.277510544	0.001471257	0.004300615	0.510435085	1.61E-08	6.95E-08
peak713	SNsp	1	4066212	4067344	promoter-TSS (AT1G12030.1)	-434	AT1G12030.1	AT1G12030	phosphoenolpyruvate carboxylase, putative (DUF506)	protein-coding	-0.085708831	0.415828313	0.583925507	-1.2706587	1.38E-34	3.83E-32	-0.087080984	0.444100622	0.526128049	-1.184949869	4.57E-36	2.95E-33	-0.001372152	0.989630935	0.992695177	1.183577716	4.28E-30	3.28E-28
peak714	common	1	4076634	4078026	TTS (AT1G12060.1)	765	AT1G12064.1	AT1G12064	transmembrane protein	protein-coding	-0.203108465	0.046693723	0.12254875	-0.544663532	2.36E-07	1.35E-06	-0.606790646	2.09E-08	1.30E-07	-0.341555067	0.000452892	0.001623802	-0.403682181	5.90E-05	0.00025098	-0.062127114	0.54956262	0.607504291
peak715	common	1	4080457	4081543	promoter-TSS (AT1G12070.1)	-764	AT1G12070.1	AT1G12070	Immunoglobulin E-set superfamily protein	protein-coding	0.105083432	0.354598164	0.526538465	-0.504751091	1.27E-05	5.15E-05	-0.52143155	1.16E-05	4.46E-05	-0.609834523	2.61E-08	2.89E-07	-0.626514982	3.00E-08	2.70E-07	-0.016680459	0.884834777	0.90468388
peak716	SNsp	1	4085492	4086131	TTS (AT1G12080.1)	1649	AT1G12080.1	AT1G12080	Vacuolar calcium-binding protein-like protein	protein-coding	0.277398169	0.029558499	0.087154911	-0.373919701	0.003419536	0.007955654	0.727020408	5.19E-07	2.55E-06	-0.65131787	9.85E-08	9.50E-07	0.449622239	0.001320317	0.003915974	1.100940109	4.14E-15	4.79E-14
peak717	SNsp	1	4088404	4088895	Intergenic	2208	AT1G12090.1	ELP	extensin-like protein	protein-coding	0.19454313	0.236678318	0.399314833	-0.382965673	0.019754303	0.037285778	0.649750124	0.000498875	0.001358915	-0.577508803	0.000201092	0.000801339	0.455206994	0.010903179	0.024654925	1.032715797	7.52E-09	3.42E-08
peak718	SNsp	1	4095292	4095769	exon (AT1G12100.1, exon 2 of 2)	284	AT1G12100.1	AT1G12100	Bifunctional inhibitor/lipid-transfer protein/seed storage 2S albumin superfamily protein	protein-coding	0.022141245	0.890085401	0.937999089	0.011622271	0.944167708	0.95871052	1.071199513	3.06E-08	1.86E-07	-0.010518974	0.946102809	0.961472011	1.049058268	1.33E-08	1.29E-07	1.059577243	2.30E-08	9.74E-08
peak719	common	1	4096456	4096693	TTS (AT1G12100.1)	1328	AT1G12100.1	AT1G12100	Bifunctional inhibitor/lipid-transfer protein/seed storage 2S albumin superfamily protein	protein-coding	0.436995844	0.020591349	0.06615007	0.374898971	0.051720936	0.086455751	0.616012403	0.003222315	0.007252529	-0.062096873	0.740081586	0.805629378	0.179016559	0.380302032	0.481597651	0.241113432	0.245745445	0.300450999
peak720	common	1	4097135	4097598	Intergenic	2120	AT1G12100.1	AT1G12100	Bifunctional inhibitor/lipid-transfer protein/seed storage 2S albumin superfamily protein	protein-coding	0.484098369	0.000835494	0.005144606	0.288560859	0.050649821	0.084878454	0.889805331	6.63E-08	3.82E-07	-0.19553751	0.175266752	0.258595221	0.405706962	0.012118312	0.026915958	0.601244472	0.000250121	0.000554172
peak721	SNsp	1	4103099	4103385	Intergenic	-1981	AT1G12110.1	NRT1.1	nitrate transporter 1.1	protein-coding	0.136118789	0.43382355	0.600623054	-0.310897356	0.076229615	0.121065389	1.251674095	4.92E-09	3.38E-08	-0.447016145	0.006787759	0.016856255	1.115555306	5.83E-08	4.97E-07	1.562571451	4.26E-14	4.21E-13
peak722	SNsp	1	4106447	4108026	intron (AT1G12110.1, intron 4 of 4)	2013	AT1G12110.1	NRT1.1	nitrate transporter 1.1	protein-coding	-0.024016619	0.811462029	0.8879777	-0.496864771	1.53E-06	7.47E-06	0.502435796	1.08E-05	4.16E-05	-0.472848152	1.11E-06	8.28E-06	0.526452416	1.22E-06	7.67E-06	0.999300567	2.20E-19	4.57E-18
peak723	common	1	4113869	4114588	TTS (AT1G12120.1)	3386	AT1G12120.1	AT1G12120	hypothetical protein (DUF863)	protein-coding	0.419643898	0.000553206	0.003677468	0.157231546	0.203242183	0.279598586	0.564470795	2.61E-05	9.32E-05	-0.262412352	0.028779453	0.057272425	0.144826897	0.268780882	0.364846045	0.407239249	0.002178551	0.004106351
peak724	common	1	4121072	4121543	promoter-TSS (AT1G12140.3)	22	AT1G12140.1	FMO GS-OX5	flavin-monooxygenase glucosinolate S-oxygenase 5	protein-coding	-0.080759004	0.576434657	0.719331884	-0.001935804	0.989695136	0.991855516	-0.179592976	0.247360744	0.323081504	0.078823199	0.569671683	0.661783893	-0.098833972	0.493789294	0.592030697	-0.177657172	0.23546285	0.289250488
peak725	common	1	4125120	4126170	promoter-TSS (AT1G12150.1)	6	AT1G12150.1	AT1G12150	weak chloroplast movement under blue light protein (DUF827)	protein-coding	-0.227412729	0.046712157	0.12258154	0.21270854	0.081399699	0.128028157	-0.444149602	0.000287945	0.000827154	0.440121269	0.000102217	0.000443282	-0.216736874	0.056716952	0.100342758	-0.656858143	6.44E-08	2.55E-07
peak726	common	1	4129963	4130789	promoter-TSS (AT1G12180.1)	-20	AT1G12180.1	AT1G12180	14.7 kDa heat shock-like protein	protein-coding	-0.24970094	0.046080172	0.121370726	-0.340317537	0.008600692	0.018016136	-0.238351174	0.078632364	0.121572022	-0.090616596	0.443879451	0.545016875	0.011349767	0.927594328	0.949926095	0.101966363	0.430141154	0.491175018
peak727	common	1	4132370	4132595	TTS (AT1G12190.1)	1612	AT1G12190.1	AT1G12190	F-box and associated interaction domains-containing protein	protein-coding	-0.116312128	0.458735644	0.622402993	-0.203059957	0.208100212	0.284838459	0.334471475	0.058199191	0.09365794	-0.086747829	0.558646681	0.651912432	0.450783604	0.0062308	0.015305516	0.537531433	0.001462486	0.002841786
peak728	SNsp	1	4138537	4139072	intron (AT1G12200.2, intron 3 of 5)	1289	AT1G12200.2	FMO	Flavin-binding monooxygenase family protein	protein-coding	-0.093258553	0.536534312	0.688301596	-0.335607116	0.028850159	0.05191484	0.654186393	0.000191954	0.000573363	-0.242348563	0.085695047	0.14309554	0.747444946	5.56E-06	3.02E-05	0.98979351	3.09E-09	1.49E-08
peak729	SNsp	1	4139969	4140255	promoter-TSS (AT1G12210.2)	-104	AT1G12210.2	RFL1	RPS5-like 1	protein-coding	0.3236785	0.095161946	0.208513579	-0.20071747	0.312781705	0.399773148	0.969533939	1.55E-05	5.79E-05	-0.52439597	0.006479329	0.016208504	0.64585544	0.003168447	0.008458757	1.170251409	1.58E-07	5.91E-07
peak730	common	1	4143940	4144274	promoter-TSS (AT1G12211.1)	7	AT1G12211.1	AT1G12211	hypothetical protein	protein-coding	0.361690081	0.015281958	0.052765716	0.781067132	8.08E-07	4.16E-06	0.005473234	0.972363104	0.979866199	0.419377052	0.006286501	0.015780494	-0.356216847	0.020005618	0.041279592	-0.775593898	1.72E-06	5.41E-06
peak731	common	1	4153187	4153409	promoter-TSS (AT1G12240.1)	-343	AT1G12240.1	ATBETAFRUCT4	Glycosyl hydrolases family 32 protein	protein-coding	0.348479242	0.113720599	0.238055275	-0.621527698	0.003988518	0.009110935	-0.196139357	0.391631814	0.47445578	-0.97000694	2.82E-06	1.89E-05	-0.544618599	0.013603346	0.029711248	0.425388341	0.049196891	0.071277113
peak732	common	1	4154759	4155342	intron (AT1G12240.1, intron 2 of 6)	1409	AT1G12240.1	ATBETAFRUCT4	Glycosyl hydrolases family 32 protein	protein-coding	0.439534944	0.000764172	0.004782504	-0.035103948	0.789439373	0.838400948	-0.2372074	0.079300564	0.122403339	-0.474638892	0.000205043	0.000814254	-0.676742345	2.75E-07	2.01E-06	-0.202103453	0.127222955	0.167247607
peak733	common	1	4156965	4157923	promoter-TSS (AT1G12244.1)	-210	AT1G12244.1	AT1G12244	Polynucleotidyl transferase, ribonuclease H-like superfamily protein	protein-coding	0.180429728	0.093754415	0.206195758	-0.391638641	0.000340554	0.001012634	0.248899615	0.034716494	0.059565952	-0.572068369	3.93E-08	4.18E-07	0.068469887	0.544793138	0.63827286	0.640538256	2.31E-08	9.77E-08
peak734	common	1	4163900	4164584	intron (AT1G12260.2, intron 2 of 4)	1686	AT1G12260.2	NAC007	NAC 007	protein-coding	-0.140573065	0.34898125	0.521009993	-0.17603857	0.254572465	0.336785807	-0.748981865	1.52E-06	6.87E-06	-0.035465504	0.802292473	0.855750989	-0.6084088	2.10E-05	9.95E-05	-0.572943295	0.000104116	0.000245496
peak735	SNsp	1	4166685	4167934	Intergenic	-1381	AT1G12260.1	NAC007	NAC 007	protein-coding	0.034702726	0.78140288	0.867832877	-1.005547691	3.38E-15	7.52E-14	0.876071134	1.93E-09	1.41E-08	-1.040250416	8.94E-18	6.95E-16	0.841368408	1.98E-09	2.31E-08	1.881618824	9.13E-40	2.35E-37
peak736	common	1	4171342	4173002	exon (AT1G12270.1, exon 1 of 7)	137	AT1G12270.1	Hop1	stress-inducible protein	protein-coding	-0.225470561	0.012341479	0.044817682	0.160342553	0.095625554	0.147062509	0.001127448	0.990949151	0.993799289	0.385813114	1.69E-05	9.24E-05	0.226598009	0.01491261	0.03214991	-0.159215105	0.107803627	0.144227454
peak737	common	1	4174048	4174260	TTS (AT1G12280.1)	2119	AT1G12270.1	Hop1	stress-inducible protein	protein-coding	-0.288425434	0.186813186	0.339763722	0.290244346	0.21113042	0.288180312	-0.434050107	0.062088173	0.099081776	0.578669779	0.005822803	0.01476379	-0.145624673	0.488947504	0.587488662	-0.724294452	0.00125736	0.002467132
peak738	common	1	4182723	4183057	promoter-TSS (ENSRNA049757551-T1)	-297	AT1G12290.2	AT1G12290	Disease resistance protein (CC-NBS-LRR class) family	protein-coding	0.207779417	0.135281142	0.270053298	0.403549399	0.00534373	0.011775152	0.175425529	0.24408395	0.319387927	0.195769982	0.155734115	0.234727372	-0.032353888	0.822123792	0.873607083	-0.22812387	0.127001446	0.166988329
peak739	common	1	4186141	4186521	promoter-TSS (AT1G12300.1)	-84	AT1G12300.1	AT1G12300	Tetratricopeptide repeat (TPR)-like superfamily protein	protein-coding	0.349716517	0.006740067	0.027682033	0.28150545	0.034483725	0.060794359	0.456327697	0.0013101	0.003233178	-0.068211068	0.59616556	0.684469183	0.10661118	0.43931354	0.539603285	0.174822247	0.217195792	0.269749487
peak740	common	1	4187654	4188591	exon (AT1G12310.1, exon 1 of 1)	111	AT1G12310.1	AT1G12310	Calcium-binding EF-hand family protein	protein-coding	-0.05531972	0.617779954	0.750180396	-0.382566999	0.000777407	0.00212267	0.162779843	0.183443331	0.250325356	-0.327247279	0.002054474	0.005996042	0.218099563	0.058493049	0.102990492	0.545346842	3.91E-06	1.17E-05
SPOpeak68	SPOsp	1	4191241	4191733	promoter-TSS (AT1G04943.1)	16	AT1G04947.1	AT1G04947	ncRNA	ncRNA	0.601141655	1.25E-05	0.000162174	0.757321033	1.48E-07	8.78E-07	1.220442027	2.88E-14	4.13E-13	0.156179379	0.273277752	0.370453954	0.619300372	9.94E-05	0.000401967	0.463120993	0.004947216	0.008757044
peak741	common	1	4196107	4196908	promoter-TSS (AT1G12340.1)	-889	AT1G12340.1	AT1G12340	Cornichon family protein	protein-coding	-0.104769349	0.316186566	0.488776865	0.121633235	0.26819927	0.351813333	0.013855122	0.903553334	0.926636158	0.226402583	0.02673335	0.053889796	0.118624471	0.267599527	0.363481578	-0.107778113	0.336819006	0.397002363
peak742	common	1	4200652	4201603	TTS (AT1G12350.2)	263	AT1G12360.1	KEU	Sec1/munc18-like (SM) proteins superfamily	protein-coding	-0.138430694	0.255566167	0.420531427	-0.25912009	0.040201253	0.069543314	-0.338671591	0.009407326	0.018827427	-0.120689396	0.30314433	0.40254071	-0.200240897	0.099706628	0.161919296	-0.079551501	0.528380005	0.587013031
peak743	common	1	4206478	4206870	TTS (AT1G12360.1)	2277	AT1G12370.3	PHR1	photolyase 1	protein-coding	0.323001656	0.054021999	0.136939796	0.876827738	1.09E-06	5.46E-06	0.02964315	0.868160444	0.898466376	0.553826082	0.001460877	0.004471821	-0.293358506	0.089362092	0.147474998	-0.847184588	4.44E-06	1.32E-05
peak744	common	1	4208478	4209299	promoter-TSS (AT1G12370.1)	63	AT1G12370.3	PHR1	photolyase 1	protein-coding	-0.209623882	0.066751051	0.159978046	-0.843744346	2.21E-13	3.69E-12	-0.304512416	0.012991895	0.025064301	-0.634120464	1.16E-09	1.77E-08	-0.094888534	0.398997399	0.500237716	0.53923193	1.90E-06	5.95E-06
peak745	SNsp	1	4211509	4212092	Intergenic	-2801	AT1G12370.2	PHR1	photolyase 1	protein-coding	-0.149016536	0.193839306	0.34846491	-0.070106152	0.561018405	0.642008417	0.967844959	1.84E-12	2.07E-11	0.078910384	0.48351479	0.58275959	1.116861494	1.09E-17	5.91E-16	1.037951111	1.97E-14	2.05E-13
peak746	common	1	4219757	4220674	exon (AT1G12390.1, exon 1 of 4)	171	AT1G12390.1	AT1G12390	Cornichon family protein	protein-coding	-0.088131045	0.390536457	0.559489638	0.300110778	0.005967042	0.012987757	0.391696141	0.000715265	0.001877467	0.388241823	0.000145572	0.000603767	0.479827186	1.12E-05	5.65E-05	0.091585363	0.42732646	0.488177067
peak747	common	1	4222694	4223020	promoter-TSS (AT1G12410.1)	-173	AT1G12410.1	CLP2	CLP protease proteolytic subunit 2	protein-coding	-0.121978255	0.44880916	0.613903097	-0.234057382	0.161091032	0.229501155	-0.001226963	0.994446255	0.99613593	-0.112079127	0.470068845	0.570184031	0.120751292	0.46448517	0.563875213	0.232830419	0.173089355	0.220464552
SPOpeak69	SPOsp	1	4225199	4225441	TTS (AT1G12420.1)	162	AT1G12411.1	AT1G12411	hypothetical protein	protein-coding	0.968342947	6.05E-10	3.54E-08	1.277569781	8.86E-15	1.86E-13	0.826535084	1.05E-06	4.88E-06	0.309226833	0.065341379	0.114123415	-0.141807863	0.410352087	0.511181174	-0.451034696	0.012129561	0.019873064
peak748	common	1	4229003	4230304	promoter-TSS (AT1G12420.1)	-442	AT1G12420.1	ACR8	ACT domain repeat 8	protein-coding	0.448953633	7.44E-09	2.95E-07	0.751347681	9.05E-20	4.11E-18	0.601157905	2.83E-12	3.10E-11	0.302394048	0.00018506	0.000746674	0.152204272	0.071465202	0.122090825	-0.150189775	0.091397308	0.12451984
peak749	SNsp	1	4238886	4239873	promoter-TSS (AT1G12430.2)	-584	AT1G12430.1	ARK3	armadillo repeat kinesin 3	protein-coding	0.120278238	0.341604604	0.514276185	-0.350410961	0.007338936	0.015635684	0.740139365	3.30E-07	1.68E-06	-0.470689199	0.000163888	0.000671367	0.619861127	9.18E-06	4.70E-05	1.090550326	3.07E-14	3.09E-13
peak750	common	1	4242333	4244819	promoter-TSS (AT1G12440.2)	-328	AT1G12450.1	AT1G12450	SNARE associated Golgi protein family	protein-coding	0.061783328	0.392815701	0.561525621	-0.167524666	0.026505473	0.04823725	0.259668353	0.001171527	0.002926369	-0.229307994	0.001443928	0.004427462	0.197885025	0.009866199	0.022657668	0.427193019	8.36E-08	3.25E-07
peak751	common	1	4250570	4251711	TTS (AT1G12460.1)	195	AT1G12470.1	AT1G12470	zinc ion binding protein	protein-coding	-0.299328641	0.004428972	0.019733839	-0.238359356	0.029007824	0.052156452	-0.526909593	2.45E-06	1.06E-05	0.060969285	0.537552438	0.632771807	-0.227580951	0.025395925	0.05071811	-0.288550237	0.006449237	0.011147056
peak752	common	1	4260104	4261051	promoter-TSS (AT1G12490.1)	-206	AT1G12490.1	AT1G12490	F-box associated ubiquitination effector family protein	protein-coding	-0.158416469	0.155392703	0.297817951	0.192574894	0.102461456	0.156109406	-0.032792037	0.787961329	0.832546165	0.350991362	0.001312746	0.004071427	0.125624432	0.268534633	0.364559748	-0.225366931	0.060055677	0.085278978
peak753	common	1	4264936	4265566	promoter-TSS (AT1G12500.1)	-95	AT1G12500.1	AT1G12500	Nucleotide-sugar transporter family protein	protein-coding	0.148024974	0.240057281	0.403268089	0.151578308	0.24420528	0.325512387	-0.177599056	0.183232684	0.250087525	0.003553334	0.977004901	0.983295246	-0.32562403	0.010192361	0.023308121	-0.329177364	0.011900957	0.019529534
SPOpeak70	SPOsp	1	4266745	4267131	TTS (AT1G12510.1)	123	AT1G12510.1	AT1G12510	tRNA	tRNA	0.522786537	8.35E-05	0.000781107	1.409704535	7.03E-22	4.22E-20	1.236207887	3.18E-15	5.20E-14	0.886917999	7.91E-10	1.25E-08	0.71342135	3.95E-06	2.21E-05	-0.173496649	0.297661736	0.355725255
peak754	SNsp	1	4274172	4274592	promoter-TSS (AT1G12550.1)	-149	AT1G12550.1	HPR3	D-isomer specific 2-hydroxyacid dehydrogenase family protein	protein-coding	-0.350630615	0.04200269	0.113321587	-0.847916047	1.15E-06	5.75E-06	0.223264334	0.252211419	0.328347715	-0.497285432	0.00136936	0.004225419	0.573894948	0.001280933	0.003811213	1.071180381	2.70E-09	1.31E-08
peak755	SNsp	1	4276097	4277033	promoter-TSS (AT1G12560.1)	60	AT1G12560.1	EXPA7	expansin A7	protein-coding	0.171650212	0.175656637	0.324717707	-0.794856808	2.89E-10	2.82E-09	0.54909884	0.000117201	0.000366468	-0.96650702	5.42E-16	3.07E-14	0.377448628	0.005723138	0.014210737	1.343955647	4.88E-23	1.61E-21
peak756	common	1	4278440	4280495	intron (AT1G12570.1, intron 3 of 4)	1664	AT1G12570.1	AT1G12570	Glucose-methanol-choline (GMC) oxidoreductase family protein	protein-coding	0.226968357	0.005855697	0.024698782	-0.09727996	0.255955733	0.338288493	0.130064977	0.146334392	0.206473184	-0.324248317	8.68E-05	0.000384068	-0.09690338	0.263451014	0.358673015	0.227344938	0.011324618	0.018675844
peak757	common	1	4287762	4288196	exon (AT1G12600.1, exon 3 of 7)	1090	AT1G12600.1	AT1G12600	UDP-N-acetylglucosamine (UAA) transporter family	protein-coding	0.148260079	0.362484	0.534211475	-0.495440643	0.002056701	0.005061176	-0.087284486	0.612729761	0.682670944	-0.643700722	1.83E-05	9.90E-05	-0.235544565	0.147659048	0.224342597	0.408156157	0.011056036	0.018260646
peak758	common	1	4289213	4290527	promoter-TSS (AT1G12600.1)	590	AT1G04963.1	AT1G04963	ncRNA	ncRNA	-0.081587594	0.368209999	0.539797166	0.063546458	0.504910799	0.590507818	0.602071233	7.61E-09	5.11E-08	0.145134052	0.103779279	0.167488589	0.683658827	4.28E-12	8.57E-11	0.538524775	1.69E-07	6.29E-07
peak759	common	1	4296938	4297615	promoter-TSS (AT1G12620.1)	-98	AT1G12620.1	AT1G12620	Pentatricopeptide repeat (PPR) superfamily protein	protein-coding	-0.446909622	0.0010431	0.006163608	-0.546246917	0.000103754	0.000346754	-0.432417137	0.003276757	0.007364404	-0.099337295	0.428719246	0.530249617	0.014492485	0.912956036	0.940204375	0.11382978	0.406445126	0.46766234
peak760	common	1	4305347	4306126	promoter-TSS (AT1G12650.2)	-55	AT1G12650.2	AT1G12650	rRNA biogenesis RRP36-like protein	protein-coding	-0.346807722	0.00382224	0.017582289	-0.745314573	2.21E-09	1.84E-08	-0.106411218	0.420725268	0.503318946	-0.398506851	0.000515275	0.001816846	0.240396503	0.050502552	0.090931035	0.638903354	5.43E-07	1.86E-06
peak761	SNsp	1	4308244	4308683	promoter-TSS (AT1G12660.1)	-480	AT1G12660.1	AT1G12660	thionin-like protein	protein-coding	0.667309275	0.000342524	0.002488605	-0.531321119	0.00361706	0.008365104	0.581639695	0.004038019	0.008886571	-1.198630394	3.92E-11	8.23E-10	-0.08566958	0.670310626	0.748562508	1.112960814	1.82E-08	7.83E-08
peak762	SNsp	1	4309699	4310181	TTS (AT1G12660.1)	997	AT1G12660.1	AT1G12660	thionin-like protein	protein-coding	-0.052461055	0.78032435	0.867101763	-1.437787457	4.63E-15	1.02E-13	0.727944025	0.000941734	0.002404918	-1.385326401	1.35E-16	8.52E-15	0.78040508	0.000163227	0.000623247	2.165731482	1.28E-26	6.35E-25
peak763	SNsp	1	4313951	4316387	Intergenic	2838	AT1G12665.1	AT1G12665	thionin-like protein	protein-coding	0.01283535	0.8994189	0.9434177	-0.9336983	2.19E-19	9.43E-18	0.3702824	0.001114008	0.002795505	-0.9465337	5.10E-22	6.92E-20	0.357447	0.000987405	0.003028258	1.303981	4.03E-32	4.12E-30
peak764	common	1	4319610	4319929	TTS (AT1G12680.1)	1246	AT1G12672.1	AT1G12672	thionin-like protein	protein-coding	0.4105464	0.0130467	0.04680452	0.8585839	9.80E-07	4.96E-06	0.2027612	0.2514724	0.3275602	0.4480375	0.008585616	0.02060428	-0.2077852	0.2268965	0.3173875	-0.6558227	0.000304348	0.000664823
peak765	common	1	4322895	4323410	TTS (AT1G12700.3)	113	AT1G12680.1	PEPKR2	phosphoenolpyruvate carboxylase-related kinase 2	protein-coding	-0.1325536	0.3623617	0.5341076	-0.5137618	0.000505065	0.001441624	-0.2921608	0.06021841	0.09656848	-0.3812083	0.004846102	0.01258901	-0.1596073	0.2668538	0.362588	0.221601	0.1289695	0.169371
peak766	common	1	4326390	4327062	promoter-TSS (AT1G12700.3)	-349	AT1G12700.2	RPF1	RNA processing FACTOR	protein-coding	0.00340547	0.9763682	0.9880149	0.03584896	0.7644026	0.8177459	0.3396068	0.008121325	0.01655393	0.03244349	0.7725011	0.8325388	0.3362013	0.005630521	0.01400098	0.3037578	0.01579233	0.02525451
peak767	common	1	4328486	4329106	promoter-TSS (AT1G12710.2)	-180	AT1G12710.1	PP2-A12	phloem protein 2-A12	protein-coding	-0.355081	0.01225141	0.04456904	-0.6282628	1.61E-05	6.44E-05	0.1033778	0.5143899	0.5930913	-0.2731818	0.03774172	0.07188136	0.4584588	0.001641269	0.004738484	0.7316406	9.78E-07	3.21E-06
peak768	common	1	4334330	4334805	promoter-TSS (AT1G12730.1)	-17	AT1G12730.2	AT1G12730	GPI transamidase subunit PIG-U	protein-coding	-0.05003398	0.7210626	0.8259357	0.270623	0.06803359	0.109638	-0.1151652	0.4471248	0.5290425	0.320657	0.02111	0.04417969	-0.06513121	0.6475013	0.729278	-0.3857882	0.01036003	0.01721583
peak769	SNsp	1	4336242	4336574	exon (AT1G12730.1, exon 8 of 14)	1824	AT1G12730.2	AT1G12730	GPI transamidase subunit PIG-U	protein-coding	-0.02053348	0.9153048	0.9537321	-0.5648702	0.00362575	0.008380612	0.7204509	0.001350726	0.003322312	-0.5443367	0.002440133	0.006951499	0.7409844	0.000483488	0.001621479	1.285321	1.69E-09	8.47E-09
peak770	common	1	4338161	4339154	TTS (AT1G12730.1)	666	AT1G04967.1	AT1G04967	ncRNA	ncRNA	0.08316246	0.5307823	0.6838025	-0.3241819	0.01710858	0.032894	0.2136845	0.1428197	0.2021222	-0.4073443	0.001538464	0.004673831	0.130522	0.3476998	0.4478984	0.5378664	0.000154165	0.000353136
peak771	VNsp	1	4346300	4347284	exon (AT1G12750.6, exon 3 of 6)	153	AT1G12750.7	RBL6	RHOMBOID-like protein 6	protein-coding	-0.3830266	0.001702136	0.009219332	0.03861323	0.7641239	0.8176329	-1.052484	7.65E-17	1.54E-15	0.4216399	0.000260037	0.001000112	-0.6694572	2.88E-09	3.24E-08	-1.091097	8.79E-20	1.95E-18
peak772	common	1	4347757	4348666	promoter-TSS (AT1G12760.1)	144	AT1G12750.6	RBL6	RHOMBOID-like protein 6	protein-coding	0.1039619	0.3696708	0.5408628	-0.1267235	0.288149	0.3735185	-0.1698623	0.1695658	0.2338158	-0.2306854	0.04115924	0.07722831	-0.2738243	0.01985501	0.04100162	-0.04313884	0.7213109	0.7637279
peak773	VNsp	1	4358101	4358847	TTS (AT1G12790.1)	420	AT1G12780.1	UGE1	UDP-D-glucose/UDP-D-galactose 4-epimerase 1	protein-coding	0.2112839	0.1070201	0.2275377	0.616245	9.18E-06	3.85E-05	-0.5036055	0.000206304	0.000612236	0.4049611	0.002304481	0.006618046	-0.7148894	3.37E-08	2.99E-07	-1.119851	3.66E-16	4.96E-15
peak774	common	1	4365146	4365835	promoter-TSS (AT1G12800.1)	-76	AT1G12800.1	AT1G12800	Nucleic acid-binding, OB-fold-like protein	protein-coding	0.05796133	0.616285	0.7496124	0.402042	0.001025146	0.002718526	0.2349389	0.06532169	0.103585	0.3440806	0.002956545	0.008208471	0.1769776	0.1438159	0.2194083	-0.1671031	0.1902177	0.2397211
peak775	common	1	4367125	4367734	TTS (AT1G04973.1)	173	AT1G12810.1	AT1G12810	proline-rich family protein	protein-coding	-0.09029299	0.455692	0.6197262	0.4973849	0.000133061	0.000434357	0.06220834	0.6397312	0.7068387	0.5876779	1.47E-06	1.07E-05	0.1525013	0.2222772	0.3123872	-0.4351766	0.001146324	0.002264552
peak776	common	1	4371443	4372148	promoter-TSS (AT1G12820.1)	-497	AT1G12820.1	AFB3	auxin signaling F-box 3	protein-coding	0.4790269	4.79E-06	7.22E-05	0.830252	6.74E-14	1.23E-12	0.6674493	9.68E-09	6.40E-08	0.3512251	0.001208661	0.003789048	0.1884225	0.09886868	0.1606344	-0.1628027	0.1740349	0.2215595
peak777	common	1	4375051	4375863	promoter-TSS (AT1G12830.1)	-210	AT1G12830.1	AT1G12830	nucleolin	protein-coding	-0.1298433	0.1997863	0.3558079	-0.1614534	0.1260664	0.1859898	0.1049666	0.3478864	0.430353	-0.03161015	0.7474972	0.8110603	0.2348099	0.02520783	0.0504273	0.26642	0.01455029	0.02346102
peak778	common	1	4381712	4382006	promoter-TSS (AT1G12850.1)	-95	AT1G12850.1	AT1G12850	Phosphoglycerate mutase family protein	protein-coding	-0.0253411	0.9579455	0.9787693	-0.5158644	0.3284822	0.4166145	-0.5528351	0.2974896	0.3768896	-0.4905233	0.3470786	0.4487793	-0.527494	0.3144998	0.4133632	-0.0369707	0.948116	0.9583808
peak779	common	1	4388380	4388735	exon (AT1G12870.1, exon 1 of 2)	553	AT1G12870.1	AT1G12870	F-box and associated interaction domains-containing protein	protein-coding	-0.3986128	0.05594226	0.140547	-0.4629425	0.03257913	0.05781696	0.1677591	0.4755299	0.5565877	-0.06432973	0.742415	0.8071974	0.5663719	0.008751798	0.02046516	0.6307016	0.004838267	0.008577438
peak780	common	1	4389007	4389306	promoter-TSS (AT1G12870.1)	-46	AT1G12870.1	AT1G12870	F-box and associated interaction domains-containing protein	protein-coding	-0.7801953	0.000481254	0.003279459	-0.699011	0.002379072	0.005767804	-0.2996846	0.2256221	0.2986009	0.08118424	0.6744828	0.7524887	0.4805107	0.0244382	0.0491192	0.3993265	0.07003563	0.09792744
peak781	common	1	4389413	4389775	promoter-TSS (AT1G12870.1)	-84	AT1G12880.1	NUDT12	nudix hydrolase homolog 12	protein-coding	-0.376689	0.05711992	0.1427674	0.5287716	0.01441039	0.02828077	-0.41508	0.05163525	0.08442486	0.9054606	4.37E-06	2.79E-05	-0.03839108	0.8431618	0.8884588	-0.9438517	8.90E-06	2.52E-05
peak782	common	1	4395549	4396675	TTS (AT1G12920.1)	179	AT1G12910.1	ATAN11	Transducin/WD40 repeat-like superfamily protein	protein-coding	-0.10142	0.3378251	0.5105231	0.229898	0.03982187	0.06895848	-0.6444231	6.29E-09	4.28E-08	0.331318	0.001470126	0.004494678	-0.5430031	1.43E-07	1.12E-06	-0.8743211	1.31E-15	1.65E-14
peak783	common	1	4397640	4398728	promoter-TSS (AT1G12920.1)	9	AT1G12920.1	ERF1-2	eukaryotic release factor 1-2	protein-coding	-0.1794394	0.09242199	0.2038956	-0.1133713	0.315141	0.4020664	-0.3325825	0.00391609	0.008646828	0.06606811	0.533212	0.629098	-0.1531431	0.1585087	0.2374696	-0.2192113	0.05604094	0.08017394
peak784	common	1	4417050	4417591	intron (AT1G12940.1, intron 1 of 2)	1005	AT1G12940.1	NRT2.5	nitrate transporter2.5	protein-coding	0.09061842	0.5120532	0.6686309	-0.2229022	0.1111091	0.1670523	0.4084442	0.00809024	0.01650035	-0.3135207	0.01668873	0.03622172	0.3178258	0.02969948	0.05800349	0.6313464	1.94E-05	5.19E-05
peak785	common	1	4418916	4419471	promoter-TSS (AT1G12950.1)	-521	AT1G12950.1	RSH2	root hair specific 2	protein-coding	0.3541875	0.00242808	0.01231286	0.1546501	0.1942572	0.2690498	0.4216855	0.000980905	0.002494145	-0.1995374	0.08262833	0.1389756	0.06749798	0.5864053	0.6757825	0.2670354	0.03443049	0.05158198
peak786	common	1	4422873	4423977	promoter-TSS (AT1G12970.1)	-115	AT1G12970.1	PIRL3	plant intracellular ras group-related LRR 3	protein-coding	-0.2418429	0.02000449	0.0647563	-0.09740381	0.3722255	0.4613468	-0.106092	0.3509098	0.4334694	0.1444391	0.151103	0.2290329	0.1357509	0.1984114	0.2851386	-0.008688196	0.937429	0.9495317
peak787	common	1	4425346	4425768	exon (AT1G12970.1, exon 3 of 3)	2017	AT1G12970.1	PIRL3	plant intracellular ras group-related LRR 3	protein-coding	0.1907611	0.1752602	0.3244499	0.4571742	0.002247075	0.005479984	-0.06318262	0.6761653	0.7386306	0.2664131	0.06424886	0.1124341	-0.2539437	0.0812918	0.136113	-0.5203568	0.000744171	0.001519265
peak788	common	1	4429870	4430459	exon (AT1G12980.1, exon 1 of 1)	446	AT1G12980.1	ESR1	Integrase-type DNA-binding superfamily protein	protein-coding	-0.190086	0.1614691	0.306171	-0.5697419	4.50E-05	0.000163069	-0.05774365	0.6976163	0.7566968	-0.379656	0.003225438	0.00884552	0.1323423	0.339552	0.4397914	0.5119983	0.000322988	0.00070208
peak789	common	1	4432704	4433814	promoter-TSS (AT1G12990.1)	-346	AT1G12990.1	AT1G12990	beta-1,4-N-acetylglucosaminyltransferase family protein	protein-coding	0.04268307	0.6445654	0.7697628	-0.2205863	0.02058891	0.03864214	0.6417669	1.37E-09	1.03E-08	-0.2632694	0.003360207	0.009160327	0.5990839	3.01E-09	3.37E-08	0.8623533	8.10E-17	1.19E-15
peak790	common	1	4439665	4439860	promoter-TSS (AT1G13010.1)	-123	AT1G13000.1	AT1G13000	transmembrane protein, putative (DUF707)	protein-coding	0.06479958	0.7385475	0.8379556	-0.0139672	0.944234	0.9587306	0.8714695	0.00013497	0.000417036	-0.07876679	0.674206	0.7523652	0.80667	0.000209885	0.000781419	0.8854368	6.94E-05	0.000168888
peak791	common	1	4440169	4441263	TTS (AT1G13010.1)	502	ENSRNA049492462-T1				0.08046527	0.4506693	0.6153261	0.3947729	0.000430201	0.001246035	-0.3781063	0.000727013	0.001905882	0.3143076	0.002932935	0.008149499	-0.4585716	1.36E-05	6.73E-05	-0.7728792	3.23E-12	2.42E-11
peak792	common	1	4442764	4444331	TTS (AT1G13030.1)	407	AT1G13020.1	EIF4B2	eukaryotic initiation factor 4B2	protein-coding	-0.3862958	7.48E-06	0.000105332	-0.5578762	4.56E-10	4.29E-09	-0.3970308	2.08E-05	7.57E-05	-0.1715804	0.03477826	0.06715465	-0.01073503	0.8999929	0.9302955	0.1608453	0.06981303	0.09766252
peak793	common	1	4447354	4447888	promoter-TSS (AT1G13040.2)	-16	AT1G13040.2	AT1G13040	Pentatricopeptide repeat (PPR-like) superfamily protein	protein-coding	-0.08448529	0.5226454	0.6769784	-0.1380076	0.3110848	0.3980728	-0.6660161	1.31E-06	5.99E-06	-0.05352227	0.6709247	0.7493935	-0.5815308	5.07E-06	2.78E-05	-0.5280085	6.10E-05	0.000149836
peak794	common	1	4452212	4452448	TTS (AT1G13050.3)	118	AT1G13060.3	PBE1	20S proteasome beta subunit E1	protein-coding	0.2801919	0.1159054	0.2412582	0.2001758	0.2734025	0.357525	-0.1779716	0.340862	0.4227279	-0.0800161	0.647626	0.7301051	-0.4581636	0.010623	0.0241484	-0.3781475	0.03970401	0.05868991
peak795	common	1	4458622	4459092	promoter-TSS (AT1G13080.2)	-145	AT1G13080.1	CYP71B2	cytochrome P450, family 71, subfamily B, polypeptide 2	protein-coding	0.00676595	0.9656514	0.9822828	-0.2722547	0.09133081	0.1413213	0.09452924	0.582066	0.6553364	-0.2790206	0.06474699	0.1132003	0.08776328	0.5885332	0.6776292	0.3667839	0.02735802	0.04178117
peak796	common	1	4461266	4461810	promoter-TSS (AT1G13090.2)	-200	AT1G13090.1	CYP71B28	cytochrome P450, family 71, subfamily B, polypeptide 28	protein-coding	0.1872291	0.1296907	0.2616897	0.06829848	0.591811	0.6703314	0.2827382	0.03689283	0.06284255	-0.1189306	0.3270694	0.4273796	0.09550917	0.4619705	0.5618408	0.2144398	0.1081377	0.1446463
peak797	VNsp	1	4466355	4467197	promoter-TSS (AT1G13110.1)	-318	AT1G13110.1	CYP71B7	cytochrome P450, family 71 subfamily B, polypeptide 7	protein-coding	0.1399114	0.3276785	0.5011354	0.07531112	0.6120507	0.6881943	-0.9077833	6.11E-10	4.81E-09	-0.06460026	0.6477173	0.7301682	-1.047695	5.88E-14	1.68E-12	-0.9830945	1.28E-11	8.82E-11
peak798	common	1	4469265	4469787	TTS (AT1G13110.1)	2432	AT1G13110.1	CYP71B7	cytochrome P450, family 71 subfamily B, polypeptide 7	protein-coding	-0.1924969	0.2260555	0.3875058	0.1699292	0.3107087	0.3976902	-0.8524094	2.38E-07	1.25E-06	0.3624261	0.01857236	0.03961227	-0.6599124	1.25E-05	6.25E-05	-1.022339	1.72E-10	1.00E-09
peak799	common	1	4472602	4473595	exon (AT1G13120.1, exon 1 of 14)	221	AT1G13120.1	GLE1	nucleoporin GLE1-like protein	protein-coding	-0.2516165	0.01768825	0.05923066	-0.3369003	0.002230598	0.005444304	-0.5379092	1.90E-06	8.44E-06	-0.08528381	0.3991373	0.5016018	-0.2862926	0.005967415	0.01473713	-0.2010088	0.0634591	0.08958778
peak800	common	1	4477873	4478504	promoter-TSS (AT1G13143.1)	-837	AT1G13143.1	AT1G13143	hypothetical protein	protein-coding	-0.1830686	0.1744832	0.3234925	-0.2627049	0.05876687	0.09645976	-0.2651861	0.06723377	0.1062334	-0.07963635	0.5316472	0.6276107	-0.08211753	0.5391906	0.6336518	-0.00248118	0.9856505	0.9883934
peak801	common	1	4484348	4484917	promoter-TSS (AT1G13160.1)	48	AT1G13160.1	AT1G13160	ARM repeat superfamily protein	protein-coding	0.0192583	0.8961531	0.9411929	0.06604506	0.6714886	0.7399426	-0.0940316	0.5566496	0.6318924	0.04678677	0.752141	0.8148524	-0.1132899	0.457826	0.5578589	-0.1600767	0.3186373	0.3782294
peak802	VNsp	1	4488458	4489387	TTS (AT1G13160.1)	3665	AT1G13170.2	ORP1D	OSBP(oxysterol binding protein)-related protein 1D	protein-coding	-0.1369009	0.3090717	0.4807679	0.2921542	0.04153963	0.07154067	-0.6993351	7.49E-07	3.58E-06	0.4290551	0.001323243	0.004098691	-0.5624343	1.88E-05	9.04E-05	-0.9914894	1.65E-12	1.29E-11
peak803	common	1	4492563	4493189	promoter-TSS (AT1G13170.1)	-209	AT1G13170.1	ORP1D	OSBP(oxysterol binding protein)-related protein 1D	protein-coding	-0.001735062	0.9883389	0.9937859	0.5146263	5.13E-05	0.000183614	0.07705207	0.5526111	0.6279644	0.5163613	1.64E-05	8.98E-05	0.07878713	0.5206623	0.6172072	-0.4375742	0.000820151	0.001662539
peak804	common	1	4494614	4495207	promoter-TSS (AT1G13180.1)	-14	AT1G13180.1	DIS1	Actin-like ATPase superfamily protein	protein-coding	-0.133834	0.3050486	0.4765576	-0.1178537	0.3839262	0.4730521	0.08982284	0.5321286	0.6090832	0.01598026	0.8982482	0.9271399	0.2236568	0.09519099	0.1556272	0.2076766	0.13455	0.1759382
peak805	common	1	4503454	4504483	promoter-TSS (AT1G13195.2)	-292	AT1G13195.1	AT1G13195	RING/U-box superfamily protein	protein-coding	-0.4811796	0.000180847	0.001480202	-1.142663	2.03E-18	7.39E-17	-0.3411616	0.01471022	0.02800244	-0.6614835	1.11E-08	1.35E-07	0.140018	0.2673193	0.3631248	0.8015015	4.13E-10	2.26E-09
peak806	common	1	4508130	4509310	promoter-TSS (AT1G13200.1)	-192	AT1G13200.1	AT1G13200	F-box and associated interaction domains-containing protein	protein-coding	-0.1379895	0.2219899	0.3828602	-0.8397757	1.10E-13	1.94E-12	-0.3223289	0.007405861	0.01524162	-0.7017863	9.45E-12	2.29E-10	-0.1843394	0.09663877	0.1575475	0.5174469	3.15E-06	9.55E-06
peak807	common	1	4515144	4515846	promoter-TSS (AT1G13220.1)	31	AT1G13220.3	LINC2	nuclear matrix constituent protein-like protein	protein-coding	-0.03954983	0.7365473	0.8366594	0.2328694	0.06057841	0.0990236	-0.03591036	0.7785745	0.8245282	0.2724193	0.01928781	0.04088604	0.003639476	0.9758598	0.9831018	-0.2687798	0.03384716	0.05078551
peak808	common	1	4522360	4522851	TTS (ENSRNA049492607-T1)	177	ENSRNA049492607-T1				0.1408909	0.2694472	0.4358897	0.4464349	0.000926274	0.002484433	0.3235233	0.02164795	0.03931038	0.305544	0.01729275	0.03733584	0.1826325	0.1752529	0.2579661	-0.1229115	0.3853225	0.4462198
peak809	common	1	4524106	4524638	TTS (at1g04993)	988	at1g04993				0.492288	0.000368888	0.002630144	-0.1320608	0.3366051	0.4247498	0.8425298	6.96E-08	3.99E-07	-0.6243488	3.25E-06	2.15E-05	0.3502418	0.022393	0.04557676	0.9745906	1.72E-10	1.00E-09
peak810	SNsp	1	4526147	4526687	promoter-TSS (AT1G13245.1)	-213	AT1G13245.1	RTFL17	ROTUNDIFOLIA like 17	protein-coding	0.3179405	0.03169312	0.09198985	-0.5512072	0.000184999	0.000584842	0.9749537	1.51E-08	9.67E-08	-0.8691477	8.55E-10	1.34E-08	0.6570132	8.64E-05	0.000354475	1.526161	5.87E-20	1.33E-18
peak811	common	1	4528431	4529222	exon (AT1G13250.1, exon 1 of 1)	1396	AT1G13250.1	GATL3	galacturonosyltransferase-like 3	protein-coding	0.724247	4.22E-14	7.64E-12	0.6170119	4.03E-10	3.81E-09	0.5254265	3.56E-07	1.81E-06	-0.1072351	0.276636	0.3740568	-0.1988205	0.05381045	0.09601563	-0.0915854	0.3862847	0.4471584
peak812	common	1	4529425	4529855	exon (AT1G13250.1, exon 1 of 1)	582	AT1G13250.1	GATL3	galacturonosyltransferase-like 3	protein-coding	-0.08698147	0.6077401	0.7435583	0.7778574	3.13E-05	0.000116921	0.6780038	0.000504161	0.001371505	0.8648388	1.23E-06	9.13E-06	0.7649853	4.21E-05	0.000186201	-0.09985354	0.6222205	0.675234
peak813	common	1	4530054	4530524	promoter-TSS (AT1G13250.1)	-67	AT1G13250.1	GATL3	galacturonosyltransferase-like 3	protein-coding	-0.01258882	0.9258514	0.9604836	-0.2195266	0.1132445	0.1696941	0.4628504	0.002471527	0.005717208	-0.2069378	0.1090577	0.1744957	0.4754392	0.000991991	0.003040967	0.682377	3.74E-06	1.12E-05
peak814	SNsp	1	4531760	4531955	TTS (AT1G05003.1)	593	AT1G05003.1	AT1G05003	ncRNA	ncRNA	0.06389458	0.7070292	0.8161132	-0.5138055	0.002595728	0.006230109	0.5776666	0.002827054	0.006445683	-0.5777001	0.000285878	0.001087336	0.513772	0.005121465	0.0128748	1.091472	3.04E-09	1.47E-08
peak815	common	1	4537128	4537423	Intergenic	-4825	AT1G05003.1	AT1G05003	ncRNA	ncRNA	0.3358365	0.05150076	0.131884	0.3766739	0.03554731	0.06245779	1.010773	4.99E-07	2.46E-06	0.0408375	0.8136002	0.8641936	0.6749363	0.000565328	0.001859552	0.6340988	0.001669199	0.003213197
SPOpeak71	SPOsp	1	4540630	4540909	Intergenic	-1399	AT1G13260.1	RAV1	related to ABI3/VP1 1	protein-coding	0.834145735	5.21E-07	1.13E-05	1.219151964	4.22E-12	5.62E-11	1.008295416	5.44E-08	3.18E-07	0.385006229	0.029912401	0.059182327	0.174149682	0.35116844	0.451380402	-0.210856547	0.280764244	0.33784053
peak816	common	1	4541415	4542243	promoter-TSS (AT1G13260.1)	-339	AT1G13260.1	RAV1	related to ABI3/VP1 1	protein-coding	0.4312143	8.92E-05	0.000827109	-0.3137027	0.004654641	0.01042143	0.4081143	0.000672657	0.001776021	-0.7449171	5.27E-12	1.34E-10	-0.02310005	0.8439875	0.8889203	0.721817	9.93E-10	5.16E-09
peak817	common	1	4544583	4544847	promoter-TSS (AT1G13270.1)	-174	AT1G13270.1	MAP1C	methionine aminopeptidase 1B	protein-coding	0.3185221	0.1108417	0.2334498	-0.1652406	0.4063083	0.495348	0.3344117	0.1235798	0.1790063	-0.4837627	0.01102022	0.02548087	0.01588958	0.9394654	0.9583216	0.4996523	0.01654795	0.02638517
peak818	common	1	4548371	4548918	exon (AT1G13280.1, exon 2 of 2)	1256	AT1G13280.1	AOC4	allene oxide cyclase 4	protein-coding	0.007316756	0.9507557	0.9749802	0.2835032	0.02332088	0.04309539	0.3660289	0.005736471	0.01216259	0.2761864	0.01890478	0.04019384	0.3587121	0.004290876	0.01102745	0.08252567	0.5311236	0.5896483
peak819	common	1	4554359	4555459	Intergenic	-1969	AT1G13300.1	HRS1	myb-like transcription factor family protein	protein-coding	0.1712097	0.1768172	0.3261326	-0.1464614	0.2525028	0.3344703	-0.5891627	5.80E-06	2.36E-05	-0.3176711	0.008527975	0.02047786	-0.7603724	6.03E-10	7.76E-09	-0.4427013	0.000361326	0.000779794
peak820	common	1	4563075	4563709	promoter-TSS (AT1G13310.1)	-232	AT1G13310.1	AT1G13310	Endosomal targeting BRO1-like domain-containing protein	protein-coding	0.3277679	0.01371524	0.04863887	0.08686262	0.5207591	0.6048603	0.06569207	0.6425647	0.7091208	-0.2409052	0.0641097	0.1122287	-0.2620758	0.05510254	0.09801602	-0.02117055	0.878816	0.8997464
peak821	common	1	4567065	4567929	promoter-TSS (AT1G13330.1)	253	AT1G13320.2	PP2AA3	protein phosphatase 2A subunit A3	protein-coding	0.1219234	0.2865026	0.4550257	0.4809778	7.58E-05	0.000260774	-0.09848516	0.4220868	0.5045246	0.3590544	0.001939664	0.005710235	-0.2204086	0.05966629	0.1047791	-0.579463	2.99E-06	9.09E-06
peak822	common	1	4576043	4578604	promoter-TSS (AT1G13350.3)	-612	AT1G13350.1	AT1G13350	Protein kinase superfamily protein	protein-coding	-0.2465639	0.0001507	0.001277021	-0.4563919	1.84E-11	2.22E-10	-0.3202658	5.48E-06	2.24E-05	-0.2098279	0.000884641	0.002891443	-0.07370187	0.2627775	0.3579863	0.1361261	0.04741546	0.06889448
peak823	common	1	4583897	4584182	Intergenic	-3675	AT1G05007.1	AT1G05007	ncRNA	ncRNA	-0.01718244	0.935464	0.9665681	-0.9012701	1.24E-05	5.06E-05	-1.279949	9.49E-10	7.31E-09	-0.8840877	2.26E-06	1.56E-05	-1.262766	3.21E-11	5.40E-10	-0.3786787	0.03912511	0.05790887
peak824	common	1	4585188	4585795	Intergenic	3170	AT1G13370.1	AT1G13370	Histone superfamily protein	protein-coding	0.2133593	0.08102039	0.1850946	-0.1394397	0.2636207	0.3468658	0.3495509	0.009412184	0.01883167	-0.3527989	0.003036493	0.008399918	0.1361916	0.292355	0.3900209	0.4889906	0.000204029	0.000458428
peak825	common	1	4586395	4586804	Intergenic	2062	AT1G13370.1	AT1G13370	Histone superfamily protein	protein-coding	0.4105969	0.01433125	0.05032524	-0.5645699	0.000629119	0.001753274	-0.092202	0.5989993	0.6705959	-0.9751668	1.05E-09	1.61E-08	-0.5027989	0.003161646	0.008442786	0.4723679	0.004892218	0.008667127
peak826	common	1	4587323	4587652	TTS (AT1G13370.1)	1174	AT1G13370.1	AT1G13370	Histone superfamily protein	protein-coding	0.2056529	0.1129766	0.2368713	-0.1012746	0.4471605	0.5348817	0.5803357	7.00E-05	0.000229531	-0.3069275	0.01597883	0.03491182	0.3746828	0.007720494	0.01839971	0.6816103	2.16E-06	6.70E-06
peak827	common	1	4590455	4591111	promoter-TSS (AT1G13380.1)	-282	AT1G13380.1	AT1G13380	sodium/hydrogen exchanger (DUF1218)	protein-coding	0.0255904	0.8156012	0.8910678	-0.09659716	0.3943188	0.4830715	0.5588082	7.56E-06	3.00E-05	-0.1221876	0.2515226	0.3463178	0.5332178	6.96E-06	3.67E-05	0.6554054	7.84E-08	3.06E-07
peak828	common	1	4592480	4592862	exon (AT1G13390.2, exon 4 of 4)	1780	AT1G13390.1	AT1G13390	translocase subunit seca	protein-coding	0.2794873	0.1361048	0.2713155	-0.4650978	0.01280165	0.02551427	-0.3164295	0.1046167	0.1554111	-0.7445851	3.05E-05	0.000153918	-0.5959169	0.001445393	0.004233393	0.1486682	0.4251146	0.4862426
peak829	common	1	4594014	4594264	exon (AT1G13390.2, exon 1 of 4)	312	AT1G13390.1	AT1G13390	translocase subunit seca	protein-coding	-0.1165376	0.5683286	0.7130847	0.1700018	0.4250394	0.5136017	-0.1257241	0.568101	0.6424177	0.2865395	0.1428349	0.218558	-0.009186502	0.9639569	0.9751037	-0.295726	0.1633888	0.2091936
peak830	common	1	4600398	4601555	promoter-TSS (AT1G13410.1)	-259	AT1G13410.1	AT1G13410	Tetratricopeptide repeat (TPR)-like superfamily protein	protein-coding	-0.2610642	0.04658344	0.1223215	-0.6795483	4.75E-07	2.57E-06	-0.7616689	3.63E-08	2.18E-07	-0.4184841	0.000725291	0.002439788	-0.5006047	8.58E-05	0.000352231	-0.08212068	0.5317446	0.5902425
peak831	common	1	4610538	4611028	promoter-TSS (AT1G13440.2)	95	AT1G13440.1	GAPC2	glyceraldehyde-3-phosphate dehydrogenase C2	protein-coding	-0.01811983	0.8803846	0.9314367	0.2089885	0.09880716	0.1513127	0.1602895	0.2265362	0.2996185	0.2271083	0.0558625	0.09997635	0.1784093	0.1537691	0.2315289	-0.048699	0.7102018	0.7535178
peak832	common	1	4614546	4615972	promoter-TSS (AT1G13450.1)	0	AT1G13450.3	GT-1	Homeodomain-like superfamily protein	protein-coding	-0.2983375	0.001690096	0.009172393	-0.5685064	8.27E-09	6.24E-08	-0.391697	0.000133709	0.000413635	-0.2701689	0.002914547	0.00810714	-0.09335952	0.3256905	0.425443	0.1768094	0.07301497	0.1016456
peak833	common	1	4621681	4622804	promoter-TSS (AT1G13470.1)	-657	AT1G13470.1	AT1G13470	hypothetical protein (DUF1262)	protein-coding	0.1842862	0.06238803	0.1522861	0.1991846	0.05409457	0.08975454	0.6328978	1.56E-08	9.93E-08	0.01489839	0.8804552	0.9144467	0.4486116	3.22E-05	0.000146408	0.4337132	0.000108749	0.000255661
peak834	common	1	4632755	4632957	TTS (AT1G13530.1)	443	AT1G13520.1	AT1G13520	hypothetical protein (DUF1262)	protein-coding	-0.354517	0.1083957	0.2295484	-0.2153888	0.3449676	0.4333493	-0.9253858	5.10E-05	0.000171909	0.1391281	0.4925363	0.5910436	-0.5708688	0.004949251	0.01248904	-0.7099969	0.00076527	0.001559409
peak835	common	1	4637913	4638620	promoter-TSS (AT1G13550.1)	64	AT1G13550.1	AT1G13550	hypothetical protein (DUF1262)	protein-coding	-0.3104151	0.01119065	0.04147797	-0.3479553	0.005894621	0.01284639	-0.165031	0.2162796	0.287787	-0.03754019	0.742176	0.8070226	0.1453841	0.2331327	0.3245486	0.1829243	0.1463738	0.1896325
peak836	common	1	4641931	4642296	promoter-TSS (AT1G13560.2)	-25	AT1G13560.2	AAPT1	aminoalcoholphosphotransferase 1	protein-coding	0.07060124	0.628012	0.7580228	0.3857486	0.01187143	0.02390505	-0.09085607	0.5605893	0.6356652	0.3151474	0.02917455	0.05795029	-0.1614573	0.2735306	0.3701246	-0.4766047	0.002102913	0.003975402
peak837	common	1	4643915	4644589	promoter-TSS (AT1G13570.3)	170	AT1G13570.2	AT1G13570	F-box/RNI-like superfamily protein	protein-coding	-0.3800871	0.01519103	0.05254198	-0.7177833	9.93E-06	4.14E-05	-0.5652876	0.000771224	0.002011049	-0.3376962	0.02301384	0.04752003	-0.1852004	0.2312823	0.3224295	0.1524957	0.3425524	0.4030235
peak838	SNsp	1	4652598	4653593	Intergenic	-1546	AT1G13600.1	bZIP58	basic leucine-zipper 58	protein-coding	0.05982638	0.640933	0.7669341	-0.572413	9.06E-06	3.80E-05	0.766358	2.70E-07	1.40E-06	-0.6322394	1.60E-07	1.47E-06	0.7065316	6.34E-07	4.25E-06	1.338771	5.66E-21	1.48E-19
peak839	common	1	4660668	4661730	promoter-TSS (AT1G13608.1)	421	AT1G13607.1	AT1G13607	Defensin-like (DEFL) family protein	protein-coding	-0.08495267	0.4911445	0.6510521	-1.080185	5.55E-19	2.24E-17	-0.7147085	1.95E-08	1.22E-07	-0.9952325	1.87E-19	1.89E-17	-0.6297558	6.93E-08	5.81E-07	0.3654766	0.001430651	0.002784123
peak840	SNsp	1	4670806	4671627	exon (AT1G13630.3, exon 1 of 3)	1161	AT1G13630.6	AT1G13630	Tetratricopeptide repeat (TPR)-like superfamily protein	protein-coding	-0.2849665	0.03272224	0.09409011	-0.7764779	8.89E-09	6.66E-08	0.2724	0.07114357	0.1115992	-0.4915114	5.17E-05	0.00024382	0.5573665	6.02E-05	0.00025511	1.048878	8.10E-14	7.71E-13
peak841	common	1	4672593	4673501	promoter-TSS (AT1G13630.3)	7	AT1G13630.5	AT1G13630	Tetratricopeptide repeat (TPR)-like superfamily protein	protein-coding	-0.414852	0.001733138	0.009349428	-0.8326635	6.94E-10	6.31E-09	-0.4004209	0.005076707	0.01091175	-0.4178115	0.000516872	0.001821996	0.01443112	0.9110188	0.9390884	0.4322426	0.001037141	0.002066271
peak842	common	1	4679694	4680584	promoter-TSS (AT1G13640.1)	-277	AT1G13640.1	AT1G13640	Phosphatidylinositol 3- and 4-kinase family protein	protein-coding	-0.1097057	0.2593035	0.4246527	-0.07307458	0.4760839	0.5628231	0.5396522	1.18E-06	5.46E-06	0.03663108	0.7043456	0.7771076	0.6493579	7.63E-10	9.57E-09	0.6127268	2.89E-08	1.20E-07
peak843	common	1	4686181	4686509	Intergenic	-1673	AT1G13670.1	AT1G13670	hypothetical protein	protein-coding	-0.04030013	0.8212544	0.8948966	-0.1185424	0.5130459	0.5978933	-0.776789	1.99E-05	7.28E-05	-0.07824226	0.6377016	0.7217957	-0.7364889	1.05E-05	5.29E-05	-0.6582466	0.000109375	0.000257015
peak844	common	1	4692952	4693868	TTS (AT1G05017.1)	128	AT1G13690.1	ATE1	ATPase E1	protein-coding	-0.2485081	0.03067308	0.08959631	-0.3534096	0.003063611	0.007212156	-0.02319034	0.8546182	0.887255	-0.1049015	0.3384098	0.439277	0.2253178	0.05496033	0.09782209	0.3302193	0.006649953	0.01146517
peak845	common	1	4694715	4695429	TTS (AT1G13690.1)	121	AT1G05023.1	AT1G05023	ncRNA	ncRNA	-0.006175552	0.9629446	0.9813646	0.4883666	0.00060185	0.001685702	0.004788025	0.9735988	0.9807956	0.4945422	0.000234485	0.000914626	0.01096358	0.9361688	0.9557345	-0.4835786	0.00093056	0.001869819
peak846	common	1	4696096	4696794	promoter-TSS (AT1G13700.3)	-422	AT1G13700.2	PGL1	6-phosphogluconolactonase 1	protein-coding	-0.0804913	0.5278532	0.6814141	-0.05126841	0.6992408	0.7637166	0.2834144	0.04653221	0.0770088	0.02922289	0.8130162	0.8637067	0.3639057	0.006568333	0.01601642	0.3346828	0.0159333	0.02546218
peak847	SNsp	1	4701614	4702247	TTS (AT1G13710.1)	2764	AT1G13710.1	CYP78A5	cytochrome P450, family 78, subfamily A, polypeptide 5	protein-coding	-0.05712367	0.7535044	0.8477913	-0.5466479	0.003639357	0.008406414	0.6869075	0.001067547	0.002689592	-0.4895242	0.005683534	0.01446221	0.7440312	0.0002014	0.000753661	1.233555	2.01E-09	9.94E-09
peak848	common	1	4709100	4710179	promoter-TSS (AT1G13730.1)	4	AT1G13720.1	AT1G13720	tRNA	tRNA	-0.03807069	0.7432732	0.841383	-0.5288866	1.33E-05	5.40E-05	-0.206834	0.1007284	0.1503712	-0.4908159	2.16E-05	0.00011405	-0.1687634	0.1608581	0.2402914	0.3220525	0.01021794	0.01699887
peak849	common	1	4712259	4713566	promoter-TSS (AT1G13740.1)	-521	AT1G13740.1	AFP2	ABI five binding protein 2	protein-coding	0.3360131	0.000283131	0.00213606	0.2311294	0.01729435	0.03320785	0.5579725	6.11E-08	3.54E-07	-0.1048837	0.2670908	0.3634605	0.2219594	0.02735479	0.05407127	0.3268431	0.001814133	0.003466613
peak850	common	1	4718658	4720251	promoter-TSS (AT1G13755.1)	-100	AT1G13755.1	AT1G13755	Defensin-like (DEFL) family protein	protein-coding	-0.09460471	0.3491522	0.5211521	-0.6953914	1.06E-11	1.32E-10	-0.1437537	0.1875917	0.2550585	-0.6007867	2.01E-10	3.66E-09	-0.04914894	0.6292089	0.7134745	0.5516378	8.57E-08	3.33E-07
peak851	common	1	4724464	4725092	TTS (AT1G13770.4)	234	AT1G13780.2	AT1G13780	F-box/RNI-like/FBD-like domains-containing protein	protein-coding	-0.2646569	0.06603333	0.1585814	-0.1161356	0.4397718	0.5280591	-0.4473243	0.003612485	0.008046201	0.1485213	0.2787542	0.3764523	-0.1826673	0.1946069	0.2808644	-0.3311886	0.02456266	0.03786804
peak852	common	1	4726412	4727318	promoter-TSS (AT1G13790.1)	0	AT1G13790.2	FDM4	XH/XS domain-containing protein	protein-coding	-0.2156515	0.08426238	0.1905034	-0.6329892	5.76E-07	3.05E-06	-0.3788451	0.004470382	0.009728102	-0.4173377	0.000277776	0.00106043	-0.1631936	0.1813329	0.2652693	0.2541441	0.04014899	0.0593052
peak853	common	1	4733435	4734339	promoter-TSS (AT1G13810.1)	-18	AT1G13800.2	FAC19	Tetratricopeptide repeat (TPR)-like superfamily protein	protein-coding	-0.4412632	0.000128305	0.001119426	-0.4585656	0.000136632	0.0004451	-0.3720702	0.002944702	0.006687319	-0.01730244	0.8735197	0.909303	0.06919304	0.5442055	0.6378816	0.08649549	0.4678558	0.5283639
peak854	common	1	4735383	4735602	promoter-TSS (AT1G13820.1)	18	AT1G13820.1	AT1G13820	alpha/beta-Hydrolases superfamily protein	protein-coding	0.05935598	0.7052799	0.8147778	0.1068575	0.5124687	0.5973494	0.09336082	0.5848244	0.6576525	0.04750154	0.7572364	0.8189965	0.03400484	0.8336024	0.8821703	-0.0134967	0.9359236	0.9482396
peak855	SNsp	1	4741098	4741947	promoter-TSS (ENSRNA049492464-T1)	-333	AT1G13830.1	AT1G13830	Carbohydrate-binding X8 domain superfamily protein	protein-coding	0.4083356	0.002796428	0.01379099	-0.4469948	0.00110031	0.002897002	0.8030003	2.08E-07	1.10E-06	-0.8553304	1.30E-10	2.47E-09	0.3946647	0.009066313	0.02110257	1.249995	1.62E-16	2.28E-15
peak856	common	1	4742683	4743037	promoter-TSS (ENSRNA049492465-T1)	-235	AT1G13850.1	AT1G13850	tRNA	tRNA	0.2526691	0.1153671	0.2404288	0.2855693	0.0862022	0.1346083	0.6120224	0.00069649	0.001831448	0.0329002	0.8366024	0.8818623	0.3593533	0.03904692	0.0732316	0.3264531	0.06917957	0.09686173
peak857	common	1	4748312	4749402	promoter-TSS (AT1G13880.2)	-16	AT1G13880.3	AT1G13880	ELM2 domain-containing protein	protein-coding	-0.09352565	0.3306687	0.504159	-0.1647245	0.09823839	0.1506093	-0.2645251	0.01026062	0.02032034	-0.07119885	0.4418824	0.5430819	-0.1709995	0.07566805	0.1282516	-0.09980063	0.3170097	0.3765573
peak858	VNsp	1	4751273	4751498	promoter-TSS (AT1G13890.1)	-47	AT1G13890.1	SNAP30	soluble N-ethylmaleimide-sensitive factor adaptor protein 30	protein-coding	0.04608445	0.8028969	0.8821098	-0.08771149	0.6375823	0.7107825	-1.258721	4.72E-12	4.99E-11	-0.1337959	0.4362426	0.5375593	-1.304806	6.38E-15	2.15E-13	-1.17101	4.34E-12	3.20E-11
peak859	common	1	4752443	4753031	TTS (AT1G13900.1)	1286	AT1G13890.2	SNAP30	soluble N-ethylmaleimide-sensitive factor adaptor protein 30	protein-coding	-0.2659391	0.107378	0.2281441	-0.9781858	2.35E-09	1.95E-08	-1.477793	3.56E-19	9.72E-18	-0.7122467	9.31E-07	7.08E-06	-1.211854	1.43E-16	6.47E-15	-0.4996069	0.000576417	0.001200908
peak860	common	1	4754979	4755826	promoter-TSS (AT1G13910.1)	254	AT1G13900.1	PAP2	Purple acid phosphatases superfamily protein	protein-coding	-0.2121119	0.04706833	0.1233123	-0.335038	0.002448705	0.00591854	-0.4004176	0.000459575	0.001261691	-0.1229261	0.2266135	0.3175082	-0.1883057	0.0747986	0.1269448	-0.06537968	0.5504401	0.6082462
peak861	VNsp	1	4766146	4766403	intron (AT1G13940.2, intron 2 of 4)	578	AT1G13940.1	AT1G13940	T-box transcription factor, putative (DUF863)	protein-coding	-0.05355269	0.8137522	0.8896817	0.2033575	0.3887043	0.4776965	-1.039447	5.77E-06	2.35E-05	0.2569102	0.2365825	0.3291291	-0.9858945	2.60E-06	1.51E-05	-1.242805	1.40E-08	6.12E-08
peak862	common	1	4771135	4771980	Intergenic	1395	AT1G05037.1	AT1G05037	ncRNA	ncRNA	-0.151083	0.1662495	0.3130508	-0.2205977	0.05172787	0.08646035	0.1484571	0.2200455	0.2921575	-0.06951473	0.5083067	0.6062309	0.2995401	0.008203248	0.01937345	0.3690548	0.001671465	0.003216659
SPOpeak72	SPOsp	1	4772711	4773084	promoter-TSS (AT1G05037.1)	55	AT1G05037.1	AT1G05037	ncRNA	ncRNA	0.588830551	2.99E-05	0.000332044	0.927203815	4.74E-10	4.44E-09	0.49561848	0.001180972	0.002946574	0.338373264	0.021424729	0.044749252	-0.093212071	0.537179948	0.631900749	-0.431585335	0.006437007	0.011129646
peak863	common	1	4773365	4773571	promoter-TSS (AT1G05037.1)	34	AT1G13950.1	ELF5A-1	eukaryotic elongation factor 5A-1	protein-coding	-0.1221647	0.4846158	0.6454662	-0.249733	0.1597274	0.2278601	-0.5510119	0.002505235	0.005782864	-0.1275683	0.4296233	0.5311154	-0.4288471	0.01006514	0.02306973	-0.3012788	0.07565695	0.1049483
peak864	common	1	4775318	4775852	promoter-TSS (AT1G13960.1)	-698	AT1G13960.1	WRKY4	WRKY DNA-binding protein 4	protein-coding	0.2581312	0.04325812	0.1156652	-0.1002217	0.4407855	0.528881	0.126476	0.3578875	0.440588	-0.3583529	0.003997012	0.01064735	-0.1316552	0.3199119	0.4190618	0.2266978	0.09210179	0.1253415
peak865	common	1	4776988	4777324	exon (AT1G13960.2, exon 1 of 4)	110	AT1G13960.2	WRKY4	WRKY DNA-binding protein 4	protein-coding	-0.111605	0.5683588	0.7130847	-0.06747344	0.7384194	0.7963907	-1.023919	2.95E-07	1.52E-06	0.04413154	0.8122537	0.8630301	-0.9123141	6.43E-07	4.30E-06	-0.9564457	4.87E-07	1.68E-06
peak866	VNsp	1	4778869	4779166	TTS (AT1G13970.1)	1971	AT1G13960.2	WRKY4	WRKY DNA-binding protein 4	protein-coding	-0.09271683	0.6301829	0.7596272	0.2400072	0.232202	0.3117683	-0.8846982	6.60E-06	2.65E-05	0.332724	0.07091547	0.1221835	-0.7919814	9.94E-06	5.06E-05	-1.124705	2.27E-09	1.11E-08
peak867	common	1	4782203	4782542	intron (AT1G13970.1, intron 1 of 9)	174	AT1G13970.1	AT1G13970	beta-hexosaminidase (DUF1336)	protein-coding	-0.3000498	0.1655178	0.3119275	-0.09491894	0.6717541	0.7399624	-1.052284	2.00E-06	8.81E-06	0.2051309	0.3055986	0.4051708	-0.7522342	0.000137047	0.00053345	-0.9573651	3.22E-06	9.75E-06
peak868	common	1	4787966	4788901	promoter-TSS (AT1G13980.1)	-30	AT1G13980.2	GN	sec7 domain-containing protein	protein-coding	-0.1493679	0.1596246	0.3036781	-0.1451684	0.1918797	0.2661856	0.4295587	0.00036798	0.001031223	0.004199444	0.9677063	0.976625	0.5789266	3.55E-07	2.53E-06	0.5747272	1.21E-06	3.92E-06
peak869	common	1	4796887	4797665	promoter-TSS (AT1G14000.1)	-82	AT1G14000.1	VIK	VH1-interacting kinase	protein-coding	-0.05025116	0.6740123	0.7913269	0.08280826	0.5075965	0.5930437	-0.05575766	0.6669849	0.7307184	0.1330594	0.2546004	0.3497154	-0.005506503	0.9639138	0.9751037	-0.1385659	0.2757282	0.33245
peak870	common	1	4801435	4803237	promoter-TSS (AT1G14010.1)	-384	AT1G14020.1	AT1G14020	O-fucosyltransferase family protein	protein-coding	-0.1412929	0.1007679	0.2178555	-0.09062819	0.3140704	0.4010973	-0.4381139	1.79E-06	7.97E-06	0.05066467	0.5449036	0.6393097	-0.2968211	0.000518512	0.001724527	-0.3474857	0.000102809	0.000242636
peak871	common	1	4809530	4809750	promoter-TSS (AT1G14040.1)	-475	AT1G14040.1	AT1G14040	EXS (ERD1/XPR1/SYG1) family protein	protein-coding	0.3932477	0.080707	0.1845421	-0.2553614	0.2496331	0.3313005	0.3888745	0.1116048	0.1642315	-0.648609	0.002395905	0.006841878	-0.004373151	0.985279	0.9893545	0.6442359	0.005869819	0.01022868
peak872	common	1	4818011	4818332	promoter-TSS (AT1G14060.1)	-59	AT1G14060.1	AT1G14060	GCK domain-containing protein	protein-coding	-0.2518809	0.1790046	0.3290496	-0.7460415	6.77E-05	0.000235751	-0.824876	2.00E-05	7.30E-05	-0.4941605	0.003001554	0.008314414	-0.5729951	0.000951333	0.002932011	-0.07883455	0.6489938	0.6988851
peak873	common	1	4820494	4821028	promoter-TSS (at1g14071)	-212	ENSRNA049757557-T1				-0.5383978	0.002529382	0.01272337	-0.6927465	0.000157703	0.000504952	-0.3752536	0.05295898	0.08632925	-0.1543487	0.3383008	0.4391631	0.1631442	0.3460068	0.4461912	0.3174929	0.07498836	0.1040908
peak874	common	1	4821136	4821892	promoter-TSS (at1g14071)	-925	AT1G14080.1	FUT6	fucosyltransferase 6	protein-coding	-0.1298549	0.366161	0.5380548	-0.02013875	0.8928102	0.919549	-0.591598	8.69E-05	0.000279816	0.1097162	0.4260272	0.527681	-0.4617431	0.000912251	0.002826335	-0.5714593	8.27E-05	0.000198579
peak875	common	1	4827075	4827822	promoter-TSS (AT1G14100.1)	-513	AT1G14100.1	FUT8	fucosyltransferase 8	protein-coding	-0.3738988	0.002317223	0.01186441	-0.3916386	0.002002666	0.004944719	-0.336227	0.01123341	0.02200609	-0.01773984	0.8758221	0.9109644	0.03767178	0.7536428	0.8192753	0.05541162	0.6553138	0.7047715
peak876	common	1	4832473	4832668	promoter-TSS (AT1G05053.1)	-81	AT1G05053.1	AT1G05053	ncRNA	ncRNA	-0.1547846	0.5450362	0.6950298	-0.05480927	0.8362327	0.8752575	-0.8054532	0.002355546	0.00548458	0.09997531	0.6808424	0.7576584	-0.6506686	0.007348157	0.01761406	-0.7506439	0.002962603	0.005460505
peak877	common	1	4837632	4838052	promoter-TSS (AT1G14130.1)	-71	AT1G14130.1	AT1G14130	2-oxoglutarate (2OG) and Fe(II)-dependent oxygenase superfamily protein	protein-coding	-0.281629	0.06391275	0.154895	-0.9597468	3.00E-10	2.91E-09	-0.4420141	0.006330641	0.01326426	-0.6781178	6.62E-07	5.23E-06	-0.1603851	0.2750765	0.3718263	0.5177327	0.000441364	0.000937042
peak878	common	1	4839349	4840424	promoter-TSS (AT1G14140.1)	33	AT1G14150.2	PnsL2	PsbQ-like 2	protein-coding	-0.1284295	0.1738171	0.3225888	-0.05634676	0.5682448	0.6489464	-0.1289654	0.2081588	0.2786524	0.0720827	0.4324068	0.5339806	-0.000535893	0.995537	0.9967203	-0.07261859	0.4679872	0.5284545
peak879	common	1	4842126	4842822	promoter-TSS (AT1G14160.1)	197	ENSRNA049495692-T1				0.8651611	4.29E-16	1.17E-13	1.224162	1.24E-27	1.51E-25	0.284752	0.01012482	0.02007939	0.3590007	0.00156862	0.004749363	-0.5804091	2.15E-07	1.61E-06	-0.9394098	1.37E-15	1.73E-14
peak880	common	1	4854464	4855711	promoter-TSS (AT1G14205.1)	200	AT1G14200.1	AT1G14200	RING/U-box superfamily protein	protein-coding	-0.4505725	1.21E-05	0.000158233	-0.7312344	5.52E-12	7.22E-11	0.083242	0.4715019	0.5527509	-0.2806619	0.003188673	0.008756332	0.5338145	4.37E-07	3.04E-06	0.8144764	6.83E-14	6.56E-13
peak881	common	1	4860724	4861452	promoter-TSS (AT1G14230.1)	-80	AT1G14230.1	AT1G14230	GDA1/CD39 nucleoside phosphatase family protein	protein-coding	-0.1379941	0.2681837	0.4343361	-0.3262508	0.01128384	0.0228624	-0.184549	0.1707887	0.2352664	-0.1882567	0.1145177	0.1819059	-0.04655487	0.7111448	0.7846931	0.1417018	0.2750196	0.3317212
peak882	common	1	4865623	4865955	intron (AT1G14240.3, intron 2 of 8)	783	AT1G14240.3	AT1G14240	GDA1/CD39 nucleoside phosphatase family protein	protein-coding	-0.4080127	0.03661309	0.1024511	-0.7664818	9.78E-05	0.000328576	-0.4250375	0.04212236	0.07066858	-0.3584692	0.03720736	0.07110648	-0.01702482	0.9271145	0.9496193	0.3414443	0.06890098	0.0965044
peak883	SNsp	1	4868816	4869264	exon (AT1G14250.1, exon 2 of 9)	694	AT1G14250.1	AT1G14250	GDA1/CD39 nucleoside phosphatase family protein	protein-coding	-0.5695586	0.001687259	0.009161818	-0.8844546	1.64E-06	7.92E-06	0.3550513	0.09257349	0.1399181	-0.314896	0.04892291	0.08935781	0.9246099	1.13E-06	7.15E-06	1.239506	1.33E-10	7.92E-10
peak884	VNsp	1	4872615	4873596	promoter-TSS (AT1G14260.3)	-12	AT1G14260.3	AT1G14260	RING/FYVE/PHD zinc finger superfamily protein	protein-coding	0.09835122	0.3909831	0.5598541	0.3278724	0.006403602	0.01383001	-0.6450575	5.41E-08	3.16E-07	0.2295212	0.04362492	0.0811098	-0.7434087	3.24E-11	5.44E-10	-0.97293	1.44E-16	2.04E-15
peak885	common	1	4876747	4877509	promoter-TSS (AT1G14280.1)	120	AT1G14270.3	AT1G14270	CAAX amino terminal protease family protein	protein-coding	-0.08620085	0.4493239	0.6142523	-0.179137	0.128926	0.1896553	-0.06853353	0.5797212	0.6530884	-0.09293614	0.3970407	0.4994232	0.01766732	0.8788616	0.9143564	0.1106035	0.3562541	0.417217
peak886	common	1	4881659	4882430	promoter-TSS (AT1G14290.2)	-41	AT1G14290.2	SBH2	sphingoid base hydroxylase 2	protein-coding	-0.1310683	0.2791628	0.4472454	-0.2319295	0.06155505	0.1004609	-0.3604044	0.005057553	0.01087624	-0.1008612	0.3744207	0.476695	-0.2293361	0.05286153	0.09451861	-0.1284749	0.2901991	0.3479758
peak887	common	1	4884850	4885076	promoter-TSS (AT1G14310.1)	12	AT1G14310.1	AT1G14310	Haloacid dehalogenase-like hydrolase (HAD) superfamily protein	protein-coding	-0.4089167	0.03217197	0.09302641	-0.1493836	0.4537667	0.5412156	-0.5246679	0.01003118	0.01992524	0.259533	0.1447389	0.221078	-0.1157513	0.5266952	0.6227269	-0.3752843	0.05030032	0.07267168
peak888	common	1	4887869	4888655	promoter-TSS (AT1G14315.1)	48	AT1G14320.2	SAC52	Ribosomal protein L16p/L10e family protein	protein-coding	0.09149642	0.4157962	0.5839237	0.6189755	2.46E-07	1.40E-06	-0.1791231	0.1339819	0.1916123	0.5274791	3.31E-06	2.19E-05	-0.2706196	0.01661571	0.03522899	-0.7980987	3.46E-11	2.23E-10
peak889	common	1	4892219	4892714	promoter-TSS (AT1G14330.1)	-134	AT1G14330.1	AT1G14330	Galactose oxidase/kelch repeat superfamily protein	protein-coding	-0.6486641	7.37E-05	0.000704161	-1.081794	7.12E-11	7.70E-10	-0.3743403	0.03633194	0.06199234	-0.4331295	0.002346412	0.006718826	0.2743238	0.08092351	0.1355447	0.7074534	9.31E-06	2.63E-05
peak890	common	1	4897162	4897366	promoter-TSS (AT1G14340.1)	-82	AT1G14340.1	AT1G14340	RNA-binding (RRM/RBD/RNP motifs) family protein	protein-coding	0.2169509	0.1850813	0.337484	0.2059044	0.2268357	0.3059768	0.7063036	0.000149089	0.000455816	-0.01104646	0.9460616	0.961472	0.4893528	0.006485901	0.01583413	0.5003992	0.007095624	0.01216645
peak891	common	1	4899871	4900230	TTS (AT1G14345.1)	1005	AT1G14345.1	AT1G14345	NAD(P)-linked oxidoreductase superfamily protein	protein-coding	-0.143602	0.424006	0.5917043	-0.6061686	0.000903785	0.002430747	-0.307374	0.1097866	0.1619255	-0.4625666	0.005849357	0.01481905	-0.163772	0.3580728	0.4589685	0.2987946	0.09924089	0.1338477
peak892	common	1	4902308	4903079	promoter-TSS (AT1G05067.1)	-226	AT1G05067.1	AT1G05067	ncRNA	ncRNA	0.1787916	0.2123907	0.3713643	-0.1922047	0.1893173	0.2631618	0.6785625	3.21E-05	0.000112563	-0.3709963	0.007781074	0.0189784	0.4997709	0.001448104	0.004239526	0.8707672	4.98E-08	2.01E-07
peak893	SNsp	1	4905279	4905977	Intergenic	-2259	AT1G14350.2	FLP	Duplicated homeodomain-like superfamily protein	protein-coding	0.1565964	0.3366516	0.5098326	-0.3024407	0.07201383	0.1151262	1.293191	6.13E-11	5.57E-10	-0.4590372	0.004333325	0.01141065	1.136595	3.01E-09	3.37E-08	1.595632	3.94E-16	5.32E-15
peak894	common	1	4911442	4911774	TTS (AT1G14350.3)	1559	AT1G14360.1	UTR3	UDP-galactose transporter 3	protein-coding	0.06434756	0.7094326	0.8176982	0.6682757	0.00032054	0.000957305	0.157487	0.4047468	0.4873115	0.6039282	0.00059823	0.00206696	0.09313943	0.6036788	0.6915945	-0.5107887	0.007806342	0.01328791
peak895	common	1	4912297	4912493	intron (AT1G14360.1, intron 3 of 6)	772	AT1G14360.1	UTR3	UDP-galactose transporter 3	protein-coding	0.3331636	0.1251241	0.2554615	0.514017	0.02254003	0.04183225	0.2213617	0.343358	0.4256187	0.1808534	0.4042164	0.5068118	-0.111802	0.6199066	0.7054852	-0.2926553	0.2095425	0.2612034
peak896	common	1	4912949	4914233	promoter-TSS (AT1G14360.1)	-424	AT1G14360.1	UTR3	UDP-galactose transporter 3	protein-coding	-0.08199379	0.4086081	0.5766909	-0.1451794	0.1597689	0.227891	0.1768257	0.1075223	0.1590861	-0.06318556	0.5125308	0.609978	0.2588195	0.01240853	0.02743652	0.3220051	0.00271521	0.00503149
peak897	common	1	4921453	4922179	promoter-TSS (AT1G14380.7)	-134	AT1G14380.1	IQD28	IQ-domain 28	protein-coding	0.157943	0.1865996	0.3394126	0.2586965	0.03788097	0.06601655	0.04250552	0.7415015	0.794017	0.1007535	0.3950983	0.4976169	-0.1154375	0.3477493	0.4479343	-0.216191	0.09077766	0.1237926
peak898	common	1	4923046	4923784	promoter-TSS (AT1G14390.1)	-622	AT1G14390.1	AT1G14390	Leucine-rich repeat protein kinase family protein	protein-coding	0.1790601	0.2242976	0.3853906	-0.4777476	0.001247691	0.00323893	0.4788636	0.003601818	0.008024176	-0.6568077	2.85E-06	1.91E-05	0.2998035	0.05711474	0.1008904	0.9566112	1.48E-09	7.48E-09
peak899	common	1	4928327	4929173	promoter-TSS (AT1G14400.1)	62	AT1G14400.1	UBC1	ubiquitin carrier protein 1	protein-coding	-0.1609546	0.1473857	0.2871454	-0.3445992	0.00263486	0.006307891	-0.3325698	0.005189924	0.01112265	-0.1836446	0.08229066	0.1384867	-0.1716152	0.1202391	0.1891593	0.0120294	0.9159336	0.9313707
peak900	common	1	4934006	4936402	exon (AT1G14430.1, exon 1 of 1)	1084	AT1G14430.1	AT1G14430	glyoxal oxidase-related protein	protein-coding	-0.2439218	0.001531396	0.008471533	-0.5075252	5.59E-10	5.17E-09	-0.6820352	2.04E-16	3.85E-15	-0.2636034	0.000695392	0.002352634	-0.4381135	2.84E-08	2.56E-07	-0.1745101	0.03700326	0.05508841
peak901	common	1	4946046	4946486	promoter-TSS (AT1G14453.1)	-855	AT1G14453.1	AT1G14453	hypothetical protein	protein-coding	-0.05219597	0.7180746	0.8235647	-0.1031928	0.4924584	0.5787985	0.1340028	0.4000116	0.4825114	-0.05099683	0.7169521	0.7869349	0.1861988	0.2148713	0.3038623	0.2371956	0.1276189	0.1677147
peak902	common	1	4947307	4948004	promoter-TSS (AT1G14450.1)	15	AT1G14450.2	AT1G14450	NADH dehydrogenase (ubiquinone)s	protein-coding	-0.04382811	0.7158362	0.8220697	-0.1767014	0.1559935	0.2232311	0.4426648	0.001139822	0.002854606	-0.1328732	0.2536348	0.3486443	0.4864929	0.000155514	0.000596445	0.6193662	2.96E-06	9.02E-06
peak903	common	1	4952953	4954247	promoter-TSS (AT1G14460.1)	-316	AT1G14460.1	AT1G14460	AAA-type ATPase family protein	protein-coding	-0.0596731	0.5332842	0.6859789	-0.2151946	0.02967631	0.05321927	0.3178665	0.003008943	0.006821197	-0.1555215	0.09201402	0.1517437	0.3775396	0.00018596	0.00070161	0.5330611	3.00E-07	1.07E-06
peak904	common	1	4958722	4959689	exon (AT1G14490.1, exon 1 of 1)	120	AT1G14490.1	AT1G14490	Putative AT-hook DNA-binding family protein	protein-coding	-0.3024683	0.005785037	0.02443526	0.3006299	0.01076902	0.0219573	-0.3299417	0.005396645	0.01151167	0.6030981	2.91E-08	3.20E-07	-0.02747345	0.8018645	0.858178	-0.6305716	8.61E-08	3.34E-07
SPOpeak73	SPOsp	1	4965900	4966142	TTS (AT1G14518.1)	1472	AT1G14518.1	AT1G14518	ncRNA	ncRNA	0.734691566	1.87E-06	3.29E-05	0.970675127	1.45E-09	1.25E-08	0.329900709	0.041722233	0.070082755	0.235983561	0.141335572	0.216649447	-0.404790856	0.012461139	0.027541039	-0.640774418	0.000137286	0.000317147
peak905	common	1	4970179	4970737	promoter-TSS (AT1G14520.4)	-147	AT1G14520.4	MIOX1	myo-inositol oxygenase 1	protein-coding	0.1280017	0.3279403	0.5012757	0.2472488	0.0680434	0.1096453	-0.3514002	0.01016545	0.02015314	0.1192471	0.3507045	0.4523621	-0.4794019	0.000203946	0.000761944	-0.598649	7.66E-06	2.20E-05
peak906	common	1	4973236	4974221	promoter-TSS (AT1G14530.2)	-2	AT1G14530.1	THH1	tobamovirus multiplication-like protein (DUF1084)	protein-coding	-0.1100435	0.2741354	0.4413631	-0.4816241	2.49E-06	1.16E-05	-0.1912558	0.07711322	0.1196087	-0.3715805	7.79E-05	0.000349975	-0.08121222	0.4188105	0.519835	0.2903683	0.00445983	0.007961942
peak907	common	1	4980174	4981224	promoter-TSS (AT1G14560.3)	71	AT1G14560.3	AT1G14560	Mitochondrial substrate carrier family protein	protein-coding	-0.2073071	0.0516091	0.1320727	-0.6962847	9.08E-11	9.68E-10	-0.6271177	1.93E-08	1.21E-07	-0.4889776	4.88E-07	3.98E-06	-0.4198106	3.73E-05	0.000167351	0.06916699	0.5009254	0.5606169
peak908	common	1	4983480	4983651	promoter-TSS (AT1G14570.4)	-2	AT1G14570.2	AT1G14570	UBX domain-containing protein	protein-coding	0.04679186	0.7788018	0.8659269	0.1529246	0.3746138	0.4638333	-0.2591776	0.1408747	0.1996983	0.1061327	0.5094733	0.6072116	-0.3059695	0.06355638	0.1105659	-0.4121022	0.01572296	0.02515137
peak909	common	1	4987221	4987893	TTS (AT1G14570.4)	-2005	AT1G14580.3	AT1G14580	C2H2-like zinc finger protein	protein-coding	0.3127472	0.01458489	0.05099892	0.02005936	0.8771477	0.9071939	-0.6504634	5.74E-07	2.80E-06	-0.2926878	0.01877435	0.03994534	-0.9632106	1.24E-14	3.95E-13	-0.6705228	1.20E-07	4.55E-07
peak910	SNsp	1	4993837	4995782	promoter-TSS (AT1G05097.1)	65	AT1G05097.1	AT1G05097	ncRNA	ncRNA	-0.07835348	0.4538277	0.6181859	-1.324635	1.45E-37	5.85E-35	-0.114088	0.3122628	0.392832	-1.246282	2.32E-39	2.08E-36	-0.03573449	0.7341094	0.8034165	1.210548	2.64E-31	2.47E-29
peak911	common	1	4998483	4998725	TTS (AT1G14590.1)	-1417	AT1G05107.1	AT1G05107	ncRNA	ncRNA	0.5760076	0.000409869	0.002874655	0.5841212	0.000470151	0.001351127	0.08467294	0.6185426	0.6880699	0.008113694	0.9606649	0.9717319	-0.4913346	0.003370127	0.008927874	-0.4994483	0.003588436	0.006514498
peak912	common	1	5000363	5000934	promoter-TSS (AT1G14590.1)	62	AT1G14590.1	AT1G14590	Nucleotide-diphospho-sugar transferase family protein	protein-coding	-0.1215307	0.3343208	0.507532	-0.2685821	0.0402056	0.069545	0.00419358	0.9757539	0.9823716	-0.1470514	0.2285836	0.3198558	0.1257243	0.332304	0.4324667	0.2727757	0.04266221	0.06269886
peak913	SNsp	1	5005651	5007155	Intergenic	-2766	AT1G14600.1	AT1G14600	Homeodomain-like superfamily protein	protein-coding	-0.007357708	0.9516009	0.9754743	-0.7153162	7.59E-09	5.75E-08	0.3152543	0.01966403	0.03616625	-0.7079585	1.23E-09	1.86E-08	0.322612	0.0120496	0.02679218	1.03057	3.54E-15	4.15E-14
peak914	common	1	5012754	5013783	intron (AT1G14610.1, intron 4 of 20)	1265	AT1G14610.1	TWN2	valyl-tRNA synthetase / valine-tRNA ligase (VALRS)	protein-coding	-0.3013284	0.02641714	0.07976166	0.2934886	0.04421741	0.07554082	-0.62435	1.52E-05	5.69E-05	0.5948169	9.65E-06	5.59E-05	-0.3230217	0.0149754	0.03227179	-0.9178386	1.42E-10	8.43E-10
peak915	common	1	5014505	5014701	promoter-TSS (AT1G14610.1)	-70	AT1G14610.1	TWN2	valyl-tRNA synthetase / valine-tRNA ligase (VALRS)	protein-coding	-0.01480401	0.9363457	0.9670202	-0.2145894	0.263086	0.3462506	0.280781	0.1731353	0.2381332	-0.1997854	0.2671874	0.363496	0.295585	0.1301476	0.2019907	0.4953704	0.01389045	0.0224867
peak916	common	1	5016702	5017140	promoter-TSS (AT1G14620.1)	-213	AT1G14620.1	DECOY	decoy	protein-coding	0.2488322	0.1471229	0.2867959	-0.1150945	0.5148069	0.5994315	0.3754729	0.04719625	0.07796393	-0.3639267	0.03230883	0.0631666	0.1266406	0.4888619	0.5874298	0.4905674	0.008970903	0.01509464
peak917	SNsp	1	5018528	5019356	promoter-TSS (AT1G14630.1)	-858	AT1G14630.1	AT1G14630	XRI1-like protein	protein-coding	0.3229363	0.03434567	0.09765587	-0.3177769	0.04377498	0.07489038	0.9841116	2.32E-08	1.44E-07	-0.6407132	2.91E-05	0.000147652	0.6611753	0.000124294	0.000489071	1.301889	1.75E-13	1.59E-12
peak918	common	1	5023326	5023612	promoter-TSS (AT1G14640.2)	43	AT1G14640.1	AT1G14640	SWAP (Suppressor-of-White-APricot)/surp domain-containing protein	protein-coding	-0.1977292	0.1981603	0.3536447	-0.243196	0.1228147	0.1819993	-0.04289089	0.7982618	0.8412583	-0.04546686	0.7504675	0.813381	0.1548383	0.3151228	0.4140501	0.2003051	0.2051014	0.2562867
peak919	common	1	5027490	5027817	promoter-TSS (AT1G14650.2)	-11	AT1G14650.2	AT1G14650	SWAP (Suppressor-of-White-APricot)/surp domain-containing protein / ubiquitin family protein	protein-coding	-0.03084682	0.8503761	0.9137073	0.9277334	2.94E-07	1.65E-06	-0.04565703	0.7977455	0.8408173	0.9585803	2.61E-08	2.89E-07	-0.01481021	0.9302927	0.9519768	-0.9733905	1.71E-07	6.37E-07
peak920	common	1	5036306	5036531	promoter-TSS (AT1G14660.2)	59	AT1G14660.2	NHX8	Na+/H+ exchanger 8	protein-coding	0.1483983	0.4399313	0.6058129	0.7294285	0.00038814	0.00113751	-0.1830642	0.3676935	0.450026	0.5810302	0.002929343	0.008141711	-0.3314625	0.0855942	0.1420992	-0.9124927	9.64E-06	2.71E-05
peak921	common	1	5040454	5040944	promoter-TSS (AT1G14680.1)	-55	AT1G14680.1	AT1G14680	early endosome antigen	protein-coding	0.2936908	0.02470224	0.07596541	-0.08662908	0.5115472	0.5966798	0.1024206	0.4639247	0.5452932	-0.3803199	0.00261595	0.00739013	-0.1912702	0.1552157	0.2332645	0.1890496	0.1637176	0.2096016
peak922	common	1	5042150	5043650	TTS (AT1G14680.1)	338	AT1G14685.2	BPC2	basic pentacysteine 2	protein-coding	-0.1299916	0.1741182	0.3229733	0.1134098	0.2620105	0.3450772	-0.6663116	3.81E-11	3.56E-10	0.2434014	0.009953589	0.02340006	-0.5363199	1.20E-08	1.18E-07	-0.7797213	5.05E-15	5.77E-14
peak923	common	1	5051340	5051743	promoter-TSS (AT1G14688.1)	243	AT1G05117.1	AT1G05117	ncRNA	ncRNA	-0.142472	0.3745409	0.5451278	-0.01449731	0.9310903	0.9489403	0.3980521	0.02856428	0.05008884	0.1279747	0.4094157	0.5122102	0.5405241	0.001506902	0.004391724	0.4125494	0.0198618	0.03120125
peak924	common	1	5058049	5058288	promoter-TSS (AT1G14700.1)	-415	AT1G14700.4	PAP3	purple acid phosphatase 3	protein-coding	0.2944945	0.1411704	0.2788808	0.1334903	0.5088311	0.5941834	-0.512521	0.01168223	0.02278279	-0.1610042	0.4034171	0.505994	-0.8070155	3.17E-05	0.000144328	-0.6460113	0.000976543	0.001955171
peak925	SNsp	1	5060650	5061270	TTS (AT1G14710.1)	2280	AT1G14700.2	PAP3	purple acid phosphatase 3	protein-coding	0.5193525	0.000328062	0.002400342	-0.2566262	0.07182592	0.1148792	1.013463	1.12E-09	8.56E-09	-0.7759787	2.63E-08	2.91E-07	0.49411	0.002546751	0.006985201	1.270089	4.41E-15	5.07E-14
peak926	common	1	5065060	5065820	promoter-TSS (AT1G14710.1)	-137	AT1G14710.2	AT1G14710	hydroxyproline-rich glycoprotein family protein	protein-coding	-0.09737339	0.4157987	0.5839237	-0.1201467	0.3352523	0.4233017	0.1659128	0.2104975	0.2813816	-0.02277328	0.84474	0.888262	0.2632862	0.0346349	0.06612664	0.2860595	0.02712804	0.04147599
peak927	common	1	5066675	5067123	exon (AT1G14720.1, exon 4 of 4)	-1596	AT1G14710.2	AT1G14710	hydroxyproline-rich glycoprotein family protein	protein-coding	-0.0892837	0.5565318	0.704119	-0.4001995	0.009797291	0.02018747	0.3898681	0.02290269	0.04131254	-0.3109158	0.02976939	0.05893894	0.4791518	0.00286944	0.007759898	0.7900676	1.38E-06	4.42E-06
peak928	SNsp	1	5070589	5071420	Intergenic	-2027	AT1G14730.1	AT1G14730	Cytochrome b561/ferric reductase transmembrane protein family	protein-coding	0.4000411	0.000668901	0.004297044	-0.09793417	0.4116495	0.5005289	1.094852	1.75E-15	2.94E-14	-0.4979753	1.72E-05	9.37E-05	0.6948105	2.45E-07	1.81E-06	1.192786	1.89E-18	3.45E-17
peak929	common	1	5076828	5078431	exon (AT1G14740.1, exon 1 of 2)	352	AT1G14740.1	TTA1	class I heat shock protein, putative (DUF1423)	protein-coding	-0.0582582	0.5309416	0.6839034	0.1352342	0.1675948	0.2370383	-0.02770201	0.7844679	0.8295347	0.1934924	0.035434	0.0682484	0.03055619	0.7489678	0.8157834	-0.1629362	0.10455	0.1403112
SPOpeak74	SPOsp	1	5078423	5078759	promoter-TSS (AT1G14740.1)	-610	AT1G14740.1	TTA1	class I heat shock protein, putative (DUF1423)	protein-coding	0.491544208	0.002869053	0.014068448	0.936807504	8.99E-08	5.62E-07	0.660144637	0.000304551	0.000870565	0.445263296	0.009511514	0.022501786	0.168600429	0.347365962	0.447580196	-0.276662867	0.143218784	0.186000528
peak930	common	1	5082638	5084792	promoter-TSS (AT1G14755.1)	39	AT1G14755.1	AT1G14755	S locus-related glycoprotein 1 (SLR1) binding pollen coat protein family	protein-coding	-0.06062494	0.4634018	0.6267588	-0.07157995	0.4062668	0.495348	-0.2864516	0.001209148	0.003011049	-0.01095501	0.8919688	0.9228281	-0.2258266	0.006593941	0.01606179	-0.2148716	0.01311492	0.02132157
peak931	common	1	5088654	5089259	promoter-TSS (AT1G14770.1)	-58	AT1G14770.1	AT1G14770	RING/FYVE/PHD zinc finger superfamily protein	protein-coding	-0.05303845	0.654984	0.7780654	-0.2736111	0.02430575	0.04470715	0.4128969	0.002047901	0.004832615	-0.2205726	0.0501533	0.09128192	0.4659353	0.000215609	0.000799439	0.686508	9.30E-08	3.59E-07
peak932	VNsp	1	5098085	5098437	promoter-TSS (AT1G14790.1)	9	AT1G14790.1	RDR1	RNA-dependent RNA polymerase 1	protein-coding	0.2198841	0.1884263	0.3417411	0.670588	0.000155552	0.000498783	-0.3739166	0.03143882	0.0546097	0.4507039	0.00781139	0.01903628	-0.5938008	0.000340311	0.001194012	-1.044505	2.92E-09	1.41E-08
peak933	common	1	5104728	5105009	promoter-TSS (AT1G14810.2)	-18	AT1G14810.1	AT1G14810	semialdehyde dehydrogenase family protein	protein-coding	0.1876572	0.2900847	0.4591246	0.5275486	0.004575839	0.01026504	-0.09415788	0.6162546	0.6860425	0.3398914	0.05433413	0.09769349	-0.2818151	0.1145135	0.1816196	-0.6217065	0.000895688	0.00180467
peak934	common	1	5111028	5112048	TTS (AT1G14840.1)	208	AT1G14830.1	DL1C	DYNAMIN-like 1C	protein-coding	-0.3124154	0.004523561	0.02005138	-0.2288916	0.04581363	0.07788091	-0.3520996	0.002980546	0.006760535	0.08352383	0.4222373	0.524249	-0.03968417	0.7143211	0.7870195	-0.123208	0.2757689	0.33245
peak935	common	1	5122988	5124492	promoter-TSS (AT1G14850.1)	-181	AT1G14850.1	NUP155	nucleoporin 155	protein-coding	-0.3604495	0.000483167	0.003288152	-0.289836	0.007421765	0.01578607	0.02450296	0.8310575	0.8678748	0.07061354	0.4750161	0.5750141	0.3849525	0.000282846	0.001014997	0.3143389	0.004584281	0.008163636
peak936	SNsp	1	5126819	5127686	TTS (AT1G14860.1)	2271	AT1G14870.2	PCR2	PLANT CADMIUM RESISTANCE 2	protein-coding	0.3387479	0.003822652	0.01758229	0.01955811	0.8711461	0.902635	1.044997	1.99E-14	2.92E-13	-0.3191898	0.006299641	0.01580755	0.7062492	1.17E-07	9.29E-07	1.025439	5.43E-14	5.29E-13
peak937	common	1	5134139	5134373	promoter-TSS (AT1G14880.1)	-396	AT1G14880.1	PCR1	PLANT CADMIUM RESISTANCE 1	protein-coding	0.184269	0.3535136	0.5254574	-0.1253064	0.5313267	0.6147409	0.5282685	0.01770157	0.03297709	-0.3095754	0.1012847	0.1641977	0.3439995	0.1057649	0.1701109	0.653575	0.002271839	0.004263108
peak938	common	1	5139391	5140558	promoter-TSS (AT1G14900.1)	-507	AT1G14900.1	HMGA	high mobility group A	protein-coding	-0.08137962	0.3920003	0.5609247	0.3065582	0.00256191	0.006158972	-0.003174041	0.975669	0.982334	0.3879378	5.22E-05	0.000246009	0.07820558	0.4270332	0.5278186	-0.3097322	0.003129094	0.005738665
peak939	common	1	5143541	5143870	promoter-TSS (AT1G14910.1)	19	AT1G14910.2	AT1G14910	ENTH/ANTH/VHS superfamily protein	protein-coding	-0.2786549	0.1291127	0.2609059	-0.6427855	0.000553748	0.001565855	0.1550659	0.4500554	0.5317782	-0.3641305	0.02933033	0.05818132	0.4337208	0.02120179	0.04348686	0.7978514	2.86E-05	7.44E-05
SPOpeak75	SPOsp	1	5147918	5148419	promoter-TSS (AT1G14920.1)	-814	AT1G14920.1	GAI	GRAS family transcription factor family protein	protein-coding	0.820268382	4.30E-10	2.67E-08	0.624943171	2.94E-06	1.35E-05	1.602219775	4.23E-24	2.11E-22	-0.195325211	0.14688247	0.223773599	0.781951393	8.81E-07	5.72E-06	0.977276604	1.26E-09	6.44E-09
peak940	common	1	5151516	5152205	TTS (AT1G14930.1)	1244	AT1G14930.1	AT1G14930	Polyketide cyclase/dehydrase and lipid transport superfamily protein	protein-coding	0.3663902	0.003436552	0.01613451	-0.2728033	0.03025027	0.05413096	0.6767529	1.46E-06	6.63E-06	-0.6391935	1.51E-07	1.39E-06	0.3103627	0.02324739	0.04707483	0.9495562	4.78E-12	3.51E-11
peak941	common	1	5153264	5154515	promoter-TSS (AT1G14930.1)	-785	AT1G14930.1	AT1G14930	Polyketide cyclase/dehydrase and lipid transport superfamily protein	protein-coding	0.2827051	0.01987019	0.06444537	-1.00893	2.63E-17	8.08E-16	-0.4193354	0.000843567	0.002177949	-1.291636	8.77E-30	2.97E-27	-0.7020405	5.87E-09	6.13E-08	0.5895951	6.42E-07	2.18E-06
peak942	common	1	5158841	5159359	promoter-TSS (AT1G14950.1)	-831	AT1G14950.1	AT1G14950	Polyketide cyclase/dehydrase and lipid transport superfamily protein	protein-coding	0.1120373	0.4574026	0.621292	-0.5204731	0.00055946	0.00158049	0.4131486	0.01395192	0.02670786	-0.6325104	7.81E-06	4.65E-05	0.3011113	0.05937989	0.1043827	0.9336217	5.12E-09	2.38E-08
peak943	common	1	5159747	5159964	exon (AT1G14960.1, exon 1 of 2)	324	AT1G14960.1	AT1G14960	Polyketide cyclase/dehydrase and lipid transport superfamily protein	protein-coding	0.08399678	0.6881013	0.801891	-0.3330139	0.1143168	0.1709904	0.6319891	0.00824715	0.01678056	-0.4170107	0.03446849	0.06662509	0.5479923	0.01589596	0.0339366	0.965003	2.46E-05	6.48E-05
peak944	common	1	5161210	5161421	TTS (AT1G14970.2)	-1136	AT1G14960.1	AT1G14960	Polyketide cyclase/dehydrase and lipid transport superfamily protein	protein-coding	0.1742637	0.3507384	0.5224991	0.2083028	0.2798368	0.3645298	-0.172775	0.3809844	0.4637348	0.03403917	0.8522445	0.8934667	-0.3470387	0.06412497	0.1113884	-0.3810778	0.04883557	0.07077847
peak945	common	1	5164514	5165840	promoter-TSS (AT1G14970.2)	4	AT1G14970.3	AT1G14970	O-fucosyltransferase family protein	protein-coding	-0.1393486	0.1575016	0.3009155	-0.990913	8.17E-24	6.54E-22	-0.5570716	7.48E-08	4.26E-07	-0.8515644	2.72E-21	3.51E-19	-0.417723	1.20E-05	6.00E-05	0.4338414	5.33E-06	1.56E-05
peak946	common	1	5168382	5168657	promoter-TSS (AT1G15000.1)	55	AT1G15000.1	scpl50	serine carboxypeptidase-like 50	protein-coding	0.2673916	0.08136198	0.1857311	-0.2435577	0.1108824	0.1668329	0.4913045	0.003889705	0.008593255	-0.5109493	0.000435837	0.001573037	0.2239129	0.1707712	0.2523413	0.7348622	6.42E-06	1.86E-05
peak947	common	1	5170556	5171250	promoter-TSS (AT1G15002.1)	-278	AT1G15010.1	AT1G15010	mediator of RNA polymerase II transcription subunit	protein-coding	0.2305155	0.04316577	0.115508	-0.2657434	0.02195645	0.04090001	0.4593562	0.000285274	0.000820284	-0.4962589	7.78E-06	4.64E-05	0.2288407	0.06078433	0.1064435	0.7250996	4.86E-09	2.27E-08
peak948	common	1	5175509	5176552	exon (AT1G15020.3, exon 1 of 13)	399	AT1G15020.3	QSOX1	quiescin-sulfhydryl oxidase 1	protein-coding	-0.1037369	0.3393037	0.5120451	0.05673422	0.6197028	0.6946604	-0.1678714	0.1530569	0.214448	0.1604711	0.133534	0.2069779	-0.06413456	0.5610725	0.6530443	-0.2246056	0.05285393	0.07604686
SPOpeak76	SPOsp	1	5176736	5176983	promoter-TSS (AT1G15030.2)	-380	AT1G15020.2	QSOX1	quiescin-sulfhydryl oxidase 1	protein-coding	0.648855208	0.001487322	0.008278772	0.809265386	0.000149256	0.000481353	1.06945959	4.56E-06	1.89E-05	0.160410177	0.448990328	0.550146462	0.420604382	0.069731719	0.119634512	0.260194204	0.278353641	0.335193991
SPOpeak77	SPOsp	1	5177281	5177529	promoter-TSS (AT1G15030.2)	-75	AT1G15030.2	AT1G15030	hypothetical protein (DUF789)	protein-coding	0.236589353	0.176110185	0.325322968	0.830681344	9.80E-06	4.09E-05	0.418106383	0.030548202	0.05319254	0.594091991	0.000985249	0.003176009	0.18151703	0.329049532	0.428934742	-0.412574961	0.037412344	0.055641222
peak949	common	1	5180600	5181750	TTS (AT1G15050.1)	199	AT1G15040.2	GAT1_2.1	Class I glutamine amidotransferase-like superfamily protein	protein-coding	-0.09757936	0.3684021	0.5399023	0.25607	0.025499	0.04662764	-0.6469955	1.21E-08	7.82E-08	0.3536493	0.000911465	0.00296877	-0.5494161	1.88E-07	1.43E-06	-0.9030655	6.45E-16	8.46E-15
peak950	common	1	5186689	5187212	promoter-TSS (AT1G15060.1)	24	AT1G15060.1	AT1G15060	alpha/beta hydrolase family protein	protein-coding	0.04018849	0.7440862	0.8419321	0.3602093	0.005395352	0.0118703	-0.08675344	0.5114757	0.5903227	0.3200208	0.008465001	0.0203527	-0.1269419	0.3075001	0.4059993	-0.4469627	0.000625645	0.00129562
peak951	common	1	5189437	5189974	promoter-TSS (AT1G15090.1)	55	AT1G15090.1	AT1G15090	tRNA	tRNA	0.3210358	0.003445992	0.01616748	0.6956318	2.29E-09	1.91E-08	0.6686467	6.13E-08	3.55E-07	0.374596	0.000875576	0.002867719	0.3476109	0.003729514	0.009757168	-0.02698513	0.8303901	0.859119
peak952	common	1	5194274	5194901	promoter-TSS (AT1G15100.1)	-373	AT1G15100.1	RHA2A	RING-H2 finger A2A	protein-coding	0.1327327	0.3613708	0.5331802	-0.5686177	9.85E-05	0.000330781	-0.1368397	0.3766612	0.4593396	-0.7013504	3.57E-07	3.02E-06	-0.2695724	0.06674711	0.1152808	0.4317779	0.003447186	0.006276848
peak953	common	1	5195602	5196481	Intergenic	-1827	AT1G15100.1	RHA2A	RING-H2 finger A2A	protein-coding	0.5501417	6.06E-07	1.29E-05	0.07052816	0.5220044	0.6060339	0.2552002	0.0292025	0.0510821	-0.4796136	9.24E-06	5.40E-05	-0.2949415	0.01042541	0.02377782	0.1846721	0.108449	0.1450251
peak954	common	1	5202488	5203127	TTS (AT1G15110.2)	159	AT1G15120.2	AT1G15120	Ubiquinol-cytochrome C reductase hinge protein	protein-coding	0.2237256	0.0506144	0.1301405	0.2747252	0.02027644	0.03812155	-0.119235	0.3244928	0.4055718	0.05099954	0.6513631	0.7331566	-0.3429606	0.003022558	0.008119705	-0.3939601	0.000979643	0.001960236
peak955	common	1	5209378	5210263	TTS (AT1G15140.3)	159	AT1G15130.1	AT1G15130	Endosomal targeting BRO1-like domain-containing protein	protein-coding	-0.2929605	0.01505652	0.05224477	0.1950671	0.1293888	0.1902522	-0.6405439	5.45E-07	2.67E-06	0.4880276	3.69E-05	0.000182036	-0.3475833	0.003082354	0.008258836	-0.835611	3.05E-11	1.99E-10
peak956	common	1	5211861	5212418	promoter-TSS (AT1G15150.1)	210	AT1G15140.1	AT1G15140	FAD/NAD(P)-binding oxidoreductase	protein-coding	-0.2083109	0.1184092	0.2452167	0.1827137	0.1964259	0.2715847	-0.7341715	1.57E-07	8.50E-07	0.3910246	0.002742979	0.007686899	-0.5258606	4.57E-05	0.000200395	-0.9168852	2.41E-11	1.60E-10
peak957	common	1	5219911	5220920	promoter-TSS (AT1G15170.2)	12	AT1G15170.1	AT1G15170	MATE efflux family protein	protein-coding	-0.1163873	0.2725416	0.4397089	0.6693453	6.43E-09	4.94E-08	-0.2134551	0.06165457	0.09853461	0.7857326	2.96E-13	9.85E-12	-0.09706773	0.3622391	0.4629437	-0.8828003	2.38E-14	2.44E-13
peak958	common	1	5227773	5228300	TTS (AT1G15200.4)	1054	AT1G15190.1	AT1G15190	Fasciclin-like arabinogalactan family protein	protein-coding	-0.08992407	0.4667288	0.629361	-0.02938709	0.819402	0.8618382	-0.006865102	0.9593822	0.9702918	0.06053698	0.6129862	0.6992679	0.08305897	0.5104481	0.6076455	0.02252199	0.8637632	0.8872812
peak959	common	1	5242733	5243832	promoter-TSS (AT1G15240.2)	-20	AT1G15230.1	AT1G15230	hypothetical protein	protein-coding	-0.2507499	0.01486217	0.05171434	0.4843556	1.51E-05	6.06E-05	-0.2311012	0.03909877	0.06612819	0.7351055	1.93E-12	5.43E-11	0.01964865	0.8508619	0.8944258	-0.7154568	2.78E-10	1.56E-09
peak960	common	1	5249190	5249555	promoter-TSS (AT1G15260.1)	186	AT1G15250.2	AT1G15250	Zinc-binding ribosomal protein family protein	protein-coding	0.4054863	0.003599037	0.0167687	0.9621353	1.34E-10	1.39E-09	0.2724686	0.07013527	0.1102187	0.556649	0.000138471	0.000578031	-0.1330177	0.3646452	0.4654268	-0.6896667	1.08E-05	3.03E-05
peak961	common	1	5251874	5252688	promoter-TSS (AT1G15280.2)	-4	AT1G15280.2	AT1G15280	CASC3/Barentsz eIF4AIII binding protein	protein-coding	0.1397683	0.1996902	0.3556675	0.3641312	0.001481058	0.003774256	-0.09147944	0.4325775	0.5149007	0.2243628	0.03954433	0.07465986	-0.2312478	0.03738563	0.07057778	-0.4556106	9.29E-05	0.000220712
SPOpeak78	SPOsp	1	5265160	5265383	promoter-TSS (AT1G15290.1)	-116	AT1G15290.1	AT1G15290	Tetratricopeptide repeat (TPR)-like superfamily protein	protein-coding	0.907141659	3.31E-07	7.70E-06	0.94072024	3.39E-07	1.88E-06	0.945247939	1.39E-06	6.34E-06	0.033578581	0.857402511	0.897187657	0.03810628	0.847495203	0.891840882	0.004527699	0.982311036	0.9859425
peak962	common	1	5268197	5269014	TTS (AT1G15310.1)	-3450	AT1G15290.1	AT1G15290	Tetratricopeptide repeat (TPR)-like superfamily protein	protein-coding	0.1323139	0.2740857	0.4413176	0.1161706	0.3544163	0.4430794	-0.04615498	0.7221416	0.7774533	-0.01614328	0.8921094	0.9228955	-0.1784689	0.1487437	0.225708	-0.1623256	0.2046386	0.2558168
peak963	VNsp	1	5271750	5272087	TTS (AT1G15320.1)	140	AT1G15310.1	ATHSRP54A	signal recognition particle 54 kDa subunit	protein-coding	-0.1043379	0.5252277	0.6790444	0.7757729	1.53E-05	6.12E-05	-0.3364603	0.05424269	0.08811555	0.8801108	1.39E-07	1.30E-06	-0.2321224	0.1524205	0.2300019	-1.112233	3.72E-10	2.05E-09
peak964	common	1	5274105	5274361	promoter-TSS (AT1G15330.1)	-38	AT1G15330.1	AT1G15330	Cystathionine beta-synthase (CBS) protein	protein-coding	0.1654606	0.2607699	0.4263267	0.6184537	7.21E-05	0.000249225	-0.2766671	0.07285434	0.1137811	0.4529931	0.00219871	0.006359432	-0.4421277	0.002508718	0.006890972	-0.8951208	7.72E-09	3.51E-08
peak965	common	1	5277256	5277934	promoter-TSS (AT1G15340.2)	94	AT1G15340.2	MBD10	methyl-CPG-binding domain 10	protein-coding	0.4393148	4.55E-05	0.000473221	0.6642282	4.26E-09	3.37E-08	0.2140069	0.06371875	0.1013547	0.2249134	0.04151263	0.07779235	-0.2253079	0.04565216	0.08344288	-0.4502213	0.000133294	0.000308548
peak966	common	1	5281681	5282423	Intergenic	-1216	AT1G15360.1	SHN1	Integrase-type DNA-binding superfamily protein	protein-coding	-0.05699611	0.6145077	0.748819	-0.1217933	0.2974901	0.3835309	0.06410527	0.604632	0.6753993	-0.06479719	0.5510227	0.645022	0.1211014	0.2968328	0.394744	0.1858986	0.1204976	0.1594017
peak967	common	1	5290048	5291216	promoter-TSS (AT1G15380.1)	50	AT1G15380.1	GLYI4	Lactoylglutathione lyase / glyoxalase I family protein	protein-coding	0.3148212	0.007528391	0.03034	-0.5191311	1.07E-05	4.41E-05	-0.333898	0.006498555	0.01357473	-0.8339523	1.96E-13	6.73E-12	-0.6487192	4.28E-08	3.73E-07	0.1852331	0.1180451	0.1564784
peak968	common	1	5293953	5294751	promoter-TSS (AT1G15390.1)	-277	AT1G15390.1	PDF1A	peptide deformylase 1A	protein-coding	-0.08216397	0.4872077	0.6474039	-0.333173	0.006509088	0.01403699	0.4558548	0.000672519	0.001775883	-0.251009	0.02840517	0.056673	0.5380188	2.23E-05	0.000105032	0.7890278	1.60E-09	8.06E-09
peak969	common	1	5297887	5298437	promoter-TSS (ENSRNA049495687-T1)	4	AT1G15405.1	AT1G15405	ncRNA	ncRNA	0.4620671	2.06E-05	0.000243692	0.836183	6.26E-13	9.76E-12	0.4580687	0.000116859	0.00036551	0.3741159	0.001044549	0.003335896	-0.003998397	0.9727016	0.9809259	-0.3781143	0.0023018	0.004313837
peak970	common	1	5303619	5304482	promoter-TSS (AT1G15430.2)	-48	AT1G15430.1	AT1G15430	hypothetical protein (DUF1644)	protein-coding	0.1555578	0.1513143	0.2925617	0.1279559	0.2537367	0.3358309	-0.09273501	0.4225735	0.5049318	-0.02760192	0.7953923	0.8500608	-0.2482928	0.02418245	0.04868104	-0.2206909	0.05244917	0.07551715
peak971	common	1	5309421	5310010	promoter-TSS (AT1G15440.1)	3	AT1G15450.1	AT1G15450	tRNA	tRNA	0.2587947	0.02294703	0.07180603	0.2407522	0.04078521	0.0703948	0.1875597	0.1276845	0.1839962	-0.01804242	0.8729547	0.9088524	-0.07123492	0.5477313	0.6410236	-0.05319249	0.6634594	0.7119362
peak972	common	1	5314998	5315908	promoter-TSS (AT1G15470.1)	-46	AT1G15470.2	AT1G15470	Transducin/WD40 repeat-like superfamily protein	protein-coding	0.07872125	0.5140367	0.6704732	0.1172773	0.3530972	0.4416712	-0.1176034	0.3644466	0.4467145	0.03855601	0.7478195	0.811278	-0.1963247	0.1118267	0.1779603	-0.2348807	0.06865894	0.09618498
peak973	common	1	5324711	5325321	Intergenic	-1121	AT1G15490.1	AT1G15490	alpha/beta-Hydrolases superfamily protein	protein-coding	0.1800025	0.1341686	0.2684673	0.5767736	6.96E-06	2.99E-05	0.512485	0.000140017	0.00043089	0.3967711	0.001277342	0.003974079	0.3324826	0.0103551	0.02363574	-0.06428854	0.6395437	0.690655
peak974	common	1	5325992	5326519	promoter-TSS (AT1G15500.1)	-35	AT1G15500.1	ATNTT2	TLC ATP/ADP transporter	protein-coding	-0.1606608	0.2185789	0.3788455	-0.2655994	0.0479906	0.08101432	-0.05705761	0.6884752	0.7489596	-0.1049385	0.3940114	0.4966421	0.1036032	0.4318196	0.532268	0.2085418	0.1237707	0.1632292
peak975	common	1	5331965	5332531	TTS (AT1G15510.1)	3184	AT1G15510.1	ECB2	Tetratricopeptide repeat (TPR)-like superfamily protein	protein-coding	-0.307887	0.03535699	0.09972765	0.157795	0.3085475	0.395378	-0.5036012	0.00122254	0.003040362	0.465682	0.000929992	0.003021736	-0.1957142	0.1666485	0.2475612	-0.6613962	1.10E-05	3.07E-05
SPOpeak79	SPOsp	1	5339558	5339835	TTS (AT1G15530.1)	-1370	AT1G15520.1	ABCG40	pleiotropic drug resistance 12	protein-coding	0.334120912	0.017981386	0.05993021	0.888303274	4.23E-09	3.35E-08	0.688698595	1.49E-05	5.60E-05	0.554182362	0.000150526	0.000621438	0.354577683	0.021595045	0.044170516	-0.199604679	0.222211385	0.27521667
peak976	common	1	5341615	5342526	promoter-TSS (AT1G15530.1)	-20	AT1G15540.1	AT1G15540	2-oxoglutarate-dependent dioxygenase-like protein	protein-coding	-0.003784273	0.9701498	0.984463	-0.03978086	0.7047187	0.7683981	0.1129326	0.3081017	0.3883312	-0.03599659	0.7146541	0.785039	0.1167169	0.2647133	0.3600589	0.1527134	0.1587789	0.2038606
peak977	SNsp	1	5349061	5349863	Intergenic	-3120	AT1G15550.1	GA3OX1	gibberellin 3-oxidase 1	protein-coding	0.234363	0.1360645	0.2712614	-0.4282506	0.007107869	0.01518101	0.9909387	7.42E-08	4.23E-07	-0.6626136	1.35E-05	7.56E-05	0.7565757	2.20E-05	0.000103947	1.419189	3.10E-15	3.70E-14
peak978	SNsp	1	5350063	5350264	Intergenic	-3821	AT1G15550.1	GA3OX1	gibberellin 3-oxidase 1	protein-coding	-0.2556965	0.4349955	0.6017093	-0.2939448	0.390195	0.4790435	1.128393	0.005206512	0.01115333	-0.03824836	0.9035042	0.9306562	1.384089	0.000286617	0.00102702	1.422338	0.00030794	0.000672101
peak979	common	1	5350443	5351060	Intergenic	-4409	AT1G15550.1	GA3OX1	gibberellin 3-oxidase 1	protein-coding	-0.1997149	0.2108436	0.3694331	-0.5280831	0.001183453	0.003091841	0.2929477	0.103307	0.15372	-0.3283683	0.02707669	0.05444362	0.4926626	0.003176746	0.00847872	0.8210308	1.39E-06	4.44E-06
peak980	common	1	5355479	5358495	TTS (AT1G05173.1)	613	AT1G05173.1	AT1G05173	ncRNA	ncRNA	-0.3030467	0.004548395	0.02013983	-0.7455687	2.17E-11	2.57E-10	-0.7523209	3.95E-11	3.69E-10	-0.4425219	1.91E-05	0.000102553	-0.4492742	2.34E-05	0.000109962	-0.006752271	0.9514109	0.9614618
peak981	common	1	5360181	5360803	Intergenic	-1373	AT1G15570.1	CYCA2;3	CYCLIN A2;3	protein-coding	0.2239261	0.06139574	0.1505633	0.1362359	0.2699696	0.3536859	0.7381005	6.66E-08	3.84E-07	-0.08769022	0.4575721	0.5580415	0.5141744	9.55E-05	0.000387562	0.6018646	8.56E-06	2.44E-05
peak982	common	1	5366301	5367203	promoter-TSS (AT1G15590.1)	-255	AT1G15580.1	IAA5	indole-3-acetic acid inducible 5	protein-coding	0.1679333	0.125401	0.2558612	-0.4739308	1.57E-05	6.29E-05	0.4140561	0.000665034	0.001757918	-0.6418641	6.05E-10	9.86E-09	0.2461227	0.03420695	0.06545124	0.8879869	2.36E-14	2.42E-13
peak983	common	1	5369894	5370123	promoter-TSS (AT1G15610.1)	-669	AT1G15610.2	AT1G15610	transmembrane protein	protein-coding	0.2320917	0.1781911	0.3279925	-0.08865244	0.6130996	0.6891109	0.2926628	0.1203791	0.175083	-0.3207442	0.05512928	0.09886472	0.06057103	0.7377975	0.8063408	0.3813152	0.03795048	0.05635863
peak984	SNsp	1	5378642	5379293	promoter-TSS (AT1G15640.1)	81	AT1G15640.2	AT1G15640	transmembrane protein	protein-coding	-0.1970671	0.1474058	0.2871456	-0.8879171	6.72E-11	7.29E-10	0.1233903	0.4131951	0.4958053	-0.69085	1.88E-08	2.15E-07	0.3204575	0.0211657	0.04342147	1.011307	3.51E-13	3.02E-12
peak985	common	1	5380684	5381577	promoter-TSS (AT1G15660.1)	98	AT1G15660.1	CENP-C	centromere protein C	protein-coding	-0.3717758	0.000753364	0.004733527	-0.2389169	0.03840518	0.06682851	-0.08107747	0.5052898	0.5842678	0.1328589	0.2035858	0.2913775	0.2906983	0.009085721	0.02113821	0.1578394	0.1752203	0.2229448
peak986	SNsp	1	5386717	5389136	Intergenic	-2026	AT1G15670.1	AT1G15670	Galactose oxidase/kelch repeat superfamily protein	protein-coding	0.05316402	0.5321711	0.6849448	-0.8522961	1.92E-23	1.44E-21	0.6166455	2.21E-10	1.84E-09	-0.9054601	1.37E-29	4.49E-27	0.5634815	1.15E-09	1.40E-08	1.468942	2.36E-56	3.04E-53
peak987	common	1	5390417	5391393	exon (AT1G15670.1, exon 1 of 1)	953	AT1G15670.1	AT1G15670	Galactose oxidase/kelch repeat superfamily protein	protein-coding	0.3013897	0.003713304	0.01721031	0.8208701	3.02E-13	4.91E-12	-0.03385793	0.7617808	0.8107379	0.5194804	2.15E-06	1.50E-05	-0.3352476	0.002051358	0.005782475	-0.854728	2.85E-13	2.50E-12
peak988	common	1	5396113	5397031	promoter-TSS (AT1G05177.1)	59	AT1G05177.1	AT1G05177	ncRNA	ncRNA	0.5914441	1.44E-09	7.49E-08	0.2130864	0.03165147	0.05634027	1.004883	1.88E-19	5.29E-18	-0.3783577	0.000111657	0.000477896	0.4134389	0.000178165	0.000674789	0.7917966	1.28E-12	1.02E-11
peak989	common	1	5397595	5399253	promoter-TSS (AT1G15690.1)	-502	AT1G15690.1	AVP1	Inorganic H pyrophosphatase family protein	protein-coding	0.3333286	1.33E-05	0.000170558	0.05126304	0.5172318	0.6017367	0.3775931	6.89E-06	2.76E-05	-0.2820656	0.000238566	0.00092826	0.04426449	0.5880475	0.6771078	0.32633	0.000105786	0.000249092
peak990	common	1	5403986	5404586	promoter-TSS (AT1G15700.1)	156	AT1G15710.1	AT1G15710	prephenate dehydrogenase family protein	protein-coding	-0.04403877	0.7038113	0.8134116	0.176824	0.1442758	0.208721	-0.3922865	0.001344528	0.003308646	0.2208628	0.0499917	0.09102794	-0.3482477	0.002255158	0.006281442	-0.5691105	1.86E-06	5.84E-06
peak991	common	1	5405513	5406221	promoter-TSS (AT1G15720.1)	-158	AT1G15720.1	TRFL5	TRF-like 5	protein-coding	0.025062	0.8316958	0.9015136	0.03366235	0.7839107	0.833731	-0.4778808	0.000117247	0.000366556	0.008600348	0.940671	0.9572798	-0.5029428	1.70E-05	8.26E-05	-0.5115431	2.68E-05	7.00E-05
peak992	common	1	5410513	5410783	promoter-TSS (AT1G15730.1)	179	AT1G05193.1	AT1G05193	ncRNA	ncRNA	0.05095124	0.7443952	0.8421433	0.7361095	1.48E-05	5.95E-05	1.249958	4.97E-11	4.57E-10	0.6851583	2.38E-05	0.000123826	1.199006	6.05E-11	9.62E-10	0.513848	0.00842577	0.01424827
peak993	common	1	5420694	5421380	promoter-TSS (AT1G15750.4)	-4	AT1G15750.2	TPL	Transducin family protein / WD-40 repeat family protein	protein-coding	0.3062023	0.00497636	0.02163097	1.348212	2.16E-28	2.96E-26	0.4463884	0.000213127	0.000630581	1.04201	1.85E-18	1.58E-16	0.1401861	0.2323655	0.3236554	-0.901824	3.33E-12	2.50E-11
peak994	SNsp	1	5423053	5423693	TTS (AT1G15757.1)	1206	AT1G15757.1	AT1G15757	Molecular chaperone Hsp40/DnaJ family protein	protein-coding	0.6156934	7.69E-07	1.56E-05	-0.03410894	0.7825729	0.8325226	1.466443	2.22E-22	8.96E-21	-0.6498023	1.04E-07	9.99E-07	0.8507495	1.27E-08	1.24E-07	1.500552	6.11E-24	2.20E-22
peak995	common	1	5429022	5430075	promoter-TSS (AT1G15772.3)	13	AT1G15772.2	AT1G15772	mediator of RNA polymerase II transcription subunit	protein-coding	0.188158	0.07538407	0.1753675	-0.3859147	0.000264168	0.000804433	-0.2449361	0.02723748	0.04803984	-0.5740727	9.30E-09	1.15E-07	-0.4330942	3.96E-05	0.000176402	0.1409785	0.1808411	0.2292625
SPOpeak80	SPOsp	1	5442286	5442715	intron (AT1G15800.1, intron 1 of 4)	1411	AT1G15800.1	AT1G15800	hypothetical protein	protein-coding	0.720720881	3.89E-08	1.22E-06	0.897475628	6.15E-11	6.72E-10	1.678898641	1.66E-25	9.73E-24	0.176754748	0.197138933	0.28350744	0.95817776	2.48E-09	2.83E-08	0.781423012	2.41E-06	7.42E-06
peak996	common	1	5443435	5444637	promoter-TSS (AT1G15810.1)	-125	AT1G15800.1	AT1G15800	hypothetical protein	protein-coding	-0.01271365	0.8818708	0.9324377	-0.407882	4.50E-06	2.00E-05	0.4845771	5.40E-07	2.65E-06	-0.3951684	2.74E-06	1.84E-05	0.4972908	7.43E-08	6.19E-07	0.8924591	9.64E-21	2.44E-19
peak997	common	1	5446762	5447002	promoter-TSS (AT1G05207.1)	-330	AT1G05207.1	AT1G05207	ncRNA	ncRNA	-0.1027473	0.5226435	0.6769784	0.236675	0.1599324	0.2280612	-0.5566093	0.00091702	0.002347291	0.3394223	0.02860708	0.05702072	-0.453862	0.003312347	0.008804195	-0.7932843	1.05E-06	3.44E-06
peak998	VNsp	1	5449822	5450098	exon (AT1G15830.1, exon 1 of 1)	1234	AT1G15830.3	AT1G15830	hypothetical protein	protein-coding	-0.02157621	0.8863873	0.9357268	0.5904803	0.00026215	0.000798641	-0.4276278	0.007104711	0.01467603	0.6120565	5.24E-05	0.000246571	-0.4060515	0.006146448	0.01511451	-1.018108	1.58E-10	9.29E-10
peak999	common	1	5451107	5451314	promoter-TSS (AT1G15840.1)	-222	AT1G15840.1	AT1G15840	hypothetical protein	protein-coding	0.8087269	6.81E-06	9.73E-05	0.6291494	0.00061249	0.001711091	0.5132892	0.007445153	0.01531638	-0.1795775	0.3310349	0.4316592	-0.2954377	0.1255405	0.1961238	-0.1158602	0.5554443	0.6126604
peak1000	common	1	5454396	5454870	promoter-TSS (AT1G15860.1)	-133	AT1G15860.2	AT1G15860	defective in cullin neddylation protein (DUF298)	protein-coding	0.1079812	0.454521772	0.618886251	0.08453473	0.571702861	0.652311086	0.028421255	0.855346757	0.887843177	-0.02344647	0.868254638	0.905421044	-0.079559945	0.591204176	0.680097395	-0.056113475	0.713982989	0.757095688
peak1001	common	1	5459768	5460569	promoter-TSS (AT1G15885.1)	191	AT1G15880.1	GOS11	golgi snare 11	protein-coding	-0.067691813	0.528802777	0.682143558	0.494227486	1.71E-05	6.77E-05	0.126952719	0.283115336	0.3618335	0.561919299	1.63E-07	1.49E-06	0.194644531	0.0791504	0.133158528	-0.367274767	0.001874818	0.003577306
peak1002	common	1	5469130	5470107	promoter-TSS (AT1G15920.1)	60	AT1G15920.1	AT1G15920	Polynucleotidyl transferase, ribonuclease H-like superfamily protein	protein-coding	-0.623331259	1.76E-06	3.14E-05	-0.293974694	0.032523	0.057727275	-1.016764624	1.41E-13	1.86E-12	0.329356565	0.006763952	0.016803202	-0.393433365	0.001212969	0.003628153	-0.72278993	2.18E-08	9.26E-08
peak1003	common	1	5470652	5471540	promoter-TSS (AT1G15930.1)	-220	AT1G15930.2	AT1G15930	Ribosomal protein L7Ae/L30e/S12e/Gadd45 family protein	protein-coding	0.065413165	0.549950163	0.699135707	-0.091327847	0.415341804	0.503833026	-0.128623737	0.271166255	0.348917717	-0.156741012	0.136153516	0.210189409	-0.194036903	0.078395937	0.132137049	-0.03729589	0.74120757	0.781594476
peak1004	common	1	5473160	5473338	promoter-TSS (AT1G15940.1)	-110	AT1G15940.1	AT1G15940	Tudor/PWWP/MBT superfamily protein	protein-coding	0.006184759	0.979647745	0.98981743	-0.334412493	0.171230353	0.241451999	-0.429385316	0.090141168	0.136842723	-0.340597252	0.131728495	0.204536516	-0.435570075	0.064530508	0.111986754	-0.094972824	0.689437387	0.735059912
peak1005	VNsp	1	5485309	5485817	TTS (AT1G15970.2)	542	AT1G15960.1	NRAMP6	NRAMP metal ion transporter 6	protein-coding	0.098473289	0.534780507	0.686833125	0.633981857	0.00016124	0.00051502	-0.978500763	7.56E-10	5.88E-09	0.535508568	0.000686801	0.002326238	-1.076974052	3.54E-13	8.80E-12	-1.612482619	2.01E-24	7.78E-23
peak1006	common	1	5488894	5489730	promoter-TSS (AT1G15970.2)	167	AT1G15980.1	PnsB1	NDH-dependent cyclic electron flow 1	protein-coding	-0.293977208	0.011868222	0.043404624	0.268252791	0.031970418	0.056819777	-0.527261128	2.32E-05	8.38E-05	0.562229998	9.77E-07	7.39E-06	-0.233283921	0.041300514	0.076808905	-0.795513919	9.05E-11	5.51E-10
peak1007	common	1	5493954	5494747	promoter-TSS (AT1G16000.1)	-158	AT1G15990.1	CNGC7	cyclic nucleotide gated channel 7	protein-coding	0.045475012	0.690227934	0.803552426	-0.266990071	0.021575073	0.040264838	-0.410463656	0.000610482	0.001628319	-0.312465083	0.004053875	0.010773784	-0.455938668	5.09E-05	0.000219958	-0.143473585	0.21084329	0.262666211
peak1008	common	1	5497716	5498352	promoter-TSS (AT1G16010.3)	-4	AT1G16020.2	AT1G16020	vacuolar fusion protein (DUF1712)	protein-coding	-0.158315463	0.141418971	0.279238186	0.680807205	6.70E-09	5.13E-08	-0.188686823	0.105082705	0.156047249	0.839122668	1.68E-14	7.05E-13	-0.03037136	0.779137924	0.839678655	-0.869494028	1.73E-13	1.57E-12
peak1009	common	1	5504151	5504711	promoter-TSS (AT1G16040.3)	104	AT1G16030.1	Hsp70b	heat shock protein 70B	protein-coding	-0.158743063	0.235716286	0.398180094	0.074095323	0.600320279	0.677885877	-0.247130272	0.087352772	0.13309843	0.232838386	0.077117456	0.131095863	-0.088387209	0.5129216	0.610013102	-0.321225595	0.024250984	0.037426687
peak1010	common	1	5508368	5509009	promoter-TSS (AT1G16060.2)	145	AT1G16060.4	ADAP	ARIA-interacting double AP2 domain protein	protein-coding	0.127522699	0.343488082	0.516156966	0.327192978	0.019611076	0.037049527	-0.46071669	0.000980813	0.002494145	0.199670279	0.131468489	0.204240386	-0.588239389	8.25E-06	4.27E-05	-0.787909667	1.03E-08	4.61E-08
peak1011	common	1	5511060	5511342	TTS (AT1G16070.3)	1032	AT1G16060.7	ADAP	ARIA-interacting double AP2 domain protein	protein-coding	-0.208347252	0.217749162	0.37794719	-0.085554099	0.627539946	0.701862391	-0.27777721	0.126888673	0.183015579	0.122793152	0.447904126	0.54891333	-0.069429959	0.679282264	0.756452601	-0.192223111	0.272756083	0.329298988
peak1012	common	1	5514174	5514681	promoter-TSS (AT1G16070.3)	165	AT1G16080.1	AT1G16080	nuclear protein	protein-coding	0.05909556	0.661506364	0.782611222	0.817683473	2.82E-08	1.93E-07	0.049752892	0.734964147	0.788460549	0.758587913	6.52E-08	6.58E-07	-0.009342668	0.946817664	0.963725122	-0.767930581	4.33E-07	1.51E-06
SPOpeak81	SPOsp	1	5518008	5518225	promoter-TSS (AT1G16110.1)	18	AT1G16100.1	AT1G16100	tRNA	tRNA	0.456565224	0.008925973	0.034763783	1.65342264	7.76E-17	2.22E-15	0.762678064	0.000101368	0.000321293	1.196857416	7.48E-10	1.19E-08	0.30611284	0.111259591	0.177235421	-0.890744576	3.16E-05	8.15E-05
peak1013	common	1	5521899	5522112	promoter-TSS (AT1G05217.1)	-109	AT1G05217.1	AT1G05217	ncRNA	ncRNA	-0.640779037	0.00373827	0.017287194	-0.906275296	5.15E-05	0.000184197	-0.876858875	0.000162197	0.000491665	-0.26549626	0.162070485	0.2425767	-0.236079839	0.237840089	0.330144123	0.029416421	0.884866244	0.90468388
peak1014	common	1	5532012	5532446	promoter-TSS (AT1G16150.1)	-69	AT1G16150.1	WAKL4	wall associated kinase-like 4	protein-coding	0.042291025	0.760650219	0.852881237	0.335929011	0.021910049	0.040820944	0.013945056	0.926197973	0.944715627	0.293637986	0.033826032	0.065616842	-0.028345969	0.842406503	0.888071107	-0.321983955	0.031968341	0.048197776
peak1015	VNsp	1	5539379	5540432	promoter-TSS (AT1G16180.1)	97	AT1G16170.1	AT1G16170	ephrin-A3 protein	protein-coding	0.258081617	0.010593765	0.0397402	0.875593038	7.61E-16	1.88E-14	-0.351931229	0.000814246	0.002109638	0.617511422	3.36E-09	4.61E-08	-0.610012845	1.42E-09	1.70E-08	-1.227524267	1.05E-29	7.54E-28
peak1016	common	1	5542760	5543364	promoter-TSS (AT1G16190.1)	-57	AT1G16190.1	RAD23A	Rad23 UV excision repair protein family	protein-coding	0.133567117	0.253721003	0.41855446	0.007443417	0.950900732	0.96360307	-0.086792765	0.488435777	0.569014443	-0.126123701	0.271730786	0.368753242	-0.220359882	0.064900623	0.112553325	-0.094236181	0.444178276	0.504991041
peak1017	common	1	5546876	5547850	promoter-TSS (AT1G16220.1)	390	AT1G16210.1	AT1G16210	coiled-coil protein	protein-coding	-0.238326222	0.027315163	0.081838401	0.548861871	3.40E-06	1.54E-05	-0.301057062	0.01028002	0.0203529	0.787188093	1.43E-12	4.19E-11	-0.06273084	0.569452646	0.660525375	-0.849918933	1.57E-12	1.23E-11
peak1018	common	1	5556182	5557463	promoter-TSS (AT1G16250.1)	-19	AT1G16240.2	SYP51	syntaxin of plants 51	protein-coding	-0.352031441	0.000597048	0.003927158	-0.072927873	0.499796668	0.58545583	-0.516617673	2.50E-06	1.08E-05	0.279103568	0.004537796	0.01188989	-0.164586232	0.100333787	0.162656141	-0.4436898	2.75E-05	7.17E-05
peak1019	common	1	5562181	5564353	promoter-TSS (AT1G16270.3)	-240	AT1G16270.3	AT1G16270	kinase superfamily with octicosapeptide/Phox/Bem1p domain-containing protein	protein-coding	-0.256424679	0.001699264	0.009210036	0.127415088	0.146269501	0.211205381	-0.228309938	0.010476319	0.020699113	0.383839767	3.05E-06	2.03E-05	0.028114741	0.737348613	0.806087377	-0.355725026	7.30E-05	0.000176735
peak1020	common	1	5573476	5574409	promoter-TSS (AT1G16290.2)	16	AT1G16290.2	AT1G16290	transglycosylase	protein-coding	-0.128976669	0.207178216	0.364940696	0.074007758	0.490694069	0.576988268	-0.640292164	2.51E-09	1.81E-08	0.202984427	0.041763768	0.078170682	-0.511315495	2.96E-07	2.15E-06	-0.714299922	1.02E-11	7.18E-11
peak1021	common	1	5580659	5581046	promoter-TSS (AT1G16320.1)	31	AT1G16320.1	AT1G16320	plant/protein (DUF2358)	protein-coding	0.006169524	0.969430734	0.984238036	0.128253456	0.442920809	0.530733332	-0.323712608	0.057072478	0.092052959	0.122083932	0.433782306	0.535134767	-0.329882132	0.038196518	0.071845795	-0.451966064	0.006279992	0.010882788
peak1022	VNsp	1	5584783	5585315	exon (AT1G16330.1, exon 12 of 23)	2412	AT1G16330.1	CYCB3;1	cyclin b3;1	protein-coding	-0.067466995	0.697326175	0.808895227	0.359872045	0.048721098	0.082079617	-0.953974526	6.47E-08	3.74E-07	0.42733904	0.011272974	0.025965231	-0.886507532	4.46E-08	3.87E-07	-1.313846571	2.01E-14	2.08E-13
peak1023	common	1	5587231	5587693	promoter-TSS (AT1G16330.1)	-1	AT1G16330.1	CYCB3;1	cyclin b3;1	protein-coding	-0.084389521	0.563924007	0.709945574	-0.174791024	0.247657499	0.329072369	-0.140051641	0.375133752	0.457882866	-0.090401503	0.519682926	0.616589562	-0.05566212	0.706123784	0.78015411	0.034739384	0.819825684	0.8501072
peak1024	common	1	5590819	5591012	promoter-TSS (AT1G16340.4)	-154	AT1G16340.1	ATKDSA2	Aldolase superfamily protein	protein-coding	0.315938439	0.110428264	0.232798009	0.705175092	0.000859555	0.002326845	0.271699698	0.207776517	0.278267064	0.389236653	0.05805664	0.103235153	-0.044238741	0.83283659	0.881766647	-0.433475394	0.051434087	0.074159104
peak1025	common	1	5596053	5597072	promoter-TSS (AT1G16360.2)	-71	AT1G16370.1	Oct.06	organic cation/carnitine transporter 6	protein-coding	0.109294499	0.345732904	0.51810972	-0.134790753	0.261313741	0.344291407	-0.387556339	0.001561488	0.003785658	-0.244085252	0.032519956	0.063489145	-0.496850838	2.11E-05	0.000100148	-0.252765586	0.036519957	0.054443522
peak1026	common	1	5602856	5603173	exon (AT1G16390.1, exon 1 of 1)	228	AT1G16390.1	Oct.03	organic cation/carnitine transporter 3	protein-coding	-0.530372915	0.003073513	0.014800202	-0.134870643	0.472850173	0.559617572	-1.020210988	4.41E-08	2.62E-07	0.395502271	0.016333607	0.035555189	-0.489838073	0.002654553	0.007243328	-0.885340344	2.88E-07	1.03E-06
peak1027	common	1	5608881	5609138	exon (AT1G16410.2, exon 1 of 2)	202	AT1G16410.2	CYP79F1	cytochrome p450 79f1	protein-coding	0.332180217	0.066655841	0.159810639	0.395377149	0.036070977	0.063300608	-0.485725268	0.009390632	0.018797662	0.063196933	0.728929951	0.796101234	-0.817905484	5.99E-06	3.22E-05	-0.881102417	2.84E-06	8.68E-06
peak1028	common	1	5613771	5614788	promoter-TSS (AT1G16420.1)	-259	AT1G16420.1	MC8	metacaspase 8	protein-coding	-0.011877022	0.908989338	0.949627158	0.229152436	0.034709931	0.06115658	-0.66910707	4.82E-10	3.84E-09	0.241029458	0.017093798	0.036987566	-0.657230048	4.90E-11	7.98E-10	-0.898259505	9.98E-18	1.65E-16
peak1029	common	1	5617243	5617875	promoter-TSS (AT1G16445.1)	-227	AT1G16445.1	AT1G16445	S-adenosyl-L-methionine-dependent methyltransferases superfamily protein	protein-coding	-0.06107381	0.644346938	0.769591035	0.150901439	0.279604031	0.364272837	-0.580164218	3.18E-05	0.000111585	0.211975249	0.105632088	0.169976799	-0.519090408	7.31E-05	0.000303953	-0.731065657	1.23E-07	4.67E-07
peak1030	common	1	5622618	5623186	promoter-TSS (AT1G16460.3)	64	AT1G16470.2	PAB1	proteasome subunit PAB1	protein-coding	0.006142576	0.963391502	0.981369484	0.612446893	1.96E-05	7.66E-05	-0.198100162	0.165501156	0.228997705	0.606304317	6.73E-06	4.07E-05	-0.204242738	0.127531271	0.198638449	-0.810547055	1.67E-08	7.19E-08
peak1031	common	1	5628725	5629343	promoter-TSS (AT1G16489.1)	-21	AT1G16480.1	AT1G16480	Tetratricopeptide repeat (TPR)-like superfamily protein	protein-coding	-0.193344739	0.119001265	0.245937634	0.041290278	0.751576285	0.80731392	-0.110469763	0.413661405	0.496220536	0.234635017	0.051328158	0.093140967	0.082874976	0.508968988	0.606262968	-0.151760041	0.249644266	0.304694179
peak1032	common	1	5630784	5631442	promoter-TSS (AT1G16490.2)	-25	AT1G16490.1	MYB58	myb domain protein 58	protein-coding	-0.03896104	0.79335486	0.876342836	-0.043750382	0.774561459	0.82625762	-0.865461272	1.25E-08	8.07E-08	-0.004789342	0.972925931	0.980182076	-0.826500233	3.85E-09	4.19E-08	-0.82171089	1.32E-08	5.77E-08
peak1033	common	1	5634882	5635484	Intergenic	-3596	AT1G16500.1	AT1G16500	filamentous hemagglutinin transporter	protein-coding	0.197368575	0.207843078	0.365799562	-0.538193197	0.000553275	0.00156516	0.150038703	0.375704572	0.458335589	-0.735561773	6.03E-07	4.83E-06	-0.047329872	0.769672238	0.832228526	0.6882319	1.87E-05	5.02E-05
peak1034	SNsp	1	5640850	5641547	TTS (AT1G16500.1)	-1566	AT1G05233.1	AT1G05233	ncRNA	ncRNA	0.412675275	0.011034585	0.041046986	-0.182545365	0.269532296	0.353292428	1.294931575	2.28E-11	2.19E-10	-0.59522064	0.00022007	0.000865267	0.8822563	3.44E-06	1.96E-05	1.477476941	1.69E-14	1.77E-13
SPOpeak82	SPOsp	1	5642215	5642633	promoter-TSS (AT1G05233.1)	-340	AT1G05233.1	AT1G05233	ncRNA	ncRNA	0.861028496	7.70E-10	4.33E-08	0.748427109	1.64E-07	9.70E-07	1.07142139	8.59E-12	8.79E-11	-0.112601387	0.435796754	0.537041938	0.210392894	0.183872315	0.268090825	0.322994281	0.044761573	0.065403755
peak1035	common	1	5646536	5647383	TTS (AT1G05237.1)	293	AT1G05237.1	AT1G05237	ncRNA	ncRNA	0.488800057	1.15E-05	0.000151979	0.114632959	0.310056456	0.396953832	0.126815173	0.28274332	0.361425206	-0.374167098	0.000704045	0.002378398	-0.361984884	0.00175288	0.005026952	0.012182215	0.917158629	0.932248825
peak1036	common	1	5648510	5648950	promoter-TSS (AT1G16520.1)	94	AT1G16520.1	AT1G16520	interactor of constitutive active ROPs protein	protein-coding	0.001555359	0.991635083	0.995204336	0.379251881	0.015095485	0.029468329	-0.231353563	0.142117612	0.201211391	0.377696521	0.009459717	0.022399794	-0.232908922	0.113581146	0.180348855	-0.610605444	8.14E-05	0.000195613
peak1037	common	1	5667779	5668591	promoter-TSS (AT1G16560.7)	-199	AT1G16560.2	AT1G16560	Per1-like family protein	protein-coding	-0.211579081	0.072752197	0.170820305	0.083099028	0.501702918	0.587355348	-0.566455175	5.21E-06	2.14E-05	0.294678109	0.009201458	0.021883689	-0.354876094	0.001824114	0.005216016	-0.649554203	5.91E-08	2.35E-07
peak1038	common	1	5673085	5673813	promoter-TSS (AT1G16590.1)	151	AT1G16570.1	AT1G16570	UDP-Glycosyltransferase superfamily protein	protein-coding	-0.139060389	0.227483494	0.389155355	0.230003185	0.059552035	0.097616516	-0.417766174	0.000659303	0.001744557	0.369063574	0.001137139	0.003593772	-0.278705785	0.014525443	0.031430159	-0.647769359	8.54E-08	3.32E-07
peak1039	common	1	5678195	5679291	promoter-TSS (AT1G16610.4)	98	AT1G16610.2	SR45	arginine/serine-rich 45	protein-coding	-0.115887443	0.303634533	0.474923814	0.262117615	0.028361204	0.051167708	-0.418081271	0.000488002	0.001332288	0.378005058	0.000698059	0.00236011	-0.302193828	0.006892449	0.016682557	-0.680198886	1.03E-08	4.59E-08
peak1040	VNsp	1	5681875	5682066	TTS (AT1G16630.1)	2939	AT1G16630.1	AT1G16630	transmembrane protein	protein-coding	0.122054486	0.588782401	0.728659273	0.606158493	0.011145112	0.02261686	-0.681201658	0.003123112	0.007052895	0.484104006	0.031578425	0.061973485	-0.803256144	0.000204967	0.000764929	-1.28736015	2.16E-08	9.15E-08
peak1041	common	1	5684666	5685785	promoter-TSS (AT1G16630.1)	-316	AT1G16630.1	AT1G16630	transmembrane protein	protein-coding	-0.021822812	0.807414118	0.885050091	0.18222599	0.053401453	0.088782982	0.038720185	0.692020667	0.752093873	0.204048802	0.02152318	0.044927598	0.060542998	0.512263914	0.609400611	-0.143505805	0.139256422	0.181356792
peak1042	common	1	5686238	5686531	promoter-TSS (AT1G16635.1)	-16	AT1G16635.1	AT1G16635	ncRNA	ncRNA	0.684189584	1.27E-06	2.38E-05	0.681800752	2.43E-06	1.13E-05	0.612519157	6.30E-05	0.000208613	-0.002388833	0.986758094	0.99006888	-0.071670427	0.638223524	0.721278574	-0.069281594	0.656128085	0.705463337
peak1043	VNsp	1	5691472	5691729	TTS (AT1G16650.2)	3657	AT1G16650.2	AT1G16650	S-adenosyl-L-methionine-dependent methyltransferases superfamily protein	protein-coding	0.188746722	0.430979191	0.598279375	0.310883058	0.212362318	0.289558188	-0.74069009	0.002494511	0.005761978	0.122136336	0.606711496	0.69407408	-0.929436812	6.49E-05	0.000273197	-1.051573148	1.46E-05	3.98E-05
peak1044	common	1	5697030	5697524	promoter-TSS (AT1G16670.1)	61	AT1G16670.1	AT1G16670	Protein kinase superfamily protein	protein-coding	-0.252451633	0.073170594	0.171626922	-0.256431789	0.078809532	0.124581007	0.09600009	0.539524924	0.616147736	-0.003980156	0.976101473	0.982481844	0.348451723	0.015814659	0.033781701	0.35243188	0.018231192	0.02886827
peak1045	common	1	5705014	5706247	promoter-TSS (AT1G16690.1)	-267	AT1G16690.1	AT1G16690	Enhancer of polycomb-like transcription factor protein	protein-coding	-0.2689173	0.022438422	0.070589174	0.158006926	0.207149302	0.283819303	-0.714859171	8.81E-09	5.86E-08	0.426924226	0.000211704	0.000837804	-0.445941871	9.39E-05	0.000382095	-0.872866097	7.89E-13	6.49E-12
peak1046	VNsp	1	5709462	5710236	TTS (AT1G16690.1)	225	AT1G16700.1	AT1G16700	Alpha-helical ferredoxin	protein-coding	-0.134734842	0.284668024	0.453123506	0.583594195	2.00E-05	7.79E-05	-0.649938514	1.05E-06	4.87E-06	0.718329037	2.29E-08	2.58E-07	-0.515203672	3.53E-05	0.000159247	-1.233532709	9.12E-20	2.01E-18
peak1047	common	1	5713483	5714313	promoter-TSS (AT1G16710.10)	-44	AT1G16710.8	HAC12	histone acetyltransferase of the CBP family 12	protein-coding	-0.014766042	0.894975504	0.940798031	-0.115916687	0.31746475	0.404655773	-0.162169745	0.177593925	0.24329641	-0.101150645	0.352322234	0.45399469	-0.147403703	0.193497243	0.279614967	-0.046253058	0.693615809	0.738573052
peak1048	VNsp	1	5722261	5723145	promoter-TSS (AT1G16720.2)	-188	AT1G16720.1	HCF173	high chlorophyll fluorescence phenotype 173	protein-coding	0.269131813	0.043792896	0.11685122	0.437019221	0.00177156	0.004430296	-0.751611066	3.62E-08	2.17E-07	0.167887407	0.211750165	0.300788441	-1.020742879	6.45E-15	2.18E-13	-1.188630287	5.04E-18	8.62E-17
peak1049	common	1	5727171	5727834	promoter-TSS (AT1G16740.1)	-96	AT1G16730.1	UP6	hypothetical protein	protein-coding	0.151831613	0.1558291	0.298549457	0.142186592	0.200517466	0.276374479	0.112768384	0.331152926	0.412579103	-0.00964502	0.927265139	0.947797537	-0.039063228	0.724575749	0.795471987	-0.029418208	0.797790756	0.831478657
peak1050	common	1	5732651	5732881	promoter-TSS (AT1G16750.2)	788	AT1G05263.1	AT1G05263	ncRNA	ncRNA	0.163734615	0.287554042	0.456168994	0.312718148	0.052226833	0.087160181	0.419751148	0.014186609	0.027099286	0.148983534	0.331658604	0.432301393	0.256016533	0.118501663	0.186810552	0.107033	0.530671649	0.589178305
peak1051	VNsp	1	5737237	5739322	TTS (AT1G16760.1)	334	AT1G16770.3	AT1G16770	hypothetical protein	protein-coding	-0.04584624	0.597321495	0.735521378	0.511084807	4.20E-08	2.78E-07	-0.805982334	4.63E-19	1.25E-17	0.556931048	2.20E-10	3.95E-09	-0.760136093	2.81E-19	2.05E-17	-1.317067141	3.36E-47	1.78E-44
peak1052	common	1	5744195	5745137	promoter-TSS (AT1G16780.2)	-30	AT1G16780.2	VHP2;2	Inorganic H pyrophosphatase family protein	protein-coding	-0.276195651	0.008493451	0.033381691	-0.010928756	0.921768402	0.941992433	-0.150552126	0.189882618	0.257704359	0.265266895	0.010023581	0.02354851	0.125643525	0.239649112	0.332208249	-0.13962337	0.216943556	0.269468658
peak1053	common	1	5755092	5755927	promoter-TSS (AT1G16810.2)	-41	AT1G16800.2	AT1G16800	P-loop containing nucleoside triphosphate hydrolases superfamily protein	protein-coding	-0.200108435	0.07623965	0.176754694	-0.062480974	0.596865851	0.674871498	-0.370982728	0.002146875	0.005041381	0.137627461	0.206192028	0.29433181	-0.170874294	0.126569908	0.197409654	-0.308501755	0.008455933	0.014295757
peak1054	common	1	5758179	5758982	promoter-TSS (AT1G16820.2)	3	AT1G16820.4	AT1G16820	vacuolar ATP synthase catalytic subunit-related / V-ATPase-related / vacuolar proton pump-like protein	protein-coding	0.206133599	0.050633771	0.130157872	0.278675476	0.012072231	0.024258397	-0.017085503	0.880389857	0.908525347	0.072541877	0.497157616	0.595515514	-0.223219102	0.041415864	0.076974864	-0.295760979	0.010002615	0.016675604
peak1055	common	1	5763720	5764388	promoter-TSS (AT1G16840.4)	55	AT1G16840.2	AT1G16840	hypothetical protein	protein-coding	-0.031335997	0.803825234	0.882663503	6.28E-05	0.999616394	0.999664841	-0.863728674	2.69E-11	2.56E-10	0.031398772	0.796020072	0.850599595	-0.832392677	4.85E-12	9.61E-11	-0.863791449	5.00E-12	3.65E-11
peak1056	common	1	5773045	5773585	promoter-TSS (AT1G16870.1)	7	AT1G16870.1	AT1G16870	mitochondrial 28S ribosomal protein S29-like protein	protein-coding	-0.00100338	0.992788971	0.995604831	0.160256313	0.168116524	0.237662123	0.292961395	0.017619027	0.032850005	0.161259693	0.139539993	0.214422715	0.293964775	0.011796344	0.026302763	0.132705081	0.275694176	0.332437683
peak1057	VNsp	1	5775929	5776332	promoter-TSS (AT1G05277.1)	-970	AT1G05277.1	AT1G05277	ncRNA	ncRNA	0.161155414	0.387657567	0.557261128	0.700454034	0.000442373	0.00127842	-0.551014782	0.004308742	0.009417072	0.539298619	0.004507014	0.011816737	-0.712170196	0.000101373	0.000408701	-1.251468816	1.80E-10	1.05E-09
peak1058	common	1	5778268	5778758	promoter-TSS (AT1G16890.2)	16	AT1G16890.2	UBC36	ubiquitin-conjugating enzyme 36	protein-coding	0.197900299	0.201453833	0.35771303	-0.023744898	0.880510722	0.909742038	-0.439011758	0.006283192	0.013178225	-0.221645197	0.139589602	0.214465226	-0.636912057	3.09E-05	0.000141298	-0.41526686	0.007747163	0.013196903
peak1059	common	1	5782393	5782924	promoter-TSS (AT1G16900.1)	-225	AT1G16900.1	EBS3	Alg9-like mannosyltransferase family	protein-coding	0.409588648	0.000464198	0.00318426	0.291745166	0.014997644	0.029302487	0.268980964	0.032715485	0.056555907	-0.117843482	0.311503971	0.411127858	-0.140607684	0.251522478	0.345625654	-0.022764202	0.855980011	0.880560951
SPOpeak83	SPOsp	1	5789226	5789412	promoter-TSS (AT1G16920.1)	-7	AT1G16920.1	RABA1b	RAB GTPase homolog A1B	protein-coding	0.059236987	0.728424577	0.831092769	1.240978366	1.03E-10	1.08E-09	0.962325631	1.81E-06	8.05E-06	1.181741379	1.14E-10	2.19E-09	0.903088644	2.98E-06	1.72E-05	-0.278652735	0.189612213	0.239089367
peak1060	common	1	5796237	5797246	TTS (AT1G16950.1)	862	AT1G16950.1	AT1G16950	transmembrane protein	protein-coding	0.020418145	0.875284587	0.928137221	-0.393067227	0.002768368	0.006591564	-0.307558092	0.025153784	0.044836142	-0.413485372	0.000706107	0.002383024	-0.327976237	0.010707591	0.024308552	0.085509136	0.51001132	0.569149464
peak1061	common	1	5798208	5798716	Intergenic	-1279	AT1G16960.1	AT1G16960	Ubiquitin domain-containing protein	protein-coding	0.195707238	0.19165087	0.345765852	-0.162019106	0.283947746	0.368953262	0.201820228	0.214795893	0.286034105	-0.357726344	0.012444994	0.028196992	0.00611299	0.968584638	0.978121125	0.363839333	0.020075992	0.031516131
peak1062	common	1	5805586	5806043	promoter-TSS (AT1G16970.1)	-3	AT1G16970.1	KU70	ATP-dependent DNA helicase 2 subunit Ku70-like protein	protein-coding	-0.351256082	0.018209116	0.060474312	-0.370269936	0.015775522	0.030639319	-0.039610899	0.809403112	0.850844354	-0.019013853	0.889955906	0.921115757	0.311645183	0.037021926	0.070012869	0.330659037	0.031826119	0.048011416
peak1063	common	1	5819952	5820709	TTS (AT1G17010.1)	250	AT1G17020.1	SRG1	senescence-related gene 1	protein-coding	-0.12946641	0.354747547	0.526659115	-0.219629695	0.124622465	0.184215197	-0.819005316	1.29E-08	8.35E-08	-0.090163286	0.489891089	0.588314092	-0.689538906	1.63E-07	1.26E-06	-0.599375621	8.97E-06	2.54E-05
peak1064	common	1	5821816	5822394	promoter-TSS (AT1G17030.1)	-204	AT1G17030.1	AT1G17030	hypothetical protein	protein-coding	0.220641508	0.193201955	0.347712964	-0.058900069	0.732017059	0.791056876	-0.881521584	2.59E-07	1.35E-06	-0.279541578	0.08729796	0.145402646	-1.102163092	1.21E-11	2.21E-10	-0.822621514	6.28E-07	2.14E-06
peak1065	common	1	5823823	5825220	promoter-TSS (AT1G17040.3)	-250	AT1G17040.3	SHA	SH2 domain protein A	protein-coding	-0.637429725	7.91E-11	6.28E-09	-0.509600053	8.19E-07	4.21E-06	0.11049663	0.320889769	0.401798623	0.127829673	0.168018554	0.249866295	0.747926355	1.75E-13	4.60E-12	0.620096682	6.13E-09	2.83E-08
peak1066	common	1	5828399	5828931	promoter-TSS (AT1G17050.1)	-250	AT1G17050.1	SPS2	solanesyl diphosphate synthase 2	protein-coding	-0.206847859	0.183810758	0.335809869	0.07346147	0.655387676	0.725380534	-0.209419349	0.21473997	0.286011545	0.28030933	0.066110963	0.115243187	-0.00257149	0.986936511	0.990681454	-0.28288082	0.088270524	0.120732732
peak1067	common	1	5837323	5838479	promoter-TSS (AT1G05287.1)	-10	AT1G05287.1	AT1G05287	ncRNA	ncRNA	-0.118263165	0.237955006	0.400911537	-0.002816683	0.978546249	0.984318398	-0.249394917	0.020539089	0.037585795	0.115446482	0.235124382	0.327542297	-0.131131753	0.191437965	0.277260545	-0.246578234	0.018746435	0.02960915
peak1068	common	1	5841663	5841898	promoter-TSS (AT1G17080.1)	-35	AT1G17080.1	AT1G17080	Ribosomal protein L18ae family	protein-coding	-0.232947018	0.216532139	0.376404732	-0.378363676	0.048615693	0.081935491	-0.590578138	0.002808372	0.006408046	-0.145416659	0.399200618	0.501650764	-0.35763112	0.045596109	0.08336997	-0.212214461	0.244766253	0.299484515
peak1069	common	1	5844214	5845223	promoter-TSS (AT1G17090.1)	72	AT1G17100.1	HBP1	SOUL heme-binding family protein	protein-coding	0.17940793	0.061607963	0.150958166	0.511595335	4.58E-07	2.48E-06	-0.016105882	0.87560415	0.904732728	0.332187405	0.000602697	0.002079192	-0.195513813	0.046806509	0.085265781	-0.527701217	3.58E-07	1.26E-06
peak1070	common	1	5851548	5852094	promoter-TSS (AT1G17110.3)	-39	AT1G17120.1	CAT8	cationic amino acid transporter 8	protein-coding	0.32082195	0.003348719	0.015804545	0.948492251	9.74E-16	2.36E-14	0.563782541	3.68E-06	1.55E-05	0.627670301	4.10E-08	4.34E-07	0.242960591	0.039834961	0.074445664	-0.38470971	0.002328862	0.004359011
peak1071	common	1	5853907	5854532	TTS (AT1G17120.1)	126	AT1G17130.2	AT1G17130	coiled-coil protein (DUF572)	protein-coding	-0.14264976	0.243892058	0.408082122	-0.171201347	0.175285369	0.246334477	-0.366499128	0.00489491	0.010554725	-0.028551587	0.80563435	0.858433952	-0.223849368	0.062798275	0.109385413	-0.195297781	0.116056029	0.15408919
peak1072	common	1	5862473	5862906	promoter-TSS (AT1G17145.2)	54	AT1G17145.2	AT1G17145	RING/U-box superfamily protein	protein-coding	-0.248907585	0.102979752	0.221042776	-0.779907768	4.02E-07	2.20E-06	-0.43804567	0.006986105	0.014472406	-0.531000184	0.00012737	0.000536907	-0.189138085	0.201192737	0.288412597	0.341862099	0.021988627	0.034221853
peak1073	common	1	5863556	5865242	promoter-TSS (AT1G17147.1)	-340	AT1G17147.1	AT1G17147	VQ motif-containing protein	protein-coding	0.152345666	0.101454781	0.218780762	-0.68790861	1.30E-13	2.27E-12	-0.112440997	0.256193485	0.332792901	-0.840254276	9.94E-22	1.33E-19	-0.264786663	0.004949171	0.012489036	0.575467613	9.56E-10	4.98E-09
peak1074	common	1	5865713	5865998	exon (AT1G17150.1, exon 1 of 4)	148	AT1G17150.1	AT1G17150	Pectin lyase-like superfamily protein	protein-coding	0.179727207	0.411487289	0.579565101	-0.659403025	0.002458595	0.005940356	0.107648376	0.648632428	0.714531073	-0.839130232	4.59E-05	0.000219903	-0.072078831	0.749115115	0.815900833	0.7670514	0.000627368	0.001299058
peak1075	common	1	5873178	5873762	TTS (AT1G17180.1)	1446	AT1G17180.1	GSTU25	glutathione S-transferase TAU 25	protein-coding	0.286151643	0.027694503	0.082746651	0.405800278	0.002945691	0.006970342	0.285387275	0.044266884	0.073756692	0.119648635	0.364022664	0.465755791	-0.000764368	0.995560983	0.996720297	-0.120413003	0.401595014	0.462649295
peak1076	common	1	5876327	5877366	TTS (AT1G17190.1)	-1544	AT1G17200.1	AT1G17200	Uncharacterized protein family (UPF0497)	protein-coding	0.069766168	0.553509167	0.702062615	-0.301255971	0.012043509	0.024211396	-0.166489301	0.185141912	0.252276181	-0.371022139	0.001003114	0.003222522	-0.23625547	0.046720122	0.085145999	0.13476667	0.265399848	0.321546618
peak1077	common	1	5884404	5885445	promoter-TSS (AT1G17220.1)	-83	AT1G17220.1	FUG1	Translation initiation factor 2, small GTP-binding protein	protein-coding	-0.135841442	0.195798962	0.350890379	0.224274717	0.04528036	0.077120507	-0.028153783	0.806695152	0.848633481	0.360116158	0.000613836	0.002112743	0.107687659	0.320316686	0.419379093	-0.2524285	0.028392796	0.043227104
peak1078	common	1	5895692	5896058	promoter-TSS (AT1G17232.1)	524	AT1G17235.1	RTFL11	ROTUNDIFOLIA like 11	protein-coding	0.023095355	0.871339576	0.926095643	0.273012852	0.067117359	0.108390044	-0.16926936	0.265963498	0.343100395	0.249917498	0.073190422	0.125359937	-0.192364715	0.177788398	0.26089793	-0.442282213	0.003043682	0.005598941
peak1079	common	1	5899710	5900423	promoter-TSS (AT1G17255.1)	84	AT1G17255.2	AT1G17255	ncRNA	ncRNA	-0.287294825	0.028575169	0.084874051	-0.282184963	0.036669053	0.064208184	-0.77153017	1.71E-08	1.08E-07	0.005109861	0.966430053	0.975745839	-0.484235346	8.68E-05	0.000355639	-0.489345207	0.000123096	0.000286451
peak1080	VNsp	1	5911244	5911874	exon (AT1G17270.2, exon 1 of 4)	136	AT1G17270.1	AT1G17270	O-fucosyltransferase family protein	protein-coding	-0.354948037	0.01351712	0.048096611	0.477735576	0.002117926	0.005196965	-0.722737428	1.67E-06	7.49E-06	0.832683613	3.03E-09	4.21E-08	-0.367789392	0.006584189	0.016043713	-1.200473005	4.50E-16	6.03E-15
peak1081	common	1	5916458	5916818	TTS (AT1G17280.3)	3226	AT1G17280.8	UBC34	ubiquitin-conjugating enzyme 34	protein-coding	0.197684458	0.198204232	0.353677886	0.82165849	6.41E-07	3.37E-06	-0.165313219	0.308217505	0.388424523	0.623974032	7.53E-05	0.000339587	-0.362997676	0.018930502	0.039372238	-0.986971708	2.76E-09	1.34E-08
peak1082	common	1	5920016	5920495	promoter-TSS (AT1G17280.3)	-31	AT1G17280.9	UBC34	ubiquitin-conjugating enzyme 34	protein-coding	-0.058844314	0.665367185	0.785153065	-0.329693774	0.017114392	0.032902112	-0.120786354	0.409284671	0.491770797	-0.27084946	0.033613557	0.065272176	-0.06194204	0.649314928	0.730452744	0.20890742	0.131318592	0.172105426
peak1083	common	1	5921676	5923047	promoter-TSS (AT1G17290.1)	29	AT1G17290.1	AlaAT1	alanine aminotransferas	protein-coding	-0.134447849	0.148995428	0.289379862	-0.554919704	8.26E-09	6.24E-08	-0.55092204	2.64E-08	1.62E-07	-0.420471855	2.91E-06	1.94E-05	-0.416474191	7.22E-06	3.80E-05	0.003997664	0.966765715	0.973607485
peak1084	common	1	5927992	5928934	TTS (AT1G17300.1)	230	AT1G17310.1	AT1G17310	MADS-box transcription factor family protein	protein-coding	0.000699647	0.995166495	0.996785003	-0.468643456	5.65E-05	0.000200446	-0.362984767	0.002843586	0.006476168	-0.469343103	1.36E-05	7.60E-05	-0.363684414	0.001358894	0.004013658	0.105658689	0.355855672	0.416868738
peak1085	common	1	5932726	5934525	promoter-TSS (AT1G17340.1)	-155	AT1G17340.1	AT1G17340	Phosphoinositide phosphatase family protein	protein-coding	-0.129595634	0.167965777	0.315187872	-0.515950871	1.13E-07	6.92E-07	-0.370711399	0.000236251	0.000690875	-0.386355237	2.13E-05	0.000112601	-0.241115765	0.010881608	0.024619273	0.145239472	0.138083049	0.179930889
peak1086	VNsp	1	5938182	5938853	exon (AT1G17340.1, exon 16 of 16)	-1775	AT1G17345.1	AT1G17345	SAUR-like auxin-responsive protein family	protein-coding	0.077320975	0.57884969	0.721342222	0.09071949	0.525365224	0.609215805	-0.878374497	4.68E-10	3.74E-09	0.013398515	0.920027219	0.942921652	-0.955695471	3.63E-13	9.01E-12	-0.969093986	7.70E-13	6.36E-12
SPOpeak84	SPOsp	1	5944822	5945086	TTS (AT1G17350.2)	-1494	AT1G17360.1	AT1G17360	LOW protein: protein phosphatase 1 regulatory subunit-like protein	protein-coding	0.685256033	1.66E-05	0.000203486	1.263720356	1.92E-13	3.23E-12	1.377478296	2.08E-13	2.67E-12	0.578464323	0.000727161	0.002444882	0.692222263	0.000213761	0.000794014	0.113757941	0.565438588	0.622353433
peak1087	common	1	5945475	5946575	promoter-TSS (AT1G17360.1)	-423	AT1G17360.1	AT1G17360	LOW protein: protein phosphatase 1 regulatory subunit-like protein	protein-coding	0.386845971	0.00065283	0.004212671	0.234966238	0.046014878	0.078158627	0.317309716	0.010158577	0.02014145	-0.151879733	0.185254832	0.269934906	-0.069536255	0.56383471	0.655667572	0.082343478	0.508409633	0.567638351
peak1088	common	1	5954899	5955364	promoter-TSS (AT1G17370.2)	12	AT1G17370.1	UBP1B	oligouridylate binding protein 1B	protein-coding	0.250440341	0.037685148	0.104637879	-0.112132917	0.357138617	0.445969391	0.353131188	0.007533494	0.015479598	-0.362573258	0.001789433	0.005328016	0.102690848	0.418494908	0.519568227	0.465264106	0.000282286	0.000619713
peak1089	common	1	5957320	5958595	promoter-TSS (AT1G17380.3)	-446	AT1G17380.2	JAZ5	jasmonate-zim-domain protein 5	protein-coding	0.345916823	7.79E-05	0.000737767	0.203799252	0.024687188	0.045327945	1.105396165	5.70E-27	3.86E-25	-0.14211757	0.106193306	0.170729444	0.759479342	3.82E-14	1.12E-12	0.901596912	2.31E-18	4.16E-17
peak1090	SNsp	1	5963062	5963316	promoter-TSS (AT1G17400.1)	659	AT1G05307.1	AT1G05307	ncRNA	ncRNA	0.221913372	0.331793172	0.505069738	-0.655790862	0.003640684	0.008408536	0.372218046	0.139076959	0.197557068	-0.877704234	3.93E-05	0.00019227	0.150304674	0.532649289	0.627902989	1.028008908	1.55E-05	4.22E-05
peak1091	common	1	5969303	5970475	promoter-TSS (AT1G17410.1)	87	AT1G17410.1	AT1G17410	Nucleoside diphosphate kinase family protein	protein-coding	-0.188476394	0.116683069	0.242524741	-0.177986591	0.159524012	0.227604749	0.1239731	0.352844573	0.435438943	0.010489803	0.929371765	0.949339455	0.312449494	0.012933228	0.028420046	0.301959691	0.021988345	0.034221853
peak1092	common	1	5975714	5976550	promoter-TSS (AT1G05313.1)	-501	AT1G05313.1	AT1G05313	ncRNA	ncRNA	0.267600208	0.032778402	0.094199102	0.154481314	0.230541475	0.310063407	-0.268602083	0.040489036	0.068227911	-0.113118894	0.359697248	0.461480632	-0.536202291	2.04E-05	9.73E-05	-0.423083397	0.001071058	0.002127476
peak1093	common	1	5976828	5977231	promoter-TSS (AT1G17420.1)	-294	AT1G17420.1	LOX3	lipoxygenase 3	protein-coding	0.593360683	0.000672514	0.004312198	0.056206918	0.746760449	0.803254799	0.407817003	0.029327187	0.051282811	-0.537153766	0.001754823	0.005237059	-0.185543681	0.315724975	0.414735748	0.351610085	0.056727218	0.08103776
peak1094	common	1	5981726	5982447	promoter-TSS (AT1G17430.1)	-59	AT1G17430.1	AT1G17430	alpha/beta-Hydrolases superfamily protein	protein-coding	0.05776039	0.635696374	0.763990854	-0.16994744	0.175838315	0.247004411	0.208810862	0.119473984	0.173993742	-0.227707831	0.05437156	0.097726722	0.151050471	0.235806032	0.327827898	0.378758302	0.003803471	0.006871624
peak1095	common	1	5987077	5988317	promoter-TSS (AT1G17440.2)	74	AT1G17440.2	EER4	Transcription initiation factor TFIID subunit A	protein-coding	-0.121687831	0.235814485	0.398229557	0.355480174	0.001126296	0.002955615	-0.35426011	0.001197569	0.002984016	0.477168006	2.46E-06	1.68E-05	-0.232572279	0.021959728	0.044836437	-0.709740284	5.14E-11	3.23E-10
peak1096	common	1	5996499	5997768	promoter-TSS (AT1G17450.1)	-47	AT1G17455.2	ELF4-L4	ELF4-like 4	protein-coding	-0.029546661	0.753496866	0.847791297	0.061883769	0.532687949	0.615769364	-0.232467094	0.021704023	0.039394864	0.09143043	0.329439497	0.429930886	-0.202920433	0.034447084	0.065831355	-0.294350863	0.003550201	0.006452466
peak1097	common	1	5998335	5998789	promoter-TSS (AT1G17460.1)	-203	AT1G17460.1	TRFL3	TRF-like 3	protein-coding	0.219762229	0.063164571	0.15365925	0.082223721	0.499079969	0.584848709	0.12460421	0.329182024	0.410512624	-0.137538508	0.236369276	0.328938253	-0.095158019	0.437204052	0.537460138	0.042380489	0.736070206	0.777266722
peak1098	common	1	6002502	6003366	promoter-TSS (AT1G17470.1)	-25	AT1G17470.2	DRG1	developmentally regulated G-protein 1	protein-coding	-0.006642578	0.950026737	0.974799741	0.213074424	0.055482056	0.09170272	-0.086446103	0.44966892	0.531473398	0.219717002	0.035236732	0.067906485	-0.079803525	0.458441202	0.558345494	-0.299520527	0.007941657	0.013500424
[truncated: 19,452 more rows]
