# Supplementary material for: Epigenetic reprogramming rewires transcription during the alternation of generations in Arabidopsis
Source: eLife. 2021 Jan 25;10:e61894. doi: 10.7554/eLife.61894 (PMC7920552; doi:10.7554/eLife.61894)
Supplement: Supplementary file 2. [file elife-61894-supp2.txt]

Chr	Start	End	Context	Strand
1	364	365	CHH	+
1	642	643	CG	-
1	647	648	CG	-
1	650	651	CG	-
1	791	792	CHG	-
1	839	840	CG	-
1	911	912	CG	-
1	948	949	CG	-
1	5640	5641	CG	+
1	5641	5642	CG	-
1	6502	6503	CG	-
1	7661	7662	CG	+
1	7662	7663	CG	-
1	17014	17015	CHH	+
1	17175	17176	CG	-
1	17231	17232	CHH	-
1	17236	17237	CHH	+
1	17245	17246	CHH	+
1	17282	17283	CHH	-
1	17323	17324	CHH	-
1	17544	17545	CG	-
1	17616	17617	CHH	+
1	17621	17622	CHH	+
1	17624	17625	CHH	-
1	17633	17634	CHH	+
1	17639	17640	CG	+
1	17649	17650	CHH	-
1	17657	17658	CHG	+
1	17671	17672	CHG	+
1	17678	17679	CHG	+
1	17680	17681	CHG	-
1	17684	17685	CHH	+
1	17705	17706	CHH	+
1	17853	17854	CHH	+
1	17864	17865	CHH	+
1	17867	17868	CHH	+
1	17878	17879	CHH	+
1	17892	17893	CHH	+
1	17899	17900	CHH	+
1	18457	18458	CHH	-
1	18468	18469	CHG	-
1	18485	18486	CHG	+
1	18490	18491	CHH	+
1	18491	18492	CHH	+
1	18502	18503	CHH	+
1	18515	18516	CG	+
1	18516	18517	CG	-
1	18540	18541	CG	-
1	18544	18545	CHH	+
1	18545	18546	CHH	+
1	18725	18726	CHH	+
1	24187	24188	CG	+
1	24195	24196	CG	+
1	24456	24457	CG	-
1	25463	25464	CG	+
1	25464	25465	CG	-
1	26087	26088	CG	+
1	26088	26089	CG	-
1	26600	26601	CG	+
1	26601	26602	CG	-
1	27843	27844	CG	+
1	27977	27978	CG	+
1	27978	27979	CG	-
1	28323	28324	CG	+
1	28324	28325	CG	-
1	28515	28516	CG	+
1	28516	28517	CG	-
1	28753	28754	CG	+
1	28754	28755	CG	-
1	28763	28764	CG	+
1	28764	28765	CG	-
1	29179	29180	CG	+
1	29232	29233	CG	+
1	29233	29234	CG	-
1	29287	29288	CG	+
1	29288	29289	CG	-
1	29704	29705	CG	+
1	29705	29706	CG	-
1	29888	29889	CG	-
1	30001	30002	CG	+
1	30149	30150	CG	+
1	30175	30176	CG	+
1	30176	30177	CG	-
1	30183	30184	CG	+
1	30184	30185	CG	-
1	30584	30585	CG	+
1	30585	30586	CG	-
1	30714	30715	CG	+
1	30715	30716	CG	-
1	30752	30753	CG	+
1	30753	30754	CG	-
1	30758	30759	CG	+
1	30759	30760	CG	-
1	30767	30768	CG	+
1	30768	30769	CG	-
1	31724	31725	CG	+
1	31725	31726	CG	-
1	31969	31970	CG	+
1	31970	31971	CG	-
1	42303	42304	CHH	+
1	42545	42546	CG	+
1	42546	42547	CG	-
1	44693	44694	CHH	+
1	45378	45379	CHH	-
1	45535	45536	CG	-
1	47816	47817	CG	+
1	47817	47818	CG	-
1	47820	47821	CG	+
1	47821	47822	CG	-
1	54240	54241	CG	+
1	54241	54242	CG	-
1	54248	54249	CG	+
1	54249	54250	CG	-
1	54262	54263	CG	+
1	54263	54264	CG	-
1	54272	54273	CG	+
1	54273	54274	CG	-
1	54276	54277	CG	+
1	54277	54278	CG	-
1	54301	54302	CG	-
1	54316	54317	CG	-
1	55789	55790	CHH	+
1	55825	55826	CHH	-
1	55841	55842	CG	+
1	55856	55857	CHH	-
1	55867	55868	CHG	-
1	55870	55871	CHH	-
1	55877	55878	CHH	+
1	55883	55884	CHH	+
1	55886	55887	CHH	-
1	55888	55889	CHH	+
1	55978	55979	CHH	+
1	55986	55987	CHH	+
1	55991	55992	CHH	+
1	55999	56000	CHH	+
1	56007	56008	CHH	+
1	56017	56018	CHH	+
1	56018	56019	CHH	+
1	56129	56130	CHH	+
1	56173	56174	CHG	-
1	56256	56257	CHH	+
1	56404	56405	CG	+
1	56405	56406	CG	-
1	56429	56430	CG	+
1	56505	56506	CHH	-
1	56520	56521	CG	-
1	56521	56522	CHG	-
1	56536	56537	CHG	+
1	56541	56542	CG	+
1	62505	62506	CHH	-
1	70834	70835	CG	+
1	71861	71862	CG	+
1	71872	71873	CG	+
1	71873	71874	CG	-
1	71897	71898	CG	+
1	71898	71899	CG	-
1	76839	76840	CG	-
1	76852	76853	CHG	-
1	76855	76856	CHH	-
1	76857	76858	CG	-
1	76875	76876	CHH	+
1	76956	76957	CHH	-
1	77266	77267	CHH	-
1	77271	77272	CHH	-
1	77280	77281	CHH	-
1	77301	77302	CHH	-
1	77346	77347	CHH	+
1	77355	77356	CHH	-
1	77459	77460	CHH	-
1	77468	77469	CHH	+
1	77489	77490	CHH	+
1	77493	77494	CHH	+
1	77512	77513	CHG	+
1	77519	77520	CHH	-
1	77534	77535	CHH	+
1	77572	77573	CHH	-
1	77580	77581	CHG	-
1	93221	93222	CG	-
1	93325	93326	CG	+
1	93350	93351	CG	+
1	93834	93835	CG	+
1	93835	93836	CG	-
1	94410	94411	CG	+
1	94411	94412	CG	-
1	101020	101021	CG	+
1	101031	101032	CG	+
1	101032	101033	CG	-
1	101046	101047	CG	+
1	101047	101048	CG	-
1	101049	101050	CG	+
1	101050	101051	CG	-
1	101184	101185	CG	+
1	101185	101186	CG	-
1	101193	101194	CG	+
1	101194	101195	CG	-
1	101373	101374	CG	+
1	101386	101387	CG	+
1	101399	101400	CG	+
1	110543	110544	CG	+
1	110544	110545	CG	-
1	110851	110852	CG	+
1	110852	110853	CG	-
1	110943	110944	CG	+
1	110944	110945	CG	-
1	111227	111228	CG	+
1	111228	111229	CG	-
1	113382	113383	CG	+
1	121780	121781	CG	+
1	121781	121782	CG	-
1	121845	121846	CG	+
1	121846	121847	CG	-
1	121887	121888	CG	+
1	121888	121889	CG	-
1	121986	121987	CG	+
1	122004	122005	CG	+
1	122005	122006	CG	-
1	122325	122326	CG	+
1	123447	123448	CG	+
1	123448	123449	CG	-
1	124766	124767	CG	+
1	124767	124768	CG	-
1	124791	124792	CG	-
1	126109	126110	CG	+
1	126110	126111	CG	-
1	126528	126529	CG	-
1	127101	127102	CG	+
1	127102	127103	CG	-
1	127373	127374	CG	-
1	127379	127380	CG	-
1	130446	130447	CHH	-
1	130456	130457	CHH	-
1	132538	132539	CG	+
1	132539	132540	CG	-
1	132543	132544	CG	+
1	132544	132545	CG	-
1	132545	132546	CG	+
1	132546	132547	CG	-
1	132548	132549	CG	+
1	132549	132550	CG	-
1	132550	132551	CG	+
1	132551	132552	CG	-
1	133170	133171	CG	-
1	133919	133920	CG	+
1	134752	134753	CG	-
1	134758	134759	CG	+
1	134759	134760	CG	-
1	134763	134764	CG	-
1	134818	134819	CG	-
1	134824	134825	CG	-
1	134857	134858	CG	+
1	134858	134859	CG	-
1	137007	137008	CG	+
1	137008	137009	CG	-
1	137179	137180	CG	-
1	137484	137485	CG	+
1	138609	138610	CHG	-
1	138699	138700	CHH	-
1	142965	142966	CHH	-
1	148683	148684	CG	+
1	148684	148685	CG	-
1	153917	153918	CG	-
1	154098	154099	CG	+
1	154108	154109	CG	+
1	154119	154120	CG	+
1	160245	160246	CG	+
1	160246	160247	CG	-
1	160259	160260	CG	+
1	160260	160261	CG	-
1	160280	160281	CG	-
1	160870	160871	CG	-
1	161500	161501	CG	-
1	161596	161597	CG	-
1	161615	161616	CHG	-
1	161621	161622	CHG	-
1	161790	161791	CG	+
1	161792	161793	CG	+
1	164423	164424	CG	+
1	164424	164425	CG	-
1	165092	165093	CG	-
1	180538	180539	CG	+
1	180539	180540	CG	-
1	181842	181843	CHH	+
1	191209	191210	CG	+
1	192146	192147	CG	+
1	192147	192148	CG	-
1	193354	193355	CHG	-
1	193381	193382	CG	+
1	193588	193589	CG	-
1	193607	193608	CG	+
1	193608	193609	CG	-
1	193640	193641	CG	-
1	193656	193657	CG	+
1	193657	193658	CG	-
1	193665	193666	CG	+
1	193666	193667	CG	-
1	193694	193695	CG	-
1	193840	193841	CHH	-
1	193853	193854	CG	-
1	197161	197162	CG	-
1	197288	197289	CG	+
1	197289	197290	CG	-
1	197305	197306	CG	+
1	197306	197307	CG	-
1	197320	197321	CG	+
1	197351	197352	CG	-
1	197505	197506	CG	+
1	197506	197507	CG	-
1	197515	197516	CG	+
1	200773	200774	CG	+
1	200774	200775	CG	-
1	201026	201027	CG	+
1	201027	201028	CG	-
1	201286	201287	CG	+
1	201287	201288	CG	-
1	201294	201295	CG	+
1	201295	201296	CG	-
1	201348	201349	CG	+
1	201399	201400	CG	+
1	201400	201401	CG	-
1	201414	201415	CG	+
1	201415	201416	CG	-
1	201435	201436	CG	+
1	201436	201437	CG	-
1	202408	202409	CG	-
1	210416	210417	CHH	-
1	210447	210448	CG	-
1	213509	213510	CG	-
1	213560	213561	CG	+
1	213561	213562	CG	-
1	213577	213578	CG	+
1	213578	213579	CG	-
1	213613	213614	CHG	-
1	213634	213635	CHG	-
1	213680	213681	CG	+
1	213681	213682	CG	-
1	213730	213731	CG	+
1	213731	213732	CG	-
1	213742	213743	CHG	-
1	213758	213759	CHG	-
1	222822	222823	CG	+
1	225221	225222	CHH	-
1	225234	225235	CHH	-
1	225246	225247	CHH	-
1	225250	225251	CHH	-
1	225254	225255	CHH	-
1	233603	233604	CG	-
1	233613	233614	CG	+
1	233643	233644	CG	+
1	233644	233645	CG	-
1	234026	234027	CG	+
1	234136	234137	CG	+
1	234137	234138	CG	-
1	234145	234146	CG	-
1	234539	234540	CG	+
1	234547	234548	CG	+
1	234548	234549	CG	-
1	235527	235528	CG	+
1	235528	235529	CG	-
1	236528	236529	CG	-
1	238318	238319	CHG	+
1	238346	238347	CHG	+
1	238367	238368	CG	+
1	238537	238538	CHG	+
1	238629	238630	CHH	+
1	238667	238668	CHG	+
1	238822	238823	CG	+
1	238926	238927	CG	-
1	238957	238958	CHH	+
1	238994	238995	CG	+
1	239044	239045	CHG	+
1	239181	239182	CHG	-
1	239272	239273	CG	+
1	241158	241159	CG	-
1	241845	241846	CG	-
1	241848	241849	CG	+
1	241849	241850	CG	-
1	241859	241860	CG	+
1	242016	242017	CG	+
1	242017	242018	CG	-
1	243706	243707	CG	-
1	246175	246176	CG	+
1	250940	250941	CG	+
1	252979	252980	CG	+
1	253329	253330	CG	+
1	253330	253331	CG	-
1	253350	253351	CG	+
1	253351	253352	CG	-
1	253358	253359	CG	+
1	253359	253360	CG	-
1	255834	255835	CHG	+
1	255843	255844	CG	+
1	255893	255894	CHG	-
1	255895	255896	CG	+
1	255896	255897	CG	-
1	255897	255898	CG	+
1	255898	255899	CG	-
1	255900	255901	CHH	+
1	255919	255920	CHG	+
1	255920	255921	CG	+
1	255925	255926	CG	+
1	255965	255966	CG	+
1	256046	256047	CG	+
1	256102	256103	CHH	+
1	256109	256110	CHG	+
1	256111	256112	CHG	-
1	256134	256135	CHH	+
1	256214	256215	CG	-
1	256300	256301	CHH	-
1	256434	256435	CHH	-
1	256435	256436	CHH	-
1	256437	256438	CHH	-
1	256580	256581	CG	+
1	256581	256582	CG	-
1	256593	256594	CHH	+
1	256594	256595	CHH	+
1	256618	256619	CG	-
1	256619	256620	CHG	-
1	256621	256622	CHH	+
1	256626	256627	CHH	+
1	256641	256642	CHH	-
1	256643	256644	CHH	-
1	256655	256656	CHH	-
1	257748	257749	CHH	+
1	257802	257803	CHG	-
1	257823	257824	CHH	-
1	257867	257868	CG	+
1	257884	257885	CHH	-
1	257886	257887	CG	-
1	257899	257900	CHH	-
1	257902	257903	CHH	-
1	257905	257906	CHH	+
1	257920	257921	CHH	-
1	257943	257944	CHH	+
1	257961	257962	CHH	+
1	258062	258063	CHG	+
1	258086	258087	CHH	+
1	258088	258089	CHH	+
1	258105	258106	CG	-
1	258595	258596	CHG	-
1	258607	258608	CHH	-
1	258633	258634	CHH	+
1	258640	258641	CHH	-
1	258642	258643	CHH	-
1	258645	258646	CHH	-
1	258658	258659	CHH	-
1	258667	258668	CHG	+
1	258706	258707	CHH	-
1	258708	258709	CHH	-
1	258724	258725	CHH	-
1	265341	265342	CG	+
1	265342	265343	CG	-
1	265416	265417	CG	+
1	265607	265608	CG	+
1	265608	265609	CG	-
1	272630	272631	CG	+
1	272631	272632	CG	-
1	272714	272715	CG	-
1	272849	272850	CG	+
1	272850	272851	CG	-
1	276150	276151	CG	-
1	276696	276697	CG	+
1	276697	276698	CG	-
1	276721	276722	CG	-
1	277170	277171	CG	+
1	277171	277172	CG	-
1	277350	277351	CG	+
1	277351	277352	CG	-
1	277515	277516	CG	+
1	277516	277517	CG	-
1	279357	279358	CG	+
1	279358	279359	CG	-
1	279366	279367	CG	+
1	279367	279368	CG	-
1	280791	280792	CG	+
1	282139	282140	CG	+
1	282140	282141	CG	-
1	282144	282145	CG	+
1	284031	284032	CG	-
1	286560	286561	CG	+
1	286561	286562	CG	-
1	286933	286934	CG	+
1	286934	286935	CG	-
1	287653	287654	CG	+
1	287654	287655	CG	-
1	287658	287659	CG	+
1	287659	287660	CG	-
1	288441	288442	CG	+
1	288442	288443	CG	-
1	288997	288998	CG	+
1	288998	288999	CG	-
1	289688	289689	CG	+
1	289689	289690	CG	-
1	289987	289988	CG	+
1	289988	289989	CG	-
1	290046	290047	CG	+
1	290047	290048	CG	-
1	290078	290079	CG	+
1	291886	291887	CHG	+
1	291888	291889	CHG	-
1	291897	291898	CHH	-
1	291902	291903	CHH	-
1	291919	291920	CHH	-
1	291920	291921	CHH	+
1	291926	291927	CG	+
1	291936	291937	CG	+
1	291937	291938	CG	-
1	291968	291969	CG	+
1	291969	291970	CG	-
1	291975	291976	CHH	-
1	291992	291993	CHG	+
1	291998	291999	CG	+
1	291999	292000	CG	-
1	292012	292013	CHG	-
1	292013	292014	CG	+
1	292014	292015	CG	-
1	292016	292017	CG	+
1	292017	292018	CG	-
1	292078	292079	CHH	-
1	292083	292084	CHG	-
1	292093	292094	CG	-
1	292101	292102	CG	-
1	292131	292132	CHH	-
1	292173	292174	CHG	+
1	292262	292263	CHH	+
1	292460	292461	CG	-
1	292480	292481	CG	-
1	292574	292575	CHG	+
1	292575	292576	CG	+
1	292597	292598	CHH	+
1	292607	292608	CHG	-
1	292642	292643	CHG	-
1	299751	299752	CG	+
1	299752	299753	CG	-
1	304569	304570	CG	+
1	304570	304571	CG	-
1	307240	307241	CG	+
1	307241	307242	CG	-
1	307249	307250	CG	+
1	307250	307251	CG	-
1	307918	307919	CG	+
1	307919	307920	CG	-
1	307927	307928	CG	+
1	307928	307929	CG	-
1	308015	308016	CG	-
1	310864	310865	CG	+
1	310865	310866	CG	-
1	313015	313016	CG	+
1	313082	313083	CHH	+
1	313120	313121	CHH	+
1	313961	313962	CG	+
1	313962	313963	CG	-
1	314440	314441	CG	+
1	317084	317085	CG	+
1	317085	317086	CG	-
1	317271	317272	CG	+
1	317272	317273	CG	-
1	318910	318911	CG	+
1	318911	318912	CG	-
1	320855	320856	CG	+
1	320856	320857	CG	-
1	320866	320867	CG	-
1	321311	321312	CG	+
1	321563	321564	CG	+
1	321564	321565	CG	-
1	324292	324293	CG	+
1	324293	324294	CG	-
1	324308	324309	CG	-
1	327068	327069	CG	+
1	327069	327070	CG	-
1	327198	327199	CG	+
1	327199	327200	CG	-
1	328118	328119	CG	+
1	328119	328120	CG	-
1	328559	328560	CG	-
1	329329	329330	CG	+
1	329330	329331	CG	-
1	330104	330105	CG	+
1	330268	330269	CG	-
1	331058	331059	CG	-
1	331241	331242	CG	+
1	331242	331243	CG	-
1	331274	331275	CG	-
1	331932	331933	CG	+
1	331933	331934	CG	-
1	335243	335244	CG	+
1	335244	335245	CG	-
1	336142	336143	CG	+
1	336143	336144	CG	-
1	336441	336442	CG	+
1	336442	336443	CG	-
1	336759	336760	CG	+
1	336760	336761	CG	-
1	336769	336770	CG	-
1	336882	336883	CG	+
1	336883	336884	CG	-
1	338866	338867	CG	+
1	338884	338885	CG	+
1	338885	338886	CG	-
1	339012	339013	CG	+
1	339013	339014	CG	-
1	339056	339057	CG	+
1	339057	339058	CG	-
1	339171	339172	CG	-
1	339223	339224	CG	+
1	339224	339225	CG	-
1	339627	339628	CG	+
1	339628	339629	CG	-
1	348970	348971	CG	+
1	348971	348972	CG	-
1	348972	348973	CG	+
1	348973	348974	CG	-
1	349677	349678	CG	+
1	349678	349679	CG	-
1	350699	350700	CG	+
1	350700	350701	CG	-
1	351126	351127	CG	+
1	351225	351226	CG	+
1	351226	351227	CG	-
1	359390	359391	CG	-
1	359587	359588	CG	-
1	359913	359914	CG	-
1	359927	359928	CG	+
1	359928	359929	CG	-
1	360025	360026	CG	-
1	360126	360127	CG	+
1	360289	360290	CG	+
1	360290	360291	CG	-
1	360323	360324	CG	+
1	361213	361214	CG	+
1	361214	361215	CG	-
1	361377	361378	CG	-
1	369373	369374	CHG	+
1	372674	372675	CHH	-
1	372675	372676	CHH	-
1	372689	372690	CHH	-
1	372693	372694	CHH	-
1	372695	372696	CHH	-
1	372697	372698	CHH	-
1	372702	372703	CHH	-
1	372703	372704	CHH	-
1	372706	372707	CHH	+
1	372710	372711	CHH	-
1	372712	372713	CHH	-
1	372715	372716	CHH	+
1	372719	372720	CHH	-
1	372723	372724	CHH	-
1	372726	372727	CHH	-
1	372729	372730	CHH	-
1	372748	372749	CHH	-
1	372760	372761	CHG	-
1	376510	376511	CG	+
1	376511	376512	CG	-
1	377384	377385	CG	-
1	377871	377872	CG	+
1	377872	377873	CG	-
1	379120	379121	CG	+
1	379121	379122	CG	-
1	379880	379881	CG	+
1	379881	379882	CG	-
1	379947	379948	CG	+
1	379948	379949	CG	-
1	380453	380454	CG	+
1	380607	380608	CG	-
1	381020	381021	CG	+
1	381021	381022	CG	-
1	381999	382000	CG	+
1	382000	382001	CG	-
1	382823	382824	CG	+
1	383169	383170	CG	+
1	383170	383171	CG	-
1	383448	383449	CG	+
1	383449	383450	CG	-
1	388882	388883	CG	+
1	388883	388884	CG	-
1	391068	391069	CG	+
1	391069	391070	CG	-
1	394050	394051	CG	+
1	394051	394052	CG	-
1	394194	394195	CG	-
1	394253	394254	CG	+
1	394965	394966	CG	+
1	394966	394967	CG	-
1	395175	395176	CG	-
1	395195	395196	CG	+
1	395196	395197	CG	-
1	398518	398519	CG	+
1	398813	398814	CG	+
1	398814	398815	CG	-
1	415567	415568	CG	-
1	415622	415623	CG	-
1	416183	416184	CG	-
1	416248	416249	CG	-
1	419609	419610	CHH	+
1	422022	422023	CG	-
1	422897	422898	CG	-
1	422984	422985	CG	+
1	422985	422986	CG	-
1	423103	423104	CHH	-
1	423108	423109	CG	+
1	423109	423110	CG	-
1	423115	423116	CHH	-
1	423120	423121	CG	+
1	423121	423122	CG	-
1	423122	423123	CHG	-
1	423129	423130	CHH	-
1	423130	423131	CHH	-
1	423133	423134	CHG	-
1	423134	423135	CHH	-
1	423145	423146	CG	+
1	423146	423147	CG	-
1	423162	423163	CG	-
1	423263	423264	CHH	+
1	423311	423312	CG	+
1	423322	423323	CG	+
1	423657	423658	CHH	+
1	423696	423697	CHH	+
1	423703	423704	CHG	+
1	423721	423722	CG	-
1	423783	423784	CG	+
1	423784	423785	CG	-
1	423788	423789	CHH	-
1	423793	423794	CHH	-
1	423912	423913	CG	+
1	424068	424069	CG	+
1	424232	424233	CHH	+
1	424299	424300	CHH	-
1	424301	424302	CG	-
1	424302	424303	CHG	-
1	424303	424304	CHH	-
1	424315	424316	CG	-
1	424331	424332	CG	-
1	428080	428081	CG	-
1	431331	431332	CG	-
1	431407	431408	CHH	+
1	431414	431415	CHH	+
1	431415	431416	CHG	+
1	431930	431931	CHH	+
1	431935	431936	CHH	+
1	432133	432134	CHH	-
1	432135	432136	CHH	-
1	432189	432190	CHH	-
1	432209	432210	CHG	-
1	432294	432295	CHH	-
1	432312	432313	CG	-
1	432321	432322	CHG	-
1	432329	432330	CG	-
1	432358	432359	CG	-
1	432365	432366	CG	-
1	432366	432367	CHH	+
1	432385	432386	CHH	-
1	432698	432699	CHG	+
1	432700	432701	CHG	-
1	432727	432728	CHH	-
1	432735	432736	CHH	+
1	432766	432767	CG	-
1	432807	432808	CG	+
1	432907	432908	CHH	-
1	432914	432915	CG	+
1	432915	432916	CG	-
1	432953	432954	CHH	+
1	432972	432973	CHH	-
1	433015	433016	CG	-
1	433047	433048	CG	-
1	433377	433378	CHH	-
1	433389	433390	CHH	-
1	433391	433392	CHH	-
1	433420	433421	CHH	-
1	433485	433486	CHH	-
1	433748	433749	CG	-
1	433769	433770	CG	-
1	433772	433773	CHH	-
1	433797	433798	CHG	-
1	435817	435818	CG	+
1	435818	435819	CG	-
1	441625	441626	CG	+
1	441626	441627	CG	-
1	441630	441631	CHH	+
1	441696	441697	CG	+
1	441697	441698	CG	-
1	441736	441737	CG	+
1	441859	441860	CG	-
1	441898	441899	CG	+
1	441899	441900	CG	-
1	447485	447486	CG	+
1	447486	447487	CG	-
1	447620	447621	CG	-
1	448943	448944	CG	+
1	448944	448945	CG	-
1	450928	450929	CG	+
1	450929	450930	CG	-
1	451264	451265	CG	+
1	451265	451266	CG	-
1	451358	451359	CG	+
1	451359	451360	CG	-
1	462208	462209	CG	+
1	462209	462210	CG	-
1	462223	462224	CG	+
1	462224	462225	CG	-
1	492490	492491	CG	+
1	494878	494879	CG	+
1	494879	494880	CG	-
1	495054	495055	CG	+
1	495055	495056	CG	-
1	495308	495309	CG	+
1	495309	495310	CG	-
1	495472	495473	CG	-
1	495574	495575	CG	+
1	495575	495576	CG	-
1	495643	495644	CG	+
1	495644	495645	CG	-
1	495667	495668	CG	+
1	495668	495669	CG	-
1	495828	495829	CG	+
1	495829	495830	CG	-
1	495944	495945	CG	+
1	495945	495946	CG	-
1	499363	499364	CHH	+
1	499373	499374	CHH	+
1	499385	499386	CHG	+
1	499386	499387	CG	+
1	499388	499389	CG	+
1	499396	499397	CG	+
1	499398	499399	CG	+
1	499403	499404	CG	+
1	499640	499641	CG	-
1	499645	499646	CHG	-
1	499659	499660	CG	+
1	499681	499682	CHH	-
1	499684	499685	CHH	-
1	499890	499891	CHH	+
1	499891	499892	CHH	+
1	499951	499952	CG	-
1	499968	499969	CHG	+
1	500363	500364	CHH	-
1	500379	500380	CHG	-
1	500914	500915	CG	+
1	500941	500942	CHG	+
1	500952	500953	CHH	+
1	500954	500955	CHH	+
1	500978	500979	CG	+
1	500979	500980	CG	-
1	501000	501001	CHH	-
1	501008	501009	CHH	-
1	501069	501070	CHH	-
1	501080	501081	CHH	-
1	501091	501092	CHH	-
1	501092	501093	CHH	-
1	501104	501105	CG	-
1	501111	501112	CHH	-
1	501264	501265	CHH	-
1	501365	501366	CHH	-
1	501368	501369	CHH	-
1	501376	501377	CHG	-
1	501387	501388	CHG	-
1	512710	512711	CHH	+
1	512711	512712	CHG	+
1	513007	513008	CHH	-
1	513037	513038	CHH	-
1	513054	513055	CHH	-
1	515456	515457	CHH	-
1	515458	515459	CHH	-
1	515510	515511	CHH	-
1	515522	515523	CHG	-
1	515542	515543	CG	+
1	515653	515654	CHH	-
1	519243	519244	CG	+
1	519244	519245	CG	-
1	519749	519750	CG	+
1	519773	519774	CG	+
1	519774	519775	CG	-
1	519814	519815	CHG	-
1	519830	519831	CG	+
1	519831	519832	CG	-
1	525083	525084	CG	+
1	525281	525282	CG	+
1	525282	525283	CG	-
1	525284	525285	CG	+
1	525285	525286	CG	-
1	525414	525415	CG	+
1	526495	526496	CG	+
1	526496	526497	CG	-
1	526499	526500	CG	-
1	526648	526649	CG	+
1	526649	526650	CG	-
1	526664	526665	CG	+
1	526672	526673	CG	+
1	526673	526674	CG	-
1	527338	527339	CG	+
1	527339	527340	CG	-
1	527371	527372	CG	+
1	527381	527382	CG	+
1	530603	530604	CG	+
1	530604	530605	CG	-
1	530610	530611	CG	+
1	532527	532528	CG	-
1	532699	532700	CG	+
1	532700	532701	CG	-
1	532702	532703	CG	+
1	532703	532704	CG	-
1	533106	533107	CG	+
1	533107	533108	CG	-
1	533110	533111	CG	+
1	533111	533112	CG	-
1	533113	533114	CG	+
1	533115	533116	CG	+
1	533116	533117	CG	-
1	539645	539646	CG	+
1	540433	540434	CHH	+
1	540449	540450	CG	-
1	540450	540451	CHG	-
1	540701	540702	CHH	-
1	540704	540705	CHH	-
1	540713	540714	CG	+
1	540714	540715	CG	-
1	540719	540720	CHH	-
1	540731	540732	CHH	-
1	540813	540814	CG	+
1	540814	540815	CG	-
1	540828	540829	CHH	-
1	540830	540831	CHH	-
1	540832	540833	CHH	-
1	540839	540840	CHH	-
1	540843	540844	CHH	-
1	540847	540848	CHH	-
1	540995	540996	CHH	-
1	541003	541004	CHH	+
1	541013	541014	CHH	+
1	541014	541015	CHH	+
1	541711	541712	CG	+
1	541712	541713	CG	-
1	541717	541718	CG	+
1	541718	541719	CG	-
1	549626	549627	CHH	-
1	549634	549635	CG	-
1	549770	549771	CHH	+
1	549886	549887	CHH	-
1	550095	550096	CHG	-
1	550102	550103	CHH	-
1	550120	550121	CHH	-
1	550615	550616	CHH	-
1	550720	550721	CHG	+
1	550794	550795	CHH	-
1	550795	550796	CHH	-
1	550800	550801	CG	-
1	550812	550813	CG	-
1	550823	550824	CG	-
1	550853	550854	CG	-
1	572492	572493	CG	+
1	572493	572494	CG	-
1	572674	572675	CG	+
1	572675	572676	CG	-
1	573042	573043	CG	+
1	573043	573044	CG	-
1	573057	573058	CG	+
1	573058	573059	CG	-
1	578047	578048	CG	+
1	578048	578049	CG	-
1	578779	578780	CG	+
1	578961	578962	CG	+
1	578962	578963	CG	-
1	579132	579133	CG	+
1	585265	585266	CG	+
1	585882	585883	CG	+
1	585883	585884	CG	-
1	585906	585907	CG	+
1	585907	585908	CG	-
1	586080	586081	CG	-
1	586114	586115	CG	+
1	586115	586116	CG	-
1	586702	586703	CG	+
1	586703	586704	CG	-
1	587404	587405	CG	+
1	587437	587438	CG	+
1	587458	587459	CG	+
1	587470	587471	CHH	+
1	587477	587478	CHH	+
1	587612	587613	CG	-
1	587620	587621	CG	-
1	587755	587756	CHG	-
1	587771	587772	CHH	-
1	587772	587773	CHH	-
1	587844	587845	CHH	-
1	587853	587854	CG	+
1	587854	587855	CG	-
1	587856	587857	CHH	-
1	587865	587866	CHH	-
1	587867	587868	CHH	-
1	587868	587869	CHH	-
1	587870	587871	CHH	-
1	587872	587873	CHH	-
1	587878	587879	CHH	-
1	587880	587881	CHH	-
1	587883	587884	CHH	-
1	587887	587888	CHH	-
1	587927	587928	CHH	-
1	587940	587941	CHH	+
1	587954	587955	CHH	-
1	587955	587956	CHH	-
1	587958	587959	CHG	-
1	587959	587960	CHH	+
1	587960	587961	CHH	+
1	587964	587965	CHH	-
1	587976	587977	CHH	+
1	587997	587998	CHH	+
1	588006	588007	CG	+
1	588007	588008	CG	-
1	588015	588016	CHH	-
1	588024	588025	CHH	-
1	588033	588034	CG	-
1	603763	603764	CG	-
1	605370	605371	CG	+
1	605371	605372	CG	-
1	612680	612681	CG	-
1	612686	612687	CHH	-
1	627461	627462	CG	+
1	627462	627463	CG	-
1	627879	627880	CG	+
1	627880	627881	CG	-
1	628017	628018	CG	+
1	628317	628318	CG	+
1	628395	628396	CG	+
1	628396	628397	CG	-
1	628890	628891	CG	+
1	628891	628892	CG	-
1	629387	629388	CG	+
1	629388	629389	CG	-
1	634160	634161	CG	-
1	634182	634183	CHH	-
1	634184	634185	CG	-
1	634186	634187	CG	-
1	634187	634188	CHG	-
1	634208	634209	CHG	-
1	634231	634232	CHH	+
1	634232	634233	CHH	+
1	634235	634236	CHH	-
1	634237	634238	CHH	+
1	634246	634247	CHH	-
1	634248	634249	CHH	-
1	634249	634250	CHH	+
1	634254	634255	CHH	+
1	634258	634259	CHH	-
1	634260	634261	CHH	-
1	634263	634264	CHH	-
1	634265	634266	CHH	+
1	634275	634276	CHH	-
1	634350	634351	CHG	+
1	634353	634354	CHG	+
1	634401	634402	CHH	-
1	636040	636041	CHH	+
1	639266	639267	CHH	+
1	639269	639270	CG	+
1	639289	639290	CHH	+
1	639300	639301	CHH	+
1	639544	639545	CHH	+
1	639589	639590	CHH	+
1	639747	639748	CG	+
1	639748	639749	CG	-
1	639753	639754	CG	+
1	639862	639863	CHH	-
1	639885	639886	CHH	-
1	639902	639903	CHH	-
1	640567	640568	CG	-
1	640671	640672	CHH	-
1	640715	640716	CHH	+
1	640726	640727	CG	+
1	640734	640735	CHG	+
1	640735	640736	CG	+
1	640737	640738	CHH	+
1	640759	640760	CHH	+
1	640760	640761	CHH	+
1	640771	640772	CHH	+
1	640791	640792	CHH	+
1	640848	640849	CHH	+
1	640894	640895	CHH	+
1	640955	640956	CG	+
1	640956	640957	CG	-
1	640961	640962	CG	+
1	640964	640965	CG	+
1	640984	640985	CHH	-
1	640989	640990	CHH	+
1	640995	640996	CHH	-
1	641071	641072	CHH	-
1	641148	641149	CHH	+
1	641157	641158	CHG	+
1	641158	641159	CG	+
1	641159	641160	CG	-
1	641183	641184	CG	+
1	641184	641185	CG	-
1	643411	643412	CG	+
1	643412	643413	CG	-
1	643935	643936	CHH	+
1	645779	645780	CG	+
1	645780	645781	CG	-
1	645781	645782	CHG	-
1	645799	645800	CG	-
1	645805	645806	CG	-
1	646000	646001	CG	+
1	646216	646217	CG	-
1	646910	646911	CG	+
1	646911	646912	CG	-
1	646931	646932	CG	+
1	646932	646933	CG	-
1	648777	648778	CG	+
1	648778	648779	CG	-
1	650685	650686	CG	+
1	650686	650687	CG	-
1	650849	650850	CG	+
1	650850	650851	CG	-
1	650857	650858	CG	+
1	650860	650861	CG	+
1	650861	650862	CG	-
1	654563	654564	CG	+
1	656208	656209	CG	-
1	656973	656974	CG	+
1	656974	656975	CG	-
1	657165	657166	CG	-
1	657166	657167	CHG	-
1	657237	657238	CG	+
1	657238	657239	CG	-
1	657380	657381	CG	-
1	662222	662223	CHH	-
1	662227	662228	CHH	-
1	662312	662313	CHG	-
1	663324	663325	CG	+
1	663329	663330	CG	+
1	665937	665938	CG	+
1	665938	665939	CG	-
1	668235	668236	CG	+
1	668236	668237	CG	-
1	668268	668269	CG	+
1	668269	668270	CG	-
1	670006	670007	CHH	+
1	670054	670055	CHH	+
1	670068	670069	CG	+
1	670070	670071	CHH	+
1	670080	670081	CHH	+
1	670084	670085	CG	+
1	670096	670097	CHH	+
1	670097	670098	CHH	+
1	670120	670121	CHH	+
1	670141	670142	CHG	+
1	670241	670242	CG	+
1	670242	670243	CG	-
1	670284	670285	CHH	-
1	670298	670299	CHH	+
1	670309	670310	CHH	+
1	670358	670359	CG	+
1	670371	670372	CHG	+
1	670372	670373	CG	+
1	670373	670374	CG	-
1	670381	670382	CHG	+
1	670382	670383	CG	+
1	670383	670384	CG	-
1	670384	670385	CG	+
1	670385	670386	CG	-
1	670386	670387	CHG	-
1	670389	670390	CHH	+
1	670393	670394	CHH	+
1	670395	670396	CHH	+
1	670405	670406	CHH	-
1	670433	670434	CHH	+
1	670440	670441	CHH	-
1	670454	670455	CHH	+
1	670468	670469	CHH	-
1	670501	670502	CHH	+
1	670502	670503	CHH	+
1	670530	670531	CHH	+
1	670532	670533	CHH	+
1	670539	670540	CHH	+
1	670541	670542	CHH	+
1	670547	670548	CHH	+
1	670553	670554	CG	+
1	670554	670555	CG	-
1	670568	670569	CHH	+
1	670577	670578	CHH	+
1	670589	670590	CHH	+
1	670596	670597	CHH	-
1	670603	670604	CHH	-
1	670623	670624	CHH	-
1	670633	670634	CHH	-
1	670638	670639	CG	-
1	670667	670668	CHH	+
1	670678	670679	CG	+
1	670787	670788	CHH	+
1	670788	670789	CHH	+
1	670790	670791	CHH	+
1	670798	670799	CHH	+
1	670799	670800	CHH	+
1	670814	670815	CHH	+
1	670821	670822	CHH	+
1	670829	670830	CHH	+
1	670834	670835	CHH	+
1	670835	670836	CHH	+
1	670837	670838	CHH	+
1	670841	670842	CHH	+
1	670856	670857	CHH	+
1	670862	670863	CHH	+
1	670888	670889	CHH	+
1	670924	670925	CHH	-
1	670934	670935	CG	+
1	670940	670941	CHG	+
1	670941	670942	CG	+
1	670954	670955	CHH	-
1	670985	670986	CHH	-
1	670991	670992	CHH	+
1	671039	671040	CHH	-
1	671235	671236	CHG	+
1	672611	672612	CG	+
1	672612	672613	CG	-
1	674607	674608	CG	+
1	674639	674640	CG	-
1	674885	674886	CG	+
1	674991	674992	CG	+
1	674992	674993	CG	-
1	678303	678304	CG	+
1	678304	678305	CG	-
1	678418	678419	CG	-
1	678465	678466	CG	+
1	678466	678467	CG	-
1	678467	678468	CG	+
1	678468	678469	CG	-
1	680825	680826	CG	+
1	681837	681838	CG	+
1	681838	681839	CG	-
1	681952	681953	CG	+
1	681953	681954	CG	-
1	681956	681957	CG	+
1	681957	681958	CG	-
1	682540	682541	CG	+
1	682541	682542	CG	-
1	682545	682546	CG	+
1	682546	682547	CG	-
1	685375	685376	CG	+
1	685376	685377	CG	-
1	685468	685469	CG	+
1	685469	685470	CG	-
1	686267	686268	CG	+
1	686268	686269	CG	-
1	688499	688500	CG	-
1	688511	688512	CG	-
1	689494	689495	CG	+
1	689495	689496	CG	-
1	689755	689756	CG	-
1	690051	690052	CHH	-
1	691355	691356	CG	+
1	691356	691357	CG	-
1	691460	691461	CG	-
1	691534	691535	CG	-
1	691543	691544	CG	+
1	691544	691545	CG	-
1	694701	694702	CG	-
1	694881	694882	CG	+
1	694936	694937	CG	+
1	695084	695085	CG	-
1	695091	695092	CG	+
1	695092	695093	CG	-
1	695176	695177	CG	-
1	696470	696471	CG	+
1	696635	696636	CHH	+
1	696637	696638	CHH	+
1	696808	696809	CHH	-
1	696961	696962	CHH	+
1	696986	696987	CHH	+
1	696993	696994	CHH	+
1	697296	697297	CHH	-
1	697308	697309	CHH	-
1	697309	697310	CHH	-
1	697310	697311	CHH	-
1	697324	697325	CHH	+
1	697350	697351	CHH	-
1	697351	697352	CHH	-
1	697352	697353	CHG	+
1	697354	697355	CHG	-
1	697362	697363	CHH	-
1	697368	697369	CHH	-
1	697371	697372	CHH	-
1	697375	697376	CHH	-
1	697378	697379	CHH	+
1	697383	697384	CHG	+
1	697385	697386	CHG	-
1	697388	697389	CHH	+
1	697497	697498	CG	+
1	697498	697499	CG	-
1	702444	702445	CG	+
1	702445	702446	CG	-
1	702635	702636	CG	+
1	702636	702637	CG	-
1	703228	703229	CG	+
1	703229	703230	CG	-
1	703329	703330	CG	+
1	703330	703331	CG	-
1	703378	703379	CG	+
1	703379	703380	CG	-
1	706077	706078	CHH	-
1	706080	706081	CHH	-
1	706089	706090	CHH	-
1	708484	708485	CG	+
1	708485	708486	CG	-
1	709147	709148	CG	+
1	709148	709149	CG	-
1	709150	709151	CG	+
1	709151	709152	CG	-
1	713136	713137	CG	-
1	713756	713757	CG	-
1	715351	715352	CG	-
1	715593	715594	CG	+
1	715594	715595	CG	-
1	715646	715647	CG	-
1	715654	715655	CG	+
1	715655	715656	CG	-
1	716006	716007	CG	+
1	716007	716008	CG	-
1	716631	716632	CG	+
1	716632	716633	CG	-
1	716910	716911	CG	+
1	716911	716912	CG	-
1	717623	717624	CG	+
1	717772	717773	CG	-
1	718825	718826	CG	+
1	718898	718899	CG	-
1	719036	719037	CG	+
1	719037	719038	CG	-
1	719048	719049	CG	-
1	719711	719712	CG	+
1	719712	719713	CG	-
1	720031	720032	CG	-
1	720418	720419	CG	+
1	721963	721964	CG	+
1	722120	722121	CG	-
1	722281	722282	CG	+
1	722282	722283	CG	-
1	723582	723583	CG	+
1	723583	723584	CG	-
1	723759	723760	CG	+
1	723760	723761	CG	-
1	723811	723812	CG	+
1	723812	723813	CG	-
1	724548	724549	CG	-
1	724560	724561	CG	-
1	725197	725198	CG	+
1	725198	725199	CG	-
1	726066	726067	CG	+
1	726067	726068	CG	-
1	726094	726095	CG	+
1	731045	731046	CG	+
1	731046	731047	CG	-
1	732610	732611	CG	+
1	732611	732612	CG	-
1	732714	732715	CG	-
1	732892	732893	CHH	-
1	736367	736368	CG	+
1	736368	736369	CG	-
1	736393	736394	CG	+
1	736394	736395	CG	-
1	736818	736819	CG	-
1	736830	736831	CG	-
1	741007	741008	CG	+
1	741008	741009	CG	-
1	741199	741200	CG	+
1	741200	741201	CG	-
1	741859	741860	CG	+
1	741860	741861	CG	-
1	742085	742086	CHH	+
1	742783	742784	CG	+
1	742784	742785	CG	-
1	742846	742847	CG	-
1	743142	743143	CG	+
1	743143	743144	CG	-
1	744666	744667	CG	+
1	744667	744668	CG	-
1	745677	745678	CG	-
1	750179	750180	CG	+
1	750180	750181	CG	-
1	751195	751196	CG	+
1	751196	751197	CG	-
1	751408	751409	CG	+
1	751409	751410	CG	-
1	753030	753031	CG	+
1	753031	753032	CG	-
1	758635	758636	CHH	-
1	759801	759802	CHG	-
1	759804	759805	CHH	-
1	759827	759828	CHH	-
1	759828	759829	CHH	-
1	759836	759837	CHH	-
1	759960	759961	CG	+
1	760254	760255	CHH	-
1	764192	764193	CG	+
1	764193	764194	CG	-
1	764542	764543	CG	+
1	764632	764633	CG	+
1	764633	764634	CG	-
1	765070	765071	CG	-
1	765098	765099	CG	+
1	765099	765100	CG	-
1	765823	765824	CG	+
1	765824	765825	CG	-
1	767455	767456	CHH	+
1	767709	767710	CG	+
1	771779	771780	CG	-
1	774658	774659	CG	-
1	774928	774929	CG	+
1	774929	774930	CG	-
1	774936	774937	CG	+
1	774937	774938	CG	-
1	776531	776532	CG	-
1	777439	777440	CG	+
1	777639	777640	CG	+
1	777640	777641	CG	-
1	777887	777888	CG	+
1	777888	777889	CG	-
1	778837	778838	CG	+
1	781119	781120	CG	+
1	781124	781125	CG	+
1	781135	781136	CG	+
1	781149	781150	CHG	-
1	781153	781154	CHH	+
1	781164	781165	CHH	+
1	781166	781167	CHH	+
1	781170	781171	CG	+
1	781174	781175	CHG	+
1	781306	781307	CHH	+
1	781372	781373	CG	-
1	781434	781435	CHH	+
1	781439	781440	CHH	+
1	781442	781443	CHH	+
1	781479	781480	CHH	+
1	781603	781604	CHH	-
1	781735	781736	CHH	-
1	781759	781760	CHH	+
1	781856	781857	CHH	-
1	781922	781923	CHG	+
1	781924	781925	CG	-
1	781965	781966	CHH	+
1	781971	781972	CHH	-
1	782012	782013	CHH	-
1	782040	782041	CHH	+
1	782051	782052	CHH	-
1	782057	782058	CHH	-
1	782058	782059	CHH	-
1	782061	782062	CHH	+
1	782084	782085	CHH	-
1	782089	782090	CHH	+
1	782198	782199	CHH	+
1	782216	782217	CG	-
1	782242	782243	CHH	+
1	782243	782244	CHH	+
1	782250	782251	CHH	+
1	784875	784876	CG	-
1	784884	784885	CG	+
1	784885	784886	CG	-
1	784916	784917	CHH	+
1	784937	784938	CHH	+
1	784938	784939	CHH	+
1	784940	784941	CHH	+
1	784953	784954	CHH	-
1	784960	784961	CHH	-
1	784962	784963	CHH	+
1	784973	784974	CHH	-
1	784983	784984	CHH	-
1	784985	784986	CHH	-
1	784987	784988	CHH	-
1	785000	785001	CG	+
1	785001	785002	CG	-
1	785007	785008	CHH	+
1	785018	785019	CHH	-
1	785021	785022	CHH	+
1	785035	785036	CHH	+
1	785039	785040	CHH	+
1	785040	785041	CHH	+
1	785047	785048	CHH	+
1	785077	785078	CHH	+
1	785082	785083	CHH	-
1	785092	785093	CHH	-
1	785099	785100	CHH	-
1	785188	785189	CHH	-
1	785202	785203	CHG	+
1	785267	785268	CHH	+
1	785355	785356	CHH	+
1	785365	785366	CHH	+
1	785424	785425	CHH	-
1	785438	785439	CHH	-
1	785453	785454	CG	+
1	789505	789506	CHH	-
1	791749	791750	CHH	+
1	791778	791779	CHG	-
1	791793	791794	CG	-
1	791796	791797	CHH	-
1	791816	791817	CHH	-
1	791819	791820	CHH	+
1	791892	791893	CHH	+
1	791907	791908	CHH	-
1	791912	791913	CHH	-
1	791918	791919	CHH	+
1	791937	791938	CG	+
1	791939	791940	CHH	+
1	791946	791947	CHH	+
1	791947	791948	CHH	+
1	791949	791950	CG	+
1	791950	791951	CG	-
1	791960	791961	CG	+
1	791966	791967	CHH	+
1	791967	791968	CHH	+
1	791973	791974	CHG	+
1	791974	791975	CG	+
1	791987	791988	CHH	+
1	791990	791991	CG	+
1	792008	792009	CHH	+
1	792017	792018	CG	+
1	792140	792141	CHH	-
1	792146	792147	CG	-
1	792147	792148	CHG	-
1	792170	792171	CG	+
1	792300	792301	CHH	+
1	792364	792365	CHG	+
1	792369	792370	CG	+
1	792404	792405	CG	+
1	793804	793805	CG	+
1	793805	793806	CG	-
1	801209	801210	CG	+
1	801210	801211	CG	-
1	801642	801643	CG	+
1	801643	801644	CG	-
1	801809	801810	CG	+
1	804890	804891	CG	-
1	804991	804992	CG	-
1	805308	805309	CG	+
1	805309	805310	CG	-
1	805551	805552	CG	+
1	806141	806142	CG	-
1	806705	806706	CG	+
1	806706	806707	CG	-
1	806733	806734	CG	+
1	806734	806735	CG	-
1	806736	806737	CG	+
1	806737	806738	CG	-
1	806739	806740	CG	+
1	806740	806741	CG	-
1	808358	808359	CG	+
1	808359	808360	CG	-
1	808388	808389	CG	-
1	808389	808390	CG	+
1	808390	808391	CG	-
1	814150	814151	CG	+
1	814151	814152	CG	-
1	814152	814153	CG	+
1	814153	814154	CG	-
1	814719	814720	CG	+
1	814720	814721	CG	-
1	814740	814741	CG	+
1	814741	814742	CG	-
1	814744	814745	CG	+
1	814745	814746	CG	-
1	815043	815044	CG	+
1	815044	815045	CG	-
1	815587	815588	CG	+
1	815588	815589	CG	-
1	815711	815712	CG	+
1	815712	815713	CG	-
1	816482	816483	CG	-
1	820350	820351	CG	+
1	822063	822064	CG	+
1	822156	822157	CG	+
1	822157	822158	CG	-
1	822257	822258	CHG	+
1	822258	822259	CG	+
1	822274	822275	CHH	+
1	822280	822281	CG	-
1	822284	822285	CHH	+
1	822303	822304	CHG	-
1	822397	822398	CG	+
1	822398	822399	CG	-
1	823175	823176	CG	+
1	823176	823177	CG	-
1	825697	825698	CG	+
1	825698	825699	CG	-
1	827125	827126	CG	+
1	827126	827127	CG	-
1	827153	827154	CG	+
1	827154	827155	CG	-
1	827356	827357	CG	+
1	827357	827358	CG	-
1	827381	827382	CG	+
1	827382	827383	CG	-
1	827392	827393	CG	+
1	827393	827394	CG	-
1	827441	827442	CG	+
1	827442	827443	CG	-
1	827553	827554	CG	-
1	828046	828047	CG	+
1	828047	828048	CG	-
1	829069	829070	CG	+
1	829235	829236	CG	-
1	834829	834830	CG	+
1	834830	834831	CG	-
1	834840	834841	CG	+
1	834841	834842	CG	-
1	836720	836721	CG	-
1	837388	837389	CG	+
1	837389	837390	CG	-
1	840061	840062	CG	+
1	840133	840134	CG	+
1	840979	840980	CG	-
1	841857	841858	CHG	+
1	848859	848860	CG	-
1	861281	861282	CG	+
1	861282	861283	CG	-
1	861307	861308	CG	+
1	861308	861309	CG	-
1	861440	861441	CG	+
1	861441	861442	CG	-
1	861446	861447	CG	+
1	861679	861680	CG	+
1	861734	861735	CG	+
1	861735	861736	CG	-
1	861750	861751	CG	+
1	861751	861752	CG	-
1	862330	862331	CG	+
1	862331	862332	CG	-
1	866578	866579	CG	+
1	866579	866580	CG	-
1	866585	866586	CG	+
1	866586	866587	CG	-
1	869676	869677	CG	+
1	869677	869678	CG	-
1	874515	874516	CG	+
1	874516	874517	CG	-
1	876390	876391	CG	-
1	876869	876870	CG	+
1	876870	876871	CG	-
1	878420	878421	CG	+
1	878421	878422	CG	-
1	878935	878936	CG	+
1	878936	878937	CG	-
1	881594	881595	CG	-
1	882393	882394	CG	-
1	882583	882584	CG	-
1	882975	882976	CG	+
1	882976	882977	CG	-
1	884725	884726	CG	+
1	884726	884727	CG	-
1	884729	884730	CG	+
1	884730	884731	CG	-
1	885010	885011	CG	+
1	886391	886392	CG	+
1	886392	886393	CG	-
1	887377	887378	CG	+
1	888624	888625	CG	+
1	888723	888724	CHG	+
1	888724	888725	CG	+
1	888725	888726	CG	-
1	888740	888741	CG	+
1	889131	889132	CHH	+
1	889454	889455	CHG	+
1	889474	889475	CHH	+
1	890758	890759	CHG	-
1	890852	890853	CG	+
1	890853	890854	CG	-
1	891424	891425	CG	-
1	894923	894924	CG	-
1	900467	900468	CHH	+
1	902194	902195	CG	+
1	902527	902528	CG	+
1	902528	902529	CG	-
1	902574	902575	CG	+
1	902575	902576	CG	-
1	905995	905996	CG	-
1	910359	910360	CG	+
1	910396	910397	CG	+
1	910500	910501	CHG	+
1	911716	911717	CHG	+
1	912982	912983	CG	+
1	912983	912984	CG	-
1	913395	913396	CHH	-
1	934301	934302	CG	+
1	934820	934821	CG	+
1	935664	935665	CG	+
1	935665	935666	CG	-
1	935779	935780	CG	+
1	938816	938817	CG	-
1	939491	939492	CG	+
1	939492	939493	CG	-
1	939844	939845	CG	+
1	939845	939846	CG	-
1	940229	940230	CG	+
1	940230	940231	CG	-
1	940247	940248	CG	+
1	941736	941737	CG	+
1	941907	941908	CG	+
1	944159	944160	CG	-
1	944198	944199	CHG	-
1	944208	944209	CG	+
1	944209	944210	CG	-
1	944222	944223	CG	-
1	944224	944225	CG	-
1	944280	944281	CG	-
1	944281	944282	CHG	-
1	944290	944291	CG	+
1	944291	944292	CG	-
1	944304	944305	CG	+
1	944305	944306	CG	-
1	944316	944317	CHH	+
1	944325	944326	CG	+
1	944355	944356	CHH	+
1	944370	944371	CG	+
1	944406	944407	CHH	-
1	945994	945995	CG	+
1	945995	945996	CG	-
1	946101	946102	CG	+
1	946918	946919	CG	+
1	946919	946920	CG	-
1	947189	947190	CG	+
1	947190	947191	CG	-
1	958534	958535	CG	+
1	958535	958536	CG	-
1	958536	958537	CG	+
1	958537	958538	CG	-
1	958555	958556	CG	-
1	958566	958567	CG	+
1	958567	958568	CG	-
1	958687	958688	CHG	-
1	958689	958690	CG	-
1	958691	958692	CG	-
1	958703	958704	CG	+
1	958704	958705	CG	-
1	958725	958726	CHH	-
1	958815	958816	CHH	-
1	958903	958904	CG	-
1	958950	958951	CHG	-
1	959000	959001	CG	+
1	962422	962423	CG	+
1	962423	962424	CG	-
1	962440	962441	CG	-
1	962494	962495	CG	+
1	962495	962496	CG	-
1	962562	962563	CG	+
1	962736	962737	CG	+
1	962737	962738	CG	-
1	962798	962799	CG	-
1	963275	963276	CG	+
1	963276	963277	CG	-
1	963312	963313	CG	+
1	963313	963314	CG	-
1	963357	963358	CG	+
1	963358	963359	CG	-
1	963829	963830	CG	-
1	963975	963976	CG	+
1	963976	963977	CG	-
1	964029	964030	CG	+
1	964030	964031	CG	-
1	964597	964598	CG	-
1	964669	964670	CG	+
1	964670	964671	CG	-
1	965406	965407	CG	-
1	965670	965671	CG	-
1	966009	966010	CG	+
1	975288	975289	CG	-
1	975310	975311	CG	-
1	979715	979716	CG	+
1	979716	979717	CG	-
1	979772	979773	CG	-
1	980009	980010	CG	+
1	980010	980011	CG	-
1	981294	981295	CG	+
1	981295	981296	CG	-
1	992264	992265	CG	+
1	992465	992466	CG	+
1	992466	992467	CG	-
1	992473	992474	CG	+
1	992474	992475	CG	-
1	994560	994561	CG	+
1	994561	994562	CG	-
1	995347	995348	CG	+
1	995367	995368	CG	+
1	995368	995369	CG	-
1	995405	995406	CG	+
1	995406	995407	CG	-
1	995497	995498	CG	+
1	995545	995546	CG	+
1	995546	995547	CG	-
1	997471	997472	CG	+
1	997472	997473	CG	-
1	997586	997587	CG	+
1	997621	997622	CG	+
1	997622	997623	CG	-
1	998497	998498	CG	+
1	998498	998499	CG	-
1	998592	998593	CG	+
1	999026	999027	CG	+
1	999027	999028	CG	-
1	999145	999146	CG	-
1	999295	999296	CG	+
1	999796	999797	CG	+
1	999797	999798	CG	-
1	999810	999811	CG	+
1	999811	999812	CG	-
1	1007253	1007254	CG	+
1	1007254	1007255	CG	-
1	1007891	1007892	CG	+
1	1007892	1007893	CG	-
1	1007902	1007903	CG	+
1	1007903	1007904	CG	-
1	1009857	1009858	CG	-
1	1010680	1010681	CG	+
1	1010685	1010686	CG	+
1	1010690	1010691	CG	+
1	1011225	1011226	CHH	+
1	1015021	1015022	CG	-
1	1015804	1015805	CG	+
1	1015805	1015806	CG	-
1	1016873	1016874	CG	+
1	1016874	1016875	CG	-
1	1019621	1019622	CG	+
1	1019622	1019623	CG	-
1	1033677	1033678	CG	+
1	1033678	1033679	CG	-
1	1034327	1034328	CG	+
1	1034328	1034329	CG	-
1	1038361	1038362	CG	+
1	1038362	1038363	CG	-
1	1038523	1038524	CG	+
1	1038524	1038525	CG	-
1	1038822	1038823	CG	+
1	1038823	1038824	CG	-
1	1038850	1038851	CG	+
1	1038851	1038852	CG	-
1	1042097	1042098	CG	-
1	1042176	1042177	CG	+
1	1042177	1042178	CG	-
1	1042246	1042247	CG	+
1	1042247	1042248	CG	-
1	1046107	1046108	CG	-
1	1047700	1047701	CG	+
1	1047701	1047702	CG	-
1	1048340	1048341	CG	-
1	1048371	1048372	CG	+
1	1048372	1048373	CG	-
1	1052185	1052186	CG	+
1	1052186	1052187	CG	-
1	1052446	1052447	CG	+
1	1052447	1052448	CG	-
1	1053090	1053091	CG	+
1	1053091	1053092	CG	-
1	1053426	1053427	CG	+
1	1053427	1053428	CG	-
1	1053965	1053966	CG	+
1	1056027	1056028	CG	-
1	1058457	1058458	CG	+
1	1058458	1058459	CG	-
1	1058471	1058472	CG	+
1	1058472	1058473	CG	-
1	1060527	1060528	CG	+
1	1060528	1060529	CG	-
1	1064908	1064909	CG	-
1	1065765	1065766	CG	+
1	1065766	1065767	CG	-
1	1066103	1066104	CG	+
1	1066104	1066105	CG	-
1	1066190	1066191	CG	+
1	1066191	1066192	CG	-
1	1066591	1066592	CG	+
1	1066592	1066593	CG	-
1	1067802	1067803	CG	-
1	1068746	1068747	CG	+
1	1068747	1068748	CG	-
1	1068754	1068755	CG	+
1	1068755	1068756	CG	-
1	1069010	1069011	CG	+
1	1069011	1069012	CG	-
1	1069022	1069023	CG	+
1	1069023	1069024	CG	-
1	1069190	1069191	CG	-
1	1069537	1069538	CG	+
1	1069538	1069539	CG	-
1	1074459	1074460	CHH	+
1	1074573	1074574	CG	+
1	1074574	1074575	CG	-
1	1074998	1074999	CG	+
1	1074999	1075000	CG	-
1	1076137	1076138	CG	+
1	1076138	1076139	CG	-
1	1076152	1076153	CG	+
1	1076153	1076154	CG	-
1	1077298	1077299	CG	+
1	1077299	1077300	CG	-
1	1077319	1077320	CG	+
1	1079693	1079694	CG	-
1	1081946	1081947	CG	+
1	1081947	1081948	CG	-
1	1082350	1082351	CG	-
1	1082357	1082358	CG	-
1	1082363	1082364	CG	-
1	1082365	1082366	CG	-
1	1082374	1082375	CG	-
1	1086574	1086575	CHH	-
1	1088239	1088240	CG	-
1	1090048	1090049	CG	+
1	1090049	1090050	CG	-
1	1092727	1092728	CG	-
1	1092858	1092859	CG	+
1	1092859	1092860	CG	-
1	1092880	1092881	CG	+
1	1093056	1093057	CG	+
1	1093057	1093058	CG	-
1	1094820	1094821	CG	+
1	1094821	1094822	CG	-
1	1095149	1095150	CG	+
1	1098383	1098384	CG	+
1	1098384	1098385	CG	-
1	1098581	1098582	CG	+
1	1106670	1106671	CG	-
1	1106882	1106883	CG	+
1	1106883	1106884	CG	-
1	1107653	1107654	CG	+
1	1107654	1107655	CG	-
1	1107824	1107825	CG	+
1	1107825	1107826	CG	-
1	1110647	1110648	CG	+
1	1110648	1110649	CG	-
1	1110906	1110907	CG	+
1	1110907	1110908	CG	-
1	1111540	1111541	CG	+
1	1111819	1111820	CG	+
1	1111820	1111821	CG	-
1	1113164	1113165	CG	+
1	1113165	1113166	CG	-
1	1113173	1113174	CG	+
1	1113174	1113175	CG	-
1	1115469	1115470	CG	+
1	1115470	1115471	CG	-
1	1115778	1115779	CG	+
1	1115818	1115819	CG	+
1	1115819	1115820	CG	-
1	1116197	1116198	CG	+
1	1116198	1116199	CG	-
1	1116618	1116619	CHH	-
1	1116629	1116630	CHH	-
1	1116633	1116634	CHH	-
1	1116987	1116988	CG	+
1	1116988	1116989	CG	-
1	1118072	1118073	CG	-
1	1118477	1118478	CG	-
1	1118650	1118651	CG	+
1	1118651	1118652	CG	-
1	1118747	1118748	CG	+
1	1118748	1118749	CG	-
1	1118825	1118826	CG	-
1	1121900	1121901	CG	+
1	1121901	1121902	CG	-
1	1123359	1123360	CG	-
1	1127018	1127019	CG	+
1	1127019	1127020	CG	-
1	1127313	1127314	CG	+
1	1127317	1127318	CG	-
1	1127686	1127687	CG	+
1	1127687	1127688	CG	-
1	1147699	1147700	CHH	-
1	1149129	1149130	CG	+
1	1149279	1149280	CG	+
1	1149296	1149297	CG	+
1	1150140	1150141	CG	-
1	1150744	1150745	CG	+
1	1150745	1150746	CG	-
1	1151613	1151614	CG	-
1	1151847	1151848	CG	-
1	1153771	1153772	CG	+
1	1153772	1153773	CG	-
1	1155783	1155784	CG	-
1	1156010	1156011	CG	-
1	1160170	1160171	CHH	+
1	1160187	1160188	CG	+
1	1160188	1160189	CG	-
1	1160200	1160201	CG	+
1	1160204	1160205	CHH	+
1	1160208	1160209	CHH	-
1	1160209	1160210	CHH	-
1	1160221	1160222	CHH	-
1	1160225	1160226	CHH	+
1	1160234	1160235	CHH	+
1	1160242	1160243	CHG	+
1	1160416	1160417	CG	-
1	1161101	1161102	CHG	-
1	1161103	1161104	CHH	-
1	1161119	1161120	CHH	-
1	1161138	1161139	CHH	-
1	1161150	1161151	CHG	-
1	1161182	1161183	CHH	-
1	1161198	1161199	CG	+
1	1161200	1161201	CG	+
1	1161207	1161208	CHG	+
1	1161208	1161209	CG	+
1	1161210	1161211	CG	+
1	1161213	1161214	CHH	-
1	1161227	1161228	CHH	-
1	1173952	1173953	CHH	-
1	1175340	1175341	CG	+
1	1175341	1175342	CG	-
1	1175342	1175343	CG	+
1	1175343	1175344	CG	-
[truncated: 512,203 more rows]
