# Supplementary material for: Epigenetic reprogramming rewires transcription during the alternation of generations in Arabidopsis
Source: eLife. 2021 Jan 25;10:e61894. doi: 10.7554/eLife.61894 (PMC7920552; doi:10.7554/eLife.61894)
Supplement: Supplementary file 3. [file elife-61894-supp3.txt]

peakID	Chr	Start	End	Strand	Detailed.Annotation	Distance.to.TSS	ID	Gene.Name	Gene.Alias	Gene.Description	Gene.Type	peak.group
peak48	1	283870	284932	+	promoter-TSS (AT1G01790.2)	51	AT1G01790	KEA1	ATKEA1|K+ EFFLUX ANTIPORTER 1|K+ efflux antiporter 1|T1N6.21|T1N6_21	K+ efflux antiporter 1	protein-coding	common
peak56	1	330156	330904	+	TTS (AT1G01950.1)	5151	AT1G01950	ARK2	Arabidopsis thaliana KINESIN Ungrouped clade|AtKINUb|F22M8.8|F22M8_8|armadillo repeat kinesin 2|gene B	armadillo repeat kinesin 2	protein-coding	VNsp
peak160	1	1011049	1011415	+	promoter-TSS (AT1G03940.1)	-87	AT1G03940	AT1G03940	F21M11.13|F21M11_13	HXXXD-type acyl-transferase family protein	protein-coding	common
peak170	1	1085764	1086936	+	exon (AT1G04160.1, exon 1 of 38)	180	AT1G04160	XIB	ARABIDOPSIS THALIANA MYOSIN XI B|ATXIB|F20D22.7|F20D22_7|MYOSIN XI B|MYOSIN XI-8|XI-8|XI-B|myosin XI B	myosin XI B	protein-coding	VNsp
peak180	1	1148847	1149419	+	promoter-TSS (AT1G04290.2)	-600	AT1G04290	AT1G04290	F19P19.27|F19P19_27	Thioesterase superfamily protein	protein-coding	common
peak188	1	1214191	1214876	+	exon (AT1G04470.1, exon 1 of 5)	308	AT1G04470	AT1G04470	F19P19.7|F19P19_7	hypothetical protein (DUF810)	protein-coding	VNsp
peak316	1	1990152	1990361	+	promoter-TSS (AT1G04473.1)	-98	AT1G04473	AT1G04473	-	ncRNA	ncRNA	common
peak340	1	2110695	2111079	+	TTS (AT1G06890.2)	260	AT1G04527	AT1G04527	-	ncRNA	ncRNA	VNsp
peak529	1	3126290	3126721	+	promoter-TSS (AT1G04713.1)	-896	AT1G04713	AT1G04713	-	ncRNA	ncRNA	common
peak575	1	3361932	3362253	+	promoter-TSS (AT1G04783.1)	-80	AT1G04783	AT1G04783	-	ncRNA	ncRNA	common
peak206	1	1344472	1345503	+	promoter-TSS (AT1G04790.1)	-2	AT1G04790	AT1G04790	F13M7.22|F13M7_22	RING/U-box superfamily protein	protein-coding	common
peak212	1	1368478	1369547	+	promoter-TSS (AT1G04850.1)	-72	AT1G04850	AT1G04850	F13M7.16|F13M7_16	ubiquitin-associated (UBA)/TS-N domain-containing protein	protein-coding	common
peak225	1	1435353	1436359	+	exon (AT1G05020.1, exon 1 of 1)	1907	AT1G05020	AT1G05020	T7A14.11|T7A14_11	ENTH/ANTH/VHS superfamily protein	protein-coding	VNsp
peak227	1	1441295	1441505	+	promoter-TSS (AT1G05030.1)	17	AT1G05030	AT1G05030	T7A14.10|T7A14_10	Major facilitator superfamily protein	protein-coding	VNsp
peak980	1	5355479	5358495	+	TTS (AT1G05173.1)	613	AT1G05173	AT1G05173	-	ncRNA	ncRNA	common
peak1067	1	5837323	5838479	+	promoter-TSS (AT1G05287.1)	-10	AT1G05287	AT1G05287	-	ncRNA	ncRNA	common
peak1433	1	7773292	7774517	+	TTS (AT1G22050.1)	-1322	AT1G05703	AT1G05703	-	ncRNA	ncRNA	common
peak1570	1	8539881	8540576	+	promoter-TSS (AT1G24145.1)	80	AT1G05857	AT1G05857	-	ncRNA	ncRNA	VNsp
peak287	1	1836825	1838605	+	promoter-TSS (AT1G06070.1)	43	AT1G06070	AT1G06070	T21E18.12|T21E18_12|bZIP69|basic leucine-zipper 69	Basic-leucine zipper (bZIP) transcription factor family protein	protein-coding	common
peak1742	1	9571515	9572471	+	promoter-TSS (AT1G06097.1)	-462	AT1G06097	AT1G06097	-	ncRNA	ncRNA	common
peak290	1	1854935	1855629	+	promoter-TSS (AT1G06120.1)	96	AT1G06110	SKIP16	SKP1/ASK-interacting protein 16|T21E18.16|T21E18_16	SKP1/ASK-interacting protein 16	protein-coding	common
peak291	1	1855843	1856534	+	promoter-TSS (AT1G06110.1)	278	AT1G06120	AT1G06120	T21E18.17|T21E18_17	Fatty acid desaturase family protein	protein-coding	common
peak294	1	1867662	1869145	+	TTS (AT1G06150.2)	502	AT1G06143	AT1G06143	-	basic helix loop helix DNA-binding superfamily protein	protein-coding	common
peak295	1	1875655	1875867	+	TTS (AT1G06148.1)	1767	AT1G06148	AT1G06148	-	hypothetical protein	protein-coding	VNsp
peak296	1	1876752	1877981	+	exon (AT1G06148.2, exon 1 of 3)	162	AT1G06148	AT1G06148	-	hypothetical protein	protein-coding	common
peak2031	1	11241445	11241837	+	promoter-TSS (AT1G31380.1)	412	AT1G06437	AT1G06437	-	ncRNA	ncRNA	common
peak2073	1	11494879	11495953	+	TTS (AT1G06493.1)	691	AT1G06493	AT1G06493	-	ncRNA	ncRNA	common
peak2119	1	11737807	11740920	+	promoter-TSS (AT1G06573.1)	-44	AT1G06573	AT1G06573	-	ncRNA	ncRNA	common
peak2189	1	12217642	12218844	+	promoter-TSS (AT1G06697.1)	95	AT1G06697	AT1G06697	-	ncRNA	ncRNA	common
peak329	1	2054988	2055900	+	promoter-TSS (AT1G04493.1)	103	AT1G06700	AT1G06700	F4H5.21|F4H5_21	Protein kinase superfamily protein	protein-coding	VNsp
peak2193	1	12230778	12231191	+	Intergenic	-2022	AT1G06707	AT1G06707	-	ncRNA	ncRNA	common
peak332	1	2070399	2070732	+	promoter-TSS (AT1G06740.1)	-172	AT1G06740	MUG3	F4H5.17|F4H5_17|MUSTANG 3	MuDR family transposase	protein-coding	VNsp
peak2252	1	12643993	12645459	+	promoter-TSS (AT1G06777.1)	-844	AT1G06777	AT1G06777	-	ncRNA	ncRNA	common
peak337	1	2096509	2096790	+	promoter-TSS (AT1G06820.2)	-104	AT1G06820	CRTISO	CAROTENOID AND CHLOROPLAST REGULATION 2|CAROTENOID ISOMERASE|CCR2|F4H5.10|F4H5_10|carotenoid isomerase	carotenoid isomerase	protein-coding	VNsp
peak2273	1	12922733	12925503	+	TTS (AT1G06837.1)	1113	AT1G06837	AT1G06837	-	ncRNA	ncRNA	VNsp
peak2281	1	12996463	12996670	+	exon (AT1G06883.1, exon 1 of 1)	147	AT1G06883	AT1G06883	-	ncRNA	ncRNA	VNsp
peak2299	1	13107407	13107872	+	promoter-TSS (AT1G35540.1)	597	AT1G06907	AT1G06907	-	ncRNA	ncRNA	VNsp
peak2325	1	13498540	13499163	+	Intergenic	-2235	AT1G06963	AT1G06963	-	ncRNA	ncRNA	VNsp
peak2334	1	13637004	13638077	+	Intergenic	1867	AT1G06967	AT1G06967	-	ncRNA	ncRNA	VNsp
peak2351	1	13839012	13840007	+	promoter-TSS (AT1G06983.1)	-422	AT1G06983	AT1G06983	-	ncRNA	ncRNA	VNsp
peak2354	1	13877485	13878417	+	Intergenic	5737	AT1G06993	AT1G06993	-	ncRNA	ncRNA	VNsp
peak2355	1	13880234	13881094	+	Intergenic	8450	AT1G06993	AT1G06993	-	ncRNA	ncRNA	VNsp
peak2368	1	14095255	14095620	+	Intergenic	18216	AT1G07007	AT1G07007	-	ncRNA	ncRNA	VNsp
peak2369	1	14096559	14096956	+	Intergenic	16896	AT1G07007	AT1G07007	-	ncRNA	ncRNA	VNsp
peak2370	1	14108590	14108853	+	Intergenic	4932	AT1G07007	AT1G07007	-	ncRNA	ncRNA	common
peak2371	1	14118094	14118591	+	Intergenic	-4689	AT1G07007	AT1G07007	-	ncRNA	ncRNA	VNsp
peak2380	1	14284906	14286512	+	TTS (AT1G07027.1)	494	AT1G07027	AT1G07027	-	ncRNA	ncRNA	common
peak2381	1	14288254	14288493	+	Intergenic	-2170	AT1G07027	AT1G07027	-	ncRNA	ncRNA	VNsp
peak2415	1	15857205	15857633	+	Intergenic	27806	AT1G07117	AT1G07117	-	ncRNA	ncRNA	VNsp
peak2416	1	15860620	15861094	+	Intergenic	24368	AT1G07117	AT1G07117	-	ncRNA	ncRNA	VNsp
peak2417	1	15878938	15879135	+	Intergenic	6189	AT1G07117	AT1G07117	-	ncRNA	ncRNA	VNsp
peak2487	1	16637186	16638251	+	Intergenic	-7826	AT1G07233	AT1G07233	-	ncRNA	ncRNA	common
peak2488	1	16640888	16641283	+	Intergenic	-4459	AT1G07233	AT1G07233	-	ncRNA	ncRNA	VNsp
peak2489	1	16643333	16643946	+	Intergenic	-1905	AT1G07233	AT1G07233	-	ncRNA	ncRNA	common
peak2563	1	17295466	17296015	+	exon (AT1G07323.1, exon 1 of 1)	267	AT1G07323	AT1G07323	-	ncRNA	ncRNA	common
peak370	1	2260208	2260844	+	promoter-TSS (AT1G07350.6)	-339	AT1G07350	SR45a	F22G5.31|F22G5_31|serine/arginine rich-like protein 45a	RNA-binding (RRM/RBD/RNP motifs) family protein	protein-coding	common
peak2583	1	17386524	17386836	+	promoter-TSS (ENSRNA049757649-T1)	-115	at1g07357					common
peak2696	1	18126849	18127077	+	Intergenic	1324	AT1G07523	AT1G07523	-	ncRNA	ncRNA	common
peak2734	1	18332834	18333701	+	promoter-TSS (AT1G07567.1)	314	AT1G07563	AT1G07563	-	ncRNA	ncRNA	common
peak390	1	2394972	2397295	+	exon (AT1G07728.2, exon 1 of 2)	1139	AT1G07725	EXO70H6	ATEXO70H6|exocyst subunit exo70 family protein H6	exocyst subunit exo70 family protein H6	protein-coding	common
peak2893	1	19117534	19118726	+	TTS (AT1G51540.1)	449	AT1G07753	AT1G07753	-	ncRNA	ncRNA	VNsp
peak2913	1	19232109	19233830	+	promoter-TSS (AT1G51810.1)	490	AT1G07767	AT1G07767	-	ncRNA	ncRNA	common
peak2933	1	19355192	19355948	+	TTS (AT1G07777.1)	1048	AT1G07777	AT1G07777	-	ncRNA	ncRNA	common
peak2936	1	19373068	19374653	+	exon (AT1G07783.1, exon 1 of 1)	542	AT1G07783	AT1G07783	-	ncRNA	ncRNA	common
peak395	1	2420241	2421113	+	TTS (AT1G07820.1)	1389	AT1G07820	AT1G07820	F24B9.8	Histone superfamily protein	protein-coding	common
peak2973	1	19589306	19589674	+	promoter-TSS (AT1G52600.1)	-566	AT1G07823	AT1G07823	-	ncRNA	ncRNA	common
peak397	1	2427836	2428292	+	TTS (AT1G07870.2)	1359	AT1G07850	AT1G07850	F24B9.5|F24B9_5	transferring glycosyl group transferase (DUF604)	protein-coding	common
peak402	1	2454333	2455203	+	promoter-TSS (AT1G07920.1)	-3	AT1G07920	AT1G07920	T6D22.2|T6D22_2	GTP binding Elongation factor Tu family protein	protein-coding	common
peak3092	1	20261783	20262806	+	TTS (AT1G54270.1)	1983	AT1G07957	AT1G07957	-	ncRNA	ncRNA	VNsp
peak411	1	2498663	2499762	+	promoter-TSS (AT1G08040.2)	-448	AT1G08040	AT1G08040	T6D22.12|T6D22_12	trimethylguanosine synthase (DUF707)	protein-coding	common
peak3183	1	20798950	20799616	+	TTS (AT1G08063.1)	704	AT1G08063	AT1G08063	-	ncRNA	ncRNA	common
peak419	1	2534715	2535408	+	promoter-TSS (AT1G08110.4)	-190	AT1G08110	AT1G08110	T6D22.20|T6D22_20	lactoylglutathione lyase family protein / glyoxalase I family protein	protein-coding	common
peak3286	1	21260937	21261499	+	promoter-TSS (AT1G08133.1)	-821	AT1G08133	AT1G08133	-	ncRNA	ncRNA	VNsp
peak431	1	2588516	2589358	+	promoter-TSS (AT1G08260.1)	83	AT1G08260	TIL1	ABA OVERLY SENSITIVE 4|ABO4|EARLY IN SHORT DAYS 7|EMB142|EMB2284|EMB529|EMBRYO DEFECTIVE 142|EMBRYO DEFECTIVE 2284|EMBRYO DEFECTIVE 529|ESD7|POL2A|T23G18.21|T23G18_21|TILTED 1	DNA polymerase epsilon catalytic subunit	protein-coding	common
peak433	1	2606692	2608215	+	promoter-TSS (AT1G08270.1)	54	AT1G08270	AT1G08270	T23G18.12|T23G18_12	vacuolar protein sorting-associated protein	protein-coding	common
peak3495	1	22606399	22606791	+	promoter-TSS (AT1G08367.1)	-191	AT1G08367	U12*$	-	ncRNA	ncRNA	VNsp
peak442	1	2657034	2658008	+	TTS (AT1G08420.1)	-1081	AT1G08430	ALMT1	ARABIDOPSIS THALIANA ALUMINUM-ACTIVATED MALATE TRANSPORTER 1|ATALMT1|T27G7.11|T27G7_11|aluminum-activated malate transporter 1	aluminum-activated malate transporter 1	protein-coding	common
peak444	1	2683926	2684768	+	promoter-TSS (AT1G08470.1)	171	AT1G08480	SDH6	T27G7.26|succinate dehydrogenase 6	succinate dehydrogenase subunit	protein-coding	common
peak3578	1	23025910	23026683	+	TTS (AT1G62305.3)	-2107	AT1G08497	AT1G08497	-	ncRNA	ncRNA	common
peak3580	1	23033793	23034962	+	promoter-TSS (AT1G08513.1)	-312	AT1G08513	AT1G08513	-	ncRNA	ncRNA	common
peak3610	1	23179075	23181084	+	promoter-TSS (AT1G08543.1)	-11	AT1G08543	AT1G08543	-	ncRNA	ncRNA	common
peak450	1	2706438	2707007	+	promoter-TSS (AT1G08550.3)	-146	AT1G08550	NPQ1	ARABIDOPSIS VIOLAXANTHIN DE-EPOXIDASE 1|AVDE1|F22O13.3|F22O13_3|VIOLAXANTHIN DE-EPOXIDASE PRECURSOR|non-photochemical quenching 1	non-photochemical quenching 1	protein-coding	VNsp
peak3759	1	23973100	23973292	+	promoter-TSS (AT1G08707.1)	-912	AT1G08707	AT1G08707	-	ncRNA	ncRNA	VNsp
peak466	1	2778797	2779931	+	promoter-TSS (AT1G08730.2)	-74	AT1G08730	XIC	ATXIC|F22O13.200|F22O13_200|MYOSIN XI C	Myosin family protein with Dil domain-containing protein	protein-coding	common
peak3802	1	24229852	24230500	+	promoter-TSS (AT1G08747.1)	393	AT1G08747	AT1G08747	-	ncRNA	ncRNA	VNsp
peak3877	1	24556491	24558639	+	promoter-TSS (AT1G08803.1)	-547	AT1G08803	AT1G08803	-	ncRNA	ncRNA	common
peak474	1	2835865	2836796	+	intron (AT1G08840.5, intron 7 of 25)	2139	AT1G08840	emb2411	embryo defective 2411	DNA replication helicase	protein-coding	VNsp
peak3968	1	24954959	24955937	+	exon (AT1G66880.3, exon 5 of 5)	-1460	AT1G08857	AT1G08857	-	ncRNA	ncRNA	common
peak3997	1	25143890	25145505	+	promoter-TSS (AT1G67220.1)	-348	AT1G08913	AT1G08913	-	ncRNA	ncRNA	common
peak4090	1	25613604	25614249	+	TTS (AT1G68340.3)	-1043	AT1G08977	AT1G08977	-	ncRNA	ncRNA	common
peak489	1	2896492	2897174	+	exon (AT1G09010.1, exon 9 of 11)	2613	AT1G09010	AT1G09010	F7G19.12|F7G19_12	glycoside hydrolase family 2 protein	protein-coding	common
peak503	1	2964083	2965408	+	promoter-TSS (AT1G09180.1)	-278	AT1G09180	SARA1A	ATSAR1|ATSARA1A|SECRETION-ASSOCIATED RAS 1|T12M4.12|T12M4_12|secretion-associated RAS super family 1	secretion-associated RAS super family 1	protein-coding	common
peak4375	1	26873079	26874062	+	promoter-TSS (AT1G71300.1)	175	AT1G09227	AT1G09227	-	ncRNA	ncRNA	common
peak534	1	3146771	3147965	+	promoter-TSS (AT1G09720.1)	-65	AT1G09720	NET2B	F21M12.11|F21M12_11|Networked 2B	Kinase interacting (KIP1-like) family protein	protein-coding	VNsp
peak561	1	3278737	3279466	+	promoter-TSS (AT1G10040.2)	95	AT1G10050	AT1G10050	ATXYN2|T27I1.7|T27I1_7	glycosyl hydrolase family 10 protein / carbohydrate-binding domain-containing protein	protein-coding	common
peak585	1	3412569	3413393	+	promoter-TSS (AT1G10390.2)	-107	AT1G10390	AT1G10390	F14N23.29|F14N23_29	Nucleoporin autopeptidase	protein-coding	common
peak601	1	3511309	3512735	+	TTS (AT1G10630.1)	299	AT1G10620	PERK11	AtPERK11|F20B24.6|F20B24_6|proline-rich extensin-like receptor kinase 11	Protein kinase superfamily protein	protein-coding	VNsp
peak607	1	3541483	3543852	+	intron (AT1G10680.1, intron 3 of 12)	1115	AT1G10680	PGP10	ABCB10|ATP-binding cassette B10|F20B24.12|F20B24_12|P-glycoprotein 10	P-glycoprotein 10	protein-coding	common
peak614	1	3568543	3571373	+	intron (AT1G10740.2, intron 2 of 6)	880	AT1G10740	AT1G10740	T16B5.12|T16B5_12	alpha/beta-Hydrolases superfamily protein	protein-coding	common
peak618	1	3593143	3593417	+	promoter-TSS (AT1G10770.1)	-700	AT1G10770	AT1G10770	T16B5.9	Plant invertase/pectin methylesterase inhibitor superfamily protein	protein-coding	common
peak623	1	3630518	3631511	+	TTS (AT1G10890.4)	2933	AT1G10890	AT1G10890	T19D16.19|T19D16_19	arginine/glutamate-rich 1 protein	protein-coding	VNsp
peak625	1	3643361	3643590	+	TTS (AT1G10920.3)	3640	AT1G10910	EMB3103	EMBRYO DEFECTIVE 3103|T19D16.17|T19D16_17	Pentatricopeptide repeat (PPR) superfamily protein	protein-coding	VNsp
peak646	1	3760723	3761534	+	promoter-TSS (AT1G11220.1)	37	AT1G11220	AT1G11220	T28P6.12|T28P6_12	cotton fiber, putative (DUF761)	protein-coding	common
peak652	1	3774422	3775808	+	Intergenic	-2121	AT1G11260	STP1	ATSTP1|SUGAR TRANSPORTER 1|T28P6.9|T28P6_9|sugar transporter 1	sugar transporter 1	protein-coding	common
peak658	1	3816252	3816789	+	TTS (AT1G11350.1)	696	AT1G11340	AT1G11340	T28P6.1|T28P6_1	G-type lectin S-receptor-like Serine/Threonine-kinase	protein-coding	common
peak697	1	4003121	4004105	+	promoter-TSS (AT1G11870.6)	-144	AT1G11870	SRS	ATSRS|F12F1.29|F12F1_29|OVA7|SERYL-TRNA SYNTHETASE|Seryl-tRNA synthetase|ovule abortion 7	Seryl-tRNA synthetase	protein-coding	common
peak737	1	4174048	4174260	+	TTS (AT1G12280.1)	2119	AT1G12270	Hop1	F5O11.2|F5O11_2	stress-inducible protein	protein-coding	common
peak766	1	4326390	4327062	+	promoter-TSS (AT1G12700.3)	-349	AT1G12700	RPF1	RNA processing factor 1|T12C24.31|T12C24_31	RNA processing FACTOR	protein-coding	common
peak768	1	4334330	4334805	+	promoter-TSS (AT1G12730.1)	-17	AT1G12730	AT1G12730	T12C24.26|T12C24_26	GPI transamidase subunit PIG-U	protein-coding	common
peak771	1	4346300	4347284	+	exon (AT1G12750.6, exon 3 of 6)	153	AT1G12750	RBL6	ATRBL6|RHOMBOID-like protein 6|T12C24.28|T12C24_28	RHOMBOID-like protein 6	protein-coding	VNsp
peak774	1	4365146	4365835	+	promoter-TSS (AT1G12800.1)	-76	AT1G12800	AT1G12800	F13K23.5|F13K23_5	Nucleic acid-binding, OB-fold-like protein	protein-coding	common
peak798	1	4469265	4469787	+	TTS (AT1G13110.1)	2432	AT1G13110	CYP71B7	''cytochrome P450|F3F19.13|F3F19_13|cytochrome P450|family 71 subfamily B|polypeptide 7|polypeptide 7''	cytochrome P450, family 71 subfamily B, polypeptide 7	protein-coding	common
peak803	1	4492563	4493189	+	promoter-TSS (AT1G13170.1)	-209	AT1G13170	ORP1D	F3F19.19|F3F19_19|OSBP(oxysterol binding protein)-related protein 1D	OSBP(oxysterol binding protein)-related protein 1D	protein-coding	common
peak821	1	4567065	4567929	+	promoter-TSS (AT1G13330.1)	253	AT1G13320	PP2AA3	65 KDA REGULATORY SUBUNIT OF PROTEIN PHOSPHATASE 2A|PR65|T6J4.8|T6J4_8|protein phosphatase 2A subunit A3|protein phosphatase 2A subunit A3	protein phosphatase 2A subunit A3	protein-coding	common
peak842	1	4679694	4680584	+	promoter-TSS (AT1G13640.1)	-277	AT1G13640	AT1G13640	F21F23.8|F21F23_8	Phosphatidylinositol 3- and 4-kinase family protein	protein-coding	common
peak851	1	4724464	4725092	+	TTS (AT1G13770.4)	234	AT1G13780	AT1G13780	F16A14.1|F16A14_1	F-box/RNI-like/FBD-like domains-containing protein	protein-coding	common
peak880	1	4854464	4855711	+	promoter-TSS (AT1G14205.1)	200	AT1G14200	AT1G14200	F7A19.29|F7A19_29	RING/U-box superfamily protein	protein-coding	common
peak914	1	5012754	5013783	+	intron (AT1G14610.1, intron 4 of 20)	1265	AT1G14610	TWN2	T5E21.11|T5E21_11|TWIN 2|VALRS|VALYL TRNA SYNTHETASE	valyl-tRNA synthetase / valine-tRNA ligase (VALRS)	protein-coding	common
peak932	1	5098085	5098437	+	promoter-TSS (AT1G14790.1)	9	AT1G14790	RDR1	ATRDRP1|AtRDR1|F10B6.19|F10B6_19|RNA-dependent RNA polymerase 1	RNA-dependent RNA polymerase 1	protein-coding	VNsp
peak985	1	5380684	5381577	+	promoter-TSS (AT1G15660.1)	98	AT1G15660	CENP-C	CENP-C HOMOLOGUE|T16N11.16|T16N11_16|centromere protein C	centromere protein C	protein-coding	common
peak990	1	5403986	5404586	+	promoter-TSS (AT1G15700.1)	156	AT1G15710	AT1G15710	F7H2.5|F7H2_5	prephenate dehydrogenase family protein	protein-coding	common
peak1006	1	5488894	5489730	+	promoter-TSS (AT1G15970.2)	167	AT1G15980	PnsB1	NAD(P)H DEHYDROGENASE SUBUNIT 48|NDF1|NDH-dependent cyclic electron flow 1|NDH48|Photosynthetic NDH subcomplex B 1|T24D18.8|T24D18_8	NDH-dependent cyclic electron flow 1	protein-coding	common
peak1045	1	5705014	5706247	+	promoter-TSS (AT1G16690.1)	-267	AT1G16690	AT1G16690	F19K19.2|F19K19_2	Enhancer of polycomb-like transcription factor protein	protein-coding	common
peak1072	1	5862473	5862906	+	promoter-TSS (AT1G17145.2)	54	AT1G17145	AT1G17145	-	RING/U-box superfamily protein	protein-coding	common
peak1079	1	5899710	5900423	+	promoter-TSS (AT1G17255.1)	84	AT1G17255	AT1G17255	-	ncRNA	ncRNA	common
peak1080	1	5911244	5911874	+	exon (AT1G17270.2, exon 1 of 4)	136	AT1G17270	AT1G17270	F20D23.3|F20D23_3	O-fucosyltransferase family protein	protein-coding	VNsp
peak1081	1	5916458	5916818	+	TTS (AT1G17280.3)	3226	AT1G17280	UBC34	F20D23.1|F20D23_1|ubiquitin-conjugating enzyme 34	ubiquitin-conjugating enzyme 34	protein-coding	common
peak1121	1	6140642	6141107	+	Intergenic	-1528	AT1G17840	ABCG11	ARABIDOPSIS THALIANA WHITE-BROWN COMPLEX HOMOLOG PROTEIN 11|ATP-binding cassette G11|ATWBC11|AtABCG11|COF1|CUTICULAR DEFECT AND ORGAN FUSION 1|DESPERADO|DSO|F2H15.7|F2H15_7|WBC11|white-brown complex homolog protein 11	white-brown complex-like protein	protein-coding	VNsp
peak1123	1	6153723	6154736	+	promoter-TSS (AT1G17880.1)	-247	AT1G17880	BTF3	ATBTF3|F2H15.11|F2H15_11|basic transcription factor 3	basic transcription factor 3	protein-coding	common
peak1124	1	6155005	6156175	+	exon (AT1G17890.2, exon 1 of 1)	206	AT1G17890	GER2	F2H15.12|F2H15_12	NAD(P)-binding Rossmann-fold superfamily protein	protein-coding	common
peak1131	1	6210032	6210918	+	promoter-TSS (AT1G18040.1)	-947	AT1G18040	CDKD1;3	AT;CDCKD;3|CAK2AT|CYCLIN-DEPENDENT KINASE D1;3|T10F20.5|T10F20_5|cyclin-dependent kinase D1;3	cyclin-dependent kinase D1;3	protein-coding	common
peak1139	1	6261137	6262387	+	promoter-TSS (AT1G18190.1)	-261	AT1G18190	GC2	T10F20.19|golgin candidate 2	golgin Putative 2	protein-coding	common
peak1143	1	6276107	6276565	+	TTS (AT1G18250.2)	1814	AT1G18250	ATLP-1	-	Pathogenesis-related thaumatin superfamily protein	protein-coding	VNsp
peak1160	1	6376557	6378643	+	TTS (AT1G18530.1)	977	AT1G18530	AT1G18530	F25I16.13|F25I16_13	EF hand calcium-binding protein family	protein-coding	VNsp
peak1164	1	6405381	6406013	+	promoter-TSS (AT1G18610.2)	90	AT1G18610	AT1G18610	F25I16.5|F25I16_5	Galactose oxidase/kelch repeat superfamily protein	protein-coding	common
peak1181	1	6483398	6485047	+	promoter-TSS (AT1G18800.1)	-576	AT1G18800	NRP2	F6A14.10|F6A14_10|NAP1-related protein 2	NAP1-related protein 2	protein-coding	common
peak1191	1	6543528	6544618	+	exon (AT1G18940.1, exon 1 of 2)	292	AT1G18940	AT1G18940	F14D16.8|F14D16_8	Nodulin-like / Major Facilitator Superfamily protein	protein-coding	common
peak1195	1	6559812	6560921	+	TTS (AT1G19000.2)	195	AT1G18990	AT1G18990	F14D16.14|F14D16_14	myosin-binding protein, putative (Protein of unknown function, DUF593)	protein-coding	VNsp
peak1201	1	6589762	6590659	+	TTS (AT1G19086.1)	375	AT1G19090	RKF2	CRK1|CYSTEINE-RICH RLK (RECEPTOR-LIKE PROTEIN KINASE) 1|F14D16.24|F14D16_24|receptor-like serine/threonine kinase 2	receptor-like serine/threonine kinase 2	protein-coding	VNsp
peak1202	1	6592892	6593113	+	TTS (AT1G19090.1)	-1881	AT1G19100	DMS11	AtMORC6|DEFECTIVE IN MERISTEM SILENCING 11|F14D16.25|F14D16_25|MORC6|Microrchidia 6	Histidine kinase-, DNA gyrase B-, and HSP90-like ATPase family protein	protein-coding	VNsp
peak1223	1	6709467	6710489	+	promoter-TSS (AT1G19397.1)	200	AT1G19396	AT1G19396	-	hypothetical protein	protein-coding	common
peak1243	1	6835837	6836828	+	promoter-TSS (AT1G19780.2)	301	AT1G19780	CNGC8	ATCNGC8|F14P1.12|F14P1_12|cyclic nucleotide gated channel 8|cyclic nucleotide gated channel 8	cyclic nucleotide gated channel 8	protein-coding	common
peak1263	1	6914882	6915072	+	TTS (AT1G19910.1)	1846	AT1G19920	APS2	ASA1|ATP SULFURYLASE ARABIDOPSIS 1|ATP SULFURYLASE PRECURSOR|F6F9.2|F6F9_2	Pseudouridine synthase/archaeosine transglycosylase-like family protein	protein-coding	common
peak1268	1	6926298	6926958	+	exon (AT1G19950.1, exon 7 of 7)	-1108	AT1G19960	AT1G19960	T20H2.25|T20H2_25	transcription factor	protein-coding	common
peak1288	1	7022871	7023609	+	promoter-TSS (AT1G20270.3)	-78	AT1G20270	AT1G20270	F14O10.12|F14O10_12	2-oxoglutarate (2OG) and Fe(II)-dependent oxygenase superfamily protein	protein-coding	common
peak1296	1	7065115	7066173	+	TTS (AT1G20380.2)	4202	AT1G20380	AT1G20380	F14O10.2|F14O10_2	Prolyl oligopeptidase family protein	protein-coding	common
peak1305	1	7137367	7138307	+	promoter-TSS (AT1G20610.1)	-9	AT1G20610	CYCB2;3	Cyclin B2;3|F5M15.6	Cyclin B2;3	protein-coding	common
peak1316	1	7201854	7202443	+	TTS (AT1G20740.2)	1754	AT1G20740	AT1G20740	F2D10.23|F2D10_23	transport/golgi organization-like protein (DUF833)	protein-coding	VNsp
peak1317	1	7208093	7210091	+	promoter-TSS (AT1G20750.1)	-79	AT1G20750	AT1G20750	F2D10.24|F2D10_24	RAD3-like DNA-binding helicase protein	protein-coding	common
peak1320	1	7227424	7227949	+	promoter-TSS (AT1G20795.1)	-120	AT1G20795	AT1G20795	-	F-box family protein	protein-coding	common
peak1330	1	7281046	7281657	+	promoter-TSS (AT1G20910.2)	-115	AT1G20910	AT1G20910	F9H16.11|F9H16_11	ARID/BRIGHT DNA-binding domain-containing protein	protein-coding	common
peak1361	1	7411973	7414027	+	promoter-TSS (AT1G21170.2)	-50	AT1G21170	SEC5B	-	Exocyst complex component SEC5	protein-coding	common
peak1366	1	7442464	7443732	+	TTS (AT1G21250.1)	-1651	AT1G21270	WAK2	F16F4.5|F16F4_5|wall-associated kinase 2	wall-associated kinase 2	protein-coding	common
peak1395	1	7587035	7588945	+	promoter-TSS (AT1G21640.2)	-424	AT1G21640	NADK2	ATNADK2|F8K7.5|F8K7_5|NAD KINASE 2|NAD kinase 2	NAD kinase 2	protein-coding	common
peak1396	1	7600399	7600987	+	promoter-TSS (AT1G21650.2)	8	AT1G21650	SECA2	F8K7.7|F8K7_7	Preprotein translocase SecA family protein	protein-coding	common
peak1402	1	7620130	7620656	+	TTS (AT1G21695.1)	1531	AT1G21695	AT1G21695	-	hydroxyproline-rich glycoprotein family protein	protein-coding	VNsp
peak1409	1	7653935	7654618	+	TTS (AT1G21780.1)	188	AT1G21790	AT1G21790	F8K7.23|F8K7_23	TRAM, LAG1 and CLN8 (TLC) lipid-sensing domain containing protein	protein-coding	common
peak1442	1	7813998	7818148	+	promoter-TSS (AT1G22140.2)	-351	AT1G22140	AT1G22140	F2E2.21|F2E2_21	zinc finger CCCH domain protein	protein-coding	common
peak1456	1	7907865	7908743	+	TTS (AT1G22403.2)	1205	AT1G22403	AT1G22403	-	ncRNA	ncRNA	common
peak1474	1	8015276	8016505	+	intron (AT1G22650.1, intron 1 of 4)	260	AT1G22650	A/N-InvD	T22J18.18|T22J18_18|alkaline/neutral invertase D	Plant neutral invertase family protein	protein-coding	common
peak1481	1	8053615	8056655	+	promoter-TSS (AT1G22760.1)	-190	AT1G22760	PAB3	POLY(A) BINDING PROTEIN 3|T22J18.7|T22J18_7|poly(A) binding protein 3	poly(A) binding protein 3	protein-coding	common
peak1526	1	8271652	8272667	+	promoter-TSS (AT1G23310.1)	-138	AT1G23310	GGT1	ALANINE-2-OXOGLUTARATE AMINOTRANSFERASE 1|AOAT1|F26F24.16|F26F24_16|GGAT1|GLUTAMATE:GLYOXYLATE AMINOTRANSFERASE|GLUTAMATE:GLYOXYLATE AMINOTRANSFERASE 1|glutamate:glyoxylate aminotransferase	glutamate:glyoxylate aminotransferase	protein-coding	common
peak1537	1	8329329	8330145	+	promoter-TSS (AT1G23465.1)	-187	AT1G23465	AT1G23465	-	Peptidase S24/S26A/S26B/S26C family protein	protein-coding	common
peak1566	1	8527186	8528409	+	promoter-TSS (AT1G24100.1)	83	AT1G24110	AT1G24110	F3I6.3|F3I6_3	Peroxidase superfamily protein	protein-coding	common
peak1581	1	8591939	8592283	+	promoter-TSS (AT1G24256.1)	33	AT1G24256	AT1G24256	-	hypothetical protein	protein-coding	common
peak1590	1	8639716	8640964	+	promoter-TSS (AT1G24360.1)	147	AT1G24350	AT1G24350	F3I6.29|F3I6_29	Acid phosphatase/vanadium-dependent haloperoxidase-related protein	protein-coding	common
peak1594	1	8663628	8664193	+	promoter-TSS (AT1G24450.1)	-187	AT1G24450	NFD2	F21J9.11|NUCLEAR FUSION DEFECTIVE 2	Ribonuclease III family protein	protein-coding	common
peak1597	1	8681991	8682543	+	promoter-TSS (AT1G24490.2)	33	AT1G24490	ALB4	ALBINA 4|ARABIDOPSIS THALIANA ENVELOPE MEMBRANE INTEGRASE|ARTEMIS|F21J9.16	OxaA/YidC-like membrane insertion protein	protein-coding	common
peak1604	1	8723650	8724712	+	exon (AT1G24620.1, exon 1 of 1)	530	AT1G24620	AT1G24620	F21J9.28	EF hand calcium-binding protein family	protein-coding	VNsp
peak1607	1	8737248	8738264	+	TTS (AT1G24650.1)	-2449	AT1G24660	AT1G24660	-	hypothetical protein	protein-coding	VNsp
peak1610	1	8764085	8764912	+	Intergenic	-1029	AT1G24764	MAP70-2	ATMAP70-2|F5A9.19|F5A9_19|microtubule-associated proteins 70-2	microtubule-associated proteins 70-2	protein-coding	common
peak1611	1	8794337	8794894	+	Intergenic	5795	AT1G24996	AT1G24996	F5A9.10|F5A9_10	hypothetical protein	protein-coding	VNsp
peak1615	1	8846617	8847043	+	TTS (AT1G25240.1)	1599	AT1G25240	AT1G25240	F4F7.37|F4F7_37	ENTH/VHS/GAT family protein	protein-coding	common
peak1624	1	8903090	8904461	+	promoter-TSS (AT1G25375.1)	-347	AT1G25375	AT1G25375	-	Metallo-hydrolase/oxidoreductase superfamily protein	protein-coding	common
peak1628	1	8935033	8935993	+	promoter-TSS (AT1G25440.1)	31	AT1G25440	BBX15	B-box domain protein 15|F2J7.10|F2J7_10	B-box type zinc finger protein with CCT domain-containing protein	protein-coding	VNsp
peak1643	1	9003909	9004863	+	intron (AT1G25682.1, intron 1 of 6)	299	AT1G25682	AT1G25682	F14G11.11|F14G11_11	coiled-coil protein (DUF572)	protein-coding	common
peak1644	1	9019495	9020554	+	promoter-TSS (AT1G26090.1)	-356	AT1G26090	AT1G26090	F14G11.6	P-loop containing nucleoside triphosphate hydrolases superfamily protein	protein-coding	common
peak1645	1	9027541	9028327	+	promoter-TSS (AT1G26110.1)	21	AT1G26110	DCP5	F14G11.8|F14G11_8|decapping 5	decapping 5	protein-coding	common
peak1647	1	9032247	9033913	+	promoter-TSS (AT1G26130.3)	64	AT1G26130	AT1G26130	F28B23.19|F28B23_19	ATPase E1-E2 type family protein / haloacid dehalogenase-like hydrolase family protein	protein-coding	common
peak1654	1	9082446	9083135	+	Intergenic	-1048	AT1G26250	AT1G26250	F28B23.9|F28B23_9	Proline-rich extensin-like family protein	protein-coding	common
peak1662	1	9125176	9125883	+	promoter-TSS (AT1G26370.1)	49	AT1G26370	AT1G26370	RID1|ROOT INITIATION DEFECTIVE 1|T1K7.25|T1K7_25	RNA helicase family protein	protein-coding	common
peak1670	1	9183760	9185289	+	promoter-TSS (AT1G26580.1)	-43	AT1G26580	AT1G26580	T1K7.5|T1K7_5	ELM2 domain protein	protein-coding	common
peak1678	1	9225264	9226147	+	promoter-TSS (AT1G26690.1)	87	AT1G26690	AT1G26690	T24P13.7|T24P13_7	emp24/gp25L/p24 family/GOLD family protein	protein-coding	common
peak1680	1	9246314	9247880	+	promoter-TSS (AT1G26740.1)	240	AT1G26750	AT1G26750	T24P13.13|T24P13_13	hypothetical protein	protein-coding	common
peak1681	1	9253028	9253841	+	promoter-TSS (AT1G26762.1)	-165	AT1G26762	AT1G26762	-	transmembrane protein	protein-coding	common
peak1700	1	9357296	9358976	+	TTS (AT1G26960.1)	-1189	AT1G26970	AT1G26970	T2P11.16	Protein kinase superfamily protein	protein-coding	common
peak1701	1	9373310	9374484	+	promoter-TSS (AT1G27000.1)	12	AT1G27000	AT1G27000	T2P11.17	GRIP/coiled-coil protein, putative (DUF1664)	protein-coding	common
peak1731	1	9519964	9521243	+	TTS (AT1G27430.1)	1536	AT1G27420	AT1G27420	F17L21.21|F17L21_21	Galactose oxidase/kelch repeat superfamily protein	protein-coding	VNsp
peak1735	1	9544078	9544836	+	promoter-TSS (AT1G27480.1)	47	AT1G27480	AT1G27480	F17L21.27|F17L21_27	alpha/beta-Hydrolases superfamily protein	protein-coding	common
peak1736	1	9551190	9551864	+	TTS (AT1G27500.1)	2392	AT1G27500	KLCR3	F17L21.29|F17L21_29|kinesin light chain-related 3	Tetratricopeptide repeat (TPR)-like superfamily protein	protein-coding	common
peak1748	1	9626784	9627502	+	TTS (AT1G27670.1)	1606	AT1G27670	AT1G27670	T22C5.12|T22C5_12	transmembrane protein	protein-coding	common
peak1763	1	9708262	9709330	+	promoter-TSS (AT1G27880.1)	-65	AT1G27880	AT1G27880	F28L5.4|F28L5_4	DEAD/DEAH box RNA helicase family protein	protein-coding	common
peak1771	1	9745422	9747232	+	promoter-TSS (AT1G27970.1)	-382	AT1G27970	NTF2B	F13K9.26|F13K9_26|nuclear transport factor 2B	nuclear transport factor 2B	protein-coding	common
peak1772	1	9757589	9758269	+	promoter-TSS (AT1G28000.1)	34	AT1G28000	AT1G28000	F13K9.10|F13K9_10	Pentatricopeptide repeat (PPR) superfamily protein	protein-coding	common
peak1777	1	9778246	9779771	+	promoter-TSS (AT1G28050.1)	5	AT1G28060	AT1G28060	F13K9.16|F13K9_16|RDM16|RNA-directed DNA methylation 16	Pre-mRNA-splicing factor 3	protein-coding	common
peak1782	1	9812774	9813512	+	exon (AT1G28120.1, exon 10 of 10)	2417	AT1G28120	AT1G28120	F13K9.21|F13K9_21	ubiquitin thioesterase otubain-like protein	protein-coding	common
peak1792	1	9871400	9872998	+	promoter-TSS (AT1G28240.1)	79	AT1G28240	AT1G28240	F3H9.11|F3H9_11	strawberry notch protein (DUF616)	protein-coding	common
peak1812	1	9978854	9980843	+	promoter-TSS (AT1G28410.1)	-55	AT1G28410	AT1G28410	F3M18.15|F3M18_15	myosin heavy chain-like protein	protein-coding	common
peak1818	1	9999683	10000262	+	exon (AT1G28440.1, exon 2 of 2)	3259	AT1G28440	HSL1	F3M18.12|F3M18_12|HAESA-like 1	HAESA-like 1	protein-coding	common
peak1824	1	10037002	10038120	+	TTS (AT1G28560.2)	311	AT1G28550	RABA1i	AtRABA1i|F3M18.2|RAB GTPase homolog A1I	RAB GTPase homolog A1I	protein-coding	VNsp
peak1829	1	10081021	10082386	+	promoter-TSS (AT1G28690.1)	-99	AT1G28690	AT1G28690	F1K23.11|F1K23_11	Tetratricopeptide repeat (TPR)-like superfamily protein	protein-coding	common
peak1830	1	10087460	10088623	+	exon (AT1G28710.1, exon 1 of 3)	425	AT1G28710	AT1G28710	F1K23.9|F1K23_9	Nucleotide-diphospho-sugar transferase family protein	protein-coding	common
peak1831	1	10088717	10089683	+	promoter-TSS (AT1G28710.1)	107	AT1G28710	AT1G28710	F1K23.9|F1K23_9	Nucleotide-diphospho-sugar transferase family protein	protein-coding	VNsp
peak1853	1	10195105	10195597	+	promoter-TSS (AT1G29170.1)	-138	AT1G29170	WAVE2	ATSCAR3|F28N24.14|F28N24_14|SCAR3|WASP (WISKOTT-ALDRICH SYNDROME PROTEIN)-FAMILY VERPROLIN HOMOLOGOUS PROTEIN 2	SCAR family protein	protein-coding	common
peak1855	1	10207095	10208351	+	promoter-TSS (AT1G29200.1)	-99	AT1G29200	AT1G29200	F28N24.11|F28N24_11	O-fucosyltransferase family protein	protein-coding	common
peak1857	1	10214018	10215493	+	promoter-TSS (AT1G29230.1)	74	AT1G29230	CIPK18	ATCIPK18|ATWL1|CBL-interacting protein kinase 18|F28N24.9|F28N24_9|SNF1-RELATED PROTEIN KINASE 3.20|SnRK3.20|WL1|WPL4-LIKE 1	CBL-interacting protein kinase 18	protein-coding	common
peak1868	1	10265739	10267069	+	exon (AT1G29340.1, exon 1 of 1)	2361	AT1G29340	PUB17	ARABIDOPSIS THALIANA PLANT U-BOX 17|ATPUB17|F15D2.34|F15D2_34|plant U-box 17	plant U-box 17	protein-coding	common
peak1869	1	10273928	10277762	+	promoter-TSS (AT1G29357.1)	-80	AT1G29357	AT1G29357	-	ncRNA	ncRNA	common
peak1871	1	10284160	10284726	+	exon (AT1G29380.2, exon 2 of 2)	943	AT1G29380	AT1G29380	F15D2.1|F15D2_1	Carbohydrate-binding X8 domain superfamily protein	protein-coding	common
peak1873	1	10289228	10289678	+	TTS (AT1G29400.1)	213	AT1G29395	COR413IM1	COLD REGULATED 314 INNER MEMBRANE 1|COLD REGULATED 314 THYLAKOID MEMBRANE 1|COR413-TM1|COR414-TM1|cold regulated 414 thylakoid membrane 1	COLD REGULATED 314 INNER MEMBRANE 1	protein-coding	common
peak1881	1	10349257	10350246	+	TTS (AT1G29620.1)	285	AT1G29630	AT1G29630	F15D2.37|F15D2_37	5'-3' exonuclease family protein	protein-coding	common
peak1886	1	10378139	10379636	+	promoter-TSS (AT1G29680.1)	74	AT1G29680	AT1G29680	F15D2.23|F15D2_23	histone acetyltransferase (DUF1264)	protein-coding	common
peak1887	1	10387171	10388274	+	promoter-TSS (AT1G29700.2)	208	AT1G29710	AT1G29710	T3M22.4|T3M22_4	Tetratricopeptide repeat (TPR)-like superfamily protein	protein-coding	common
peak1890	1	10413103	10414445	+	promoter-TSS (AT1G29740.1)	-655	AT1G29740	AT1G29740	F1N18.20|F1N18_20	Leucine-rich repeat transmembrane protein kinase	protein-coding	VNsp
peak1901	1	10477366	10478882	+	TTS (AT1G29940.1)	239	AT1G29930	CAB1	AB140|CAB140|CELLULOSE SYNTHASE LIKE C8|CHLOROPHYLL A/B PROTEIN 140|CLSC8|F1N18.3|F1N18_3|LHCB1.3|LIGHT-HARVESTING CHLOROPHYLL A/B-PROTEIN 1.3|chlorophyll A/B binding protein 1	chlorophyll A/B binding protein 1	protein-coding	common
peak1908	1	10512525	10513539	+	promoter-TSS (AT1G30010.1)	-119	AT1G30010	nMAT1	T1P2.4|T1P2_4|nuclear maturase 1	Intron maturase, type II family protein	protein-coding	common
peak1913	1	10541563	10544867	+	exon (AT1G30050.1, exon 1 of 2)	193	AT1G30050	AT1G30050	T1P2.7|T1P2_7	tropomyosin	protein-coding	common
peak1942	1	10719011	10719601	+	TTS (AT1G30360.1)	1537	AT1G30370	DLAH	DAD1-like acylhydrolase|T4K22.3|T4K22_3	alpha/beta-Hydrolases superfamily protein	protein-coding	common
peak1950	1	10771287	10771780	+	TTS (AT1G30455.1)	1811	AT1G30455	AT1G30455	-	cyclin/Brf1-like TBP-binding domain-containing protein	protein-coding	common
peak1969	1	10880737	10881801	+	promoter-TSS (AT1G30680.1)	-210	AT1G30680	AT1G30680	ATH|Arabidopsis TWINKLE homolog	toprim domain-containing protein	protein-coding	common
peak1972	1	10894993	10896507	+	exon (AT1G30710.1, exon 1 of 1)	498	AT1G30710	AT1G30710	T5I8.16|T5I8_16	FAD-binding Berberine family protein	protein-coding	VNsp
peak1996	1	11004852	11005571	+	exon (AT1G30920.1, exon 1 of 1)	233	AT1G30920	AT1G30920	F17F8.21	F-box family protein	protein-coding	common
peak2004	1	11043023	11043849	+	exon (AT1G30970.2, exon 1 of 7)	293	AT1G30970	SUF4	F17F8.14|suppressor of FRIGIDA4	zinc finger (C2H2 type) family protein	protein-coding	common
peak2016	1	11129103	11129439	+	exon (AT1G31163.1, exon 3 of 4)	968	AT1G31163	AT1G31163	-	F-box associated ubiquitination effector family protein	protein-coding	common
peak2021	1	11156498	11156952	+	promoter-TSS (AT1G31220.1)	27	AT1G31220	AT1G31220	F28K20.18|F28K20_18	Formyl transferase	protein-coding	common
peak2032	1	11248540	11249913	+	promoter-TSS (AT1G31420.1)	361	AT1G31410	AT1G31410	ENF2|ENLARGED FIL EXPRESSION DOMAIN 2|T8E3.6|T8E3_6	putrescine-binding periplasmic protein-like protein	protein-coding	common
peak2033	1	11259721	11260304	+	exon (AT1G31450.1, exon 1 of 1)	-1198	AT1G31440	AT1G31440	T8E3.10|T8E3_10	SH3 domain-containing protein	protein-coding	common
peak2036	1	11276446	11277668	+	promoter-TSS (AT1G31500.5)	-360	AT1G31510	AT1G31510	F27M3.26|F27M3_26	F-box associated ubiquitination effector family protein	protein-coding	common
peak2039	1	11316309	11317278	+	promoter-TSS (AT1G31600.1)	-148	AT1G31620	AT1G31620	F27M3.18|F27M3_18	hypothetical protein	protein-coding	common
peak2063	1	11436430	11437869	+	promoter-TSS (AT1G31860.3)	416	AT1G31870	AT1G31870	F5M6.12|F5M6_12	pre-mRNA-splicing factor of RES complex protein	protein-coding	common
peak2085	1	11552473	11553952	+	exon (AT1G32120.1, exon 1 of 2)	786	AT1G32120	AT1G32120	F3C3.9|F3C3_9	serine/threonine-protein phosphatase 7 long form-like protein	protein-coding	common
peak2090	1	11585337	11586644	+	TTS (AT1G32180.1)	3661	AT1G32180	CSLD6	ATCSLD6|CELLULOSE SYNTHASE LIKE D6|F3C3.4|F3C3_4|cellulose synthase-like D6	cellulose synthase-like D6	protein-coding	common
peak2104	1	11652958	11653743	+	promoter-TSS (AT1G32310.1)	-150	AT1G32310	SAMBA	F27G20.14	valine-tRNA ligase	protein-coding	common
peak2115	1	11716681	11717950	+	intron (AT1G32450.1, intron 2 of 5)	2673	AT1G32450	NRT1.5	AtNPF7.3|F5D14.23|F5D14_23|NPF7.3|NRT1/ PTR family 7.3|nitrate transporter 1.5	nitrate transporter 1.5	protein-coding	common
peak2120	1	11749254	11752137	+	promoter-TSS (AT1G32490.2)	-907	AT1G32490	ESP3	EMB2733|EMBRYO DEFECTIVE 2733|ENHANCED SILENCING PHENOTYPE 3|F5D14.27|F5D14_27	RNA helicase family protein	protein-coding	common
peak2128	1	11800097	11801315	+	exon (AT1G32640.1, exon 1 of 1)	701	AT1G32640	MYC2	ATMYC2|F6N18.4|F6N18_4|JAI1|JASMONATE INSENSITIVE 1|JIN1|RD22BP1|ZBF1	Basic helix-loop-helix (bHLH) DNA-binding family protein	protein-coding	common
peak2137	1	11845244	11846915	+	TTS (AT1G32740.2)	1091	AT1G32740	AT1G32740	F6N18.12|F6N18_12	SBP (S-ribonuclease binding protein) family protein	protein-coding	common
peak2147	1	11917701	11918675	+	Intergenic	-3453	AT1G32880	AT1G32880	F9L11.34|F9L11_34	ARM repeat superfamily protein	protein-coding	common
peak2150	1	11930561	11931805	+	promoter-TSS (AT1G32928.1)	34	AT1G32928	AT1G32928	-	Avr9/Cf-9 rapidly elicited protein	protein-coding	common
peak2164	1	12044602	12046975	+	promoter-TSS (AT1G33230.1)	-591	AT1G33230	AT1G33230	T9L6.9|T9L6_9	TMPIT-like protein	protein-coding	common
peak2166	1	12058558	12060297	+	exon (AT1G33250.1, exon 1 of 3)	365	AT1G33250	AT1G33250	T16O9.11|T16O9_11	beta-1,3-n-acetylglucosaminyltransferase radical fringe protein, putative (DUF604)	protein-coding	common
peak2171	1	12084592	12085709	+	exon (AT1G33330.1, exon 1 of 7)	199	AT1G33330	AT1G33330	F10C21.2	Class I peptide chain release factor	protein-coding	common
peak2187	1	12207179	12208385	+	TTS (AT1G33700.2)	3837	AT1G33680	AT1G33680	F14M2.18|F14M2_18	KH domain-containing protein	protein-coding	common
peak2188	1	12209083	12209314	+	TTS (AT1G33680.1)	4885	AT1G33700	AT1G33700	F14M2.16|F14M2_16	Beta-glucosidase, GBA2 type family protein	protein-coding	common
peak2191	1	12228028	12229087	+	TTS (AT1G33730.2)	1293	AT1G33730	CYP76C5	''cytochrome P450|F14M2.14|F14M2_14|cytochrome P450|family 76|polypeptide 5|polypeptide 5''|subfamily C	cytochrome P450, family 76, subfamily C, polypeptide 5	protein-coding	common
peak2196	1	12241667	12242456	+	exon (AT1G33770.1, exon 1 of 7)	447	AT1G33770	AT1G33770	F14M2.11|F14M2_11	Protein kinase superfamily protein	protein-coding	VNsp
peak2197	1	12244205	12245280	+	exon (AT1G33770.1, exon 7 of 7)	1489	AT1G33780	AT1G33780	F14M2.10|F14M2_10	electron transporter, putative (DUF179)	protein-coding	common
peak2198	1	12245513	12246614	+	TTS (AT1G33770.1)	168	AT1G33780	AT1G33780	F14M2.10|F14M2_10	electron transporter, putative (DUF179)	protein-coding	common
peak2201	1	12269652	12270449	+	TTS (AT1G33811.1)	2242	AT1G33811	AT1G33811	-	GDSL-like Lipase/Acylhydrolase superfamily protein	protein-coding	VNsp
peak2202	1	12290426	12290761	+	Intergenic	-2383	AT1G33850	AT1G33850	T3M13.13	Ribosomal protein S19 family protein	protein-coding	VNsp
peak2214	1	12400841	12401875	+	promoter-TSS (AT1G34065.2)	-322	AT1G34065	SAMC2	S-adenosylmethionine carrier 2	S-adenosylmethionine carrier 2	protein-coding	VNsp
peak2218	1	12426619	12427128	+	promoter-TSS (AT1G34120.3)	95	AT1G34120	IP5PI	AT5P1|AT5PTASE1|ATIP5PI|F12G12.6|F12G12_6|INOSITOL POLYPHOSPHATE 5-PHOSPHATASE AT5P1|INOSITOL POLYPHOSPHATE 5-PHOSPHATASE I|MYO-INOSITOL POLYPHOSPHATE 5-PHOSPHATASE 1|inositol polyphosphate 5-phosphatase I	inositol polyphosphate 5-phosphatase I	protein-coding	common
peak2234	1	12530253	12531196	+	promoter-TSS (AT1G34340.1)	-91	AT1G34340	AT1G34340	F7P12.5	alpha/beta-Hydrolases superfamily protein	protein-coding	common
peak2238	1	12556239	12556484	+	intron (AT1G34390.1, intron 2 of 13)	356	AT1G34390	ARF22	F7P12.6|F7P12_6|auxin response factor 22	auxin response factor 22	protein-coding	VNsp
peak2241	1	12592741	12593701	+	exon (AT1G34440.1, exon 1 of 5)	358	AT1G34440	AT1G34440	F12K21.23|F12K21_23	transmembrane protein	protein-coding	VNsp
peak2242	1	12603992	12604550	+	exon (AT1G34470.1, exon 1 of 9)	110	AT1G34470	AT1G34470	F12K21.21|F12K21_21	magnesium transporter, putative (DUF803)	protein-coding	common
peak2250	1	12623879	12624466	+	exon (AT1G34520.1, exon 1 of 1)	738	AT1G34520	AT1G34520	F12K21.17|F12K21_17	MBOAT (membrane bound O-acyl transferase) family protein	protein-coding	common
peak2251	1	12638681	12638959	+	TTS (AT1G34540.1)	1766	AT1G34540	CYP94D1	''cytochrome P450|F12K21.15|F12K21_15|cytochrome P450|family 94|polypeptide 1|polypeptide 1''|subfamily D	cytochrome P450, family 94, subfamily D, polypeptide 1	protein-coding	common
peak2253	1	12650647	12651563	+	exon (AT1G34550.2, exon 1 of 7)	191	AT1G34550	EMB2756	EMBRYO DEFECTIVE 2756|F12K21.12|F12K21_12	transmembrane protein (DUF616)	protein-coding	common
peak2256	1	12684919	12687924	+	TTS (AT1G06787.1)	597	AT1G34630	AT1G34630	F12K21.3	transmembrane protein	protein-coding	common
peak2257	1	12735795	12738994	+	exon (AT1G34750.4, exon 3 of 5)	802	AT1G34750	AT1G34750	F11O6.14	Protein phosphatase 2C family protein	protein-coding	common
peak2258	1	12739816	12740119	+	Intergenic	-1771	AT1G34750	AT1G34750	F11O6.14	Protein phosphatase 2C family protein	protein-coding	VNsp
peak2261	1	12749490	12751058	+	promoter-TSS (AT1G34844.2)	109	AT1G34780	APRL4	APR-like 4|ATAPRL4|F11O6.7|F11O6_7	APR-like 4	protein-coding	common
peak2262	1	12751232	12752100	+	intron (AT1G34844.1, intron 1 of 2)	495	AT1G34844	AT1G34844	-	ncRNA	ncRNA	common
peak2263	1	12809228	12809523	+	exon (AT1G35030.1, exon 4 of 4)	1129	AT1G35030	AT1G35030	F11O6.5|F11O6_5	hypothetical protein	protein-coding	VNsp
peak2264	1	12823813	12824411	+	Intergenic	11955	AT1G35040	AT1G35040	F11O6.10|F11O6_10	hypothetical protein	protein-coding	VNsp
peak2267	1	12861815	12862527	+	Intergenic	4067	AT1G35150	AT1G35150	T32G9.31|T32G9_31	General transcription factor 2-related zinc finger protein	protein-coding	VNsp
peak2268	1	12866965	12869793	+	exon (AT1G35160.2, exon 4 of 4)	1253	AT1G35160	GF14 PHI	14-3-3 PROTEIN G-BOX FACTOR14 PHI|14-3-3PHI|GENERAL REGULATORY FACTOR 4|GF14 protein phi chain|GRF4|T32G9.30|T32G9_30	GF14 protein phi chain	protein-coding	common
peak2271	1	12896214	12896503	+	TTS (AT1G35210.1)	1317	AT1G35210	AT1G35210	T32G9.25|T32G9_25	hypothetical protein	protein-coding	VNsp
peak2275	1	12967843	12968063	+	Intergenic	2967	AT1G35330	AT1G35330	T9I1.10|T9I1_10	RING/U-box superfamily protein	protein-coding	common
peak2276	1	12977469	12978135	+	promoter-TSS (AT1G35340.6)	92	AT1G35340	AT1G35340	T9I1.11|T9I1_11	ATP-dependent protease La (LON) domain protein	protein-coding	common
peak2277	1	12979704	12980509	+	TTS (AT1G35340.6)	2396	AT1G35340	AT1G35340	T9I1.11|T9I1_11	ATP-dependent protease La (LON) domain protein	protein-coding	VNsp
peak2282	1	13012798	13013062	+	Intergenic	-5359	AT1G35400	AT1G35400	F12A4.7|F12A4_7	hypothetical protein (DUF1184)	protein-coding	VNsp
peak2285	1	13029607	13029988	+	TTS (AT1G35430.1)	1578	AT1G35430	AT1G35430	F12A4.3|F12A4_3	transmembrane protein	protein-coding	VNsp
peak2290	1	13047309	13048785	+	Intergenic	-1067	AT1G35467	RALFL5	RALF-like 5	RALF-like 5	protein-coding	common
peak2298	1	13106660	13106910	+	TTS (AT1G06907.1)	-1189	AT1G35537	AT1G35537	-	Defensin-like (DEFL) family protein	protein-coding	VNsp
peak2300	1	13108752	13109133	+	promoter-TSS (AT1G06907.1)	308	AT1G35540	ARF14	F15O4.64|F15O4_64|auxin response factor 14	auxin response factor 14	protein-coding	VNsp
peak2305	1	13192362	13192849	+	promoter-TSS (AT1G35660.1)	-3	AT1G35660	AT1G35660	F15O4.11	erythroid differentiation factor-like protein	protein-coding	VNsp
peak2308	1	13223419	13225252	+	promoter-TSS (AT1G35720.1)	-833	AT1G35720	ANNAT1	ANN1|ANNEXIN|ANNEXIN A1|ATOXY5|AtANN1|F14D7.2|F14D7_2|OXY5|annexin 1	annexin 1	protein-coding	common
peak2309	1	13229609	13230694	+	promoter-TSS (AT1G35730.1)	-220	AT1G35730	PUM9	APUM9|F14D7.3|F14D7_3|pumilio 9	pumilio 9	protein-coding	VNsp
peak2310	1	13235968	13236186	+	Intergenic	-6146	AT1G35730	PUM9	APUM9|F14D7.3|F14D7_3|pumilio 9	pumilio 9	protein-coding	VNsp
peak2311	1	13255660	13256228	+	promoter-TSS (AT1G35750.1)	-374	AT1G35750	PUM10	APUM10|F14D7.5|F14D7_5|pumilio 10	pumilio 10	protein-coding	common
peak2312	1	13278876	13280645	+	promoter-TSS (AT1G35780.4)	-78	AT1G35780	AT1G35780	F14D7.8|F14D7_8	N-lysine methyltransferase	protein-coding	common
peak2316	1	13357172	13357662	+	Intergenic	-3192	AT1G35895	AT1G35895	-	transmembrane protein	protein-coding	VNsp
peak2318	1	13400064	13400479	+	Intergenic	-22283	AT1G36000	LBD5	LOB domain-containing protein 5|T22A15.8|T22A15_8	LOB domain-containing protein 5	protein-coding	VNsp
peak2319	1	13423122	13423674	+	TTS (AT1G36000.1)	844	AT1G36000	LBD5	LOB domain-containing protein 5|T22A15.8|T22A15_8	LOB domain-containing protein 5	protein-coding	VNsp
peak2326	1	13532372	13532630	+	promoter-TSS (AT1G36160.2)	-667	AT1G36160	ACC1	AT-ACC1|EMB22|EMBRYO DEFECTIVE 22|GK|GLOSSYHEAD 1|GSD1|GURKE|PAS3|PASTICCINO 3|SENSITIVE TO FREEZING 3|SFR3|acetyl-CoA carboxylase 1	acetyl-CoA carboxylase 1	protein-coding	VNsp
peak2327	1	13559357	13559886	+	Intergenic	13649	AT1G36180	ACC2	F15C21.2|F15C21_2|acetyl-CoA carboxylase 2	acetyl-CoA carboxylase 2	protein-coding	common
peak2328	1	13581144	13581363	+	Intergenic	32798	AT1G36230	AT1G36230	F15C21.12|F15C21_12	hypothetical protein	protein-coding	VNsp
peak2329	1	13581609	13582127	+	Intergenic	32183	AT1G36230	AT1G36230	F15C21.12|F15C21_12	hypothetical protein	protein-coding	VNsp
peak2330	1	13590625	13592704	+	Intergenic	22387	AT1G36230	AT1G36230	F15C21.12|F15C21_12	hypothetical protein	protein-coding	common
peak2332	1	13616538	13617073	+	TTS (AT1G36240.1)	1915	AT1G36240	AT1G36240	F15C21.6|F15C21_6	Ribosomal protein L7Ae/L30e/S12e/Gadd45 family protein	protein-coding	VNsp
peak2333	1	13623605	13623812	+	Intergenic	8818	AT1G36240	AT1G36240	F15C21.6|F15C21_6	Ribosomal protein L7Ae/L30e/S12e/Gadd45 family protein	protein-coding	VNsp
peak2337	1	13669335	13669995	+	exon (AT1G36310.2, exon 1 of 2)	236	AT1G36310	AT1G36310	F7F23.3|F7F23_3	S-adenosyl-L-methionine-dependent methyltransferases superfamily protein	protein-coding	common
peak2338	1	13670176	13670787	+	exon (AT1G36310.2, exon 1 of 2)	1052	AT1G36310	AT1G36310	F7F23.3|F7F23_3	S-adenosyl-L-methionine-dependent methyltransferases superfamily protein	protein-coding	common
peak2339	1	13671247	13671966	+	promoter-TSS (AT1G36320.1)	-168	AT1G36320	AT1G36320	F7F23.4|F7F23_4	hypothetical protein	protein-coding	common
peak2340	1	13674113	13674477	+	TTS (AT1G36320.1)	2521	AT1G36320	AT1G36320	F7F23.4|F7F23_4	hypothetical protein	protein-coding	VNsp
peak2343	1	13703807	13704126	+	promoter-TSS (AT1G36390.2)	-393	AT1G36390	AT1G36390	F7F23.11|F7F23_11	Co-chaperone GrpE family protein	protein-coding	common
peak2344	1	13721682	13721987	+	Intergenic	-18261	AT1G36390	AT1G36390	F7F23.11|F7F23_11	Co-chaperone GrpE family protein	protein-coding	VNsp
peak2345	1	13727894	13728313	+	Intergenic	-24530	AT1G36390	AT1G36390	F7F23.11|F7F23_11	Co-chaperone GrpE family protein	protein-coding	VNsp
peak2346	1	13749027	13749279	+	Intergenic	-12773	AT1G36510	AT1G36510	F28J9.5|F28J9_5	Nucleic acid-binding proteins superfamily	protein-coding	VNsp
peak2347	1	13767804	13768301	+	Intergenic	6126	AT1G36510	AT1G36510	F28J9.5|F28J9_5	Nucleic acid-binding proteins superfamily	protein-coding	VNsp
peak2348	1	13786137	13786346	+	Intergenic	24315	AT1G36510	AT1G36510	F28J9.5|F28J9_5	Nucleic acid-binding proteins superfamily	protein-coding	VNsp
peak2349	1	13813566	13813879	+	Intergenic	4834	AT1G36580	AT1G36580	F28J9.2|F28J9_2	hypothetical protein	protein-coding	VNsp
peak2350	1	13831525	13832125	+	Intergenic	-4007	AT1G36623	AT1G36623	-	hypothetical protein	protein-coding	VNsp
peak2352	1	13848080	13848688	+	TTS (AT1G36627.1)	707	AT1G36627	AT1G36627	-	Serine/Threonine-kinase	protein-coding	VNsp
peak2353	1	13850724	13852416	+	Intergenic	2117	AT1G36640	AT1G36640	T15P17.13|T15P17_13	transmembrane protein	protein-coding	VNsp
peak2356	1	13895282	13895909	+	Intergenic	5236	AT1G36730	AT1G36730	T15P17.7|T15P17_7	Translation initiation factor IF2/IF5	protein-coding	VNsp
peak2357	1	13900281	13901034	+	exon (AT1G36730.1, exon 1 of 2)	174	AT1G36730	AT1G36730	T15P17.7|T15P17_7	Translation initiation factor IF2/IF5	protein-coding	common
peak2358	1	13908744	13908938	+	Intergenic	-2296	AT1G36745	AT1G36745	-	hypothetical protein	protein-coding	VNsp
peak2363	1	14029666	14030835	+	exon (AT1G36990.1, exon 1 of 5)	250	AT1G36990	AT1G36990	T32E20.28|T32E20_28	C-jun-amino-terminal kinase-interacting protein	protein-coding	common
peak2364	1	14047593	14047789	+	intron (AT1G37020.1, intron 4 of 7)	956	AT1G37020	AT1G37020	T32E20.20|T32E20_20	Cysteine proteinases superfamily protein	protein-coding	VNsp
peak2365	1	14051781	14052152	+	Intergenic	5231	AT1G37020	AT1G37020	T32E20.20|T32E20_20	Cysteine proteinases superfamily protein	protein-coding	VNsp
peak2366	1	14057675	14057951	+	Intergenic	11078	AT1G37020	AT1G37020	T32E20.20|T32E20_20	Cysteine proteinases superfamily protein	protein-coding	VNsp
peak2367	1	14075995	14077888	+	Intergenic	30206	AT1G37020	AT1G37020	T32E20.20|T32E20_20	Cysteine proteinases superfamily protein	protein-coding	VNsp
peak2373	1	14134804	14135467	+	Intergenic	-1278	AT1G37113	AT1G37113	-	hypothetical protein	protein-coding	VNsp
peak2374	1	14139205	14139739	+	TTS (AT1G37113.1)	3059	AT1G37113	AT1G37113	-	hypothetical protein	protein-coding	VNsp
peak2379	1	14185407	14186102	+	Intergenic	-7720	AT1G37150	HCS2	F28L22.1|F28L22_1|holocarboxylase synthetase 2	holocarboxylase synthetase 2	protein-coding	VNsp
peak2383	1	14332059	14333197	+	Intergenic	-36375	AT1G38131	AT1G38131	-	O-fucosyltransferase family protein	protein-coding	VNsp
peak2384	1	14335816	14336116	+	Intergenic	-39713	AT1G38131	AT1G38131	-	O-fucosyltransferase family protein	protein-coding	VNsp
peak2385	1	14917674	14918497	+	Intergenic	4970	AT1G40083	AT1G40083	-	hypothetical protein	protein-coding	VNsp
peak2386	1	14920713	14921302	+	Intergenic	2048	AT1G40083	AT1G40083	-	hypothetical protein	protein-coding	VNsp
peak2387	1	15081972	15085389	+	exon (AT1G40104.1, exon 11 of 22)	1728	AT1G40104	AT1G40104	-	hypothetical protein	protein-coding	common
peak2388	1	15085662	15085978	+	TTS (AT1G40104.1)	3868	AT1G40104	AT1G40104	-	hypothetical protein	protein-coding	common
peak2389	1	15138678	15139726	+	Intergenic	57250	AT1G40104	AT1G40104	-	hypothetical protein	protein-coding	VNsp
peak2390	1	15455084	15455483	+	Intergenic	-20609	AT1G40390	AT1G40390	F9D18.22|F9D18_22	DNAse I-like superfamily protein	protein-coding	common
peak2391	1	15509063	15509701	+	Intergenic	-74708	AT1G40390	AT1G40390	F9D18.22|F9D18_22	DNAse I-like superfamily protein	protein-coding	VNsp
peak2393	1	15562209	15562682	+	Intergenic	22698	AT1G41820	AT1G41820	T4I21.4|T4I21_4	hypothetical protein	protein-coding	common
peak2395	1	15603908	15604105	+	exon (AT1G41830.1, exon 8 of 8)	3960	AT1G41830	SKS6	F5A13.5|F5A13_5|SKU5 SIMILAR 6|SKU5-similar 6	SKU5-similar 6	protein-coding	common
peak2398	1	15613769	15614458	+	Intergenic	-6147	AT1G41830	SKS6	F5A13.5|F5A13_5|SKU5 SIMILAR 6|SKU5-similar 6	SKU5-similar 6	protein-coding	VNsp
peak2400	1	15624132	15625073	+	Intergenic	-16636	AT1G41830	SKS6	F5A13.5|F5A13_5|SKU5 SIMILAR 6|SKU5-similar 6	SKU5-similar 6	protein-coding	VNsp
peak2401	1	15645959	15646967	+	Intergenic	6079	AT1G41880	AT1G41880	F5A13.4|F5A13_4	Ribosomal protein L35Ae family protein	protein-coding	VNsp
peak2404	1	15656608	15657098	+	Intergenic	-4311	AT1G41880	AT1G41880	F5A13.4|F5A13_4	Ribosomal protein L35Ae family protein	protein-coding	VNsp
peak2405	1	15684651	15685227	+	promoter-TSS (AT1G41920.1)	-452	AT1G41920	AT1G41920	F5A13.9|F5A13_9	General transcription factor 2-related zinc finger protein	protein-coding	VNsp
peak2406	1	15688964	15689430	+	Intergenic	-4710	AT1G41920	AT1G41920	F5A13.9|F5A13_9	General transcription factor 2-related zinc finger protein	protein-coding	VNsp
peak2407	1	15720852	15721832	+	Intergenic	-4173	AT1G42080	AT1G42080	F19C17.17|F19C17_17	hypothetical protein	protein-coding	VNsp
peak2408	1	15724596	15725004	+	Intergenic	5886	AT1G42120	AT1G42120	68114.TRNA-MET-1	tRNA	tRNA	VNsp
peak2409	1	15729157	15731099	+	TTS (AT1G42120.1)	558	AT1G42120	AT1G42120	68114.TRNA-MET-1	tRNA	tRNA	VNsp
peak2410	1	15750668	15751424	+	Intergenic	-10036	AT1G42190	AT1G42190	F19C17.40|F19C17_40	GAG/POL/ENV polyprotein	protein-coding	VNsp
peak2411	1	15754221	15755276	+	Intergenic	-6334	AT1G42190	AT1G42190	F19C17.40|F19C17_40	GAG/POL/ENV polyprotein	protein-coding	VNsp
peak2412	1	15807256	15807465	+	Intergenic	46278	AT1G42190	AT1G42190	F19C17.40|F19C17_40	GAG/POL/ENV polyprotein	protein-coding	VNsp
peak2413	1	15809738	15810032	+	Intergenic	48803	AT1G42190	AT1G42190	F19C17.40|F19C17_40	GAG/POL/ENV polyprotein	protein-coding	common
peak2414	1	15811017	15811358	+	Intergenic	50105	AT1G42190	AT1G42190	F19C17.40|F19C17_40	GAG/POL/ENV polyprotein	protein-coding	VNsp
peak2419	1	15887972	15888658	+	Intergenic	-2966	AT1G42430	AT1G42430	F7F22.5|F7F22_5	inactive purple acid phosphatase-like protein	protein-coding	VNsp
peak2420	1	15889449	15889647	+	Intergenic	-1733	AT1G42430	AT1G42430	F7F22.5|F7F22_5	inactive purple acid phosphatase-like protein	protein-coding	VNsp
peak2422	1	15894692	15895377	+	TTS (AT1G42430.1)	3663	AT1G42430	AT1G42430	F7F22.5|F7F22_5	inactive purple acid phosphatase-like protein	protein-coding	VNsp
peak2424	1	15899835	15900722	+	promoter-TSS (AT1G42440.1)	-173	AT1G42440	AT1G42440	F7F22.4|F7F22_4	pre-rRNA-processing TSR1-like protein	protein-coding	common
peak2425	1	15910730	15911247	+	Intergenic	-10883	AT1G42440	AT1G42440	F7F22.4|F7F22_4	pre-rRNA-processing TSR1-like protein	protein-coding	VNsp
peak2427	1	15935725	15936465	+	promoter-TSS (AT1G42480.2)	-61	AT1G42480	AT1G42480	T8D8.4|T8D8_4	TLR4 regulator/MIR-interacting MSAP protein	protein-coding	common
peak2428	1	15970888	15972085	+	Intergenic	-1568	AT1G42540	GLR3.3	ATGLR3.3|T8D8.1|T8D8_1|glutamate receptor 3.3	glutamate receptor 3.3	protein-coding	VNsp
peak2429	1	15976957	15978262	+	TTS (AT1G42540.3)	804	AT1G42550	PMI1	PLASTID MOVEMENT IMPAIRED1|T8D8.2|T8D8_2	plastid movement impaired1	protein-coding	common
peak2431	1	15994298	15994938	+	Intergenic	-11047	AT1G42560	MLO9	ARABIDOPSIS THALIANA MILDEW RESISTANCE LOCUS O 9|ATMLO9|MILDEW RESISTANCE LOCUS O 9|T8D8.5|T8D8_5	Seven transmembrane MLO family protein	protein-coding	VNsp
peak2432	1	16003738	16004058	+	Intergenic	-20327	AT1G42560	MLO9	ARABIDOPSIS THALIANA MILDEW RESISTANCE LOCUS O 9|ATMLO9|MILDEW RESISTANCE LOCUS O 9|T8D8.5|T8D8_5	Seven transmembrane MLO family protein	protein-coding	VNsp
peak2433	1	16004472	16005096	+	Intergenic	-21213	AT1G42560	MLO9	ARABIDOPSIS THALIANA MILDEW RESISTANCE LOCUS O 9|ATMLO9|MILDEW RESISTANCE LOCUS O 9|T8D8.5|T8D8_5	Seven transmembrane MLO family protein	protein-coding	VNsp
peak2434	1	16008705	16009373	+	Intergenic	-25468	AT1G42560	MLO9	ARABIDOPSIS THALIANA MILDEW RESISTANCE LOCUS O 9|ATMLO9|MILDEW RESISTANCE LOCUS O 9|T8D8.5|T8D8_5	Seven transmembrane MLO family protein	protein-coding	VNsp
peak2435	1	16021842	16022859	+	Intergenic	-15256	AT1G42615	AT1G42615	-	TATA box-binding protein associated factor RNA polymerase I subunit B	protein-coding	VNsp
peak2436	1	16024507	16025058	+	Intergenic	-12824	AT1G42615	AT1G42615	-	TATA box-binding protein associated factor RNA polymerase I subunit B	protein-coding	VNsp
peak2437	1	16074132	16074487	+	Intergenic	4258	AT1G42710	AT1G42710	F8D11.16	General transcription factor 2-related zinc finger protein	protein-coding	VNsp
peak2441	1	16125120	16125581	+	promoter-TSS (AT1G42960.1)	-393	AT1G42960	AT1G42960	F13A11.2|F13A11_2	inner membrane localized protein	protein-coding	VNsp
peak2445	1	16232422	16233113	+	promoter-TSS (AT1G43140.1)	-18	AT1G43140	AT1G43140	F1I21.19|F1I21_19	Cullin family protein	protein-coding	common
peak2446	1	16238103	16238352	+	promoter-TSS (AT1G43145.1)	-298	AT1G43145	AT1G43145	-	hypothetical protein	protein-coding	VNsp
peak2447	1	16244533	16245684	+	Intergenic	6583	AT1G43145	AT1G43145	-	hypothetical protein	protein-coding	VNsp
peak2448	1	16252443	16252758	+	Intergenic	-11205	AT1G43160	RAP2.6	F1I21.18|F1I21_18|related to AP2 6	related to AP2 6	protein-coding	VNsp
peak2450	1	16267921	16268584	+	promoter-TSS (AT1G43171.1)	-823	AT1G43171	AT1G43171	-	B3 domain protein	protein-coding	common
peak2452	1	16310151	16311328	+	exon (AT1G43245.2, exon 1 of 4)	261	AT1G43245	AT1G43245	-	SET domain-containing protein	protein-coding	common
peak2453	1	16321953	16322159	+	Intergenic	3803	AT1G43260	AT1G43260	F1I21.5|F1I21_5	hAT transposon superfamily protein	protein-coding	VNsp
peak2454	1	16341940	16342521	+	Intergenic	4245	AT1G43310	AT1G43310	F1I21.17|F1I21_17	Nucleotide-sugar transporter family protein	protein-coding	VNsp
peak2455	1	16367627	16368015	+	Intergenic	8792	AT1G43330	AT1G43330	T10P12.11|T10P12_11	Homeodomain-like superfamily protein	protein-coding	VNsp
peak2456	1	16395810	16396883	+	Intergenic	3534	AT1G43560	ty2	AT1G43565|Aty2|T10P12.4|T10P12_4|thioredoxin Y2	thioredoxin Y2	protein-coding	VNsp
peak2460	1	16429320	16430559	+	exon (AT1G43620.5, exon 1 of 15)	287	AT1G43620	UGT80B1	T10P12.7|T10P12_7|TRANSPARENT TESTA 15|TT15	UDP-Glycosyltransferase superfamily protein	protein-coding	common
peak2462	1	16436893	16437824	+	exon (AT1G43630.1, exon 1 of 1)	397	AT1G43630	AT1G43630	T10P12.8|T10P12_8	plant/protein (DUF793)	protein-coding	common
peak2467	1	16467545	16468682	+	exon (AT1G43670.1, exon 1 of 12)	815	AT1G43670	FBP	6-bisphosphatase|Arabidopsis thaliana cytosolic fructose-1|AtcFBP|F2J6.2|F2J6_2|FINS1|FRUCTOSE INSENSITIVE 1|fructose-1	Inositol monophosphatase family protein	protein-coding	common
peak2469	1	16478150	16478900	+	exon (AT1G43690.1, exon 1 of 7)	366	AT1G43690	AT1G43690	F2J6.5|F2J6_5	ubiquitin interaction motif-containing protein	protein-coding	common
peak2470	1	16482266	16482688	+	exon (AT1G43690.1, exon 7 of 7)	-1754	AT1G43700	VIP1	AtVIP1|F2J6.6|F2J6_6|SUE3|VIRE2-INTERACTING PROTEIN|VIRE2-interacting protein 1|sulphate utilization efficiency 3	VIRE2-interacting protein 1	protein-coding	common
peak2473	1	16508440	16508875	+	TTS (AT1G43730.1)	1127	AT1G43730	AT1G43730	F2J6.21|F2J6_21	RNA-directed DNA polymerase (reverse transcriptase)-related family protein	protein-coding	VNsp
peak2474	1	16518273	16519043	+	Intergenic	-8874	AT1G43730	AT1G43730	F2J6.21|F2J6_21	RNA-directed DNA polymerase (reverse transcriptase)-related family protein	protein-coding	common
peak2475	1	16523533	16524103	+	Intergenic	7247	AT1G43760	AT1G43760	F2J6.14	DNAse I-like superfamily protein	protein-coding	common
peak2476	1	16526755	16527242	+	Intergenic	4067	AT1G43760	AT1G43760	F2J6.14	DNAse I-like superfamily protein	protein-coding	common
peak2477	1	16533850	16534553	+	Intergenic	-3136	AT1G43760	AT1G43760	F2J6.14	DNAse I-like superfamily protein	protein-coding	VNsp
peak2478	1	16547978	16548796	+	promoter-TSS (AT1G43770.1)	-30	AT1G43770	AT1G43770	F28H19.3|F28H19_3	RING/FYVE/PHD zinc finger superfamily protein	protein-coding	common
peak2481	1	16581201	16581853	+	promoter-TSS (AT1G43815.2)	-557	AT1G43815	AT1G43815	-	hypothetical protein	protein-coding	VNsp
peak2482	1	16601146	16601419	+	Intergenic	7536	AT1G43825	AT1G43825	-	hypothetical protein	protein-coding	VNsp
peak2484	1	16621306	16621780	+	TTS (AT1G43860.2)	2951	AT1G43860	AT1G43860	F28H19.11|F28H19_11	sequence-specific DNA binding transcription factor	protein-coding	common
peak2485	1	16624041	16624565	+	exon (AT1G43860.2, exon 1 of 4)	191	AT1G43860	AT1G43860	F28H19.11|F28H19_11	sequence-specific DNA binding transcription factor	protein-coding	common
peak2486	1	16625683	16626096	+	Intergenic	-1385	AT1G43860	AT1G43860	F28H19.11|F28H19_11	sequence-specific DNA binding transcription factor	protein-coding	VNsp
peak2490	1	16646193	16647082	+	promoter-TSS (AT1G43890.2)	-59	AT1G43890	RAB18	ARABIDOPSIS RAB GTPASE HOMOLOG B18|ARABIDOPSIS RAB GTPASE HOMOLOG C1|ATRAB-C1|ATRAB18|ATRABC1|F28H19.15|F28H19_15|RAB GTPASE HOMOLOG 18-1|RAB GTPASE HOMOLOG B18|RAB GTPASE HOMOLOG C1|RAB18-1|RABC1	RAB GTPASE HOMOLOG B18	protein-coding	common
peak2491	1	16668618	16668867	+	Intergenic	5210	AT1G43950	ARF23	F9C16.11|F9C16_11|auxin response factor 23	auxin response factor 23	protein-coding	VNsp
peak2492	1	16685903	16686364	+	Intergenic	3430	AT1G43980	AT1G43980	F9C16.15|F9C16_15	Tetratricopeptide repeat (TPR)-like superfamily protein	protein-coding	VNsp
peak2495	1	16727015	16727572	+	promoter-TSS (AT1G44030.2)	-541	AT1G44030	AT1G44030	F9C16.25|F9C16_25	Cysteine/Histidine-rich C1 domain family protein	protein-coding	VNsp
peak2496	1	16737806	16738410	+	Intergenic	-1084	AT1G44050	AT1G44050	F9C16.28|F9C16_28	Cysteine/Histidine-rich C1 domain family protein	protein-coding	VNsp
peak2498	1	16746150	16746431	+	Intergenic	7098	AT1G44050	AT1G44050	F9C16.28|F9C16_28	Cysteine/Histidine-rich C1 domain family protein	protein-coding	VNsp
peak2501	1	16774149	16774796	+	TTS (AT1G44110.1)	2880	AT1G44110	CYCA1;1	Cyclin A1;1|T7O23.18|T7O23_18	Cyclin A1;1	protein-coding	VNsp
peak2503	1	16779565	16780084	+	promoter-TSS (AT1G44120.2)	-235	AT1G44120	AT1G44120	CELLULOSE SYNTHASE INTERACTIVE 2|CSI2|T7O23.25|T7O23_25	CELLULOSE SYNTHASE INTERACTIVE 2	protein-coding	VNsp
peak2504	1	16785272	16786148	+	exon (AT1G44120.2, exon 4 of 7)	1111	AT1G44125	AT1G44125	-	ncRNA	ncRNA	VNsp
peak2511	1	16837598	16838673	+	exon (AT1G44350.1, exon 1 of 5)	427	AT1G44350	ILL6	IAA-leucine resistant (ILR)-like gene 6|T18F15.9|T18F15_9	IAA-amino acid hydrolase ILR1-like 6	protein-coding	common
peak2519	1	16939476	16940478	+	intron (AT1G44835.2, intron 1 of 11)	176	AT1G44835	AT1G44835	T12C22.11|T12C22_11	YbaK/aminoacyl-tRNA synthetase-associated domain-containing protein	protein-coding	common
peak2520	1	16942106	16942939	+	TTS (AT1G44835.1)	2721	AT1G44835	AT1G44835	T12C22.11|T12C22_11	YbaK/aminoacyl-tRNA synthetase-associated domain-containing protein	protein-coding	common
peak2524	1	16974672	16976256	+	promoter-TSS (AT1G44910.2)	-140	AT1G44910	PRP40A	ATPRP40A|F27F5.2|pre-mRNA-processing protein 40A	pre-mRNA-processing protein 40A	protein-coding	common
peak2526	1	16996411	16996731	+	Intergenic	-1276	AT1G44941	AT1G44941	-	hypothetical protein	protein-coding	VNsp
peak2536	1	17075756	17077437	+	promoter-TSS (AT1G45145.1)	-179	AT1G45145	TRX5	ATH5|ATTRX5|F27F5.21|F27F5_21|LIV1|LOCUS OF INSENSITIVITY TO VICTORIN 1|THIOREDOXIN|THIOREDOXIN H-TYPE 5|TRX-h5|thioredoxin H-type 5	thioredoxin H-type 5	protein-coding	common
peak2538	1	17082798	17083231	+	promoter-TSS (AT1G45150.1)	-422	AT1G45150	AT1G45150	F27F5.22|F27F5_22	alpha-1,6-mannosyl-glycoprotein 2-beta-N-acetylglucosaminyltransferase	protein-coding	common
peak2542	1	17152764	17153290	+	exon (AT1G45233.2, exon 1 of 4)	131	AT1G45233	THO5	AtTHO5	THO complex, subunit 5	protein-coding	VNsp
peak2548	1	17191318	17191745	+	exon (AT1G45688.1, exon 1 of 3)	127	AT1G45688	AT1G45688	F2G19.25|F2G19_25	transmembrane protein	protein-coding	common
peak2549	1	17192592	17193241	+	exon (AT1G45688.1, exon 3 of 3)	1512	AT1G45688	AT1G45688	F2G19.25|F2G19_25	transmembrane protein	protein-coding	common
peak2558	1	17247153	17248125	+	Intergenic	-5313	AT1G46554	AT1G46554	-	ncRNA	ncRNA	common
peak2560	1	17274266	17275161	+	promoter-TSS (AT1G46984.1)	-9	AT1G46984	AT1G46984	F2G19.21|F2G19_21	F-box family protein	protein-coding	common
peak2566	1	17305773	17307024	+	promoter-TSS (AT1G47230.1)	-176	AT1G47230	CYCA3;4	CYCLIN A3;4|F8G22.5|F8G22_5	CYCLIN A3;4	protein-coding	common
peak2570	1	17327528	17328494	+	promoter-TSS (AT1G47271.1)	-802	AT1G47271	AT1G47271	-	Cystathionine beta-synthase (CBS) family protein	protein-coding	VNsp
peak2574	1	17340183	17340662	+	intron (AT1G47300.1, intron 1 of 3)	550	AT1G47300	AT1G47300	T3F24.8|T3F24_8	F-box family protein	protein-coding	common
peak2575	1	17342591	17343424	+	promoter-TSS (AT1G07347.1)	268	AT1G47310	AT1G47310	T3F24.7|T3F24_7	signal peptidase I	protein-coding	common
peak2576	1	17345003	17345268	+	TTS (AT1G47310.1)	-1959	AT1G47317	AT1G47317	-	defensin-like protein	protein-coding	common
peak2590	1	17432196	17433213	+	promoter-TSS (AT1G47497.1)	204	AT1G47500	RBP47C'	ATRBP47C'|F16N3.23|F16N3_23|RNA-binding protein 47C'	RNA-binding protein 47C'	protein-coding	common
peak2604	1	17505766	17506792	+	TTS (AT1G47610.1)	1565	AT1G47610	AT1G47610	F16N3.9|F16N3_9	Transducin/WD40 repeat-like superfamily protein	protein-coding	common
peak2605	1	17535984	17536538	+	promoter-TSS (AT1G47660.1)	-710	AT1G47660	AT1G47660	F16N3.35|F16N3_35	hypothetical protein	protein-coding	VNsp
peak2614	1	17592723	17593425	+	Intergenic	-1609	AT1G47780	AT1G47780	T2E6.14|T2E6_14	alpha/beta-Hydrolases superfamily protein	protein-coding	VNsp
peak2615	1	17607541	17607833	+	TTS (AT1G47813.1)	1129	AT1G47813	AT1G47813	T2E6.9|T2E6_9	hypothetical protein	protein-coding	VNsp
peak2618	1	17633940	17635082	+	promoter-TSS (AT1G47870.1)	-186	AT1G47870	ATE2F2	ARABIDOPSIS THALIANA HOMOLOG OF E2F C|ATE2FC|E2FC|E2FC TRANSCRIPTION FACTOR|T2E6.2|T2E6_2|TRANSCRIPTION FACTOR-2 E2F2	winged-helix DNA-binding transcription factor family protein	protein-coding	common
peak2620	1	17660347	17661068	+	promoter-TSS (AT1G47915.1)	-45	AT1G47915	AT1G47915	-	F-box family protein	protein-coding	common
peak2622	1	17686867	17687557	+	exon (AT1G47970.1, exon 1 of 2)	222	AT1G47970	AT1G47970	T2J15.12|T2J15_12	nucleolin	protein-coding	common
peak2623	1	17690352	17690587	+	Intergenic	3418	AT1G47980	AT1G47980	T2J15.11|T2J15_11	desiccation-like protein	protein-coding	VNsp
peak2648	1	17825227	17825627	+	promoter-TSS (at1g48267)	-258	at1g48267					common
peak2657	1	17867830	17868736	+	promoter-TSS (AT1G48360.4)	-239	AT1G48360	AT1G48360	F11A17.9|F11A17_9	zinc ion binding/nucleic acid binding/hydrolase	protein-coding	common
peak2672	1	17962562	17964420	+	intron (AT1G48590.3, intron 1 of 1)	652	AT1G48590	AT1G48590	T1N15.21|T1N15_21	Calcium-dependent lipid-binding (CaLB domain) family protein	protein-coding	common
peak2679	1	18029467	18030036	+	promoter-TSS (AT1G48745.1)	-953	AT1G48745	AT1G48745	-	hypothetical protein	protein-coding	common
peak2685	1	18080485	18081522	+	exon (AT1G48880.1, exon 1 of 4)	595	AT1G48880	TBL7	F27K7.9|F27K7_9|TRICHOME BIREFRINGENCE-LIKE 7	TRICHOME BIREFRINGENCE-LIKE 7	protein-coding	common
peak2686	1	18087451	18088150	+	promoter-TSS (AT1G48900.2)	79	AT1G48900	AT1G48900	F27K7.8|F27K7_8	Signal recognition particle, SRP54 subunit protein	protein-coding	common
peak2687	1	18091259	18091878	+	promoter-TSS (AT1G48910.1)	-113	AT1G48910	YUC10	F27K7.7|F27K7_7|YUCCA 10	Flavin-containing monooxygenase family protein	protein-coding	common
peak2706	1	18210918	18212174	+	promoter-TSS (AT1G49225.1)	-156	AT1G49225	AT1G49225	-	hypothetical protein	protein-coding	common
peak2708	1	18217867	18218770	+	promoter-TSS (AT1G49245.1)	-23	AT1G49245	AT1G49245	-	Prefoldin chaperone subunit family protein	protein-coding	common
peak2710	1	18229695	18230499	+	TTS (AT1G49280.1)	233	AT1G49270	PERK7	AtPERK7|F13F21.28|F13F21_28|proline-rich extensin-like receptor kinase 7	Protein kinase superfamily protein	protein-coding	VNsp
peak2714	1	18236811	18237011	+	TTS (AT1G49310.1)	1586	AT1G49310	AT1G49310	F13F21.30|F13F21_30	transmembrane protein	protein-coding	common
peak2723	1	18282765	18283207	+	promoter-TSS (AT1G49400.1)	18	AT1G49400	emb1129	F13F21.17|F13F21_17|embryo defective 1129	Nucleic acid-binding, OB-fold-like protein	protein-coding	common
peak2725	1	18286653	18288155	+	promoter-TSS (AT1G49410.1)	-370	AT1G49410	TOM6	translocase of the outer mitochondrial membrane 6	translocase of the outer mitochondrial membrane 6	protein-coding	common
peak2727	1	18304877	18306733	+	exon (AT1G49450.1, exon 1 of 1)	360	AT1G49450	AT1G49450	F13F21.11|F13F21_11	Transducin/WD40 repeat-like superfamily protein	protein-coding	common
peak2746	1	18387413	18388012	+	promoter-TSS (AT1G49690.1)	-90	AT1G49690	AT1G49690	51780.TRNA-ARG-1	tRNA	tRNA	common
peak2757	1	18437899	18438165	+	promoter-TSS (AT1G49790.2)	-901	AT1G49790	AT1G49790	F10F5.4|F10F5_4	F-box associated ubiquitination effector family protein	protein-coding	VNsp
peak2771	1	18492984	18493667	+	promoter-TSS (AT1G49952.1)	-68	AT1G49952	AT1G49952	-	ncRNA	ncRNA	common
peak2782	1	18552873	18553216	+	promoter-TSS (AT1G50070.1)	45	AT1G50070	AT1G50070	51777.TRNA-LEU-2	tRNA	tRNA	common
peak2790	1	18597704	18599262	+	promoter-TSS (AT1G50200.2)	-4	AT1G50200	ALATS	ACD|ALARS|Alanyl-tRNA synthetase|F14I3.17|F14I3_17	Alanyl-tRNA synthetase	protein-coding	common
peak2795	1	18627396	18629118	+	TTS (AT1G50300.1)	195	AT1G50290	AT1G50290	F14I3.24|F14I3_24	hypothetical protein	protein-coding	common
peak2804	1	18671925	18673057	+	exon (AT1G50410.2, exon 2 of 11)	355	AT1G50410	AT1G50410	CHR28|F11F12.23|F11F12_23|FRG2|SNF2-RING-HELICASE?LIKE 2|chromatin remodeling 28	SNF2 domain-containing protein / helicase domain-containing protein / zinc finger protein-like protein	protein-coding	common
peak2810	1	18706009	18707369	+	promoter-TSS (AT1G50490.1)	-32	AT1G50490	UBC20	F11F12.16|ubiquitin-conjugating enzyme 20	ubiquitin-conjugating enzyme 20	protein-coding	common
peak2817	1	18741539	18744641	+	exon (AT1G50610.1, exon 2 of 3)	1063	AT1G50610	PRK5	F11F12.7|F11F12_7|pollen receptor like kinase 5	Leucine-rich repeat protein kinase family protein	protein-coding	common
peak2818	1	18747298	18748664	+	promoter-TSS (AT1G50620.1)	-260	AT1G50620	AT1G50620	F17J6.14|F17J6_14	RING/FYVE/PHD zinc finger superfamily protein	protein-coding	common
peak2831	1	18817043	18817274	+	Intergenic	-1849	AT1G50760	AT1G50760	F8A12.1|F8A12_1	Aminotransferase-like, plant mobile domain family protein	protein-coding	VNsp
peak2839	1	18834498	18835366	+	promoter-TSS (AT1G50820.1)	-71	AT1G50820	AT1G50820	F8A12.6|F8A12_6	aminotransferase-like, mobile domain protein	protein-coding	common
peak2849	1	18905072	18905559	+	exon (AT1G50990.1, exon 7 of 7)	2637	AT1G50990	BSK11	F8A12.21|F8A12_21|brassinosteroid-signaling kinase 11	kinase with tetratricopeptide repeat domain-containing protein	protein-coding	common
peak2857	1	18937251	18937460	+	promoter-TSS (AT1G51120.1)	-736	AT1G51120	AT1G51120	F23H24.5|F23H24_5	AP2/B3 transcription factor family protein	protein-coding	VNsp
peak2867	1	18983894	18984727	+	promoter-TSS (AT1G51200.3)	29	AT1G51200	AT1G51200	F11M15.7|F11M15_7	A20/AN1-like zinc finger family protein	protein-coding	common
peak2877	1	19030205	19031356	+	promoter-TSS (AT1G51340.4)	-218	AT1G51340	AT1G51340	F11M15.20|F11M15_20	MATE efflux family protein	protein-coding	common
peak2879	1	19043713	19045732	+	promoter-TSS (AT1G51370.1)	-337	AT1G51370	AT1G51370	F11M15.27|F11M15_27	F-box/RNI-like/FBD-like domains-containing protein	protein-coding	common
peak2899	1	19142210	19144669	+	exon (AT1G51630.1, exon 3 of 6)	881	AT1G51630	MSR2	AtMSR2|F19C24.14|F19C24_14|Mannan Synthesis Related 2	O-fucosyltransferase family protein	protein-coding	common
peak2904	1	19160842	19161720	+	exon (AT1G51680.3, exon 1 of 4)	271	AT1G51680	4CL1	4-COUMARATE:COA LIGASE|4-COUMARATE:COA LIGASE 1|4-coumarate:CoA ligase 1|4CL.1|ARABIDOPSIS THALIANA 4-COUMARATE:COA LIGASE 1|AT4CL1|F19C24.11|F19C24_11	4-coumarate:CoA ligase 1	protein-coding	common
peak2907	1	19179462	19180367	+	promoter-TSS (AT1G51720.2)	281	AT1G51710	UBP6	ATUBP6|F19C24.8|F19C24_8|UBIQUITIN-SPECIFIC PROTEASE 6|ubiquitin-specific protease 6	ubiquitin-specific protease 6	protein-coding	common
peak2910	1	19203189	19204440	+	promoter-TSS (AT1G51780.1)	-698	AT1G51780	ILL5	F19C24.29|F19C24_29|IAA-leucine resistant (ILR)-like gene 5	IAA-amino acid hydrolase ILR1-like 5	protein-coding	common
peak2929	1	19320440	19320879	+	Intergenic	-5743	AT1G51970	AT1G51970	F5F19.3|F5F19_3	B3 domain protein	protein-coding	common
peak2932	1	19349186	19349783	+	promoter-TSS (AT1G52030.2)	-396	AT1G52030	MBP2	F-ATMBP|F5F19.9|F5F19_9|MBP1.2|MYROSINASE BINDING PROTEIN|myrosinase-binding protein 2	myrosinase-binding protein 2	protein-coding	common
peak2941	1	19400156	19400419	+	TTS (AT1G52130.2)	-2043	AT1G52120	AT1G52120	F5F19.18|F5F19_18	Mannose-binding lectin superfamily protein	protein-coding	common
peak2952	1	19467440	19468547	+	exon (AT1G52280.1, exon 7 of 7)	1593	AT1G52280	RABG3d	AtRABG3d|F19K6.10|F19K6_10|RAB GTPase homolog G3D	RAB GTPase homolog G3D	protein-coding	common
peak2971	1	19587106	19588084	+	promoter-TSS (AT1G52570.2)	-8	AT1G52580	RBL5	ATRBL5|F6D8.20|F6D8_20|RHOMBOID-like protein 5	RHOMBOID-like protein 5	protein-coding	VNsp
peak2978	1	19608470	19609322	+	promoter-TSS (AT1G52630.1)	-248	AT1G52630	AT1G52630	F6D8.15|F6D8_15	O-fucosyltransferase family protein	protein-coding	common
peak2992	1	19705618	19707046	+	intron (AT1G52905.1, intron 1 of 1)	285	AT1G52905	AT1G52905	-	hypothetical protein	protein-coding	common
peak2997	1	19744067	19744537	+	promoter-TSS (AT1G52990.1)	-853	AT1G52990	AT1G52990	F8L10.14|F8L10_14	thioredoxin family protein	protein-coding	common
peak3002	1	19774869	19775682	+	promoter-TSS (AT1G53060.1)	-648	AT1G53060	AT1G53060	F8L10.8|F8L10_8	Legume lectin family protein	protein-coding	common
peak3006	1	19798798	19799404	+	promoter-TSS (AT1G53140.1)	-87	AT1G53140	DRP5A	Dynamin related protein 5A|F8L10.1|F8L10_1	Dynamin related protein 5A	protein-coding	common
peak3015	1	19838338	19838955	+	exon (AT1G53190.2, exon 3 of 7)	1376	AT1G53190	AT1G53190	F12M16.10|F12M16_10	RING/U-box superfamily protein	protein-coding	common
peak3030	1	19909419	19910423	+	promoter-TSS (AT1G53366.1)	56	AT1G53366	AT1G53366	-	hypothetical protein	protein-coding	common
peak3042	1	19986934	19987736	+	exon (AT1G53570.5, exon 1 of 11)	144	AT1G53570	MAP3KA	F22G10.18|MAP KINASE KINASE KINASE 3|MAPKKK3|MEK KINASE|mitogen-activated protein kinase kinase kinase 3	mitogen-activated protein kinase kinase kinase 3	protein-coding	common
peak3051	1	20027817	20029079	+	TTS (AT1G53650.2)	308	AT1G53645	AT1G53645	-	hydroxyproline-rich glycoprotein family protein	protein-coding	common
peak3064	1	20084392	20084612	+	promoter-TSS (AT1G53801.1)	-329	AT1G53801	AT1G53801	-	ncRNA	ncRNA	VNsp
peak3065	1	20084847	20085159	+	promoter-TSS (AT1G53801.1)	-830	AT1G53801	AT1G53801	-	ncRNA	ncRNA	common
peak3066	1	20090839	20091938	+	promoter-TSS (AT1G53820.1)	-103	AT1G53820	AT1G53820	T18A20.16|T18A20_16	RING/U-box superfamily protein	protein-coding	common
peak3077	1	20186857	20187236	+	promoter-TSS (AT1G54080.1)	50	AT1G54080	UBP1A	F15I1.16|F15I1_16|oligouridylate-binding protein 1A	oligouridylate-binding protein 1A	protein-coding	common
peak3080	1	20203811	20204569	+	exon (AT1G54115.1, exon 1 of 1)	2384	AT1G54115	CCX4	ATCCX4|CATION CALCIUM EXCHANGER 4|cation calcium exchanger 4	cation calcium exchanger 4	protein-coding	common
peak3087	1	20242236	20244435	+	TTS (AT1G54210.1)	457	AT1G54215	AT1G54215	-	proline-rich family protein	protein-coding	common
peak3094	1	20270021	20270785	+	promoter-TSS (AT1G54300.1)	-263	AT1G54290	AT1G54290	F20D21.11|F20D21_11	Translation initiation factor SUI1 family protein	protein-coding	common
peak3100	1	20300311	20301254	+	TTS (AT1G54385.2)	197	AT1G54380	AT1G54380	F20D21.20|F20D21_20	spliceosome protein-like protein	protein-coding	common
peak3103	1	20311610	20312053	+	promoter-TSS (AT1G54410.1)	212	AT1G54420	AT1G54420	F20D21.41|F20D21_41	hypothetical protein	protein-coding	VNsp
peak3105	1	20335582	20336716	+	TTS (AT1G54450.1)	3620	AT1G54450	AT1G54450	F20D21.27|F20D21_27	Calcium-binding EF-hand family protein	protein-coding	common
peak3123	1	20431947	20433003	+	TTS (AT1G54740.1)	-1437	AT1G54760	AGL85	AGAMOUS-like 85|T22H22.17|T22H22_17	AGAMOUS-like 85	protein-coding	common
peak3126	1	20450604	20452670	+	promoter-TSS (AT1G54830.2)	28	AT1G54830	NF-YC3	''nuclear factor Y|F14C21.41|F14C21_41|nuclear factor Y|subunit C3|subunit C3''	nuclear factor Y, subunit C3	protein-coding	common
peak3130	1	20470479	20471440	+	exon (AT1G54920.4, exon 1 of 8)	206	AT1G54920	AT1G54920	F14C21.46|F14C21_46	hypothetical protein	protein-coding	common
peak3143	1	20553703	20554717	+	promoter-TSS (AT1G55090.1)	44	AT1G55080	MED9	T7N22.3|T7N22_3	mediator of RNA polymerase II transcription subunit-like protein	protein-coding	common
peak3166	1	20715248	20715707	+	TTS (AT1G55490.3)	1978	AT1G55480	ZKT	T5A14.12|T5A14_12|a K-box domain|and a TPR region|protein containing PDZ domain	protein containing PDZ domain, a K-box domain, and a TPR region	protein-coding	VNsp
peak3173	1	20752598	20753024	+	exon (AT1G55550.1, exon 11 of 11)	3845	AT1G55560	sks14	SKU5 similar 14|SKU5 similar 14|T5A14.2|T5A14_2	SKU5 similar 14	protein-coding	common
peak3181	1	20790169	20791944	+	promoter-TSS (ENSRNA049492487-T1)	138	AT1G55620	CLC-F	ATCLC-F|CHLORIDE CHANNEL F|CLCF|F20N2.5|chloride channel F	chloride channel F	protein-coding	common
peak3194	1	20859220	20860105	+	promoter-TSS (AT1G55810.3)	-179	AT1G55805	AT1G55805	BolA1|homolog of E.coli BolA 1	BolA-like family protein	protein-coding	common
peak3206	1	20916977	20917842	+	exon (AT1G55928.1, exon 1 of 1)	219	AT1G55928	AT1G55928	-	nuclear speckle splicing regulatory-like protein (DUF2040)	protein-coding	common
peak3220	1	20978870	20979662	+	exon (AT1G56090.2, exon 1 of 3)	129	AT1G56090	AT1G56090	T6H22.6|T6H22_6	Tetratricopeptide repeat (TPR)-like superfamily protein	protein-coding	common
peak3221	1	20980758	20981041	+	intron (AT1G56100.1, intron 4 of 4)	-1451	AT1G56090	AT1G56090	T6H22.6|T6H22_6	Tetratricopeptide repeat (TPR)-like superfamily protein	protein-coding	VNsp
peak3225	1	20995058	20995781	+	exon (AT1G56130.3, exon 19 of 20)	-1847	AT1G56120	AT1G56120	T6H22.9|T6H22_9	Leucine-rich repeat transmembrane protein kinase	protein-coding	common
peak3226	1	21000158	21002164	+	promoter-TSS (AT1G56130.2)	-148	AT1G56130	AT1G56130	T6H22.8|T6H22_8	Leucine-rich repeat transmembrane protein kinase	protein-coding	common
peak3227	1	21007158	21008876	+	promoter-TSS (AT1G56140.1)	-162	AT1G56140	AT1G56140	T6H22.26|T6H22_26	Leucine-rich repeat transmembrane protein kinase	protein-coding	common
peak3231	1	21019115	21019477	+	Intergenic	1985	AT1G56150	AT1G56150	F14G9.23|SAUR71|SMALL AUXIN UPREGULATED 71	SAUR-like auxin-responsive protein family	protein-coding	common
peak3243	1	21071337	21071889	+	promoter-TSS (AT1G56270.1)	37	AT1G56270	AT1G56270	F14G9.12|F14G9_12	RPB1a	protein-coding	common
peak3246	1	21080130	21080473	+	exon (AT1G56300.1, exon 1 of 5)	122	AT1G56300	AT1G56300	F14G9.9|F14G9_9	Chaperone DnaJ-domain superfamily protein	protein-coding	common
peak3247	1	21082194	21082508	+	promoter-TSS (AT1G56310.2)	-139	AT1G56310	AT1G56310	F14G9.8|F14G9_8	Polynucleotidyl transferase, ribonuclease H-like superfamily protein	protein-coding	common
peak3254	1	21114340	21114750	+	promoter-TSS (AT1G56400.1)	-924	AT1G56400	AT1G56400	F13N6.18|F13N6_18	F-box family protein	protein-coding	VNsp
peak3257	1	21124390	21124786	+	promoter-TSS (AT1G56420.1)	-97	AT1G56420	AT1G56420	F13N6.17|F13N6_17	antigenic heat-stable protein	protein-coding	VNsp
peak3266	1	21180006	21181706	+	promoter-TSS (AT1G56540.2)	-729	AT1G56540	AT1G56540	F25P12.101|F25P12_101	Disease resistance protein (TIR-NBS-LRR class) family	protein-coding	common
peak3269	1	21197708	21198856	+	exon (AT1G56580.1, exon 1 of 1)	844	AT1G56580	SVB	F25P12.97|F25P12_97|SMALLER WITH VARIABLE BRANCHES	plant/protein (Protein of unknown function, DUF538)	protein-coding	VNsp
peak3288	1	21311316	21312173	+	promoter-TSS (AT1G57540.2)	-223	AT1G57540	AT1G57540	F25P12.4	40S ribosomal protein	protein-coding	common
peak3292	1	21324616	21325490	+	promoter-TSS (AT1G57580.1)	-26	AT1G57580	AT1G57580	T8L23.5|T8L23_5	F-box family protein	protein-coding	common
peak3298	1	21362706	21363424	+	exon (AT1G57680.2, exon 2 of 2)	1621	AT1G57680	Cand1	T8L23.15|T8L23_15|candidate G-protein Coupled Receptor 1	plasminogen activator inhibitor	protein-coding	common
peak3299	1	21363705	21365100	+	exon (AT1G57680.3, exon 1 of 2)	284	AT1G57680	Cand1	T8L23.15|T8L23_15|candidate G-protein Coupled Receptor 1	plasminogen activator inhibitor	protein-coding	common
peak3305	1	21394345	21395694	+	promoter-TSS (AT1G57770.1)	-77	AT1G57770	AT1G57770	F12K22.18	FAD/NAD(P)-binding oxidoreductase family protein	protein-coding	common
peak3313	1	21429050	21429575	+	TTS (AT1G57860.1)	1598	AT1G57860	AT1G57860	F12K22.19	Translation protein SH3-like family protein	protein-coding	VNsp
peak3316	1	21448754	21449648	+	Intergenic	-1699	AT1G58007	AT1G58007	-	multidrug resistance protein	protein-coding	common
peak3321	1	21507229	21507899	+	exon (AT1G58080.1, exon 1 of 11)	115	AT1G58080	ATP-PRT1	ATATP-PRT1|ATP PHOSPHORIBOSYL TRANSFERASE|ATP phosphoribosyl transferase 1|HISN1A|T15M6.9|T15M6_9	ATP phosphoribosyl transferase 1	protein-coding	common
peak3325	1	21520058	21521080	+	exon (AT1G58120.1, exon 1 of 1)	168	AT1G58120	AT1G58120	T15M6.13	hypothetical protein	protein-coding	VNsp
peak3338	1	21602178	21602810	+	promoter-TSS (AT1G58250.2)	-754	AT1G58250	SAB	F16M22.5|F16M22_5|HPS4|SABRE|hypersensitive to Pi starvation 4	HYPERSENSITIVE TO PI STARVATION 4	protein-coding	VNsp
peak3340	1	21610368	21610818	+	promoter-TSS (AT1G58265.1)	-316	AT1G58265	AT1G58265	-	Cytochrome P450 superfamily protein	protein-coding	common
peak3344	1	21625866	21626828	+	promoter-TSS (AT1G58290.1)	55	AT1G58290	HEMA1	Arabidopsis thaliana hemA 1|AtHEMA1|F19C14.9|F19C14_9	Glutamyl-tRNA reductase family protein	protein-coding	common
peak3348	1	21662454	21663307	+	TTS (AT1G58350.4)	4558	AT1G58350	ZW18	F19C14.4|F19C14_4	Putative serine esterase family protein	protein-coding	common
peak3363	1	21741620	21741859	+	Intergenic	2138	AT1G58590	AT1G58590	-	ncRNA	ncRNA	common
peak3365	1	21753894	21754422	+	intron (AT1G58602.1, intron 2 of 8)	7785	AT1G58602	AT1G58602	-	LRR and NB-ARC domains-containing disease resistance protein	protein-coding	VNsp
peak3366	1	21853196	21853687	+	promoter-TSS (AT1G59470.1)	-57	AT1G59470	AT1G59470	-	B-block-binding subunit of TFIIIC protein	protein-coding	common
peak3370	1	21881156	21882363	+	promoter-TSS (AT1G59550.1)	160	AT1G59560	ZCF61	DAL2|DIAP1-like protein 2|SP1-like 1|SPL1|T30E16.12|T30E16_12	E3 Ubiquitin ligase family protein	protein-coding	common
peak3390	1	21989683	21990524	+	exon (AT1G59760.1, exon 1 of 14)	183	AT1G59760	MTR4	AtMTR4|F23H11.8|F23H11_8|homolog of yeast MTR4	RNA helicase, ATP-dependent, SK12/DOB1 protein	protein-coding	common
peak3402	1	22060474	22061172	+	promoter-TSS (AT1G59920.1)	693	AT1G59930	AT1G59930	F23H11.24|F23H11_24	MADS-box family protein	protein-coding	common
peak3408	1	22094796	22094988	+	promoter-TSS (AT1G60000.2)	-90	AT1G60000	AT1G60000	T2K10.5|T2K10_5	RNA-binding (RRM/RBD/RNP motifs) family protein	protein-coding	common
peak3414	1	22148807	22150088	+	promoter-TSS (ENSRNA049757716-T1)	79	AT1G60070	AT1G60070	T2K10.12|T2K10_12	Adaptor protein complex AP-1, gamma subunit	protein-coding	common
peak3415	1	22154597	22155447	+	promoter-TSS (AT1G60090.2)	-379	AT1G60080	AT1G60080	T2K10.14|T2K10_14	3'-5'-exoribonuclease family protein	protein-coding	common
peak3416	1	22163373	22163742	+	Intergenic	3464	AT1G60095	AT1G60095	T13D8.1|T13D8_1	Mannose-binding lectin superfamily protein	protein-coding	VNsp
peak3436	1	22280287	22280772	+	promoter-TSS (AT1G60470.1)	64	AT1G60470	GolS4	AtGolS4|F8A5.2|F8A5_2|galactinol synthase 4	galactinol synthase 4	protein-coding	common
peak3454	1	22362187	22362574	+	TTS (AT1G60740.1)	1403	AT1G60740	AT1G60740	F8A5.25|F8A5_25	Thioredoxin superfamily protein	protein-coding	common
peak3465	1	22423013	22424524	+	promoter-TSS (AT1G60900.1)	-126	AT1G60900	AT1G60900	T7P1.5|T7P1_5	U2 snRNP auxilliary factor, large subunit, splicing factor	protein-coding	common
peak3469	1	22449447	22449928	+	promoter-TSS (AT1G60970.1)	-151	AT1G60970	AT1G60970	T7P1.11|T7P1_11	SNARE-like superfamily protein	protein-coding	common
peak3474	1	22482613	22483895	+	TTS (AT1G61030.1)	150	AT1G61040	VIP5	T7P1.17|T7P1_17|vernalization independence 5	plus-3 domain-containing protein	protein-coding	common
peak3484	1	22542245	22543004	+	promoter-TSS (AT1G61150.11)	-7	AT1G61150	AT1G61150	F11P17.12|F11P17_12	LisH and RanBPM domains containing protein	protein-coding	common
peak3487	1	22562832	22564785	+	promoter-TSS (AT1G61210.3)	-231	AT1G61200	AT1G61200	F11P17.8|F11P17_8	homeobox-leucine zipper protein-like protein	protein-coding	common
peak3494	1	22604575	22606197	+	TTS (AT1G61280.2)	381	AT1G61290	SYP124	ATSYP124|T1F9.22|T1F9_22|syntaxin of plants 124	syntaxin of plants 124	protein-coding	VNsp
peak3510	1	22689109	22690455	+	promoter-TSS (AT1G61490.2)	-171	AT1G61490	AT1G61490	T1F9.1|T1F9_1	S-locus lectin protein kinase family protein	protein-coding	common
peak3511	1	22693638	22694096	+	promoter-TSS (AT1G61500.2)	-68	AT1G61500	AT1G61500	T25B24.15|T25B24_15	S-locus lectin protein kinase family protein	protein-coding	VNsp
peak3513	1	22701764	22703080	+	promoter-TSS (AT1G61540.1)	-76	AT1G61540	AT1G61540	T25B24.11|T25B24_11	Galactose oxidase/kelch repeat superfamily protein	protein-coding	common
peak3529	1	22782328	22782707	+	TTS (AT1G61690.1)	-1129	AT1G61688	AT1G61688	-	Defensin-like (DEFL) family protein	protein-coding	VNsp
peak3538	1	22840081	22840433	+	Intergenic	3930	AT1G61820	BGLU46	F8K4.3|F8K4_3|beta glucosidase 46	beta glucosidase 46	protein-coding	common
peak3541	1	22855551	22856910	+	exon (AT1G61850.1, exon 1 of 17)	479	AT1G61850	AT1G61850	F8K4.6|F8K4_6	phospholipase A I-like protein	protein-coding	common
peak3542	1	22862196	22863803	+	TTS (AT1G61850.1)	1899	AT1G61860	AT1G61860	F8K4.7|F8K4_7	Protein kinase superfamily protein	protein-coding	common
peak3543	1	22864002	22865063	+	TTS (AT1G61870.1)	366	AT1G61860	AT1G61860	F8K4.7|F8K4_7	Protein kinase superfamily protein	protein-coding	common
peak3558	1	22938452	22939155	+	exon (AT1G62050.1, exon 1 of 2)	221	AT1G62050	AT1G62050	-	Ankyrin repeat family protein	protein-coding	common
peak3573	1	23003834	23004727	+	promoter-TSS (AT1G62270.1)	-219	AT1G62270	AT1G62270	F19K23.19|F19K23_19	F-box and associated interaction domains-containing protein	protein-coding	common
peak3584	1	23044182	23044634	+	exon (AT1G62320.2, exon 3 of 11)	447	AT1G62320	AT1G62320	F24O1.4|F24O1_4	ERD (early-responsive to dehydration stress) family protein	protein-coding	VNsp
peak3585	1	23049774	23050118	+	promoter-TSS (AT1G62333.1)	-435	AT1G62333	AT1G62333	-	hypothetical protein	protein-coding	common
peak3597	1	23116395	23118272	+	exon (AT1G62450.1, exon 1 of 5)	261	AT1G62450	AT1G62450	F24O1.20	Immunoglobulin E-set superfamily protein	protein-coding	common
peak3630	1	23264010	23264733	+	promoter-TSS (AT1G62820.1)	28	AT1G62820	AT1G62820	F23N19.25|F23N19_25	Calcium-binding EF-hand family protein	protein-coding	common
peak3634	1	23291528	23292922	+	intron (AT1G62880.2, intron 1 of 1)	270	AT1G62880	AT1G62880	F16P17.3|F16P17_3	Cornichon family protein	protein-coding	common
peak3650	1	23383855	23384706	+	exon (AT1G63060.1, exon 2 of 4)	309	AT1G63060	AT1G63060	F16M19.2|F16M19_2	ribosome biogenesis NEP1-like protein	protein-coding	common
peak3653	1	23392283	23393147	+	exon (AT1G63090.1, exon 1 of 3)	158	AT1G63090	PP2-A11	AtPP2-A11|F16M19.16|F16M19_16|phloem protein 2-A11	phloem protein 2-A11	protein-coding	common
peak3657	1	23423266	23424192	+	exon (AT1G63160.1, exon 1 of 7)	185	AT1G63160	RFC2	EMB2811|EMBRYO DEFECTIVE 2811|F16M19.6|F16M19_6|replication factor C 2	replication factor C 2	protein-coding	common
peak3675	1	23509382	23510501	+	TTS (AT1G63400.1)	2056	AT1G63410	AT1G63410	F2K11.21|F2K11_21	LURP-one-like protein (DUF567)	protein-coding	common
peak3681	1	23534129	23535139	+	promoter-TSS (AT1G63460.1)	-312	AT1G63460	GPX8	ATGPX8|F2K11.16|F2K11_16|glutathione peroxidase 8	glutathione peroxidase 8	protein-coding	common
peak3685	1	23558333	23559466	+	promoter-TSS (AT1G63520.1)	359	AT1G63510	AT1G63510	51790.TRNA-CYS-1	tRNA	tRNA	common
peak3689	1	23585503	23586927	+	promoter-TSS (AT1G63610.1)	-431	AT1G63610	AT1G63610	F2K11.3|F2K11_3	hypothetical protein	protein-coding	common
peak3691	1	23594676	23596572	+	exon (AT1G63640.1, exon 1 of 21)	151	AT1G63640	AT1G63640	F2K11.1|F2K11_1	P-loop nucleoside triphosphate hydrolases superfamily protein with CH (Calponin Homology) domain-containing protein	protein-coding	common
peak3700	1	23654287	23655799	+	exon (AT1G63750.1, exon 3 of 3)	4195	AT1G63750	AT1G63750	F24D7.6|F24D7_6	Disease resistance protein (TIR-NBS-LRR class) family	protein-coding	common
peak3740	1	23867445	23868202	+	promoter-TSS (AT1G64320.2)	-148	AT1G64320	AT1G64320	F15H21.20|F15H21_20	myosin heavy chain-like protein	protein-coding	VNsp
peak3741	1	23870180	23871103	+	promoter-TSS (AT1G64330.1)	-244	AT1G64330	AT1G64330	F15H21.4|F15H21_4	myosin heavy chain-like protein	protein-coding	common
peak3742	1	23877246	23877972	+	promoter-TSS (AT1G64340.2)	-457	AT1G64340	AT1G64340	F15H21.3|F15H21_3	Serine/Threonine-kinase	protein-coding	VNsp
peak3744	1	23883999	23884490	+	TTS (AT1G64350.1)	-1738	AT1G64355	AT1G64355	-	1-acyl-sn-glycerol-3-phosphate acyltransferase	protein-coding	VNsp
peak3752	1	23932880	23934086	+	TTS (ENSRNA049492562-T1)	103	AT1G64430	AT1G64430	F15H21.10|F15H21_10	Pentatricopeptide repeat (PPR) superfamily protein	protein-coding	common
peak3778	1	24081892	24083194	+	promoter-TSS (AT1G64790.1)	-36	AT1G64795	AT1G64795	-	hypothetical protein	protein-coding	common
peak3779	1	24092039	24092738	+	exon (AT1G64830.1, exon 1 of 1)	191	AT1G64830	AT1G64830	F13O11.13|F13O11_13	Eukaryotic aspartyl protease family protein	protein-coding	common
peak3792	1	24170241	24170704	+	exon (AT1G65060.1, exon 2 of 7)	1030	AT1G65060	4CL3	4-COUMARATE:COA LIGASE|4-coumarate:CoA ligase 3|F16G16.6|F16G16_6	4-coumarate:CoA ligase 3	protein-coding	common
peak3798	1	24205500	24206346	+	promoter-TSS (AT1G65150.2)	-93	AT1G65150	AT1G65150	T23K8.6|T23K8_6	TRAF-like family protein	protein-coding	common
peak3801	1	24225572	24226365	+	promoter-TSS (AT1G65220.1)	17	AT1G65220	AT1G65220	T23K8.13|T23K8_13	ARM repeat superfamily protein	protein-coding	common
peak3804	1	24233071	24234495	+	promoter-TSS (AT1G65240.1)	-260	AT1G65240	AT1G65240	T23K8.15|T23K8_15	Eukaryotic aspartyl protease family protein	protein-coding	common
peak3806	1	24241380	24241779	+	promoter-TSS (AT1G65270.1)	-127	AT1G65270	AT1G65270	T8F5.4|T8F5_4	ER membrane protein complex subunit-like protein	protein-coding	common
peak3812	1	24277229	24277817	+	promoter-TSS (AT1G65352.1)	-248	AT1G65350	UBQ13	T8F5.13|T8F5_13|ubiquitin 13	ubiquitin 13	protein-coding	common
peak3817	1	24290616	24291179	+	Intergenic	-1475	AT1G65390	PP2-A5	AT1G65400|ATPP2-A5|T8F5.18|T8F5_18|phloem protein 2 A5	phloem protein 2 A5	protein-coding	common
peak3818	1	24294827	24295418	+	promoter-TSS (AT1G65410.1)	-47	AT1G65410	ABCI13	ATNAP11|ATP-binding cassette I13|NAP11|T8F5.19|T8F5_19|TGD3|TRIGALACTOSYLDIACYLGLYCEROL 3|non-intrinsic ABC protein 11	non-intrinsic ABC protein 11	protein-coding	common
peak3821	1	24305729	24307320	+	promoter-TSS (AT1G65430.1)	-186	AT1G65430	ARI8	ARABIDOPSIS ARIADNE 8|ARIADNE 8|ATARI8|T8F5.21|T8F5_21	IBR domain-containing protein	protein-coding	common
peak3822	1	24314155	24315747	+	promoter-TSS (AT1G65450.1)	-312	AT1G65440	GTB1	GLOBAL TRANSCRIPTION FACTOR GROUP B|T8F5.22|T8F5_22|global transcription factor group B1	global transcription factor group B1	protein-coding	common
peak3831	1	24350593	24350893	+	TTS (AT1G65486.2)	1111	AT1G65486	AT1G65486	-	transmembrane protein	protein-coding	VNsp
peak3832	1	24353441	24354765	+	promoter-TSS (AT1G65490.1)	-543	AT1G65490	AT1G65490	F5I14.26	transmembrane protein	protein-coding	VNsp
peak3833	1	24361137	24362602	+	TTS (AT1G65540.2)	185	AT1G65520	ECI1	''delta(3)|ARABIDOPSIS THALIANA DELTA(3)|ATECI1|DELTA(2)-ENOYL COA ISOMERASE 1|ECHIC|ENOYL-COA HYDRATASE/ISOMERASE C|F5I14.5|F5I14_5|PEC11|delta(2)-enoyl CoA isomerase 1|delta(2)-enoyl CoA isomerase 1''|delta(3)	delta(3), delta(2)-enoyl CoA isomerase 1	protein-coding	common
peak3834	1	24373754	24376089	+	exon (AT1G65570.1, exon 2 of 3)	974	AT1G65570	AT1G65570	F5I14.10|F5I14_10	Pectin lyase-like superfamily protein	protein-coding	common
peak3835	1	24383254	24384297	+	exon (AT1G65580.1, exon 1 of 11)	311	AT1G65580	FRA3	F5I14.11|F5I14_11|FRAGILE FIBER3	Endonuclease/exonuclease/phosphatase family protein	protein-coding	common
peak3851	1	24458308	24459154	+	exon (AT1G65760.1, exon 1 of 2)	140	AT1G65760	AT1G65760	F1E22.12|F1E22_12	ascorbic acid mannose pathway regulator (DUF295)	protein-coding	common
peak3853	1	24462445	24462838	+	promoter-TSS (AT1G65770.1)	-903	AT1G65770	AMR1	F1E22.13|F1E22_13|ascorbic acid mannose pathway regulator 1	ascorbic acid mannose pathway regulator 1	protein-coding	VNsp
peak3866	1	24509490	24510112	+	exon (AT1G65880.1, exon 2 of 3)	941	AT1G65880	BZO1	F12P19.5|F12P19_5|benzoyloxyglucosinolate 1	benzoyloxyglucosinolate 1	protein-coding	common
peak3885	1	24586507	24587225	+	promoter-TSS (AT1G66040.1)	-106	AT1G66040	VIM4	F15E12.8|F15E12_8|ORTH4|ORTHRUS 4|VARIANT IN METHYLATION 4	Zinc finger (C3HC4-type RING finger) family protein	protein-coding	common
peak3902	1	24664934	24666475	+	exon (AT1G66210.1, exon 8 of 8)	3146	AT1G66210	AT1G66210	T6J19.3|T6J19_3	Subtilisin-like serine endopeptidase family protein	protein-coding	common
peak3905	1	24683744	24684147	+	promoter-TSS (AT1G66235.1)	41	AT1G66235	AT1G66235	-	no-apical-meristem-associated carboxy-terminal domain protein	protein-coding	VNsp
peak3913	1	24717598	24718318	+	promoter-TSS (AT1G66300.2)	92	AT1G66300	AT1G66300	T27F4.5|T27F4_5	F-box/RNI-like/FBD-like domains-containing protein	protein-coding	common
peak3916	1	24724074	24725081	+	promoter-TSS (AT1G66310.1)	-102	AT1G66310	AT1G66310	T27F4.6|T27F4_6	F-box/RNI-like/FBD-like domains-containing protein	protein-coding	common
peak3919	1	24737092	24738182	+	promoter-TSS (AT1G66345.1)	-82	AT1G66345	AT1G66345	-	Pentatricopeptide repeat (PPR) superfamily protein	protein-coding	common
peak3938	1	24826286	24826539	+	exon (AT1G66540.1, exon 3 of 3)	1916	AT1G66540	AT1G66540	F28G11.4|F28G11_4	Cytochrome P450 superfamily protein	protein-coding	common
peak3939	1	24838464	24840825	+	exon (AT1G66580.1, exon 2 of 4)	554	AT1G66580	SAG24	RPL10C|T12I7.3|T12I7_3|ribosomal protein L10 C|senescence associated gene 24	senescence associated gene 24	protein-coding	common
peak3946	1	24862411	24863912	+	TTS (AT1G66670.1)	207	AT1G66660	AT1G66660	F4N21.20|F4N21_20	Protein with RING/U-box and TRAF-like domain	protein-coding	common
peak3951	1	24884033	24885595	+	TTS (at1g66725)	133	AT1G66730	LIG6	AtLIG6|DNA LIGASE 6|F4N21.14|F4N21_14	DNA LIGASE 6	protein-coding	common
peak3953	1	24892989	24893328	+	intron (AT1G66740.1, intron 2 of 2)	818	AT1G66740	SGA2	ANTI- SILENCING FUNCTION 1A|ASF1A|AtSP7|F4N21.13|F4N21_13|SP7	ASF1 like histone chaperone	protein-coding	common
peak3954	1	24896850	24897698	+	TTS (AT1G66750.1)	2751	AT1G66750	CAK4	AT;CDKD;2|CAK4AT|CDK-ACTIVATING KINASE 4|CDK-activating kinase 4|CDKD1;2|CDKD;2|CYCLIN-DEPENDENT KINASE D1;2|F4N21.12|F4N21_12	CDK-activating kinase 4	protein-coding	common
peak3975	1	24988895	24991182	+	promoter-TSS (AT1G66960.3)	-182	AT1G66960	LUP5	F1O19.4|F1O19_4	Terpenoid cyclases family protein	protein-coding	common
peak3977	1	25013365	25014439	+	promoter-TSS (AT1G67020.1)	823	AT1G67025	AT1G67025	-	wall-associated receptor kinase carboxy-terminal protein	protein-coding	common
peak3984	1	25038950	25039628	+	TTS (AT1G67060.3)	-2544	AT1G67070	DIN9	DARK INDUCIBLE 9|F1O19.12|F1O19_12|PHOSPHOMANNOSE ISOMERASE 2|PMI2	Mannose-6-phosphate isomerase, type I	protein-coding	common
peak3991	1	25094990	25095898	+	promoter-TSS (AT1G67120.2)	82	AT1G67120	AT1G67120	AtMDN1|F5A8.11|F5A8_11|MDN1|MIDASIN 1	midasin-like protein	protein-coding	common
peak3992	1	25116739	25118050	+	promoter-TSS (AT1G67140.2)	29	AT1G67140	SWEETIE	F5A8.12|F5A8_12	HEAT repeat-containing protein	protein-coding	common
peak4003	1	25192261	25193658	+	TTS (AT1G67300.3)	281	AT1G67290	GLOX1	F1N21.11|glyoxal oxidase 1	glyoxal oxidase-related protein	protein-coding	common
peak4005	1	25202834	25203918	+	promoter-TSS (AT1G67310.1)	-250	AT1G67310	AT1G67310	F1N21.13	Calmodulin-binding transcription activator protein with CG-1 and Ankyrin domain	protein-coding	common
peak4008	1	25214802	25216141	+	promoter-TSS (AT1G67328.1)	-181	AT1G67328	AT1G67328	-	ncRNA	ncRNA	common
peak4017	1	25243826	25245055	+	promoter-TSS (AT1G67390.1)	-250	AT1G67390	AT1G67390	F1N21.21	F-box family protein	protein-coding	common
peak4021	1	25276127	25277017	+	promoter-TSS (AT1G67480.3)	20	AT1G67480	AT1G67480	T1F15.5|T1F15_5	Galactose oxidase/kelch repeat superfamily protein	protein-coding	VNsp
peak4031	1	25324655	25325565	+	promoter-TSS (AT1G67570.1)	-28	AT1G67570	AT1G67570	F12B7.12|F12B7_12	zinc finger CONSTANS-like protein (DUF3537)	protein-coding	common
peak4034	1	25341352	25343479	+	TTS (AT1G67620.1)	314	AT1G67623	AT1G67623	F12A21.25|F12A21_25	F-box family protein	protein-coding	common
peak4039	1	25365202	25366511	+	TTS (AT1G67670.1)	486	AT1G67670	AT1G67670	F12A21.18|F12A21_18	hypothetical protein	protein-coding	VNsp
peak4047	1	25403016	25403943	+	exon (AT1G67750.1, exon 4 of 4)	1965	AT1G67750	AT1G67750	F12A21.12|F12A21_12	Pectate lyase family protein	protein-coding	common
peak4068	1	25496084	25497120	+	promoter-TSS (AT1G68020.3)	-326	AT1G68020	ATTPS6	T23K23.13|T23K23_13|TPS6|TREHALOSE -6-PHOSPHATASE SYNTHASE S6	UDP-Glycosyltransferase / trehalose-phosphatase family protein	protein-coding	common
peak4072	1	25524201	25525666	+	TTS (AT1G68100.1)	215	AT1G68110	AT1G68110	T23K23.4|T23K23_4	ENTH/ANTH/VHS superfamily protein	protein-coding	common
peak4073	1	25525912	25527814	+	TTS (AT1G68110.1)	242	AT1G68120	BPC3	ATBPC3|BBR|T23K23.3|T23K23_3|basic pentacysteine 3	BASIC PENTACYSTEINE protein	protein-coding	common
peak4099	1	25656799	25659786	+	exon (AT1G68440.1, exon 1 of 1)	535	AT1G68440	AT1G68440	T2E12.1|T2E12_1	transmembrane protein	protein-coding	common
peak4105	1	25693031	25693588	+	promoter-TSS (AT1G68490.1)	-140	AT1G68490	AT1G68490	T26J14.6|T26J14_6	translocase subunit seca	protein-coding	common
peak4124	1	25781035	25782057	+	promoter-TSS (AT1G68670.1)	-255	AT1G68670	AT1G68670	F24J5.9|F24J5_9	myb-like transcription factor family protein	protein-coding	common
peak4135	1	25836992	25837527	+	exon (AT1G68790.1, exon 6 of 8)	2282	AT1G68790	LINC3	CROWDED NUCLEI 3|CRWN3|F14K14.10|F14K14_10|LITTLE NUCLEI3	little nuclei3	protein-coding	common
peak4147	1	25883854	25884604	+	exon (AT1G68850.1, exon 4 of 4)	1032	AT1G68850	AT1G68850	T6L1.4|T6L1_4	Peroxidase superfamily protein	protein-coding	common
peak4150	1	25896729	25897297	+	exon (AT1G68890.1, exon 1 of 28)	159	AT1G68890	PHYLLO	T6L1.7|T6L1_7	2-oxoglutarate decarboxylase/hydro-lyase/magnesium ion-binding protein	protein-coding	common
peak4179	1	26046368	26047781	+	TTS (AT1G69290.1)	1116	AT1G69280	AT1G69280	F4N2.23|F4N2_23	hypothetical protein	protein-coding	VNsp
peak4213	1	26195260	26196359	+	promoter-TSS (AT1G69640.1)	-83	AT1G69640	SBH1	F24J1.22|sphingoid base hydroxylase 1	sphingoid base hydroxylase 1	protein-coding	common
peak4246	1	26344579	26344923	+	intron (AT1G69940.1, intron 1 of 4)	307	AT1G69940	PPME1	ATPPME1|T17F3.3|T17F3_3	Pectin lyase-like superfamily protein	protein-coding	common
peak4255	1	26381253	26382985	+	promoter-TSS (AT1G09133.1)	106	AT1G70050	AT1G70050	50885.TRNA-PRO-1	tRNA	tRNA	common
peak4276	1	26474716	26476678	+	promoter-TSS (AT1G70290.1)	-864	AT1G70290	TPS8	ATTPS8|ATTPSC|F17O7.18|F17O7_18|trehalose-6-phosphatase synthase S8	trehalose-6-phosphatase synthase S8	protein-coding	common
peak4298	1	26555240	26556699	+	exon (AT1G70460.1, exon 1 of 8)	264	AT1G70460	PERK13	AtPERK13|F24J13.3|F24J13_3|RHS10|proline-rich extensin-like receptor kinase 13|root hair specific 10	root hair specific 10	protein-coding	common
peak4337	1	26714404	26715587	+	promoter-TSS (AT1G70840.1)	-926	AT1G70840	MLP31	F15H11.9|F15H11_9|MLP-like protein 31	MLP-like protein 31	protein-coding	common
peak4354	1	26786144	26786459	+	exon (AT1G71010.1, exon 7 of 11)	3961	AT1G71015	AT1G71015	-	plastid movement impaired protein	protein-coding	common
peak4359	1	26804433	26804913	+	promoter-TSS (AT1G71050.1)	-381	AT1G71050	HIPP20	F23N20.4|F23N20_4|heavy metal associated isoprenylated plant protein 20	Heavy metal transport/detoxification superfamily protein	protein-coding	common
peak4374	1	26872037	26872664	+	promoter-TSS (AT1G71280.2)	-198	AT1G71280	AT1G71280	F3I17.7|F3I17_7	DEA(D/H)-box RNA helicase family protein	protein-coding	common
peak4376	1	26879521	26880219	+	TTS (AT1G09233.1)	154	AT1G71310	RAD52-1	F3I17.4|F3I17_4|ODB1|Organellar DNA-Binding protein 1|RAD52-1A|RAD52-1B.1|RAD52-1B.2|radiation sensitive 51-1	cobalt ion binding protein	protein-coding	common
peak4399	1	26989273	26989858	+	promoter-TSS (AT1G71750.1)	215	AT1G71760	AT1G71760	F14O23.14|F14O23_14	hypothetical protein	protein-coding	common
peak4400	1	26993263	26993814	+	exon (AT1G71770.1, exon 2 of 8)	721	AT1G71770	PAB5	F14O23.15|F14O23_15|POLY(A)-BINDING PROTEIN|poly(A)-binding protein 5	poly(A)-binding protein 5	protein-coding	common
peak4408	1	27028419	27029427	+	promoter-TSS (AT1G71865.1)	-193	AT1G71865	AT1G71865	-	PyrD	protein-coding	common
peak4419	1	27078239	27079384	+	TTS (AT1G71930.1)	280	AT1G71940	AT1G71940	F17M19.9|F17M19_9	SNARE associated Golgi protein family	protein-coding	common
peak4452	1	27273559	27274484	+	promoter-TSS (AT1G72440.1)	-86	AT1G72440	EDA25	SLOW WALKER2|SWA2|T10D10.9|T10D10_9|embryo sac development arrest 25	CCAAT-binding factor	protein-coding	common
peak4462	1	27323803	27324656	+	promoter-TSS (AT1G72550.2)	-117	AT1G72550	AT1G72550	F28P22.26|F28P22_26	tRNA synthetase beta subunit family protein	protein-coding	common
peak4502	1	27544781	27546487	+	promoter-TSS (AT1G73240.1)	-714	AT1G73240	AT1G73240	T18K17.9|T18K17_9	nucleoporin protein Ndc1-Nup protein	protein-coding	common
peak4524	1	27684792	27685852	+	exon (AT1G73630.1, exon 1 of 1)	649	AT1G73630	AT1G73630	F25P22.4|F25P22_4	EF hand calcium-binding protein family	protein-coding	common
peak4592	1	28020085	28021120	+	promoter-TSS (AT1G74560.1)	36	AT1G74580	AT1G74580	F1M20.26|F1M20_26	Pentatricopeptide repeat (PPR) superfamily protein	protein-coding	common
peak4609	1	28104834	28105312	+	exon (AT1G74800.1, exon 1 of 7)	120	AT1G74800	AT1G74800	F25A4.23|F25A4_23	Galactosyltransferase family protein	protein-coding	VNsp
peak4681	1	28459984	28460781	+	exon (AT1G75800.1, exon 3 of 3)	-1062	AT1G75810	AT1G75810	T4O12.4|T4O12_4	transmembrane protein	protein-coding	common
peak4691	1	28515046	28515452	+	TTS (AT1G75940.1)	667	AT1G75945	AT1G75945	-	hypothetical protein	protein-coding	common
peak4692	1	28515923	28516328	+	promoter-TSS (AT1G75950.1)	-209	AT1G75945	AT1G75945	-	hypothetical protein	protein-coding	common
peak4736	1	28759189	28760636	+	TTS (AT1G76620.1)	213	AT1G76630	AT1G76630	-	Tetratricopeptide repeat (TPR)-like superfamily protein	protein-coding	common
peak4746	1	28813127	28813767	+	promoter-TSS (AT1G76760.1)	-7	AT1G76770	AT1G76770	F28O16.14|F28O16_14	HSP20-like chaperones superfamily protein	protein-coding	common
peak4782	1	29001919	29002744	+	promoter-TSS (AT1G77180.1)	-45	AT1G77190	AT1G77190	50969.TRNA-SER-1	tRNA	tRNA	common
peak4792	1	29051302	29052167	+	exon (AT1G77310.1, exon 1 of 14)	229	AT1G77310	AT1G77310	F2P24.2|F2P24_2|UBN2|Ubinuclein 2	wound-responsive family protein	protein-coding	common
peak4831	1	29269986	29271165	+	exon (AT1G77840.1, exon 2 of 2)	-1499	AT1G77850	ARF17	F28K19.6|F28K19_6|auxin response factor 17	auxin response factor 17	protein-coding	common
peak4835	1	29300956	29302134	+	TTS (AT1G77920.1)	545	AT1G77930	AT1G77930	DJC65|DNA J protein C65|F28K19.14|F28K19_14	Chaperone DnaJ-domain superfamily protein	protein-coding	common
peak4864	1	29452002	29453187	+	promoter-TSS (AT1G78270.1)	39	AT1G78280	AT1G78280	F3F9.18|F3F9_18	transferases, transferring glycosyl groups	protein-coding	common
peak4868	1	29470360	29472668	+	Intergenic	2489	AT1G78340	GSTU22	ATGSTU22|F3F9.13|F3F9_13|glutathione S-transferase TAU 22	glutathione S-transferase TAU 22	protein-coding	common
peak4874	1	29526090	29527338	+	promoter-TSS (AT1G78490.1)	-147	AT1G78490	CYP708A3	''cytochrome P450|T30F21.17|T30F21_17|cytochrome P450|family 708|polypeptide 3|polypeptide 3''|subfamily A	cytochrome P450, family 708, subfamily A, polypeptide 3	protein-coding	common
peak4886	1	29612361	29612746	+	TTS (AT1G78750.1)	-1061	AT1G78740	AT1G78740	F9K20.22|F9K20_22	RNI-like superfamily protein	protein-coding	common
peak4887	1	29616688	29617619	+	promoter-TSS (AT1G78760.1)	234	AT1G78770	APC6	F9K20.19|F9K20_19|anaphase promoting complex 6	anaphase promoting complex 6	protein-coding	common
peak4902	1	29724218	29725513	+	promoter-TSS (AT1G79000.1)	-117	AT1G79000	HAC1	ARABIDOPSIS HISTONE ACETYLTRANSFERASE OF THE CBP FAMILY 1|ARABIDOPSIS THALIANA P300/CBP ACETYLTRANSFERASE-RELATED PROTEIN 2|ATHAC1|ATHPCAT2|P300/CBP ACETYLTRANSFERASE-RELATED PROTEIN 2|PCAT2|YUP8H12R.38|YUP8H12R_38|histone acetyltransferase of the CBP family 1	histone acetyltransferase of the CBP family 1	protein-coding	common
peak4916	1	29799968	29800826	+	promoter-TSS (AT1G79230.2)	-166	AT1G79230	MST1	ARABIDOPSIS THALIANA RHODANESE HOMOLOGUE 1|ATMST1|ATRDH1|MERCAPTOPYRUVATE SULFURTRANSFERASE|ST1|STR1|SULFURTRANSFERASE 1|YUP8H12R.17|YUP8H12R_17|mercaptopyruvate sulfurtransferase 1	mercaptopyruvate sulfurtransferase 1	protein-coding	common
peak4979	1	30173659	30174192	+	promoter-TSS (AT1G80245.1)	160	AT1G80250	AT1G80250	51605.TRNA-TRP-1|60014.TRNA-TRP-1|AT1G80242	tRNA	tRNA	common
peak4985	1	30207531	30209019	+	promoter-TSS (AT1G80350.1)	-7	AT1G80350	ERH3	AAA1|ARABIDOPSIS THALIANA KATANIN SMALL SUBUNIT|ATKSS|ATKTN1|BOT1|BOTERO 1|CAD ATPASE|ECTOPIC ROOT HAIR 3|F5I6.10|F5I6_10|FAT ROOT|FRA2|FRAGILE FIBER 2|FRC2|FTR|FURCA2|KATANIN 1|KTN1|LUE1	P-loop containing nucleoside triphosphate hydrolases superfamily protein	protein-coding	common
peak4993	1	30255556	30256525	+	promoter-TSS (AT1G80470.1)	-25	AT1G80470	AT1G80470	T21F11.20|T21F11_20	F-box/RNI-like/FBD-like domains-containing protein	protein-coding	common
peak5026	2	9446	10357	+	promoter-TSS (AT2G01023.1)	-134	AT2G01023	AT2G01023	-	hypothetical protein	protein-coding	common
peak5027	2	52175	53206	+	TTS (AT2G01045.1)	-1203	AT2G01035	AT2G01035	-	hypothetical protein	protein-coding	common
peak5044	2	134224	134583	+	promoter-TSS (AT2G01250.1)	52	AT2G01250	AT2G01250	F10A8.13|F10A8_13	Ribosomal protein L30/L7 family protein	protein-coding	common
peak5047	2	143210	144485	+	exon (AT2G01275.3, exon 2 of 6)	191	AT2G01275	AT2G01275	-	RING/FYVE/PHD zinc finger superfamily protein	protein-coding	common
peak5051	2	171642	171997	+	promoter-TSS (AT2G03945.1)	-357	AT2G01390	EMB3111	EMBRYO DEFECTIVE 3111|F10A8.29	Tetratricopeptide repeat (TPR)-like superfamily protein	protein-coding	VNsp
peak5052	2	175561	176766	+	TTS (AT2G01400.1)	244	AT2G01410	AT2G01410	F10A8.30	NHL domain-containing protein	protein-coding	common
peak5057	2	199513	199974	+	promoter-TSS (AT2G01440.1)	-463	AT2G01440	AT2G01440	F2I9.6|F2I9_6	DEAD/DEAH box RNA helicase family protein	protein-coding	VNsp
peak5058	2	201666	202481	+	exon (AT2G01450.3, exon 2 of 10)	125	AT2G01450	MPK17	ATMPK17|F2I9.7|F2I9_7|MAP kinase 17	MAP kinase 17	protein-coding	common
peak5059	2	202796	203425	+	promoter-TSS (AT2G01450.1)	16	AT2G01450	MPK17	ATMPK17|F2I9.7|F2I9_7|MAP kinase 17	MAP kinase 17	protein-coding	common
peak5063	2	220258	221447	+	promoter-TSS (AT2G01490.1)	-161	AT2G01490	PAHX	F2I9.11|F2I9_11|phytanoyl-CoA 2-hydroxylase	phytanoyl-CoA dioxygenase (PhyH) family protein	protein-coding	common
peak5068	2	241859	243788	+	exon (AT2G01540.1, exon 2 of 3)	826	AT2G01540	AT2G01540	F2I9.16|F2I9_16	Calcium-dependent lipid-binding (CaLB domain) family protein	protein-coding	common
peak5070	2	251777	252192	+	promoter-TSS (AT2G01560.1)	-178	AT2G01560	AT2G01560	F2I9.18|F2I9_18	Plant protein 1589 of unknown function	protein-coding	common
peak5075	2	268230	269349	+	promoter-TSS (AT2G01600.1)	75	AT2G01600	AT2G01600	F2I9.22|F2I9_22	ENTH/ANTH/VHS superfamily protein	protein-coding	common
peak5082	2	289866	292652	+	exon (AT2G01660.1, exon 2 of 3)	1365	AT2G01660	PDLP6	T8O11.17|T8O11_17|plasmodesmata-located protein 6	plasmodesmata-located protein 6	protein-coding	common
peak5087	2	304928	305899	+	promoter-TSS (AT2G01680.1)	-838	AT2G01680	AT2G01680	T8O11.15|T8O11_15	Ankyrin repeat family protein	protein-coding	common
peak5091	2	323990	324784	+	promoter-TSS (AT2G01735.1)	22	AT2G01735	RIE1	RING-finger protein for embryogenesis	RING-finger protein for embryogenesi	protein-coding	common
peak5108	2	421504	422566	+	exon (AT2G01913.1, exon 3 of 3)	608	AT2G01913	AT2G01913	-	hypothetical protein	protein-coding	common
peak5109	2	425652	428885	+	TTS (AT2G01920.1)	1216	AT2G01920	AT2G01920	F23I14.1|F23I14_1	ENTH/VHS/GAT family protein	protein-coding	common
peak5113	2	450187	450793	+	exon (AT2G01960.1, exon 1 of 2)	111	AT2G01960	TET14	F14H20.3|F14H20_3|tetraspanin14	tetraspanin14	protein-coding	common
peak5120	2	489309	490498	+	promoter-TSS (AT2G02050.1)	-49	AT2G02050	AT2G02050	-	NADH-ubiquinone oxidoreductase B18 subunit	protein-coding	common
peak5124	2	517248	517733	+	TTS (AT2G02080.1)	4217	AT2G02080	IDD4	AtIDD4|F5O4.15|F5O4_15|indeterminate(ID)-domain 4	indeterminate(ID)-domain 4	protein-coding	common
peak5137	2	601573	601864	+	promoter-TSS (AT2G02280.1)	-279	AT2G02280	PP2-B4	AtPP2-B4|T16F16.7|T16F16_7|phloem protein 2-B4	phloem protein 2-B4	protein-coding	common
peak5146	2	648784	650538	+	promoter-TSS (AT2G02455.1)	-974	AT2G02455	AT2G02455	-	transmembrane protein	protein-coding	common
peak5153	2	689234	690146	+	promoter-TSS (AT2G02560.2)	-94	AT2G02560	CAND1	ATCAND1|CULLIN-ASSOCIATED AND NEDDYLATION DISSOCIATED 1|ETA2|HEMIVENATA|HVE|T8K22.14|T8K22_14|TIP120|cullin-associated and neddylation dissociated	cullin-associated and neddylation dissociated	protein-coding	common
peak5161	2	738323	739385	+	exon (AT2G02660.1, exon 1 of 1)	350	AT2G02660	AT2G02660	T8K22.4|T8K22_4	F-box associated ubiquitination effector family protein	protein-coding	common
peak5162	2	742361	743542	+	Intergenic	-2723	AT2G02680	AT2G02680	T8K22.2|T8K22_2	Cysteine/Histidine-rich C1 domain family protein	protein-coding	common
peak5166	2	762893	763693	+	TTS (AT2G04285.1)	366	AT2G02720	AT2G02720	T20F6.14|T20F6_14	Pectate lyase family protein	protein-coding	common
peak5177	2	806740	808057	+	exon (AT2G02820.1, exon 1 of 10)	358	AT2G02820	MYB88	AtMYB88|T20F6.4|T20F6_4|myb domain protein 88	myb domain protein 88	protein-coding	common
peak5184	2	846430	846931	+	promoter-TSS (AT2G02890.1)	-64	AT2G02890	AT2G02890	T17M13.6|T17M13_6	F-box family protein	protein-coding	common
peak5189	2	861246	861859	+	TTS (AT2G02960.4)	2111	AT2G02955	MEE12	maternal effect embryo arrest 12	maternal effect embryo arrest 12	protein-coding	common
peak5190	2	863944	865020	+	promoter-TSS (AT2G02960.4)	-30	AT2G02960	AT2G02960	T17M13.13|T17M13_13	RING/FYVE/PHD zinc finger superfamily protein	protein-coding	common
peak5198	2	898855	899069	+	TTS (AT2G03050.1)	1984	AT2G03050	EMB93	EMBRYO DEFECTIVE 93|SINGLET OXYGEN-LINKED DEATH ACTIVATOR 10|SOLDAT10|T17M13.22|T17M13_22	Mitochondrial transcription termination factor family protein	protein-coding	common
peak5200	2	905358	905693	+	promoter-TSS (AT2G03070.1)	12	AT2G03070	MED8	T17M13.24|T17M13_24|mediator subunit 8	mediator subunit 8	protein-coding	common
peak5217	2	1004882	1005360	+	promoter-TSS (AT2G03300.1)	-899	AT2G03300	AT2G03300	T4M8.27|T4M8_27	Toll-Interleukin-Resistance (TIR) domain family protein	protein-coding	common
peak5221	2	1012889	1013578	+	exon (AT2G03330.1, exon 2 of 3)	3989	AT2G03340	WRKY3	T4M8.23|T4M8_23|WRKY DNA-binding protein 3	WRKY DNA-binding protein 3	protein-coding	common
peak5224	2	1022597	1023006	+	exon (AT2G03360.2, exon 2 of 2)	-1615	AT2G03350	AT2G03350	T4M8.22|T4M8_22	DUF538 family protein (Protein of unknown function, DUF538)	protein-coding	common
peak5229	2	1041220	1043106	+	exon (AT2G03450.1, exon 1 of 2)	775	AT2G03450	PAP9	ATPAP9|PURPLE ACID PHOSPHATASE 9|T4M8.12|T4M8_12|purple acid phosphatase 9	purple acid phosphatase 9	protein-coding	common
peak5237	2	1069381	1071225	+	exon (AT2G03520.1, exon 4 of 7)	812	AT2G03520	UPS4	ATUPS4|T4M8.4|T4M8_4|ureide permease 4	ureide permease 4	protein-coding	common
peak5238	2	1081550	1083408	+	TTS (AT2G03565.1)	887	AT2G03565	AT2G03565	-	hypothetical protein	protein-coding	common
peak5239	2	1092089	1092360	+	Intergenic	-1040	AT2G03580	AT2G03580	F19B11.3|F19B11_3	F-box family protein-like protein	protein-coding	VNsp
peak5241	2	1098734	1099538	+	promoter-TSS (AT2G03610.1)	66	AT2G03610	AT2G03610	F19B11.6|F19B11_6	F-box family protein	protein-coding	common
peak5243	2	1103491	1104883	+	promoter-TSS (AT2G03620.2)	-692	AT2G03620	MGT3	AtMGT3|AtMRS2-5|F19B11.7|F19B11_7|MRS2-5|magnesium transporter 3	magnesium transporter 3	protein-coding	common
peak5244	2	1106260	1106869	+	exon (AT2G03640.5, exon 1 of 8)	227	AT2G03640	AT2G03640	F19B11.9|F19B11_9	Nuclear transport factor 2 (NTF2) family protein with RNA binding (RRM-RBD-RNP motifs) domain-containing protein	protein-coding	common
peak5245	2	1113779	1114652	+	promoter-TSS (AT2G03667.2)	88	AT2G03667	AT2G03667	-	Asparagine synthase family protein	protein-coding	common
peak5254	2	1166470	1167275	+	promoter-TSS (AT2G03823.1)	243	AT2G03820	NMD3	AtNMD3|Nonsense-Mediated mRNA Decay 3|T18C20.2|T18C20_2	nonsense-mediated mRNA decay NMD3 family protein	protein-coding	common
peak5255	2	1172901	1175387	+	TTS (AT2G03840.1)	1052	AT2G03840	TET13	T18C20.4|T18C20_4|tetraspanin13	tetraspanin13	protein-coding	common
peak5260	2	1263893	1264880	+	Intergenic	3569	AT2G03980	AT2G03980	F3C11.9|F3C11_9	GDSL-like Lipase/Acylhydrolase superfamily protein	protein-coding	common
peak5072	2	258902	259277	+	promoter-TSS (AT2G04015.1)	91	AT2G04015	AT2G04015	-	ncRNA	ncRNA	common
peak5262	2	1277740	1278154	+	promoter-TSS (AT2G04025.2)	-186	AT2G04025	RGF3	F3C11.1|F3C11_1|GLV7|GOLVEN 7|root meristem growth factor 3	root meristem growth factor	protein-coding	common
peak5269	2	1444923	1446643	+	exon (AT2G04220.1, exon 1 of 1)	698	AT2G04220	AT2G04220	T23O15.16	DUF868 family protein (DUF868)	protein-coding	common
peak5271	2	1474284	1475268	+	promoter-TSS (AT2G04270.1)	5	AT2G04270	RNEE/G	RNAse E/G-like|RNE|RNase E|T23O15.10|T23O15_10	RNAse E/G-like protein	protein-coding	common
peak5272	2	1481766	1482396	+	promoter-TSS (AT2G04280.1)	8	AT2G04280	AT2G04280	T23O15.9|T23O15_9	calcium ion-binding protein	protein-coding	common
peak5167	2	763971	764245	+	TTS (AT2G02730.1)	532	AT2G04285	AT2G04285	-	ncRNA	ncRNA	common
peak5168	2	765478	765911	+	TTS (AT2G02720.1)	-1054	AT2G04285	AT2G04285	-	ncRNA	ncRNA	common
peak5275	2	1504305	1505321	+	promoter-TSS (AT2G04305.1)	-986	AT2G04305	AT2G04305	T23O15.7|T23O15_7	Magnesium transporter CorA-like family protein	protein-coding	VNsp
peak5172	2	780376	780853	+	promoter-TSS (AT2G02770.1)	-331	AT2G04315	AT2G04315	-	ncRNA	ncRNA	common
peak5180	2	818941	819143	+	exon (AT2G04345.1, exon 1 of 1)	114	AT2G04355	AT2G04355	-	ncRNA	ncRNA	VNsp
peak5277	2	1520692	1521177	+	exon (AT2G04360.4, exon 1 of 6)	189	AT2G04360	AT2G04360	T23O15.18	transmembrane protein	protein-coding	common
peak5281	2	1542447	1543507	+	promoter-TSS (AT2G04450.1)	-343	AT2G04450	NUDT6	ATNUDT6|ATNUDX6|Arabidopsis thaliana nucleoside diphosphate linked to some moiety X 6|Arabidopsis thaliana nucleoside diphosphate linked to some moiety X 6|NUDX6|T1O3.14|T1O3_14|nucleoside diphosphates linked to some moiety X 6|nucleoside diphosphates linked to some moiety X 6|nudix hydrolase homolog 6	nudix hydrolase homolog 6	protein-coding	common
peak5282	2	1560992	1562342	+	Intergenic	-2389	AT2G04495	AT2G04495	-	transmembrane protein	protein-coding	common
peak5289	2	1584318	1585014	+	promoter-TSS (AT2G04540.1)	36	AT2G04540	AT2G04540	T1O3.5|T1O3_5	Beta-ketoacyl synthase	protein-coding	common
peak5291	2	1593668	1594536	+	promoter-TSS (AT2G04570.1)	-486	AT2G04570	AT2G04570	T1O3.2|T1O3_2	GDSL-like Lipase/Acylhydrolase superfamily protein	protein-coding	common
peak5292	2	1608417	1608851	+	Intergenic	-2028	AT2G04621	AT2G04621	-	transmembrane protein	protein-coding	VNsp
peak5295	2	1619414	1621644	+	promoter-TSS (AT2G04630.1)	-150	AT2G04630	NRPB6B	F28I8.33|F28I8_33|NRPE6B	RNA polymerase Rpb6	protein-coding	common
peak5310	2	1773007	1773549	+	Intergenic	-5422	AT2G04825	AT2G04825	-	ncRNA	ncRNA	VNsp
peak5301	2	1696125	1697694	+	promoter-TSS (AT2G04840.1)	-100	AT2G04840	AT2G04840	F28I8.12|F28I8_12	F-box only protein (DUF295)	protein-coding	common
peak5323	2	1925939	1927025	+	promoter-TSS (AT2G04885.1)	-533	AT2G04885	AT2G04885	-	ncRNA	ncRNA	common
peak5328	2	2010822	2011242	+	Intergenic	-1655	AT2G04905	AT2G04905	-	ncRNA	ncRNA	VNsp
peak5308	2	1736029	1736395	+	exon (AT2G04940.1, exon 12 of 12)	-1741	AT2G04930	AT2G04930	F1O13.6|F1O13_6	Haloacid dehalogenase-like hydrolase (HAD) superfamily protein	protein-coding	common
peak5346	2	2211055	2211992	+	TTS (AT2G05005.1)	1287	AT2G05005	AT2G05005	-	ncRNA	ncRNA	VNsp
peak5395	2	2853135	2853439	+	Intergenic	4935	AT2G05035	AT2G05035	-	ncRNA	ncRNA	VNsp
peak5404	2	2938642	2939383	+	Intergenic	-7699	AT2G05075	AT2G05075	-	ncRNA	ncRNA	VNsp
peak5408	2	2980445	2981371	+	TTS (AT2G07180.1)	-1165	AT2G05125	AT2G05125	-	ncRNA	ncRNA	common
peak5315	2	1861568	1862480	+	promoter-TSS (AT2G05160.3)	40	AT2G05160	AT2G05160	F5G3.6|F5G3_6	CCCH-type zinc fingerfamily protein with RNA-binding domain-containing protein	protein-coding	common
peak5316	2	1869587	1870864	+	exon (AT2G05170.1, exon 1 of 6)	372	AT2G05170	VPS11	ATVPS11|F5G3.7|F5G3_7|vacuolar protein sorting 11	vacuolar protein sorting 11	protein-coding	common
peak5318	2	1895665	1897536	+	promoter-TSS (AT2G05220.2)	-550	AT2G05220	AT2G05220	F5G3.12|F5G3_12	Ribosomal S17 family protein	protein-coding	common
peak5319	2	1912064	1912924	+	TTS (AT2G05250.1)	4163	AT2G05250	AT2G05250	F5G3.15	DNAJ heat shock N-terminal domain-containing protein	protein-coding	VNsp
peak5320	2	1917983	1919278	+	intron (AT2G05260.2, intron 1 of 3)	341	AT2G05260	AT2G05260	F5G3.16|F5G3_16	alpha/beta-Hydrolases superfamily protein	protein-coding	common
peak5325	2	1942067	1943132	+	promoter-TSS (AT2G05335.1)	79	AT2G05335	SCRL15	SCR-like 15	SCR-like 15	protein-coding	common
peak5326	2	1959365	1960848	+	promoter-TSS (AT2G05360.1)	-803	AT2G05360	AT2G05360	F16J10.9|F16J10_9	F-box associated ubiquitination effector family protein	protein-coding	common
peak5327	2	1968179	1969317	+	TTS (AT2G05380.1)	1932	AT2G05380	GRP3S	F16J10.7|F16J10_7|glycine-rich protein 3 short isoform	glycine-rich protein 3 short	protein-coding	common
peak5434	2	3535070	3535981	+	Intergenic	3113	AT2G05445	AT2G05445	-	ncRNA	ncRNA	common
peak5449	2	3907800	3908506	+	Intergenic	-28611	AT2G05485	AT2G05485	-	ncRNA	ncRNA	VNsp
peak5450	2	3930447	3931325	+	Intergenic	-5878	AT2G05485	AT2G05485	-	ncRNA	ncRNA	VNsp
peak5451	2	3936059	3936554	+	promoter-TSS (AT2G05485.1)	-458	AT2G05485	AT2G05485	-	ncRNA	ncRNA	VNsp
peak5453	2	3985730	3986203	+	Intergenic	-26838	AT2G05505	AT2G05505	-	ncRNA	ncRNA	VNsp
peak5454	2	4001199	4001560	+	Intergenic	-11425	AT2G05505	AT2G05505	-	ncRNA	ncRNA	VNsp
peak5455	2	4004982	4007263	+	Intergenic	-6682	AT2G05505	AT2G05505	-	ncRNA	ncRNA	VNsp
peak5456	2	4012103	4013148	+	promoter-TSS (AT2G05505.1)	-179	AT2G05505	AT2G05505	-	ncRNA	ncRNA	VNsp
peak5330	2	2025825	2027339	+	exon (AT2G05520.5, exon 2 of 3)	420	AT2G05520	GRP-3	ARABIDOPSIS GLYCINE RICH PROTEIN 3|ATGRP-3|ATGRP3|GLYCINE-RICH PROTEIN 3|GRP3|T20G20.13|T20G20_13|glycine-rich protein 3	glycine-rich protein 3	protein-coding	common
peak5459	2	4040309	4040612	+	Intergenic	14590	AT2G05525	AT2G05525	-	ncRNA	ncRNA	VNsp
peak5331	2	2032928	2035170	+	exon (AT2G05540.1, exon 2 of 2)	895	AT2G05540	AT2G05540	T20G20.11|T20G20_11	Glycine-rich protein family	protein-coding	common
peak5332	2	2041219	2041933	+	Intergenic	8422	AT2G05540	AT2G05540	T20G20.11|T20G20_11	Glycine-rich protein family	protein-coding	VNsp
peak5460	2	4069927	4070246	+	promoter-TSS (AT2G10455.1)	300	AT2G05545	AT2G05545	-	ncRNA	ncRNA	common
peak5466	2	4221216	4221484	+	Intergenic	1680	AT2G05555	AT2G05555	-	ncRNA	ncRNA	common
peak5468	2	4223969	4224637	+	TTS (AT2G05565.1)	664	AT2G05565	AT2G05565	-	ncRNA	ncRNA	common
peak5469	2	4226096	4226852	+	Intergenic	-1507	AT2G05565	AT2G05565	-	ncRNA	ncRNA	common
peak5470	2	4262155	4263067	+	Intergenic	-32404	AT2G05585	AT2G05585	-	ncRNA	ncRNA	VNsp
peak5335	2	2069632	2070566	+	TTS (AT2G05590.2)	-2547	AT2G05600	AT2G05600	T20G20.5|T20G20_5	F-box associated ubiquitination effector family protein	protein-coding	common
peak5496	2	4793682	4793926	+	Intergenic	1670	AT2G05625	AT2G05625	-	ncRNA	ncRNA	VNsp
peak5502	2	4865511	4865736	+	Intergenic	-5592	AT2G05665	AT2G05665	-	ncRNA	ncRNA	VNsp
peak5503	2	4870937	4872064	+	exon (AT2G05675.1, exon 1 of 1)	178	AT2G05675	AT2G05675	-	ncRNA	ncRNA	VNsp
peak5507	2	4944486	4945360	+	Intergenic	19295	AT2G05685	AT2G05685	-	ncRNA	ncRNA	VNsp
peak5512	2	5009179	5009964	+	TTS (AT2G05695.1)	301	AT2G05695	AT2G05695	-	ncRNA	ncRNA	common
peak5513	2	5020811	5021395	+	TTS (AT2G05705.1)	1096	AT2G05705	AT2G05705	-	ncRNA	ncRNA	VNsp
peak5514	2	5021754	5022249	+	TTS (AT2G05705.1)	198	AT2G05705	AT2G05705	-	ncRNA	ncRNA	VNsp
peak5515	2	5022540	5022913	+	promoter-TSS (AT2G05705.1)	-527	AT2G05705	AT2G05705	-	ncRNA	ncRNA	VNsp
peak5339	2	2148045	2148216	+	TTS (AT2G05720.1)	938	AT2G05720	AT2G05720	T3P4.4|T3P4_4	Transducin/WD40 repeat-like superfamily protein	protein-coding	common
peak5516	2	5029222	5029820	+	Intergenic	1709	AT2G05725	AT2G05725	-	ncRNA	ncRNA	VNsp
peak5340	2	2170559	2171536	+	promoter-TSS (AT2G05752.1)	287	AT2G05755	AT2G05755	-	Nodulin MtN21 /EamA-like transporter family protein	protein-coding	common
peak5347	2	2214476	2216220	+	TTS (AT2G05812.1)	458	AT2G05812	AT2G05812	-	ncRNA	ncRNA	common
peak5348	2	2216854	2217335	+	promoter-TSS (AT2G05812.3)	20	AT2G05812	AT2G05812	-	ncRNA	ncRNA	common
peak5522	2	5081625	5082334	+	TTS (AT2G05835.1)	257	AT2G05825	AT2G05825	-	ncRNA	ncRNA	VNsp
peak5349	2	2225763	2226089	+	Intergenic	-3613	AT2G05830	AT2G05830	5-METHYLTHIORIBOSE KINASE 1|MTI1|T6P5.3|T6P5_3	NagB/RpiA/CoA transferase-like superfamily protein	protein-coding	VNsp
peak5523	2	5083850	5084585	+	Intergenic	-1699	AT2G05835	AT2G05835	-	ncRNA	ncRNA	VNsp
peak5351	2	2232072	2232277	+	TTS (AT2G05830.1)	-1845	AT2G05840	PAA2	20S proteasome subunit PAA2|T6P5.4|T6P5_4	20S proteasome subunit PAA2	protein-coding	common
peak5352	2	2234104	2234824	+	exon (AT2G05840.3, exon 2 of 8)	372	AT2G05840	PAA2	20S proteasome subunit PAA2|T6P5.4|T6P5_4	20S proteasome subunit PAA2	protein-coding	common
peak5353	2	2242270	2245008	+	exon (AT2G05850.1, exon 3 of 3)	1212	AT2G05850	scpl38	T6P5.5|T6P5_5|serine carboxypeptidase-like 38	serine carboxypeptidase-like 38	protein-coding	VNsp
peak5540	2	5403923	5404752	+	Intergenic	-7391	AT2G05865	AT2G05865	-	ncRNA	ncRNA	VNsp
peak5541	2	5410926	5411831	+	promoter-TSS (AT2G05865.1)	-350	AT2G05865	AT2G05865	-	ncRNA	ncRNA	VNsp
peak5552	2	5586560	5588431	+	promoter-TSS (AT2G13422.1)	-262	AT2G05895	AT2G05895	-	ncRNA	ncRNA	common
peak5354	2	2263936	2264608	+	TTS (AT2G05915.1)	271	AT2G05914	AT2G05914	-	ncRNA	ncRNA	VNsp
peak5355	2	2272282	2273296	+	promoter-TSS (AT2G05920.1)	-337	AT2G05920	AT2G05920	T6P5.12|T6P5_12	Subtilase family protein	protein-coding	common
peak5356	2	2294226	2294576	+	Intergenic	-4765	AT2G05940	RIPK	RPM1-induced protein kinase|T6P5.14|T6P5_14	Protein kinase superfamily protein	protein-coding	VNsp
peak5359	2	2324261	2325270	+	exon (AT2G05990.1, exon 12 of 12)	-1011	AT2G05995	AT2G05995	-	ncRNA	ncRNA	common
peak5361	2	2332166	2333150	+	intron (AT2G06005.6, intron 1 of 13)	189	AT2G06005	FIP1	FRIGIDA interacting protein 1	FRIGIDA interacting protein 1	protein-coding	common
peak5362	2	2336216	2337291	+	promoter-TSS (AT2G06010.1)	51	AT2G06010	ORG4	F5K7.23|F5K7_23|OBP3-responsive gene 4	OBP3-responsive protein 4 (ORG4)	protein-coding	common
peak5364	2	2354595	2355683	+	exon (AT2G06040.1, exon 1 of 6)	458	AT2G06040	AT2G06040	F5K7.20|F5K7_20	F-box/LRR protein	protein-coding	common
peak5366	2	2385197	2385491	+	Intergenic	-9669	AT2G06105	AT2G06105	-	aspartyl protease gag-polyprotein	protein-coding	VNsp
peak5367	2	2386220	2387112	+	Intergenic	-8347	AT2G06105	AT2G06105	-	aspartyl protease gag-polyprotein	protein-coding	VNsp
peak5369	2	2423687	2424643	+	Intergenic	-2011	AT2G06200	GRF6	AtGRF6|F5K7.4|F5K7_4|growth-regulating factor 6	growth-regulating factor 6	protein-coding	VNsp
peak5370	2	2428877	2429181	+	exon (AT2G06210.1, exon 24 of 24)	2790	AT2G06200	GRF6	AtGRF6|F5K7.4|F5K7_4|growth-regulating factor 6	growth-regulating factor 6	protein-coding	common
peak5371	2	2435590	2437175	+	intron (AT2G06210.1, intron 1 of 23)	305	AT2G06210	ELF8	EARLY FLOWERING 8|F5K7.3|F5K7_3|VERNALIZATION INDEPENDENCE 6|VIP6	binding protein	protein-coding	common
peak5373	2	2472753	2473421	+	Intergenic	15514	AT2G06255	ELF4-L3	ELF4-like 3	ELF4-like 3	protein-coding	VNsp
peak5374	2	2474365	2474788	+	Intergenic	17003	AT2G06255	ELF4-L3	ELF4-like 3	ELF4-like 3	protein-coding	common
peak5375	2	2484658	2484954	+	Intergenic	27233	AT2G06255	ELF4-L3	ELF4-like 3	ELF4-like 3	protein-coding	VNsp
peak5376	2	2486554	2486840	+	Intergenic	29124	AT2G06255	ELF4-L3	ELF4-like 3	ELF4-like 3	protein-coding	VNsp
peak5635	2	6371112	6371661	+	TTS (AT2G14835.2)	386	AT2G06275	AT2G06275	-	ncRNA	ncRNA	VNsp
peak5643	2	6439417	6440030	+	promoter-TSS (AT2G14945.1)	-296	AT2G06305	AT2G06305	-	ncRNA	ncRNA	VNsp
peak5377	2	2537759	2537968	+	promoter-TSS (AT2G06420.1)	-880	AT2G06420	AT2G06420	F28N16.1|F28N16_1	En/Spm-like transposon, putative (DUF1985)	protein-coding	VNsp
peak5694	2	6898697	6900144	+	Intergenic	-5114	AT2G06495	AT2G06495	-	ncRNA	ncRNA	common
peak5378	2	2579725	2580346	+	TTS (AT2G06500.1)	3188	AT2G06500	AT2G06500	T12H3.5|T12H3_5	hAT family dimerization domain-containing protein	protein-coding	VNsp
peak5699	2	6933264	6934580	+	promoter-TSS (AT2G06525.1)	-601	AT2G06525	AT2G06525	-	ncRNA	ncRNA	common
peak5381	2	2589705	2590650	+	exon (AT2G06530.2, exon 1 of 5)	276	AT2G06530	VPS2.1	T12H3.8|T12H3_8|VPS2	SNF7 family protein	protein-coding	common
peak5382	2	2600955	2601226	+	promoter-TSS (AT2G06541.2)	-764	AT2G06541	AT2G06541	-	TTF-type zinc finger protein with HAT dimerization domain-containing protein	protein-coding	VNsp
peak5383	2	2601487	2601697	+	Intergenic	-1266	AT2G06541	AT2G06541	-	TTF-type zinc finger protein with HAT dimerization domain-containing protein	protein-coding	VNsp
peak5384	2	2605840	2606109	+	Intergenic	-1047	AT2G06555	AT2G06555	-	hypothetical protein	protein-coding	VNsp
peak5385	2	2608755	2608968	+	Intergenic	-3934	AT2G06555	AT2G06555	-	hypothetical protein	protein-coding	VNsp
peak5386	2	2611042	2611232	+	Intergenic	-6210	AT2G06555	AT2G06555	-	hypothetical protein	protein-coding	common
peak5387	2	2690013	2690812	+	Intergenic	15064	AT2G06675	AT2G06675	-	hypothetical protein	protein-coding	VNsp
peak5388	2	2723662	2724392	+	Intergenic	-18551	AT2G06675	AT2G06675	-	hypothetical protein	protein-coding	VNsp
peak5788	2	7442588	7443235	+	exon (AT2G17110.1, exon 4 of 4)	2242	AT2G06815	AT2G06815	-	ncRNA	ncRNA	common
peak5389	2	2743526	2744609	+	Intergenic	-9376	AT2G06845	AT2G06845	-	Beta-galactosidase related protein	protein-coding	VNsp
peak5390	2	2746874	2747093	+	Intergenic	-6460	AT2G06845	AT2G06845	-	Beta-galactosidase related protein	protein-coding	VNsp
peak5391	2	2752889	2753986	+	promoter-TSS (AT2G06845.1)	-6	AT2G06845	AT2G06845	-	Beta-galactosidase related protein	protein-coding	common
peak5393	2	2822843	2823367	+	Intergenic	7707	AT2G06908	AT2G06908	-	hypothetical protein	protein-coding	VNsp
peak5394	2	2823723	2823919	+	Intergenic	8423	AT2G06908	AT2G06908	-	hypothetical protein	protein-coding	VNsp
peak5803	2	7525569	7526306	+	promoter-TSS (AT2G06935.1)	-563	AT2G06935	AT2G06935	-	ncRNA	ncRNA	common
peak5397	2	2870908	2871560	+	promoter-TSS (AT2G06960.1)	-882	AT2G06960	AT2G06960	T4E14.7|T4E14_7	2-oxoglutarate (2OG) and Fe(II)-dependent oxygenase superfamily protein	protein-coding	VNsp
peak5398	2	2894047	2895402	+	promoter-TSS (AT2G06990.1)	-180	AT2G06990	HEN2	T4E14.10|T4E14_10|hua enhancer 2	RNA helicase, ATP-dependent, SK12/DOB1 protein	protein-coding	common
peak5824	2	7633160	7634205	+	TTS (AT2G17550.2)	468	AT2G06995	AT2G06995	-	ncRNA	ncRNA	common
peak5400	2	2907136	2908080	+	TTS (AT2G07020.1)	3590	AT2G07020	AT2G07020	T4E14.13|T4E14_13	kinase with adenine nucleotide alpha hydrolases-like domain-containing protein	protein-coding	VNsp
peak5401	2	2916312	2917090	+	exon (AT2G07040.1, exon 1 of 3)	285	AT2G07040	PRK2A	ATPRK2A|AtPRK2|PRK2|T4E14.15|T4E14_15|pollen receptor like kinase 2	Leucine-rich repeat protein kinase family protein	protein-coding	VNsp
peak5402	2	2924280	2925241	+	exon (AT2G07050.1, exon 1 of 18)	400	AT2G07050	CAS1	CYCLOARTENOL SYNTHASE 1|T4E14.16|T4E14_16|cycloartenol synthase 1	cycloartenol synthase 1	protein-coding	common
peak5406	2	2974599	2975019	+	promoter-TSS (AT2G07170.1)	-216	AT2G07170	AT2G07170	T25N22.13|T25N22_13	ARM repeat superfamily protein	protein-coding	common
peak5410	2	3012629	3013121	+	promoter-TSS (AT2G07240.1)	-542	AT2G07240	AT2G07240	T13E11.1|T13E11_1	cysteine-type peptidase	protein-coding	VNsp
peak5411	2	3023337	3023611	+	Intergenic	-2924	AT2G07280	AT2G07280	T13E11.5|T13E11_5	hypothetical protein	protein-coding	VNsp
peak5412	2	3028262	3029279	+	promoter-TSS (AT2G07290.1)	-791	AT2G07290	AT2G07290	T13E11.6|T13E11_6	hypothetical protein	protein-coding	common
peak5413	2	3033906	3034230	+	TTS (AT2G07310.1)	2319	AT2G07310	AT2G07310	T13E11.8|T13E11_8	hypothetical protein	protein-coding	VNsp
peak5414	2	3045176	3045927	+	promoter-TSS (AT2G07340.2)	-8	AT2G07340	PFD1	PREFOLDIN 1|T13E11.11|T13E11_11	PREFOLDIN 1	protein-coding	VNsp
peak5417	2	3088412	3089024	+	Intergenic	6032	AT2G07440	AT2G07440	T13E11.21|T13E11_21	two-component responsive regulator-related / response regulator protein-like protein	protein-coding	common
peak5418	2	3094346	3094818	+	intron (AT2G07440.1, intron 1 of 2)	168	AT2G07440	AT2G07440	T13E11.21|T13E11_21	two-component responsive regulator-related / response regulator protein-like protein	protein-coding	VNsp
peak5419	2	3112837	3113511	+	Intergenic	-12497	AT2G07505	AT2G07505	F9A16.18	zinc ion binding protein	protein-coding	VNsp
peak5420	2	3132101	3132414	+	Intergenic	6586	AT2G07505	AT2G07505	F9A16.18	zinc ion binding protein	protein-coding	VNsp
peak5421	2	3143304	3143984	+	Intergenic	17973	AT2G07505	AT2G07505	F9A16.18	zinc ion binding protein	protein-coding	VNsp
peak5435	2	3572514	3572814	+	Intergenic	-3801	AT2G07750	AT2G07750	T12J2.7|T12J2_7	DEA(D/H)-box RNA helicase family protein	protein-coding	VNsp
peak5436	2	3599539	3600265	+	Intergenic	6172	AT2G07810	AT2G07810	-	hypothetical protein	protein-coding	VNsp
peak6266	2	9983454	9983685	+	Intergenic	-1618	AT2G07905	AT2G07905	-	ncRNA	ncRNA	common
peak5437	2	3605750	3606123	+	Intergenic	-9050	AT2G07981	AT2G07981	-	hypothetical protein	protein-coding	common
peak5438	2	3606637	3607745	+	Intergenic	-7795	AT2G07981	AT2G07981	-	hypothetical protein	protein-coding	common
peak6642	2	12008809	12009210	+	promoter-TSS (AT2G08240.1)	-861	AT2G08240	AT2G08240	-	ncRNA	ncRNA	common
peak6857	2	13052130	13052932	+	promoter-TSS (AT2G08410.1)	-290	AT2G08410	AT2G08410	-	ncRNA	ncRNA	common
peak7295	2	15362115	15362322	+	TTS (AT2G36650.1)	-2081	AT2G08815	AT2G08815	-	ncRNA	ncRNA	common
peak7331	2	15566138	15566535	+	promoter-TSS (AT2G08850.1)	-20	AT2G08850	AT2G08850	-	ncRNA	ncRNA	common
peak5439	2	3614967	3623889	+	intron (AT2G08986.1, intron 6 of 45)	1370	AT2G08986	AT2G08986	-	hypothetical protein	protein-coding	common
peak5440	2	3625458	3626420	+	intron (AT2G08986.1, intron 43 of 45)	7881	AT2G08986	AT2G08986	-	hypothetical protein	protein-coding	common
peak5441	2	3627478	3627715	+	Intergenic	9538	AT2G08986	AT2G08986	-	hypothetical protein	protein-coding	common
peak7501	2	16430163	16431599	+	TTS (AT2G39340.1)	-1841	AT2G09035	AT2G09035	-	ncRNA	ncRNA	common
peak7641	2	17139822	17143030	+	promoter-TSS (AT2G09225.1)	-410	AT2G09225	AT2G09225	-	ncRNA	ncRNA	common
peak5442	2	3669416	3672885	+	exon (AT2G09795.3, exon 2 of 2)	1078	AT2G09795	AT2G09795	-	ncRNA	ncRNA	common
peak5443	2	3778522	3780134	+	TTS (AT2G09970.1)	1363	AT2G09970	AT2G09970	F7B19.11|F7B19_11	DUF1677 family protein (DUF1677)	protein-coding	VNsp
peak5444	2	3796287	3796775	+	promoter-TSS (AT2G10020.1)	-699	AT2G10020	AT2G10020	F7B19.16|F7B19_16	hypothetical protein	protein-coding	VNsp
peak5445	2	3798473	3798873	+	Intergenic	1443	AT2G10020	AT2G10020	F7B19.16|F7B19_16	hypothetical protein	protein-coding	VNsp
peak5447	2	3820158	3820581	+	Intergenic	-17089	AT2G10025	AT2G10025	-	hypothetical protein	protein-coding	VNsp
peak5448	2	3852445	3854743	+	Intergenic	-50314	AT2G10025	AT2G10025	-	hypothetical protein	protein-coding	VNsp
peak5452	2	3962536	3962990	+	Intergenic	24236	AT2G10260	AT2G10260	T15D9.11	Ulp1 protease family protein	protein-coding	VNsp
peak5458	2	4022841	4023196	+	Intergenic	2713	AT2G10450	AT2G10450	F12P23.4|F12P23_4	14-3-3 family protein	protein-coding	VNsp
peak5462	2	4142258	4142612	+	promoter-TSS (at2g10606)	38	at2g10606					common
peak5471	2	4301072	4302073	+	promoter-TSS (AT2G10921.1)	-360	AT2G10921	AT2G10921	-	ncRNA	ncRNA	common
peak5475	2	4333107	4333930	+	exon (AT2G10970.1, exon 1 of 1)	120	AT2G10970	AT2G10970	F15K19.4|F15K19_4	Plant invertase/pectin methylesterase inhibitor superfamily protein	protein-coding	VNsp
peak5476	2	4347403	4348502	+	promoter-TSS (AT2G11005.1)	-4	AT2G11000	MAK10	ATMAK10|F15K19.7|F15K19_7|MAK10 homologue	MAK10 homologue	protein-coding	common
peak5477	2	4415734	4417002	+	promoter-TSS (AT2G11035.1)	-552	AT2G11035	AT2G11035	-	reverse transcriptase zinc-binding protein	protein-coding	common
peak5478	2	4470642	4470939	+	Intergenic	-6986	AT2G11215	AT2G11215	-	hypothetical protein	protein-coding	common
peak5481	2	4484089	4486394	+	TTS (AT2G11271.1)	298	AT2G11271	AT2G11271	-	hypothetical protein	protein-coding	common
peak5484	2	4542783	4543539	+	promoter-TSS (AT2G11405.1)	-14	AT2G11405	AT2G11405	-	transmembrane protein	protein-coding	VNsp
peak5485	2	4568001	4568412	+	Intergenic	22172	AT2G11462	AT2G11462	-	hypothetical protein	protein-coding	VNsp
peak5486	2	4591132	4591607	+	promoter-TSS (AT2G11462.1)	-991	AT2G11462	AT2G11462	-	hypothetical protein	protein-coding	VNsp
peak5487	2	4591869	4592807	+	Intergenic	-1960	AT2G11462	AT2G11462	-	hypothetical protein	protein-coding	VNsp
peak5488	2	4619143	4619936	+	exon (AT2G11520.1, exon 3 of 8)	994	AT2G11520	CRCK3	F14P14.15|F14P14_15|calmodulin-binding receptor-like cytoplasmic kinase 3	calmodulin-binding receptor-like cytoplasmic kinase 3	protein-coding	VNsp
peak5489	2	4621877	4622633	+	TTS (AT2G11520.1)	133	AT2G11522	AT2G11522	-	hypothetical protein	protein-coding	VNsp
peak5490	2	4649642	4650231	+	Intergenic	-8509	AT2G11620	AT2G11620	F14P14.5|F14P14_5	hypothetical protein	protein-coding	VNsp
peak5491	2	4651613	4652727	+	Intergenic	-6275	AT2G11620	AT2G11620	F14P14.5|F14P14_5	hypothetical protein	protein-coding	VNsp
peak5492	2	4733911	4734417	+	Intergenic	6092	AT2G11778	AT2G11778	-	transmembrane protein	protein-coding	VNsp
peak5493	2	4745448	4746545	+	exon (AT2G11810.3, exon 5 of 7)	1729	AT2G11810	MGDC	ATMGD3|F7E22.4|F7E22_4|MGD3|MONOGALACTOSYL DIACYLGLYCEROL SYNTHASE 3|MONOGALACTOSYL DIACYLGLYCEROL SYNTHASE 3|MONOGALACTOSYLDIACYLGLYCEROL SYNTHASE|monogalactosyldiacylglycerol synthase type C	monogalactosyldiacylglycerol synthase type C	protein-coding	VNsp
peak5494	2	4756367	4757399	+	TTS (AT2G11815.1)	2037	AT2G11815	AT2G11815	-	hypothetical protein	protein-coding	VNsp
peak5495	2	4787576	4788392	+	intron (AT2G11851.2, intron 2 of 2)	1923	AT2G11852	AT2G11852	-	ncRNA	ncRNA	VNsp
peak5499	2	4807754	4808190	+	promoter-TSS (AT2G11910.1)	-531	AT2G11910	AT2G11910	F23M2.7|F23M2_7	hypothetical protein	protein-coding	VNsp
peak5500	2	4829022	4830034	+	Intergenic	-22087	AT2G11910	AT2G11910	F23M2.7|F23M2_7	hypothetical protein	protein-coding	VNsp
peak5501	2	4834250	4834912	+	Intergenic	-27140	AT2G11910	AT2G11910	F23M2.7|F23M2_7	hypothetical protein	protein-coding	VNsp
peak5504	2	4889011	4889426	+	TTS (AT2G12170.1)	2206	AT2G12170	AT2G12170	F23M2.37	hypothetical protein	protein-coding	common
peak5506	2	4923481	4923832	+	TTS (AT2G12280.1)	845	AT2G12290	AT2G12290	T10J7.27|T10J7_27	hypothetical protein	protein-coding	VNsp
peak5509	2	4995383	4997023	+	Intergenic	12239	AT2G12400	AT2G12400	F24C20.8|F24C20_8	plasma membrane fusion protein	protein-coding	VNsp
peak5510	2	5002388	5003233	+	Intergenic	5632	AT2G12400	AT2G12400	F24C20.8|F24C20_8	plasma membrane fusion protein	protein-coding	VNsp
peak5518	2	5057149	5057863	+	Intergenic	-1626	AT2G12465	LCR50	low-molecular-weight cysteine-rich 50	low-molecular-weight cysteine-rich 50	protein-coding	VNsp
peak5519	2	5059310	5059607	+	Intergenic	-3578	AT2G12465	LCR50	low-molecular-weight cysteine-rich 50	low-molecular-weight cysteine-rich 50	protein-coding	VNsp
peak5520	2	5067468	5069653	+	TTS (AT2G12480.4)	358	AT2G12475	AT2G12475	-	Defensin-like (DEFL) family protein	protein-coding	VNsp
peak5524	2	5098640	5100279	+	Intergenic	-15345	AT2G12550	NUB1	T27D6.12|T27D6_12|homolog of human NUB1	ubiquitin-associated (UBA)/TS-N domain-containing protein	protein-coding	VNsp
peak5526	2	5154097	5154295	+	Intergenic	14989	AT2G12646	AT2G12646	-	PLATZ transcription factor family protein	protein-coding	VNsp
peak5527	2	5158788	5159040	+	Intergenic	10271	AT2G12646	AT2G12646	-	PLATZ transcription factor family protein	protein-coding	VNsp
peak5528	2	5161490	5162042	+	Intergenic	7419	AT2G12646	AT2G12646	-	PLATZ transcription factor family protein	protein-coding	VNsp
peak5529	2	5165246	5165544	+	Intergenic	3790	AT2G12646	AT2G12646	-	PLATZ transcription factor family protein	protein-coding	VNsp
peak5532	2	5293039	5293231	+	promoter-TSS (AT2G12900.1)	-762	AT2G12900	AT2G12900	T18E17.2|bZIP33|basic leucine-zipper 33	Basic-leucine zipper (bZIP) transcription factor family protein	protein-coding	VNsp
peak5533	2	5316478	5316711	+	promoter-TSS (AT2G12935.1)	-553	AT2G12935	AT2G12935	-	hypothetical protein	protein-coding	VNsp
peak5534	2	5320144	5320557	+	Intergenic	2875	AT2G12940	UNE4	T19K21.9|T19K21_9|unfertilized embryo sac 4	Basic-leucine zipper (bZIP) transcription factor family protein	protein-coding	VNsp
peak5536	2	5385492	5386521	+	Intergenic	-3588	AT2G13100	G3Pp5	AtG3Pp5|T17A11.9|T17A11_9|glycerol-3-phosphate permease 5	Major facilitator superfamily protein	protein-coding	VNsp
peak5543	2	5425251	5425857	+	Intergenic	-8682	AT2G13126	AT2G13126	-	hypothetical protein	protein-coding	VNsp
peak5544	2	5435288	5436352	+	Intergenic	-1236	AT2G13150	AT2G13150	T17A11.14|T17A11_14|bZIP31|basic leucine-zipper 31	Basic-leucine zipper (bZIP) transcription factor family protein	protein-coding	VNsp
peak5545	2	5457440	5458118	+	Intergenic	20723	AT2G13150	AT2G13150	T17A11.14|T17A11_14|bZIP31|basic leucine-zipper 31	Basic-leucine zipper (bZIP) transcription factor family protein	protein-coding	VNsp
peak5546	2	5464842	5465359	+	Intergenic	28044	AT2G13150	AT2G13150	T17A11.14|T17A11_14|bZIP31|basic leucine-zipper 31	Basic-leucine zipper (bZIP) transcription factor family protein	protein-coding	VNsp
peak5548	2	5511424	5513058	+	exon (AT2G13290.2, exon 2 of 2)	669	AT2G13290	AT2G13290	F15O11.7|F15O11_7	beta-1,4-N-acetylglucosaminyltransferase family protein	protein-coding	common
peak5549	2	5533902	5534888	+	Intergenic	3556	AT2G13350	AT2G13350	F14O4.8|F14O4_8	Calcium-dependent lipid-binding (CaLB domain) family protein	protein-coding	VNsp
peak5550	2	5537120	5538296	+	exon (AT2G13350.1, exon 1 of 1)	243	AT2G13350	AT2G13350	F14O4.8|F14O4_8	Calcium-dependent lipid-binding (CaLB domain) family protein	protein-coding	VNsp
peak5553	2	5608655	5608964	+	TTS (AT2G13463.1)	1515	AT2G13463	AT2G13463	-	hypothetical protein	protein-coding	VNsp
peak5554	2	5609716	5610253	+	exon (AT2G13463.1, exon 1 of 1)	340	AT2G13463	AT2G13463	-	hypothetical protein	protein-coding	VNsp
peak5557	2	5656138	5656900	+	promoter-TSS (AT2G13570.1)	-1	AT2G13570	NF-YB7	''nuclear factor Y|T10F5.11|T10F5_11|nuclear factor Y|subunit B7|subunit B7''	nuclear factor Y, subunit B7	protein-coding	common
peak5558	2	5671162	5673000	+	exon (AT2G13600.1, exon 1 of 1)	685	AT2G13600	SLO2	SLOW GROWTH 2|T10F5.14|T10F5_14	Pentatricopeptide repeat (PPR) superfamily protein	protein-coding	common
peak5559	2	5680397	5681058	+	TTS (AT2G13620.1)	2819	AT2G13620	CHX15	ATCHX15|CATION/H+ EXCHANGER 15|T10F5.16|T10F5_16|cation/hydrogen exchanger 15	cation/hydrogen exchanger 15	protein-coding	common
peak5563	2	5709068	5709788	+	promoter-TSS (AT2G13690.1)	-411	AT2G13690	AT2G13690	T10F5.21	PRLI-interacting factor	protein-coding	VNsp
peak5564	2	5734367	5734558	+	TTS (AT2G13760.1)	1343	AT2G13760	AT2G13760	F13J11.11|F13J11_11	no-apical-meristem-associated carboxy-terminal domain protein	protein-coding	VNsp
peak5565	2	5735728	5736008	+	promoter-TSS (AT2G13760.1)	-63	AT2G13760	AT2G13760	F13J11.11|F13J11_11	no-apical-meristem-associated carboxy-terminal domain protein	protein-coding	common
peak5566	2	5751398	5751659	+	Intergenic	-1575	AT2G13800	SERK5	ATSERK5|BAK8|BRI1- ASSOCIATED KINASE 8|F13J11.15|F13J11_15|SOMATIC EMBRYOGENESIS RECEPTOR LIKE KINASE 5|somatic embryogenesis receptor-like kinase 5	somatic embryogenesis receptor-like kinase 5	protein-coding	VNsp
peak5567	2	5762998	5763465	+	Intergenic	-5186	AT2G13810	ALD1	AGD2-like defense response protein 1|AtALD1|EDTS5|F17L24.14|eds two suppressor 5	AGD2-like defense response protein 1	protein-coding	VNsp
peak5568	2	5781911	5782193	+	Intergenic	-5710	AT2G13820	XYP2	AtXYP2|F17L24.13|F17L24_13|xylogen protein 2	Bifunctional inhibitor/lipid-transfer protein/seed storage 2S albumin superfamily protein	protein-coding	VNsp
peak5569	2	5788032	5788278	+	TTS (AT2G13840.1)	2973	AT2G13840	AT2G13840	F17L24.11|F17L24_11	Polymerase/histidinol phosphatase-like protein	protein-coding	VNsp
peak5570	2	5792277	5792699	+	Intergenic	-1360	AT2G13840	AT2G13840	F17L24.11|F17L24_11	Polymerase/histidinol phosphatase-like protein	protein-coding	VNsp
peak5571	2	5799873	5800222	+	TTS (AT2G13845.1)	1489	AT2G13845	AT2G13845	-	hypothetical protein	protein-coding	VNsp
peak5572	2	5823363	5823558	+	Intergenic	-6025	AT2G13895	AT2G13895	-	Cysteine/Histidine-rich C1 domain family protein	protein-coding	VNsp
peak5574	2	5828375	5829013	+	promoter-TSS (AT2G13895.1)	-791	AT2G13895	AT2G13895	-	Cysteine/Histidine-rich C1 domain family protein	protein-coding	VNsp
peak5578	2	5861170	5861866	+	TTS (AT2G13960.2)	1214	AT2G13960	AT2G13960	F9B22.7|F9B22_7	Homeodomain-like superfamily protein	protein-coding	common
peak5579	2	5864616	5865875	+	promoter-TSS (AT2G13965.1)	-631	AT2G13965	AT2G13965	-	transmembrane protein	protein-coding	common
peak5580	2	5874053	5874348	+	TTS (AT2G13985.1)	1593	AT2G13985	AT2G13985	-	transcriptional factor B3 family protein	protein-coding	VNsp
peak5581	2	5874688	5875618	+	intron (AT2G13985.1, intron 1 of 1)	640	AT2G13985	AT2G13985	-	transcriptional factor B3 family protein	protein-coding	VNsp
peak5582	2	5900039	5900472	+	Intergenic	-6165	AT2G14045	AT2G14045	-	c-Myc-binding protein	protein-coding	VNsp
peak5583	2	5905446	5906981	+	promoter-TSS (AT2G14045.2)	-207	AT2G14045	AT2G14045	-	c-Myc-binding protein	protein-coding	common
peak5584	2	5908247	5909804	+	promoter-TSS (AT2G14050.1)	-75	AT2G14050	MCM9	F9B22.16|F9B22_16|minichromosome maintenance 9	minichromosome maintenance 9	protein-coding	common
peak5585	2	5924279	5924753	+	promoter-TSS (AT2G14080.2)	-603	AT2G14080	AT2G14080	T22C12.1	Disease resistance protein (TIR-NBS-LRR class) family	protein-coding	common
peak5586	2	5945477	5946155	+	Intergenic	-6007	AT2G14110	AT2G14110	T22C12.4|T22C12_4	Haloacid dehalogenase-like hydrolase (HAD) superfamily protein	protein-coding	VNsp
peak5589	2	5959437	5960277	+	exon (AT2G14120.1, exon 1 of 20)	251	AT2G14120	DRP3B	ADL2B|T22C12.5|T22C12_5|dynamin related protein	dynamin related protein	protein-coding	common
peak5594	2	6036608	6036928	+	promoter-TSS (AT2G14255.1)	-36	AT2G14255	AT2G14255	-	Ankyrin repeat family protein with DHHC zinc finger domain-containing protein	protein-coding	common
peak5595	2	6043118	6044892	+	promoter-TSS (AT2G14260.2)	-31	AT2G14260	PIP	PROLINE IMINOPEPTIDASE|proline iminopeptidase	proline iminopeptidase	protein-coding	common
peak5599	2	6059391	6059675	+	promoter-TSS (AT2G14290.1)	-913	AT2G14290	AT2G14290	T1O16.12|T1O16_12	LL-diaminopimelate protein (DUF295)	protein-coding	VNsp
peak5600	2	6102799	6104127	+	Intergenic	1789	AT2G14378	AT2G14378	-	egg cell-secreted-like protein (DUF1278)	protein-coding	VNsp
peak5601	2	6139253	6139739	+	Intergenic	-3577	AT2G14440	AT2G14440	T13P21.18|T13P21_18	Leucine-rich repeat protein kinase family protein	protein-coding	VNsp
peak5602	2	6141513	6142180	+	Intergenic	-1227	AT2G14440	AT2G14440	T13P21.18|T13P21_18	Leucine-rich repeat protein kinase family protein	protein-coding	VNsp
peak5604	2	6163272	6164125	+	Intergenic	-3238	AT2G14500	AT2G14500	T13P21.12|T13P21_12	F-box family protein	protein-coding	common
peak5607	2	6179580	6180109	+	Intergenic	-4749	AT2G14510	AT2G14510	T13P21.11|T13P21_11	Leucine-rich repeat protein kinase family protein	protein-coding	VNsp
peak5609	2	6186740	6187764	+	promoter-TSS (AT2G14530.1)	-119	AT2G14530	TBL13	T13P21.9|T13P21_9|TRICHOME BIREFRINGENCE-LIKE 13	TRICHOME BIREFRINGENCE-LIKE 13	protein-coding	common
peak5624	2	6304974	6305572	+	promoter-TSS (AT2G14720.1)	-828	AT2G14720	VSR4	BP80-2;1|MTV4|T6B13.2|VACUOLAR SORTING RECEPTOR 2|VACUOLAR SORTING RECEPTOR 2;1|VSR-2|VSR2;1|binding protein of 80 kDa 2;1|vacuolar sorting receptor 4	vacuolar sorting receptor 4	protein-coding	common
peak5626	2	6313697	6316392	+	intron (AT2G14750.1, intron 4 of 6)	1161	AT2G14750	APK	ADENOSINE PHOSPHOSULFATE KINASE|ADENOSINE-5'-PHOSPHOSULFATE (APS) KINASE 1|AKN1|APK1|APS KINASE 1|APS kinase|ATAKN1|F26C24.11|F26C24_11	APS kinase	protein-coding	common
peak5627	2	6321204	6321533	+	TTS (AT2G14760.2)	1944	AT2G14760	AT2G14760	F26C24.10|F26C24_10	basic helix-loop-helix (bHLH) DNA-binding superfamily protein	protein-coding	common
peak5632	2	6361518	6361928	+	promoter-TSS (AT2G14825.1)	-688	AT2G14825	AT2G14825	-	histone deacetylase-like protein	protein-coding	common
peak5637	2	6389491	6389959	+	promoter-TSS (AT2G14860.1)	-57	AT2G14860	AT2G14860	T26I20.2|T26I20_2	Peroxisomal membrane 22 kDa (Mpv17/PMP22) family protein	protein-coding	common
peak5642	2	6433085	6433861	+	Intergenic	2002	AT2G14935	LCR40	low-molecular-weight cysteine-rich 40	low-molecular-weight cysteine-rich 40	protein-coding	VNsp
peak5646	2	6482214	6483693	+	promoter-TSS (AT2G15000.2)	-528	AT2G15000	AT2G15000	T15J14.4|T15J14_4	caspase-6 protein	protein-coding	common
peak5647	2	6489951	6490297	+	Intergenic	3388	AT2G15020	AT2G15020	T15J14.6|T15J14_6	hypothetical protein	protein-coding	VNsp
peak5650	2	6516669	6517483	+	Intergenic	-1673	AT2G15050	LTP	LTP7|T15J14.9|T15J14_9|lipid transfer protein|lipid transfer protein 7	lipid transfer protein	protein-coding	VNsp
peak5652	2	6559271	6560213	+	Intergenic	-2574	AT2G15110	AT2G15110	T15J14.15|T15J14_15	hypothetical protein (Protein of unknown function, DUF601)	protein-coding	VNsp
peak5658	2	6637434	6638329	+	promoter-TSS (AT2G15270.2)	3	AT2G15270	AT2G15270	F27O10.8|F27O10_8	PRKR-interacting protein	protein-coding	common
peak5660	2	6644074	6644499	+	promoter-TSS (AT2G15290.1)	-231	AT2G15290	TIC21	ATTIC21|AtTic21|CHLOROPLAST IMPORT APPARATUS 5|CIA5|F27O10.6|F27O10_6|PERMEASE IN CHLOROPLASTS 1|PIC1|TRANSLOCON AT INNER MEMBRANE OF CHLOROPLASTS 21|translocon at inner membrane of chloroplasts 21	translocon at inner membrane of chloroplasts 21	protein-coding	common
peak5661	2	6644801	6645953	+	exon (AT2G15292.1, exon 1 of 1)	156	AT2G15292	AT2G15292	-	ncRNA	ncRNA	common
peak5666	2	6676655	6678279	+	TTS (AT2G06415.1)	242	AT2G15340	AT2G15340	F26H6.14|F26H6_14	glycine-rich protein	protein-coding	VNsp
peak5671	2	6733359	6734048	+	exon (AT2G15430.2, exon 1 of 3)	149	AT2G15430	NRPB3	F26H6.5|F26H6_5|NRPD3|NRPE3A|RBP36A|RPB35.5A	DNA-directed RNA polymerase family protein	protein-coding	common
peak5673	2	6758423	6759152	+	exon (AT2G15480.2, exon 1 of 3)	106	AT2G15480	UGT73B5	UDP-glucosyl transferase 73B5	UDP-glucosyl transferase 73B5	protein-coding	common
peak5677	2	6789062	6790237	+	exon (AT2G15560.2, exon 2 of 3)	520	AT2G15560	AT2G15560	-	Putative endonuclease or glycosyl hydrolase	protein-coding	common
peak5684	2	6817175	6819290	+	exon (AT2G15640.1, exon 1 of 1)	126	AT2G15640	AT2G15640	-	F-box family protein	protein-coding	common
peak5686	2	6830069	6830447	+	promoter-TSS (AT2G15680.1)	-737	AT2G15680	CML30	AtCML30|calmodulin-like 30	Calcium-binding EF-hand family protein	protein-coding	VNsp
peak5687	2	6833143	6834061	+	TTS (AT2G15695.1)	175	AT2G15690	AT2G15690	F9O13.34	Tetratricopeptide repeat (TPR)-like superfamily protein	protein-coding	common
peak5689	2	6848212	6849916	+	promoter-TSS (AT2G15730.2)	-388	AT2G15730	AT2G15730	-	P-loop containing nucleoside triphosphate hydrolases superfamily protein	protein-coding	common
peak5690	2	6873113	6873680	+	TTS (AT2G15780.1)	-1151	AT2G15770	AT2G15770	F19G14.23|F19G14_23	Cupredoxin superfamily protein	protein-coding	common
peak5692	2	6890469	6891627	+	exon (AT2G15820.1, exon 1 of 2)	361	AT2G15820	OTP51	F19G14.18|F19G14_18|ORGANELLE TRANSCRIPT PROCESSING 51	endonuclease	protein-coding	common
peak5695	2	6908770	6909925	+	promoter-TSS (AT2G15860.3)	82	AT2G15860	AT2G15860	F19G14.14|F19G14_14	BAT2 domain protein	protein-coding	common
peak5697	2	6919372	6920864	+	TTS (AT2G15890.2)	201	AT2G15880	AT2G15880	F19G14.12|F19G14_12	Leucine-rich repeat (LRR) family protein	protein-coding	common
peak5698	2	6926775	6927932	+	promoter-TSS (AT2G06515.1)	329	AT2G15900	AT2G15900	F19G14.10|F19G14_10	phox domain-containing protein	protein-coding	common
peak5700	2	6934897	6935724	+	TTS (AT2G06525.1)	114	AT2G15910	AT2G15910	F19G14.9|F19G14_9	CSL zinc finger domain-containing protein	protein-coding	common
peak5703	2	6961242	6962767	+	Intergenic	-1788	AT2G16005	AT2G16005	-	MD-2-related lipid recognition domain-containing protein	protein-coding	VNsp
peak5704	2	6969536	6969995	+	promoter-TSS (AT2G16015.1)	-587	AT2G16015	AT2G16015	-	hypothetical protein	protein-coding	VNsp
peak5705	2	6971325	6972215	+	promoter-TSS (AT2G16016.1)	-440	AT2G16016	AT2G16016	-	transmembrane protein	protein-coding	VNsp
peak5706	2	6974766	6975931	+	promoter-TSS (AT2G16040.1)	-341	AT2G16030	AT2G16030	F7H1.5|F7H1_5	S-adenosyl-L-methionine-dependent methyltransferases superfamily protein	protein-coding	VNsp
peak5707	2	6989086	6990115	+	promoter-TSS (AT2G16090.5)	-74	AT2G16090	ARI2	ARABIDOPSIS ARIADNE 12|ARABIDOPSIS ARIADNE 2|ARI12|ARIADNE 12|ARIADNE 2|ATARI12|ATARI2|F7H1.11|F7H1_11	RING/U-box superfamily protein	protein-coding	common
peak5708	2	7005217	7006053	+	Intergenic	-2885	at2g16145					common
peak5709	2	7007832	7008501	+	promoter-TSS (ENSRNA049757836-T1)	-354	at2g16145					common
peak5712	2	7030008	7031749	+	exon (AT2G16220.1, exon 1 of 1)	500	AT2G16220	AT2G16220	F7H1.24|F7H1_24	F-box and associated interaction domains-containing protein	protein-coding	common
peak5720	2	7064323	7065170	+	Intergenic	-1379	AT2G16300	AT2G16300	F16F14.20|F16F14_20	F-box family protein	protein-coding	common
peak5722	2	7081119	7081358	+	TTS (AT2G16370.3)	3257	AT2G16370	THY-1	DIHYDROFOLATE REDUCTASE-THYMIDYLATE SYNTHASE|F16F14.13|F16F14_13|thymidylate synthase 1	thymidylate synthase 1	protein-coding	common
peak5723	2	7084036	7085187	+	promoter-TSS (AT2G16370.3)	-116	AT2G16370	THY-1	DIHYDROFOLATE REDUCTASE-THYMIDYLATE SYNTHASE|F16F14.13|F16F14_13|thymidylate synthase 1	thymidylate synthase 1	protein-coding	common
peak5726	2	7101220	7102369	+	TTS (AT2G16390.1)	2134	AT2G16400	BLH7	BEL1-like homeodomain 7|F16F14.10|F16F14_10	BEL1-like homeodomain 7	protein-coding	common
peak5728	2	7108796	7109613	+	promoter-TSS (AT2G16405.1)	-115	AT2G16405	AT2G16405	-	Transducin/WD40 repeat-like superfamily protein	protein-coding	common
peak5732	2	7131682	7132343	+	exon (AT2G16450.1, exon 1 of 1)	791	AT2G16450	AT2G16450	F16F14.5|F16F14_5	F-box and associated interaction domains-containing protein	protein-coding	common
peak5735	2	7150303	7153453	+	exon (AT2G16500.1, exon 1 of 1)	1552	AT2G16500	ADC1	ARGDC|ARGDC1|ARGININE DECARBOXYLASE|F1P15.12|F1P15_12|SPE1|arginine decarboxylase 1	arginine decarboxylase 1	protein-coding	common
peak5736	2	7160365	7161349	+	promoter-TSS (AT2G16510.1)	77	AT2G16510	AT2G16510	F1P15.11|F1P15_11	ATPase, F0/V0 complex, subunit C protein	protein-coding	common
peak5739	2	7190742	7191371	+	promoter-TSS (AT2G06695.1)	119	AT2G16586	AT2G16586	-	transmembrane protein	protein-coding	common
peak5747	2	7242238	7242950	+	Intergenic	-1906	AT2G16700	ADF5	ACTIN DEPOLYMERIZING FACTOR 5|ATADF5|T24I21.11|T24I21_11|actin depolymerizing factor 5	actin depolymerizing factor 5	protein-coding	VNsp
peak5759	2	7278275	7278747	+	promoter-TSS (AT2G16770.1)	-855	AT2G16770	bZIP23	T24I21.18|T24I21_18	Basic-leucine zipper (bZIP) transcription factor family protein	protein-coding	common
peak5766	2	7314076	7314762	+	exon (AT2G16880.1, exon 1 of 1)	157	AT2G16880	AT2G16880	F12A24.6|F12A24_6	Pentatricopeptide repeat (PPR) superfamily protein	protein-coding	common
peak5768	2	7332263	7332956	+	TTS (AT2G06795.1)	888	AT2G16910	AMS	ABORTED MICROSPORES|F12A24.9|F12A24_9	basic helix-loop-helix (bHLH) DNA-binding superfamily protein	protein-coding	common
peak5773	2	7362306	7364125	+	Intergenic	-1468	AT2G16960	AT2G16960	F12A24.14|F12A24_14	ARM repeat superfamily protein	protein-coding	common
peak5774	2	7370911	7371474	+	intron (AT2G16970.3, intron 2 of 12)	1690	AT2G16970	MEE15	F12A24.15|F12A24_15|maternal effect embryo arrest 15	Major facilitator superfamily protein	protein-coding	common
peak5784	2	7421008	7422109	+	promoter-TSS (AT2G17060.1)	-778	AT2G17060	AT2G17060	F6P23.21|F6P23_21	Disease resistance protein (TIR-NBS-LRR class) family	protein-coding	VNsp
peak5786	2	7428863	7429765	+	Intergenic	2625	AT2G17070	AT2G17070	F6P23.22|F6P23_22	hypothetical protein (DUF241)	protein-coding	VNsp
peak5791	2	7462197	7463517	+	promoter-TSS (AT2G17140.1)	48	AT2G17140	AT2G17140	F6P23.26|F6P23_26	Pentatricopeptide repeat (PPR) superfamily protein	protein-coding	common
peak5792	2	7471669	7472870	+	promoter-TSS (AT2G17150.3)	-485	AT2G17160	AT2G17160	T23A1.2|T23A1_2	Interleukin-1 receptor-associated kinase 4 protein	protein-coding	common
peak5793	2	7476757	7478054	+	TTS (AT2G17190.1)	278	AT2G17180	DAZ1	DUO1-ACTIVATED ZINC FINGER 1|T23A1.4|T23A1_4	C2H2-like zinc finger protein	protein-coding	common
peak5804	2	7535555	7535933	+	exon (AT2G17320.2, exon 1 of 11)	260	AT2G17320	AT2G17320	F5J6.8|F5J6_8	pantothenate kinase	protein-coding	common
peak5819	2	7609139	7609870	+	TTS (AT2G17500.1)	2599	AT2G17500	AT2G17500	MJB20.6|MJB20_6|PILS5|PIN-LIKES 5	Auxin efflux carrier family protein	protein-coding	common
peak5820	2	7615944	7616362	+	promoter-TSS (AT2G17510.1)	-153	AT2G17510	EMB2763	AtRRP44A|EMBRYO DEFECTIVE 2763|MJB20.7|MJB20_7|RRP44A|Rrp44 homolog A	ribonuclease II family protein	protein-coding	common
peak5823	2	7625374	7626732	+	promoter-TSS (AT2G17530.1)	-272	AT2G17530	AT2G17530	MJB20.9|MJB20_9	Protein kinase superfamily protein	protein-coding	common
peak5832	2	7684170	7684377	+	TTS (AT2G17690.1)	903	AT2G17695	AT2G17695	-	outer envelope protein	protein-coding	common
peak5836	2	7692293	7693374	+	promoter-TSS (AT2G17710.1)	437	AT2G17705	AT2G17705	-	methionine-S-oxide reductase	protein-coding	common
peak5837	2	7721009	7721961	+	Intergenic	-1340	AT2G17770	BZIP27	ATBZIP27|FD PARALOG|FDP|T17A5.15|T17A5_15|basic region/leucine zipper motif 27	basic region/leucine zipper motif 27	protein-coding	common
peak5861	2	7856721	7857513	+	promoter-TSS (AT2G18080.1)	-22	AT2G18080	EDA2	T27K22.5|T27K22_5|embryo sac development arrest 2	Serine carboxypeptidase S28 family protein	protein-coding	common
peak5866	2	7890173	7891855	+	Intergenic	-2136	AT2G18140	AT2G18140	F8D23.8|F8D23_8	Peroxidase superfamily protein	protein-coding	common
peak5876	2	7941485	7942141	+	promoter-TSS (AT2G18260.1)	35	AT2G18260	SYP112	ATSYP112|T30D6.23|T30D6_23|syntaxin of plants 112	syntaxin of plants 112	protein-coding	common
peak5883	2	7987636	7988843	+	promoter-TSS (AT2G18390.1)	74	AT2G18390	TTN5	ARF-LIKE 2|ARL2|ATARLC1|HAL|HALLIMASCH|T30D6.10|T30D6_10|TITAN 5	ADP-ribosylation factor family protein	protein-coding	common
peak5890	2	8006920	8008226	+	exon (AT2G18470.3, exon 3 of 10)	553	AT2G18470	PERK4	AtPERK4|T30D6.2|proline-rich extensin-like receptor kinase 4|roline-rich extensin-like receptor kinase 4	roline-rich extensin-like receptor kinase 4	protein-coding	VNsp
peak5891	2	8016519	8016875	+	Intergenic	-3759	AT2G18490	AT2G18490	F24H14.16|F24H14_16	C2H2-like zinc finger protein	protein-coding	VNsp
peak5896	2	8036691	8037370	+	Intergenic	-1618	AT2G18520	AT2G18520	F24H14.13|F24H14_13	Tetratricopeptide repeat (TPR)-like superfamily protein	protein-coding	common
peak5903	2	8074828	8075728	+	promoter-TSS (AT2G18600.2)	-269	AT2G18600	AT2G18600	F24H14.5|F24H14_5	Ubiquitin-conjugating enzyme family protein	protein-coding	common
peak5906	2	8092236	8094310	+	promoter-TSS (AT2G18670.1)	53	AT2G18670	AT2G18670	MSF3.5|MSF3_5	RING/U-box superfamily protein	protein-coding	common
peak5907	2	8094790	8095813	+	promoter-TSS (AT2G18685.1)	-274	AT2G18685	AT2G18685	-	hypothetical protein	protein-coding	VNsp
peak5910	2	8106194	8109410	+	Intergenic	-1096	AT2G18700	TPS11	ATTPS11|ATTPSB|MSF3.8|MSF3_8|TREHALOSE-6-PHOSPHATE SYNTHASE 11|trehalose phosphatase/synthase 11	trehalose phosphatase/synthase 11	protein-coding	common
peak5921	2	8157679	8158687	+	promoter-TSS (AT2G18840.1)	77	AT2G18840	AT2G18840	MSF3.22|MSF3_22|YIP4a|YPT/RAB GTPase Interacting Protein 4a	Integral membrane Yip1 family protein	protein-coding	common
peak5924	2	8178765	8179707	+	TTS (AT2G18880.1)	-4402	AT2G18890	AT2G18890	F19F24.9|F19F24_9	Protein kinase superfamily protein	protein-coding	common
peak5928	2	8202688	8203243	+	TTS (AT2G18938.1)	749	AT2G18938	AT2G18938	-	transmembrane protein	protein-coding	common
peak5937	2	8246199	8246518	+	TTS (AT2G19010.2)	198	AT2G19020	RALFL10	T20K24.3|T20K24_3|ralf-like 10	ralf-like 10	protein-coding	common
peak5941	2	8268432	8269525	+	promoter-TSS (AT2G19090.1)	-562	AT2G19090	AT2G19090	T20K24.10|T20K24_10	DUF630 family protein (DUF630 and DUF632)	protein-coding	common
peak5947	2	8305500	8305890	+	intron (AT2G19150.1, intron 2 of 4)	595	AT2G19150	AT2G19150	T20K24.17|T20K24_17	Pectin lyase-like superfamily protein	protein-coding	common
peak5955	2	8342308	8343001	+	promoter-TSS (AT2G19220.1)	-493	AT2G19220	AT2G19220	F27F23.2|F27F23_2	Myb/SANT-like DNA-binding domain protein	protein-coding	common
peak5956	2	8352290	8353454	+	promoter-TSS (AT2G19240.1)	-310	AT2G19240	AT2G19240	F27F23.4|F27F23_4	Ypt/Rab-GAP domain of gyp1p superfamily protein	protein-coding	common
peak5961	2	8383638	8384287	+	TTS (AT2G19360.1)	155	AT2G19380	AT2G19380	F27F23.27	RNA recognition motif (RRM)-containing protein	protein-coding	common
peak5962	2	8385910	8387397	+	promoter-TSS (AT2G19385.1)	-280	AT2G19385	AT2G19385	-	zinc ion binding protein	protein-coding	common
peak5968	2	8417653	8418533	+	TTS (AT2G19440.2)	1830	AT2G19440	AT2G19440	F27F23.28	O-Glycosyl hydrolases family 17 protein	protein-coding	common
peak5974	2	8438291	8439052	+	intron (AT2G19480.1, intron 1 of 11)	215	AT2G19480	NAP1;2	F3P11.8|F3P11_8|NFA02|NFA2|NUCLEOSOME/CHROMATIN ASSEMBLY FACTOR GROUP A 02|NUCLEOSOME/CHROMATIN ASSEMBLY FACTOR GROUP A 2|nucleosome assembly protein 1;2	nucleosome assembly protein 1;2	protein-coding	common
peak5982	2	8483980	8485152	+	TTS (AT2G19600.1)	626	AT2G19610	AT2G19610	F3P11.21|F3P11_21	RING/U-box superfamily protein	protein-coding	common
peak5984	2	8490802	8491841	+	promoter-TSS (AT2G19630.1)	-67	AT2G19640	ASHR2	ASH1-related 2|ASH1-related protein 2|F3P11.24|F3P11_24|SDG39|SET DOMAIN PROTEIN 39	ASH1-related protein 2	protein-coding	common
peak6001	2	8566938	8567180	+	Intergenic	-1510	AT2G19850	AT2G19850	F6F22.12|F6F22_12	transcription repressor	protein-coding	common
peak6007	2	8591350	8591856	+	TTS (AT2G19900.1)	1650	AT2G19893	AT2G19893	-	Defensin-like (DEFL) family protein	protein-coding	VNsp
peak6009	2	8606582	8607680	+	promoter-TSS (AT2G19920.1)	-79	AT2G19920	AT2G19920	F6F22.5|F6F22_5	RNA-dependent RNA polymerase family protein	protein-coding	common
peak6011	2	8615576	8616088	+	TTS (AT2G19950.1)	2798	AT2G19940	AT2G19940	F6F22.3|F6F22_3	Putative N-acetyl-gamma-glutamyl-phosphate reductase	protein-coding	common
peak6013	2	8627038	8628742	+	exon (AT2G19980.1, exon 2 of 2)	330	AT2G19980	AT2G19980	T2G17.22|T2G17_22	CAP (Cysteine-rich secretory proteins, Antigen 5, and Pathogenesis-related 1 protein) superfamily protein	protein-coding	common
peak6015	2	8636774	8638093	+	promoter-TSS (AT2G20000.2)	-133	AT2G20000	HBT	CDC27b|HOBBIT|T2G17.20|T2G17_20	CDC27 family protein	protein-coding	common
peak6040	2	8766282	8767592	+	promoter-TSS (AT2G20320.2)	-50	AT2G20320	AT2G20320	F11A3.13|F11A3_13	DENN (AEX-3) domain-containing protein	protein-coding	common
peak6041	2	8772388	8774516	+	TTS (AT2G20320.2)	2216	AT2G20330	AT2G20330	F11A3.12|F11A3_12	Transducin/WD40 repeat-like superfamily protein	protein-coding	VNsp
peak6046	2	8798201	8799293	+	promoter-TSS (AT2G20400.2)	-294	AT2G20400	AT2G20400	F11A3.5|F11A3_5	myb-like HTH transcriptional regulator family protein	protein-coding	common
peak6065	2	8911141	8912457	+	TTS (AT2G20670.1)	1948	AT2G20670	AT2G20670	F23N11.1	sugar phosphate exchanger, putative (DUF506)	protein-coding	common
peak6075	2	8957084	8957710	+	promoter-TSS (AT2G20810.1)	-396	AT2G20810	GAUT10	F5H14.44|LGT4|galacturonosyltransferase 10	galacturonosyltransferase 10	protein-coding	VNsp
peak6090	2	9046766	9049364	+	promoter-TSS (AT2G21090.1)	-127	AT2G21105	AT2G21105	-	hypothetical protein	protein-coding	common
peak6091	2	9054490	9057012	+	promoter-TSS (AT2G21120.1)	730	AT2G21130	AT2G21130	F26H11.11|F26H11_11	Cyclophilin-like peptidyl-prolyl cis-trans isomerase family protein	protein-coding	common
peak6093	2	9067723	9068675	+	promoter-TSS (AT2G21160.1)	-53	AT2G21160	AT2G21160	F26H11.8|F26H11_8	Translocon-associated protein (TRAP), alpha subunit	protein-coding	common
peak6113	2	9204824	9205930	+	promoter-TSS (AT2G21480.1)	94	AT2G21480	AT2G21480	F3K23.24|F3K23_24	Malectin/receptor-like protein kinase family protein	protein-coding	common
peak6130	2	9286365	9286570	+	exon (AT2G21770.1, exon 6 of 13)	2076	AT2G21770	CESA9	CESA09|F7D8.9|F7D8_9|cellulose synthase A9	cellulose synthase A9	protein-coding	common
peak6131	2	9290324	9291282	+	promoter-TSS (AT2G21780.1)	98	AT2G21780	AT2G21780	F7D8.10|F7D8_10	hypothetical protein	protein-coding	common
peak6136	2	9322471	9323433	+	promoter-TSS (AT2G21870.1)	-85	AT2G21870	MGP1	F7D8.19|F7D8_19|MALE GAMETOPHYTE DEFECTIVE 1	MALE GAMETOPHYTE DEFECTIVE 1	protein-coding	common
peak6154	2	9427741	9429389	+	promoter-TSS (AT2G22180.1)	-178	AT2G22180	AT2G22180	T26C19.16|T26C19_16	hydroxyproline-rich glycoprotein family protein	protein-coding	common
peak6175	2	9530192	9530972	+	TTS (AT2G22440.1)	217	AT2G22450	RIBA2	AtRIBA2|F14M13.15|F14M13_15|homolog of ribA 2	riboflavin biosynthesis protein	protein-coding	common
peak6178	2	9556392	9556690	+	promoter-TSS (AT2G22490.2)	-374	AT2G22490	CYCD2;1	ATCYCD2;1|Cyclin D2;1|F14M13.11|F14M13_11	Cyclin D2;1	protein-coding	VNsp
peak6200	2	9651840	9652450	+	promoter-TSS (AT2G22690.2)	-571	AT2G22690	AT2G22690	T9I22.13|T9I22_13	zinc ion binding protein	protein-coding	common
peak6201	2	9656797	9657642	+	promoter-TSS (AT2G22720.6)	-120	AT2G22720	AT2G22720	T9I22.16|T9I22_16	SPT2 chromatin protein	protein-coding	common
peak6202	2	9658190	9659900	+	intron (AT2G22720.4, intron 5 of 8)	1558	AT2G22720	AT2G22720	T9I22.16|T9I22_16	SPT2 chromatin protein	protein-coding	common
peak6228	2	9788571	9788954	+	intron (AT2G22990.1, intron 9 of 13)	2321	AT2G22990	SNG1	MALATE SINAPOYLTRANSFERASE|SCPL8|SERINE CARBOXYPEPTIDASE-LIKE 8|T20K9.18|sinapoylglucose 1	sinapoylglucose 1	protein-coding	common
peak6234	2	9803049	9803771	+	promoter-TSS (AT2G23020.1)	-122	AT2G23020	AT2G23020	22741.TRNA-MET-1	tRNA	tRNA	common
peak6243	2	9853001	9853991	+	promoter-TSS (AT2G23148.1)	-113	AT2G23148	AT2G23148	-	Plant self-incompatibility protein S1 family	protein-coding	VNsp
peak6247	2	9864750	9865479	+	exon (AT2G23170.1, exon 3 of 3)	1448	AT2G23170	GH3.3	T20D16.20|T20D16_20	Auxin-responsive GH3 family protein	protein-coding	common
peak6249	2	9880908	9882440	+	exon (AT2G23200.1, exon 1 of 1)	1723	AT2G23210	AT2G23210	T20D16.16|T20D16_16	UDP-Glycosyltransferase superfamily protein	protein-coding	common
peak6250	2	9905464	9906855	+	promoter-TSS (AT2G23290.1)	-127	AT2G23290	MYB70	AtMYB70|T20D16.8|T20D16_8|myb domain protein 70	myb domain protein 70	protein-coding	common
peak6262	2	9963259	9964072	+	promoter-TSS (AT2G23390.1)	-19	AT2G23390	AT2G23390	F26B6.4|F26B6_4	acyl-CoA	protein-coding	common
peak6264	2	9977516	9978713	+	promoter-TSS (AT2G23430.1)	-24	AT2G23430	ICK1	CYCLIN-DEPENDENT KINASE INHIBITOR PROTEIN|F26B6.8|F26B6_8|KIP-RELATED PROTEIN 1|KRP1	Cyclin-dependent kinase inhibitor family protein	protein-coding	common
peak6270	2	10011148	10013366	+	intron (AT2G23510.1, intron 2 of 2)	1276	AT2G23510	SDT	F26B6.16|F26B6_16|spermidine disinapoyl acyltransferase	spermidine disinapoyl acyltransferase	protein-coding	common
peak6275	2	10059258	10061850	+	exon (AT2G23660.2, exon 3 of 3)	-1037	AT2G23650	AT2G23650	22095.TRNA-MET-1|27126.TRNA-MET-1	tRNA	tRNA	common
peak6277	2	10073883	10075636	+	Intergenic	2702	AT2G23690	AT2G23690	F27L4.13|F27L4_13	HTH-type transcriptional regulator	protein-coding	common
peak6286	2	10124409	10125744	+	promoter-TSS (AT2G23780.1)	-407	AT2G23780	AT2G23780	F27L4.4|F27L4_4	RING/U-box superfamily protein	protein-coding	common
peak6292	2	10169399	10170927	+	promoter-TSS (AT2G23890.3)	-413	AT2G23890	AT2G23890	T29E15.9|T29E15_9	HAD-superfamily hydrolase, subfamily IG, 5'-nucleotidase	protein-coding	common
peak6319	2	10336999	10338855	+	promoter-TSS (AT2G24290.1)	-103	AT2G24285	AT2G24285	-	zinc finger, C3HC4 type (RING finger) family protein	protein-coding	common
peak6321	2	10346116	10347088	+	TTS (AT2G24330.1)	227	AT2G24320	AT2G24320	T28I24.5|T28I24_5	alpha/beta-Hydrolases superfamily protein	protein-coding	VNsp
peak6329	2	10392902	10394867	+	promoter-TSS (AT2G24460.1)	92	AT2G24450	FLA3	FASCICLIN-like arabinogalactan protein 3 precursor|T28I24.18|T28I24_18	FASCICLIN-like arabinogalactan protein 3 precursor	protein-coding	VNsp
peak6341	2	10462756	10463465	+	TTS (AT2G24620.1)	200	AT2G24617	AT2G24617	-	hypothetical protein	protein-coding	common
peak6349	2	10502245	10502793	+	promoter-TSS (AT2G24692.1)	621	AT2G24690	AT2G24690	F25P17.1|F25P17_1	Transcriptional factor B3 family protein	protein-coding	common
peak6356	2	10527248	10528170	+	promoter-TSS (AT2G24735.1)	-355	AT2G24735	AT2G24735	-	ncRNA	ncRNA	common
peak6362	2	10566497	10567622	+	promoter-TSS (AT2G24780.1)	161	AT2G24790	COL3	ATCOL3|B-box domain protein 4|BBX4|CONSTANS-like 3|F27A10.10	CONSTANS-like 3	protein-coding	common
peak6363	2	10574241	10575539	+	promoter-TSS (AT2G24820.1)	-52	AT2G24820	TIC55-II	AtTic55|F27C12.26|F27C12_26|Tic55|translocon at the inner envelope membrane of chloroplasts 55|translocon at the inner envelope membrane of chloroplasts 55-II	translocon at the inner envelope membrane of chloroplasts 55-II	protein-coding	common
peak6364	2	10578840	10579977	+	promoter-TSS (AT2G24830.1)	-178	AT2G24830	AT2G24830	F27C12.25|F27C12_25	zinc finger (CCCH-type) family protein / D111/G-patch domain-containing protein	protein-coding	common
peak6368	2	10609095	10609979	+	exon (AT2G24940.1, exon 1 of 1)	120	AT2G24940	MAPR2	AtMAPR2|F27C12.14|F27C12_14|membrane-associated progesterone binding protein 2	membrane-associated progesterone binding protein 2	protein-coding	common
peak6372	2	10621008	10621686	+	promoter-TSS (AT2G24970.1)	-40	AT2G24970	AT2G24970	F27C12.11|F27C12_11	spindle/kinetochore-associated protein	protein-coding	common
peak6377	2	10660174	10660903	+	promoter-TSS (AT2G25050.1)	13	AT2G25055	AT2G25055	-	hypothetical protein	protein-coding	common
peak6383	2	10680678	10682171	+	exon (AT2G25100.1, exon 3 of 8)	574	AT2G25100	AT2G25100	F13D4.60|F13D4_60	Polynucleotidyl transferase, ribonuclease H-like superfamily protein	protein-coding	common
peak6397	2	10747060	10747631	+	exon (AT2G25230.1, exon 3 of 3)	1122	AT2G25230	MYB100	AtMYB100|T22F11.18|T22F11_18|myb domain protein 100	myb domain protein 100	protein-coding	common
peak6398	2	10753353	10755114	+	promoter-TSS (AT2G25240.1)	631	AT2G25250	AT2G25250	T22F11.16|T22F11_16	serine/arginine repetitive matrix-like protein	protein-coding	common
peak6399	2	10764729	10765698	+	promoter-TSS (AT2G25280.1)	-403	AT2G25280	AT2G25280	T22F11.13|T22F11_13	AmmeMemoRadiSam system protein B	protein-coding	common
peak6432	2	10905080	10905554	+	promoter-TSS (AT2G25625.1)	-30	AT2G25620	DBP1	AtDBP1|DNA-binding protein phosphatase 1	DNA-binding protein phosphatase 1	protein-coding	common
peak6438	2	10972389	10973266	+	promoter-TSS (AT2G25730.1)	-98	AT2G25730	AT2G25730	F3N11.1|F3N11_1	zinc finger FYVE domain protein	protein-coding	common
peak6441	2	10988399	10989551	+	promoter-TSS (AT2G25760.2)	-51	AT2G25760	AT2G25760	AT2G25750|F17H15.21|F17H15_21	Protein kinase family protein	protein-coding	common
peak6450	2	11036653	11037482	+	promoter-TSS (AT2G25880.1)	-121	AT2G25880	AUR2	AtAUR2|F17H15.9|F17H15_9|ataurora2	ataurora2	protein-coding	common
peak6454	2	11051805	11053240	+	promoter-TSS (AT2G25910.1)	-447	AT2G25910	AT2G25910	F17H15.6|F17H15_6	3'-5' exonuclease domain-containing protein / K homology domain-containing protein / KH domain-containing protein	protein-coding	common
peak6471	2	11123422	11123832	+	intron (AT2G26120.1, intron 1 of 1)	197	AT2G26120	AT2G26120	T19L18.7|T19L18_7	glycine-rich protein	protein-coding	VNsp
peak6473	2	11129751	11130319	+	promoter-TSS (AT2G26135.1)	-84	AT2G26135	AT2G26135	-	RING/U-box protein with C6HC-type zinc finger	protein-coding	common
peak6479	2	11163365	11165012	+	promoter-TSS (AT2G26230.1)	-387	AT2G26230	AT2G26230	T1D16.13|T1D16_13|UOX|urate oxidase	uricase / urate oxidase / nodulin 35	protein-coding	common
peak6489	2	11220065	11221610	+	promoter-TSS (AT2G26350.4)	129	AT2G26355	AT2G26355	-	ncRNA	ncRNA	common
peak6492	2	11227627	11228461	+	promoter-TSS (AT2G26380.1)	79	AT2G26380	AT2G26380	T9J22.5|T9J22_5	Leucine-rich repeat (LRR) family protein	protein-coding	common
peak6496	2	11241064	11241663	+	exon (AT2G26420.3, exon 1 of 6)	876	AT2G26420	PIP5K3	1-phosphatidylinositol-4-phosphate 5-kinase 3|T9J22.9|T9J22_9	1-phosphatidylinositol-4-phosphate 5-kinase 3	protein-coding	common
peak6497	2	11245251	11247106	+	promoter-TSS (AT2G26440.1)	-120	AT2G26430	RCY1	ARGININE-RICH CYCLIN 1|ATRCY1|MOS12|T9J22.10|T9J22_10|arginine-rich cyclin 1|modifier of snc1 12	arginine-rich cyclin 1	protein-coding	common
peak6499	2	11250900	11251881	+	exon (AT2G26450.1, exon 1 of 3)	350	AT2G26450	AT2G26450	T9J22.12|T9J22_12	Plant invertase/pectin methylesterase inhibitor superfamily	protein-coding	VNsp
peak6502	2	11253615	11254536	+	TTS (AT2G26460.1)	3035	AT2G26450	AT2G26450	T9J22.12|T9J22_12	Plant invertase/pectin methylesterase inhibitor superfamily	protein-coding	common
peak6506	2	11265430	11266166	+	TTS (AT2G26480.1)	1909	AT2G26480	UGT76D1	T9J22.15|T9J22_15|UDP-glucosyl transferase 76D1	UDP-glucosyl transferase 76D1	protein-coding	common
peak6507	2	11267048	11268336	+	promoter-TSS (AT2G26490.1)	-165	AT2G26490	AT2G26490	T9J22.16|T9J22_16	Transducin/WD40 repeat-like superfamily protein	protein-coding	VNsp
peak6517	2	11318513	11319844	+	TTS (AT2G26600.1)	407	AT2G26610	AT2G26610	T9J22.28|T9J22_28	Transducin family protein / WD-40 repeat family protein	protein-coding	common
peak6535	2	11409173	11410519	+	promoter-TSS (AT2G26780.2)	18	AT2G26780	AT2G26780	F18A8.15|F18A8_15	ARM repeat superfamily protein	protein-coding	common
peak6559	2	11580351	11581530	+	promoter-TSS (AT2G27110.1)	-123	AT2G27110	FRS3	FAR1-related sequence 3|T20P8.16|T20P8_16	FAR1-related sequence 3	protein-coding	common
peak6561	2	11587030	11587277	+	intron (AT2G27120.3, intron 22 of 48)	5939	AT2G27120	TIL2	POL2B|T20P8.17|T20P8_17|TILTED 2	DNA polymerase epsilon catalytic subunit	protein-coding	VNsp
peak6562	2	11588679	11588936	+	exon (AT2G27120.2, exon 29 of 49)	-6269	AT2G27130	AT2G27130	T20P8.18|T20P8_18	Bifunctional inhibitor/lipid-transfer protein/seed storage 2S albumin superfamily protein	protein-coding	VNsp
peak6566	2	11636540	11638156	+	TTS (AT2G27210.2)	2189	AT2G27220	BLH5	BEL1-like homeodomain 5|T22O13.1|T22O13_1	BEL1-like homeodomain 5	protein-coding	common
peak6576	2	11683514	11685662	+	exon (AT2G27310.1, exon 1 of 1)	754	AT2G27310	AT2G27310	F12K2.11|F12K2_11	F-box family protein	protein-coding	common
peak6577	2	11691101	11691559	+	Intergenic	-1326	AT2G27315	AT2G27315	-	egg cell-secreted-like protein (DUF1278)	protein-coding	common
peak6580	2	11704024	11704823	+	promoter-TSS (AT2G27350.4)	-120	AT2G27350	OTLD1	F12K2.7|F12K2_7|otubain-like deubiquitinase 1	OTU-like cysteine protease family protein	protein-coding	common
peak6585	2	11739480	11740774	+	promoter-TSS (AT2G27460.1)	-375	AT2G27460	AT2G27460	F10A12.14|F10A12_14	sec23/sec24 transport family protein	protein-coding	common
peak6586	2	11746030	11747044	+	promoter-TSS (AT2G27470.1)	-82	AT2G27470	NF-YB11	''nuclear factor Y|F10A12.15|F10A12_15|nuclear factor Y|subunit B11|subunit B11''	nuclear factor Y, subunit B11	protein-coding	common
peak6597	2	11786374	11786909	+	promoter-TSS (AT2G27610.1)	-108	AT2G27610	AT2G27610	F15K20.29|F15K20_29	Tetratricopeptide repeat (TPR)-like superfamily protein	protein-coding	common
peak6641	2	12001424	12002445	+	exon (AT2G28150.1, exon 5 of 6)	1546	AT2G28150	AT2G28150	F24D13.6|F24D13_6	UPSTREAM OF FLC protein (DUF966)	protein-coding	common
peak6643	2	12009810	12010393	+	promoter-TSS (AT2G28170.1)	-145	AT2G28170	ATCHX7	CATION/H+ EXCHANGER 7|CHX7|F24D13.4|F24D13_4	Cation/hydrogen exchanger family protein	protein-coding	VNsp
peak6653	2	12077872	12079691	+	Intergenic	-2242	AT2G28305	LOG1	ATLOG1|LONELY GUY 1|T1B3.18	Putative lysine decarboxylase family protein	protein-coding	common
peak6656	2	12094392	12095136	+	exon (AT2G28320.1, exon 1 of 21)	143	AT2G28320	AT2G28320	T1B3.16|T1B3_16	Pleckstrin homology (PH) and lipid-binding START domains-containing protein	protein-coding	common
peak6660	2	12113492	12116425	+	exon (AT2G28350.1, exon 1 of 4)	896	AT2G28350	ARF10	T1B3.13|T1B3_13|auxin response factor 10	auxin response factor 10	protein-coding	common
peak6665	2	12143037	12143677	+	exon (AT2G28390.1, exon 1 of 14)	308	AT2G28390	AT2G28390	MON1|MONENSIN SENSITIVITY1|T1B3.9|T1B3_9	SAND family protein	protein-coding	common
peak6673	2	12176031	12176857	+	TTS (AT2G28480.1)	2054	AT2G28480	AT2G28480	T17D12.4|T17D12_4	RNA-binding CRS1 / YhbY (CRM) domain protein	protein-coding	common
peak6700	2	12284437	12284787	+	exon (AT2G28640.1, exon 2 of 2)	2230	AT2G28640	EXO70H5	ATEXO70H5|T8O18.7|T8O18_7|exocyst subunit exo70 family protein H5	exocyst subunit exo70 family protein H5	protein-coding	common
peak6701	2	12285867	12287161	+	exon (AT2G28640.1, exon 1 of 2)	328	AT2G28640	EXO70H5	ATEXO70H5|T8O18.7|T8O18_7|exocyst subunit exo70 family protein H5	exocyst subunit exo70 family protein H5	protein-coding	VNsp
peak6718	2	12370627	12371731	+	promoter-TSS (AT2G28830.1)	-759	AT2G28830	PUB12	AtPUB12|F8N16.12|F8N16_12|PLANT U-BOX 12	armadillo/beta-catenin repeat protein	protein-coding	common
peak6721	2	12377495	12377964	+	promoter-TSS (AT2G28840.1)	-543	AT2G28840	XBAT31	F8N16.13|F8N16_13|XB3 ortholog 1 in Arabidopsis thaliana	hypothetical protein	protein-coding	common
peak6727	2	12398310	12399154	+	TTS (AT2G28880.1)	-3715	AT2G28870	AT2G28870	F8N16.16|F8N16_16	cyclin-dependent kinase inhibitor SMR1-like protein	protein-coding	common
peak6730	2	12409730	12409956	+	Intergenic	-1604	AT2G28890	PLL4	F8N16.18|F8N16_18|PROTEIN PHOSPHATASE 2C|poltergeist like 4	poltergeist like 4	protein-coding	common
peak6731	2	12416877	12418784	+	promoter-TSS (AT2G28910.2)	-187	AT2G28920	AT2G28920	F8N16.21|F8N16_21	RING/U-box superfamily protein	protein-coding	common
peak6756	2	12559860	12560978	+	exon (AT2G29210.2, exon 9 of 12)	2368	AT2G29210	AT2G29210	F16P2.41|F16P2_41	splicing factor PWI domain-containing protein	protein-coding	common
peak6764	2	12616433	12617225	+	exon (AT2G29410.1, exon 2 of 2)	451	AT2G29410	MTPB1	ATMTPB1|F16P2.21|F16P2_21|metal tolerance protein B1	metal tolerance protein B1	protein-coding	VNsp
peak6785	2	12733737	12734120	+	promoter-TSS (AT2G29840.1)	55	AT2G29840	AT2G29840	T27A16.6|T27A16_6	RING/U-box superfamily protein	protein-coding	VNsp
peak6788	2	12741924	12742597	+	promoter-TSS (AT2G29880.1)	-276	AT2G29880	AT2G29880	T27A16.36	Myb/SANT-like DNA-binding domain protein	protein-coding	common
peak6789	2	12743000	12744272	+	promoter-TSS (AT2G29890.5)	-480	AT2G29890	VLN1	ATVLN1|F6K5.2|F6K5_2|villin 1|villin-like 1	villin-like 1	protein-coding	common
peak6793	2	12766630	12768181	+	promoter-TSS (AT2G29950.1)	-180	AT2G29950	ELF4-L1	ELF4-like 1|F23F1.13|F23F1_13	ELF4-like 1	protein-coding	common
peak6803	2	12813094	12815014	+	promoter-TSS (AT2G30020.1)	-217	AT2G30020	AT2G30020	AP2C1|F23F1.6|F23F1_6	Protein phosphatase 2C family protein	protein-coding	common
peak6804	2	12815316	12816447	+	exon (AT2G30020.1, exon 2 of 2)	1610	AT2G30020	AT2G30020	AP2C1|F23F1.6|F23F1_6	Protein phosphatase 2C family protein	protein-coding	common
peak6812	2	12856937	12857842	+	intron (AT2G30110.1, intron 1 of 6)	338	AT2G30110	UBA1	ATUBA1|MODIFIER OF SNC1 5|MOS5|T27E13.15|T27E13_15|ubiquitin-activating enzyme 1	ubiquitin-activating enzyme 1	protein-coding	common
peak6818	2	12881405	12881743	+	promoter-TSS (AT2G30180.1)	-8	AT2G30170	PBCP	PHOTOSYSTEM II CORE PHOSPHATASE|T27E13.9|T27E13_9	Protein phosphatase 2C family protein	protein-coding	common
peak6832	2	12935403	12935933	+	exon (AT2G30350.1, exon 1 of 3)	105	AT2G30350	AT2G30350	T9D9.16|T9D9_16	Excinuclease ABC, C subunit, N-terminal	protein-coding	common
peak6835	2	12949960	12950422	+	TTS (AT2G30390.2)	394	AT2G30385	AT2G30385	-	F-box/LRR protein	protein-coding	common
peak6846	2	13001580	13002849	+	TTS (AT2G30520.3)	360	AT2G30505	AT2G30505	-	Late embryogenesis abundant (LEA) hydroxyproline-rich glycoprotein family	protein-coding	common
peak6862	2	13075893	13077162	+	exon (AT2G30690.1, exon 2 of 3)	491	AT2G30690	AT2G30690	T11J7.8|T11J7_8	lateral signaling target-like protein (Protein of unknown function, DUF593)	protein-coding	common
peak6870	2	13126258	13127532	+	promoter-TSS (AT2G30800.1)	-82	AT2G30800	HVT1	ATVT-1|helicase in vascular tissue and tapetum	helicase in vascular tissue and tapetum	protein-coding	common
peak6876	2	13159731	13160827	+	promoter-TSS (AT2G30920.1)	-338	AT2G30920	COQ3	ATCOQ3|EMB3002|F7F1.13|F7F1_13|coenzyme Q 3|embryo defective 3002	coenzyme Q 3	protein-coding	common
peak6891	2	13266046	13266864	+	promoter-TSS (AT2G31130.7)	-9	AT2G31130	AT2G31130	T16B12.6|T16B12_6	hypothetical protein	protein-coding	common
peak6919	2	13401219	13402001	+	promoter-TSS (AT2G31440.1)	-404	AT2G31440	AT2G31440	T28P16.7|T28P16_7	gamma-secretase subunit APH1-like protein	protein-coding	common
peak6920	2	13404031	13404546	+	promoter-TSS (AT2G31450.2)	-66	AT2G31450	ATNTH1	T28P16.6|T28P16_6	DNA glycosylase superfamily protein	protein-coding	common
peak6925	2	13415582	13415828	+	TTS (AT2G31510.3)	1967	AT2G31500	CPK24	T28P16.1|calcium-dependent protein kinase 24	calcium-dependent protein kinase 24	protein-coding	common
peak6926	2	13416859	13417253	+	TTS (AT2G31500.1)	3318	AT2G31500	CPK24	T28P16.1|calcium-dependent protein kinase 24	calcium-dependent protein kinase 24	protein-coding	VNsp
peak6937	2	13481012	13481526	+	TTS (AT2G31710.1)	759	AT2G31700	AT2G31700	T9H9.22|T9H9_22	transmembrane protein	protein-coding	VNsp
peak6947	2	13531386	13532279	+	TTS (AT2G31830.2)	2066	AT2G31820	AT2G31820	F20M17.14|F20M17_14	Ankyrin repeat family protein	protein-coding	VNsp
peak6948	2	13532646	13532860	+	TTS (AT2G31830.2)	2987	AT2G31820	AT2G31820	F20M17.14|F20M17_14	Ankyrin repeat family protein	protein-coding	VNsp
peak6949	2	13536723	13537856	+	TTS (AT2G31840.2)	452	AT2G31830	5PTase14	F20M17.13|F20M17_13|inositol-polyphosphate 5-phosphatase 14	endonuclease/exonuclease/phosphatase family protein	protein-coding	VNsp
peak6951	2	13559596	13561196	+	promoter-TSS (AT2G31902.1)	-58	AT2G31902	AT2G31902	-	ncRNA	ncRNA	common
peak6956	2	13599657	13600944	+	promoter-TSS (AT2G31970.1)	-131	AT2G31970	RAD50	ATRAD50|DNA REPAIR-RECOMBINATION PROTEIN|F22D22.28|F22D22_28	DNA repair-recombination protein (RAD50)	protein-coding	common
peak6969	2	13659714	13661045	+	exon (AT2G32150.2, exon 7 of 7)	1375	AT2G32150	AT2G32150	F22D22.10|F22D22_10	Haloacid dehalogenase-like hydrolase (HAD) superfamily protein	protein-coding	common
peak6994	2	13793215	13793698	+	TTS (AT2G32487.1)	1569	AT2G32487	AT2G32487	-	hypothetical protein	protein-coding	common
peak6997	2	13807251	13808788	+	promoter-TSS (AT2G32520.1)	-309	AT2G32520	AT2G32520	T26B15.8|T26B15_8	alpha/beta-Hydrolases superfamily protein	protein-coding	common
peak7003	2	13846121	13846455	+	TTS (AT2G32640.1)	1508	AT2G32630	AT2G32630	T26B15.19|T26B15_19	Pentatricopeptide repeat (PPR-like) superfamily protein	protein-coding	common
peak7010	2	13890019	13892155	+	promoter-TSS (AT2G32760.2)	-450	AT2G32760	AT2G32760	F24L7.10|F24L7_10	UV radiation resistance-associated protein	protein-coding	common
peak7016	2	13917986	13919240	+	TTS (AT2G32810.1)	2173	AT2G32800	AP4.3A	F24L7.6|F24L7_6|L-type lectin receptor kinase S.2|LecRK-S.2	protein kinase family protein	protein-coding	common
peak7017	2	13927283	13929176	+	exon (AT2G32830.1, exon 3 of 3)	1534	AT2G32830	PHT1;5	F24L7.2|PHOSPHATE TRANSPORTER 5|PHT5|phosphate transporter 1;5	phosphate transporter 1;5	protein-coding	common
peak7032	2	14010515	14011523	+	exon (AT2G33010.1, exon 1 of 5)	181	AT2G33010	AT2G33010	T21L14.2	Ubiquitin-associated (UBA) protein	protein-coding	common
peak7035	2	14035801	14038255	+	exon (AT2G33100.1, exon 6 of 6)	-1067	AT2G33090	AT2G33090	F25I18.17|F25I18_17	Transcription elongation factor (TFIIS) family protein	protein-coding	common
peak7036	2	14039182	14040304	+	exon (AT2G33100.1, exon 1 of 6)	414	AT2G33100	CSLD1	ATCSLD1|CELLULOSE-SYNTHASE LIKE D1|F25I18.16|F25I18_16|cellulose synthase-like D1	cellulose synthase-like D1	protein-coding	VNsp
peak7065	2	14173152	14176262	+	TTS (AT2G33450.1)	1128	AT2G33450	PRPL28	F4P9.22|F4P9_22|plastid ribosomal protein L28	Ribosomal L28 family	protein-coding	common
peak7097	2	14336491	14338734	+	TTS (AT2G08645.1)	773	AT2G33870	ArRABA1h	RAB GTPase homolog A1H|T1B8.16|T1B8_16	RAB GTPase homolog A1H	protein-coding	common
peak7103	2	14376828	14377892	+	promoter-TSS (AT2G34030.1)	38	AT2G34030	AT2G34030	T14G11.15|T14G11_15	Calcium-binding EF-hand family protein	protein-coding	common
peak7112	2	14412573	14414821	+	promoter-TSS (AT2G34100.2)	-208	AT2G34100	AT2G34100	T14G11.22|T14G11_22	nonsense-mediated mRNA decay-like protein	protein-coding	common
peak7132	2	14526505	14527573	+	TTS (AT2G34450.2)	368	AT2G34440	AGL29	AGAMOUS-like 29|F13P17.1	AGAMOUS-like 29	protein-coding	common
peak7148	2	14596352	14596728	+	promoter-TSS (AT2G34655.1)	-25	AT2G34655	AT2G34655	-	hypothetical protein	protein-coding	VNsp
peak7183	2	14770945	14771695	+	exon (AT2G35050.1, exon 2 of 9)	2397	AT2G35050	AT2G35050	F19I3.28|F19I3_28	kinase superfamily with octicosapeptide/Phox/Bem1p domain-containing protein	protein-coding	common
peak7203	2	14868461	14869816	+	promoter-TSS (AT2G35320.1)	-257	AT2G35320	EYA	ATEYA|EYES ABSENT homolog|T4C15.1|T4C15_1	eyes absent-like protein	protein-coding	common
peak7214	2	14920175	14922005	+	promoter-TSS (AT2G35510.1)	-383	AT2G35520	DAD2	DEFENDER AGAINST CELL DEATH 2|T32F12.10|T32F12_10	Defender against death (DAD family) protein	protein-coding	common
peak7218	2	14946931	14947618	+	TTS (AT2G35610.1)	1233	AT2G35605	AT2G35605	-	SWIB/MDM2 domain superfamily protein	protein-coding	common
peak7233	2	15033244	15035769	+	TTS (AT2G35765.1)	969	AT2G35765	AT2G35765	-	hypothetical protein	protein-coding	common
peak7248	2	15119212	15119570	+	promoter-TSS (AT2G36010.1)	-125	AT2G36010	E2F3	ATE2FA|E2F TRANSCRIPTION FACTOR-3 E2F3|E2F transcription factor 3|F11F19.8|F11F19_8	E2F transcription factor 3	protein-coding	common
peak7266	2	15192482	15193334	+	TTS (AT2G36230.1)	428	AT2G36220	AT2G36220	F2H17.17|F2H17_17	hypothetical protein	protein-coding	common
peak7276	2	15241370	15242202	+	promoter-TSS (AT2G36355.4)	-537	AT2G36355	AT2G36355	-	RAB6-interacting golgin (DUF662)	protein-coding	common
peak7336	2	15592104	15594988	+	TTS (AT2G37120.1)	994	AT2G37110	AT2G37110	T2N18.13|T2N18_13	PLAC8 family protein	protein-coding	common
peak7386	2	15884082	15884612	+	promoter-TSS (AT2G37950.1)	-334	AT2G37950	AT2G37950	T8P21.14|T8P21_14	RING/FYVE/PHD zinc finger superfamily protein	protein-coding	common
peak7409	2	15998933	15999996	+	promoter-TSS (AT2G38185.3)	-462	AT2G38185	APD1	ABERRANT POLLEN DEVELOPMENT 1	RING/U-box superfamily protein	protein-coding	common
peak7428	2	16086980	16087209	+	TTS (AT2G38400.2)	3180	AT2G38410	AT2G38410	T19C21.10|T19C21_10	ENTH/VHS/GAT family protein	protein-coding	VNsp
peak7438	2	16124506	16126548	+	TTS (AT2G38510.1)	1542	AT2G38510	AT2G38510	T6A23.29|T6A23_29	MATE efflux family protein	protein-coding	common
peak7447	2	16165408	16166295	+	promoter-TSS (AT2G38660.1)	25	AT2G38650	GAUT7	JS33|LGT7|LIKE GLYCOSYL TRANSFERASE 7|T6A23.15|T6A23_15|galacturonosyltransferase 7	galacturonosyltransferase 7	protein-coding	common
peak7448	2	16168198	16169407	+	promoter-TSS (AT2G38670.1)	90	AT2G38670	PECT1	T6A23.13|T6A23_13|phosphorylethanolamine cytidylyltransferase 1	phosphorylethanolamine cytidylyltransferase 1	protein-coding	common
peak7449	2	16173730	16174230	+	TTS (AT2G38680.1)	2192	AT2G38680	AT2G38680	T6A23.12|T6A23_12	5'-nucleotidase / magnesium ion binding protein	protein-coding	common
peak7453	2	16184451	16184763	+	promoter-TSS (AT2G38700.1)	-533	AT2G38700	MVD1	ATMVD1|MEVALONATE DIPHOSPHATE DECARBOXYLASE|T6A23.10|T6A23_10|mevalonate diphosphate decarboxylase 1	mevalonate diphosphate decarboxylase 1	protein-coding	common
peak7461	2	16231972	16232227	+	TTS (AT2G38860.2)	3135	AT2G38860	YLS5	DJ-1e|DJ1E|T7F6.3|T7F6_3	Class I glutamine amidotransferase-like superfamily protein	protein-coding	common
peak7463	2	16242905	16244917	+	TTS (AT2G38890.4)	620	AT2G38905	AT2G38905	-	Low temperature and salt responsive protein family	protein-coding	common
peak7468	2	16258403	16260788	+	exon (AT2G38940.1, exon 2 of 2)	-1208	AT2G38950	AT2G38950	T7F6.12|T7F6_12	Transcription factor jumonji (jmj) family protein / zinc finger (C5HC2 type) family protein	protein-coding	common
peak7471	2	16278105	16279529	+	Intergenic	-3142	AT2G38995	AT2G38995	-	O-acyltransferase (WSD1-like) family protein	protein-coding	common
peak7480	2	16317156	16317781	+	promoter-TSS (AT2G39090.1)	30	AT2G39100	AT2G39100	T7F6.27|T7F6_27	RING/U-box superfamily protein	protein-coding	common
peak7481	2	16321387	16322256	+	promoter-TSS (AT2G09000.1)	100	AT2G39120	WTF9	T7F6.29|T7F6_29|what's this factor 9	Ubiquitin carboxyl-terminal hydrolase family protein	protein-coding	common
peak7483	2	16329872	16330651	+	promoter-TSS (AT2G39140.2)	78	AT2G39140	SVR1	AT2G39150|PDE328|PIGMENT DEFECTIVE 328|SUPPRESSOR OF VARIEGATION 1|T16B24.22|T16B24_22	pseudouridine synthase family protein	protein-coding	common
peak7491	2	16370631	16370829	+	Intergenic	-2160	AT2G39210	AT2G39210	T16B24.15|T16B24_15	Major facilitator superfamily protein	protein-coding	common
peak7497	2	16399197	16401100	+	promoter-TSS (AT2G39260.1)	179	AT2G39270	AT2G39270	-	P-loop containing nucleoside triphosphate hydrolases superfamily protein	protein-coding	common
peak7510	2	16466336	16467557	+	promoter-TSS (AT2G39435.2)	-5	AT2G39435	TRM18	TON1 Recruiting Motif 18	Phosphatidylinositol N-acetyglucosaminlytransferase subunit P-like protein	protein-coding	common
peak7517	2	16518204	16518936	+	promoter-TSS (AT2G39590.1)	65	AT2G39600	AT2G39600	31456.TRNA-CYS-1	tRNA	tRNA	common
peak7530	2	16590158	16591829	+	promoter-TSS (AT2G39780.2)	-124	AT2G39780	RNS2	T5I7.8|T5I7_8|ribonuclease 2	ribonuclease 2	protein-coding	common
peak7531	2	16602738	16603706	+	promoter-TSS (AT2G39800.3)	97	AT2G39800	P5CS1	ATP5CS|T5I7.10|T5I7_10|delta1-pyrroline-5-carboxylate synthase 1	delta1-pyrroline-5-carboxylate synthase 1	protein-coding	common
peak7542	2	16657760	16659189	+	promoter-TSS (AT2G39900.1)	6	AT2G39900	WLIM2a	T28M21.6|T28M21_6	GATA type zinc finger transcription factor family protein	protein-coding	VNsp
peak7558	2	16751268	16752919	+	TTS (AT2G40113.1)	532	AT2G40116	AT2G40116	-	Phosphoinositide-specific phospholipase C family protein	protein-coding	common
peak7588	2	16877144	16877754	+	exon (AT2G40420.1, exon 1 of 5)	305	AT2G40420	AT2G40420	T3G21.19|T3G21_19	Transmembrane amino acid transporter family protein	protein-coding	common
peak7599	2	16933579	16935261	+	promoter-TSS (AT2G40550.1)	-201	AT2G40550	ETG1	E2F target gene 1|T2P4.10|T2P4_10	E2F target protein 1 (ETG1)	protein-coding	common
peak7602	2	16956422	16958337	+	promoter-TSS (AT2G40630.2)	-196	AT2G40620	AT2G40620	T2P4.3|T2P4_3|bZIP18|basic leucine-zipper 18	Basic-leucine zipper (bZIP) transcription factor family protein	protein-coding	common
peak7603	2	16962966	16963761	+	promoter-TSS (AT2G40640.2)	-148	AT2G40640	AT2G40640	T7D17.18|T7D17_18	RING/U-box superfamily protein	protein-coding	common
peak7606	2	16973798	16974188	+	promoter-TSS (AT2G40690.2)	1	AT2G40690	GLY1	SFD1|SUPPRESSOR OF FATTY ACID DESATURASE DEFICIENCY 1|T7D17.13|T7D17_13	NAD-dependent glycerol-3-phosphate dehydrogenase family protein	protein-coding	common
peak7607	2	16976284	16976833	+	promoter-TSS (AT2G40700.1)	-78	AT2G40700	AT2G40700	T7D17.12|T7D17_12	P-loop containing nucleoside triphosphate hydrolases superfamily protein	protein-coding	common
peak7617	2	17024028	17024806	+	promoter-TSS (AT2G40790.1)	-116	AT2G40790	CXXS2	ATCXXS2|C-terminal cysteine residue is changed to a serine 2|T7D17.3|T7D17_3	C-terminal cysteine residue is changed to a serine 2	protein-coding	VNsp
peak7623	2	17050521	17051919	+	TTS (AT2G40840.1)	135	AT2G40850	PI4K GAMMA 1	ATPI4K GAMMA 1|T20B5.5|T20B5_5|phosphoinositide 4-kinase gamma 1	phosphoinositide 4-kinase gamma 1	protein-coding	common
peak7648	2	17173283	17174240	+	TTS (AT2G41200.1)	387	AT2G41210	PIP5K5	T3K9.2|T3K9_2|phosphatidylinositol- 4-phosphate 5-kinase 5	phosphatidylinositol- 4-phosphate 5-kinase 5	protein-coding	common
peak7650	2	17180595	17181297	+	exon (AT2G41220.1, exon 8 of 33)	3407	AT2G41220	GLU2	F13H10.23|F13H10_23|GLUTAMATE SYNTHASE PRECURSOR|glutamate synthase 2	glutamate synthase 2	protein-coding	common
peak7668	2	17277259	17278022	+	promoter-TSS (AT2G41450.2)	-508	AT2G41450	AT2G41450	T26J13.4|T26J13_4	N-acetyltransferase	protein-coding	common
peak7674	2	17307094	17307686	+	promoter-TSS (AT2G41500.1)	36	AT2G41500	LIS	EMB2776|LACHESIS|T26J13.9|T26J13_9	WD-40 repeat family protein / small nuclear ribonucleoprotein Prp4p-like protein	protein-coding	common
peak7678	2	17336764	17338423	+	promoter-TSS (AT2G41560.4)	-101	AT2G41560	ACA4	''autoinhibited Ca(2+)-ATPase|T32G6.8|T32G6_8|autoinhibited Ca(2+)-ATPase|isoform 4|isoform 4''	autoinhibited Ca(2+)-ATPase	protein-coding	common
peak7681	2	17354957	17355831	+	promoter-TSS (AT2G41620.1)	-291	AT2G41620	AT2G41620	T32G6.14|T32G6_14	Nucleoporin interacting component (Nup93/Nic96-like) family protein	protein-coding	VNsp
peak7704	2	17469598	17470113	+	promoter-TSS (AT2G41860.2)	-69	AT2G41860	CPK14	T11A7.4|T11A7_4|calcium-dependent protein kinase 14	calcium-dependent protein kinase 14	protein-coding	common
peak7711	2	17501093	17502687	+	exon (AT2G41930.1, exon 1 of 1)	261	AT2G41930	AT2G41930	T6D20.17|T6D20_17	Protein kinase superfamily protein	protein-coding	common
peak7714	2	17518949	17519799	+	promoter-TSS (AT2G41960.1)	-71	AT2G41960	AT2G41960	T6D20.15|T6D20_15	hypothetical protein	protein-coding	common
peak7718	2	17530218	17530914	+	promoter-TSS (AT2G42000.2)	-123	AT2G42000	AtMT4a	Arabidopsis thaliana metallothionein 4a|T6D20.11|T6D20_11	plant EC metallothionein family protein	protein-coding	common
peak7746	2	17675085	17675672	+	promoter-TSS (AT2G42450.1)	-278	AT2G42450	AT2G42450	MHK10.17|MHK10_17	alpha/beta-Hydrolases superfamily protein	protein-coding	common
peak7749	2	17704409	17705489	+	promoter-TSS (AT2G42520.3)	208	AT2G42520	AT2G42520	F14N22.21|F14N22_21	P-loop containing nucleoside triphosphate hydrolases superfamily protein	protein-coding	common
peak7750	2	17712121	17713387	+	promoter-TSS (AT2G42540.2)	-424	AT2G42540	COR15A	AtCOR15A|COR15|F14N22.19|F14N22_19|cold-regulated 15a	cold-regulated 15a	protein-coding	common
peak7772	2	17843835	17845097	+	promoter-TSS (AT2G42880.1)	-86	AT2G42880	MPK20	ATMPK20|F7D19.12|F7D19_12|MAP kinase 20	MAP kinase 20	protein-coding	common
peak7774	2	17854843	17856421	+	promoter-TSS (AT2G42910.1)	-617	AT2G42910	AT2G42910	F7D19.9|F7D19_9	Phosphoribosyltransferase family protein	protein-coding	common
peak7777	2	17866868	17868032	+	TTS (AT2G42960.2)	122	AT2G42955	AT2G42955	F7D19.3	F-box/LRR protein	protein-coding	common
peak7789	2	17927184	17929511	+	intron (AT2G43120.1, intron 6 of 6)	1130	AT2G43120	AT2G43120	PIRIN2|PRN2	RmlC-like cupins superfamily protein	protein-coding	common
peak7797	2	17965399	17966724	+	promoter-TSS (AT2G43230.2)	-190	AT2G43230	AT2G43230	F14B2.17	Protein kinase superfamily protein	protein-coding	common
peak7807	2	18018554	18020688	+	promoter-TSS (AT2G43375.1)	172	AT2G43386	AT2G43386	-	transmembrane protein	protein-coding	common
peak7809	2	18030446	18031785	+	TTS (AT2G43420.1)	128	AT2G43410	FPA	T1O24.15	RNA binding protein	protein-coding	common
peak7812	2	18041346	18041938	+	TTS (AT2G43440.1)	235	AT2G43445	AT2G43445	-	F-box and associated interaction domains-containing protein	protein-coding	common
peak7881	2	18387725	18388086	+	exon (AT2G44540.1, exon 1 of 4)	205	AT2G44540	GH9B9	AtGH9B9|F4I1.52|F4I1_52|glycosyl hydrolase 9B9	glycosyl hydrolase 9B9	protein-coding	VNsp
peak7882	2	18392585	18393861	+	TTS (AT2G44570.1)	506	AT2G44560	GH9B11	AtGH9B11|F16B22.5|glycosyl hydrolase 9B11	glycosyl hydrolase 9B11	protein-coding	VNsp
peak8066	2	19253221	19254337	+	TTS (AT2G46850.1)	109	AT2G46860	PPa3	AtPPa3|F19D11.23|F19D11_23|pyrophosphorylase 3	pyrophosphorylase 3	protein-coding	VNsp
peak8069	2	19269196	19270003	+	promoter-TSS (AT2G46900.1)	41	AT2G46900	AT2G46900	F14M4.27	transcription factor-like protein	protein-coding	common
peak8077	2	19324662	19325495	+	exon (AT2G47030.1, exon 2 of 2)	1406	AT2G47030	VGDH1	F14M4.14	Plant invertase/pectin methylesterase inhibitor superfamily	protein-coding	VNsp
peak8083	2	19349164	19350468	+	TTS (AT2G47140.1)	834	AT2G47130	SDR3	AtSDR3|F14M4.4|short-chain dehydrogenase/reductase 2	NAD(P)-binding Rossmann-fold superfamily protein	protein-coding	common
peak8103	2	19431290	19432871	+	promoter-TSS (AT2G47330.1)	-67	AT2G47340	AT2G47340	T8I13.18	Plant invertase/pectin methylesterase inhibitor superfamily protein	protein-coding	VNsp
peak8104	2	19433454	19433987	+	promoter-TSS (AT2G47350.2)	-5	AT2G47350	AT2G47350	T8I13.19	HIT zinc finger and PAPA-1-like domain-containing protein	protein-coding	common
peak8160	3	27400	28544	+	promoter-TSS (AT3G01085.3)	36	AT3G01085	AT3G01085	-	Protein kinase superfamily protein	protein-coding	common
peak8229	3	429491	430346	+	promoter-TSS (AT3G01115.1)	37	AT3G01115	AT3G01115	-	ncRNA	ncRNA	common
peak8170	3	83813	85702	+	promoter-TSS (AT3G01280.1)	144	AT3G01270	AT3G01270	T22N4.10|T22N4_10|T4P13.4|T4P13_4	Pectate lyase family protein	protein-coding	common
peak8173	3	103368	106508	+	promoter-TSS (AT3G01311.1)	-29	AT3G01316	AT3G01316	60221.SNORNA00002	ncRNA	ncRNA	common
peak8176	3	128950	129810	+	promoter-TSS (AT3G01340.2)	242	AT3G01345	AT3G01345	-	Expressed protein	protein-coding	common
peak8217	3	383133	383744	+	exon (AT3G02130.1, exon 1 of 1)	2941	AT3G02130	RPK2	CLI1|F1C9.8|F1C9_8|TOAD2|TOADSTOOL 2|clv3 peptide insensitive 1|receptor-like protein kinase 2	receptor-like protein kinase 2	protein-coding	VNsp
peak8638	3	2857510	2859241	+	promoter-TSS (AT3G02165.1)	93	AT3G02165	AT3G02165	-	ncRNA	ncRNA	common
peak8267	3	669974	671133	+	promoter-TSS (AT3G02970.1)	14	AT3G02970	EXL6	EXORDIUM like 6|F13E7.8|F13E7_8	EXORDIUM like 6	protein-coding	VNsp
peak8270	3	690470	690997	+	exon (AT3G03050.1, exon 4 of 4)	-1201	AT3G03060	AT3G03060	T17B22.25|T17B22_25	P-loop containing nucleoside triphosphate hydrolases superfamily protein	protein-coding	VNsp
peak8295	3	824276	825212	+	promoter-TSS (AT3G03460.1)	-198	AT3G03460	AT3G03460	T21P5.12|T21P5_12	mediator of RNA polymerase II transcription subunit-like protein	protein-coding	common
peak8301	3	855247	855587	+	intron (AT3G03560.1, intron 7 of 18)	1226	AT3G03560	AT3G03560	T21P5.2	hypothetical protein	protein-coding	common
peak9272	3	6308174	6308462	+	exon (AT3G18370.1, exon 8 of 13)	-2640	AT3G03675	AT3G03675	-	ncRNA	ncRNA	common
peak8313	3	929335	930262	+	exon (AT3G03720.1, exon 1 of 14)	204	AT3G03720	CAT4	F20H23.25|F20H23_25|cationic amino acid transporter 4	cationic amino acid transporter 4	protein-coding	VNsp
peak8314	3	935128	935349	+	promoter-TSS (AT3G03726.2)	-774	AT3G03726	AT3G03726	-	F-box/kelch-repeat protein, putative (DUF295)	protein-coding	VNsp
peak8318	3	968160	969325	+	promoter-TSS (AT3G03800.1)	-308	AT3G03800	SYP131	ATSYP131|F20H23.28|F20H23_28|syntaxin of plants 131	syntaxin of plants 131	protein-coding	common
peak9344	3	6688040	6688504	+	promoter-TSS (AT3G03815.1)	-364	AT3G03815	AT3G03815	-	ncRNA	ncRNA	common
peak9438	3	7234909	7235180	+	promoter-TSS (AT3G20700.1)	-9	AT3G03985	AT3G03985	-	ncRNA	ncRNA	VNsp
peak8337	3	1070884	1072802	+	promoter-TSS (AT3G04080.1)	-405	AT3G04080	APY1	APYRASE 1|ATAPY1|T6K12.30|T6K12_30|apyrase 1	apyrase 1	protein-coding	common
peak9528	3	7690140	7690558	+	TTS (AT3G04195.1)	693	AT3G04195	AT3G04195	-	ncRNA	ncRNA	common
peak8347	3	1113363	1114087	+	TTS (AT3G04240.2)	134	AT3G04230	AT3G04230	T6K12.15|T6K12_15	Ribosomal protein S5 domain 2-like superfamily protein	protein-coding	VNsp
peak9621	3	8102471	8103418	+	Intergenic	1705	AT3G04325	AT3G04325	-	ncRNA	ncRNA	common
peak8355	3	1166576	1167141	+	promoter-TSS (AT3G04400.2)	-392	AT3G04400	emb2171	T27C4.4|T27C4_4|embryo defective 2171	Ribosomal protein L14p/L23e family protein	protein-coding	common
peak8372	3	1275741	1277159	+	promoter-TSS (AT3G04710.3)	-218	AT3G04700	AT3G04700	F7O18.17|F7O18_17	carboxylate clamp-TPR protein (DUF1685)	protein-coding	VNsp
peak8394	3	1388710	1389883	+	promoter-TSS (AT3G05000.1)	-75	AT3G05010	Cand2	T9J14.4|T9J14_4|candidate G-protein Coupled Receptor 2	Protein of unknown function, transmembrane-40	protein-coding	common
peak9909	3	9719182	9719653	+	promoter-TSS (AT3G05045.1)	-534	AT3G05045	AT3G05045	-	ncRNA	ncRNA	common
peak8416	3	1515013	1516258	+	promoter-TSS (AT3G05320.1)	-67	AT3G05320	AT3G05320	T12H1.29|T12H1_29	O-fucosyltransferase family protein	protein-coding	common
peak10059	3	10483559	10485378	+	promoter-TSS (AT3G05385.1)	-90	AT3G05385	AT3G05385	-	ncRNA	ncRNA	VNsp
peak10060	3	10491399	10493323	+	intron (AT3G05445.1, intron 1 of 1)	197	AT3G05445	AT3G05445	-	ncRNA	ncRNA	common
peak8425	3	1574972	1576479	+	intron (AT3G05450.1, intron 3 of 7)	693	AT3G05450	AT3G05450	F22F7.10|F22F7_10	cystatin-like protein	protein-coding	common
peak10121	3	10908358	10909122	+	Intergenic	2201	AT3G05585	AT3G05585	-	ncRNA	ncRNA	common
peak10123	3	10927882	10928131	+	Intergenic	-2187	AT3G05595	AT3G05595	-	ncRNA	ncRNA	VNsp
peak10127	3	10949258	10949456	+	Intergenic	2400	AT3G05605	AT3G05605	-	ncRNA	ncRNA	common
peak8441	3	1637701	1638741	+	exon (AT3G05630.1, exon 11 of 16)	3027	AT3G05630	PLDP2	F18C1.10|F18C1_10|PDLZ2|PHOSPHOLIPASE D|PHOSPHOLIPASE D ZETA 2|PLDZETA2|phospholipase D P2	phospholipase D P2	protein-coding	VNsp
peak10142	3	11064393	11064648	+	TTS (AT3G05665.1)	308	AT3G05665	AT3G05665	-	ncRNA	ncRNA	VNsp
peak8446	3	1661735	1662096	+	exon (AT3G05680.2, exon 26 of 28)	-1486	AT3G05675	AT3G05675	-	BTB/POZ domain-containing protein	protein-coding	VNsp
peak10149	3	11108563	11110107	+	Intergenic	1707	AT3G05705	AT3G05705	-	ncRNA	ncRNA	common
peak10156	3	11154016	11155727	+	TTS (AT3G05715.1)	628	AT3G05715	AT3G05715	-	ncRNA	ncRNA	common
peak10189	3	11408876	11409553	+	Intergenic	-4402	AT3G05785	AT3G05785	-	ncRNA	ncRNA	VNsp
peak10191	3	11424874	11425234	+	Intergenic	-9839	AT3G05795	AT3G05795	-	ncRNA	ncRNA	VNsp
peak8461	3	1743990	1744770	+	exon (AT3G05850.1, exon 3 of 3)	2405	AT3G05850	MUG7	F10A16.15|F10A16_15|MUSTANG 7	MuDR family transposase	protein-coding	VNsp
peak10194	3	11482934	11483136	+	TTS (AT3G05895.1)	1523	AT3G05895	AT3G05895	-	ncRNA	ncRNA	VNsp
peak10195	3	11485739	11486816	+	promoter-TSS (AT3G05915.1)	-542	AT3G05915	AT3G05915	-	ncRNA	ncRNA	VNsp
peak8465	3	1769838	1771096	+	promoter-TSS (AT3G05920.1)	130	AT3G05930	GLP8	F2O10.11|F2O10_11|germin-like protein 8	germin-like protein 8	protein-coding	VNsp
peak10221	3	11778590	11779074	+	Intergenic	4096	AT3G06015	AT3G06015	-	ncRNA	ncRNA	VNsp
peak10246	3	12233738	12234510	+	Intergenic	8351	AT3G06055	AT3G06055	-	ncRNA	ncRNA	common
peak10250	3	12317546	12318369	+	Intergenic	-14314	AT3G06065	AT3G06065	-	ncRNA	ncRNA	VNsp
peak10251	3	12331544	12332822	+	promoter-TSS (AT3G06065.1)	-88	AT3G06065	AT3G06065	-	ncRNA	ncRNA	VNsp
peak10252	3	12338176	12338613	+	Intergenic	6123	AT3G06065	AT3G06065	-	ncRNA	ncRNA	VNsp
peak10258	3	12370882	12371499	+	promoter-TSS (AT3G30739.1)	437	AT3G06075	AT3G06075	-	ncRNA	ncRNA	VNsp
peak10259	3	12378192	12378475	+	Intergenic	7580	AT3G06075	AT3G06075	-	ncRNA	ncRNA	VNsp
peak10263	3	12458172	12459557	+	TTS (AT3G06095.1)	260	AT3G06095	AT3G06095	-	ncRNA	ncRNA	VNsp
peak10264	3	12473137	12473691	+	Intergenic	-14290	AT3G06095	AT3G06095	-	ncRNA	ncRNA	VNsp
peak10267	3	12559246	12560569	+	promoter-TSS (AT3G06115.1)	-775	AT3G06115	AT3G06115	-	ncRNA	ncRNA	common
peak10268	3	12571429	12572353	+	Intergenic	1416	AT3G06135	AT3G06135	-	ncRNA	ncRNA	common
peak10269	3	12572993	12573595	+	promoter-TSS (AT3G06135.1)	13	AT3G06135	AT3G06135	-	ncRNA	ncRNA	VNsp
peak10275	3	12653541	12653880	+	Intergenic	10846	AT3G06185	AT3G06185	-	ncRNA	ncRNA	VNsp
peak10276	3	12666428	12668075	+	Intergenic	24387	AT3G06185	AT3G06185	-	ncRNA	ncRNA	common
peak10277	3	12668772	12669248	+	Intergenic	26146	AT3G06185	AT3G06185	-	ncRNA	ncRNA	VNsp
peak10278	3	12670947	12671371	+	Intergenic	28295	AT3G06185	AT3G06185	-	ncRNA	ncRNA	common
peak10287	3	12905011	12905895	+	promoter-TSS (AT3G06215.1)	-836	AT3G06215	AT3G06215	-	ncRNA	ncRNA	VNsp
peak10293	3	12970632	12971059	+	promoter-TSS (AT3G06245.1)	37	AT3G06245	AT3G06245	-	ncRNA	ncRNA	VNsp
peak10298	3	13071471	13072470	+	Intergenic	-2924	AT3G06275	AT3G06275	-	ncRNA	ncRNA	VNsp
peak10306	3	13310056	13310373	+	Intergenic	3768	AT3G06285	AT3G06285	-	ncRNA	ncRNA	VNsp
peak10307	3	13313837	13314107	+	promoter-TSS (AT3G06285.1)	10	AT3G06285	AT3G06285	-	ncRNA	ncRNA	VNsp
peak10328	3	13957121	13957925	+	Intergenic	-58886	AT3G06315	AT3G06315	-	ncRNA	ncRNA	VNsp
peak10329	3	13959409	13960477	+	Intergenic	-61306	AT3G06315	AT3G06315	-	ncRNA	ncRNA	VNsp
peak8487	3	1923498	1924066	+	promoter-TSS (AT3G06340.3)	-44	AT3G06340	AT3G06340	F24P17.19|F24P17_19	DNAJ heat shock N-terminal domain-containing protein	protein-coding	VNsp
peak10339	3	14196517	14197003	+	promoter-TSS (ENSRNA049451242-T1)	-14	at3g06345					common
peak10359	3	14364245	14364715	+	Intergenic	34888	AT3G06375	AT3G06375	-	ncRNA	ncRNA	VNsp
peak10369	3	14633130	14634598	+	Intergenic	22664	AT3G06395	AT3G06395	-	ncRNA	ncRNA	VNsp
peak10370	3	14648723	14648945	+	Intergenic	7694	AT3G06395	AT3G06395	-	ncRNA	ncRNA	common
peak10375	3	14723877	14724705	+	promoter-TSS (AT3G06425.1)	-54	AT3G06425	AT3G06425	-	ncRNA	ncRNA	VNsp
peak10376	3	14727201	14727991	+	exon (AT3G42640.1, exon 10 of 12)	-3359	AT3G06425	AT3G06425	-	ncRNA	ncRNA	VNsp
peak10377	3	14728614	14729202	+	TTS (AT3G42640.1)	-4671	AT3G06425	AT3G06425	-	ncRNA	ncRNA	VNsp
peak8492	3	1959240	1961702	+	Intergenic	-2167	AT3G06430	PPR2	AtPPR2|EMB2750|F24P17.10|F24P17_10|embryo defective 2750|pentatricopeptide repeat 2	Tetratricopeptide repeat (TPR)-like superfamily protein	protein-coding	common
peak10382	3	14782724	14784931	+	Intergenic	-7347	AT3G06465	AT3G06465	-	ncRNA	ncRNA	VNsp
peak10383	3	14811086	14812132	+	Intergenic	20435	AT3G06465	AT3G06465	-	ncRNA	ncRNA	common
peak8497	3	1985960	1986248	+	TTS (AT3G06470.1)	2373	AT3G06470	AT3G06470	F24P17.3|F24P17_3	GNS1/SUR4 membrane protein family	protein-coding	VNsp
peak8498	3	1990909	1991288	+	promoter-TSS (AT3G06480.2)	-853	AT3G06480	AT3G06480	F24P17.2|F24P17_2	DEAD box RNA helicase family protein	protein-coding	common
peak10419	3	15233303	15233574	+	TTS (AT3G43300.3)	1244	AT3G06575	AT3G06575	-	ncRNA	ncRNA	VNsp
peak10424	3	15293631	15294120	+	Intergenic	-1535	AT3G06585	AT3G06585	-	ncRNA	ncRNA	VNsp
peak10454	3	15677696	15678062	+	Intergenic	-2459	AT3G06675	AT3G06675	-	ncRNA	ncRNA	VNsp
peak10456	3	15701054	15701308	+	TTS (AT3G06685.1)	312	AT3G06685	AT3G06685	-	ncRNA	ncRNA	common
peak10467	3	15829203	15829814	+	promoter-TSS (AT3G06715.1)	16	AT3G06715	AT3G06715	-	ncRNA	ncRNA	common
peak10468	3	15851922	15852128	+	Intergenic	5264	AT3G06735	AT3G06735	-	ncRNA	ncRNA	VNsp
peak10469	3	15856444	15856777	+	Intergenic	9849	AT3G06735	AT3G06735	-	ncRNA	ncRNA	VNsp
peak8544	3	2264652	2265265	+	promoter-TSS (AT3G07150.1)	-237	AT3G07150	AT3G07150	-	amino acid-ligase	protein-coding	VNsp
peak8560	3	2359991	2360616	+	TTS (AT3G07380.1)	246	AT3G07370	CHIP	ATCHIP|CARBOXYL TERMINUS OF HSC70-INTERACTING PROTEIN|carboxyl terminus of HSC70-interacting protein	carboxyl terminus of HSC70-interacting protein	protein-coding	common
peak10633	3	17018310	17020471	+	TTS (AT3G46320.1)	344	AT3G07395	AT3G07395	-	ncRNA	ncRNA	common
peak8569	3	2412160	2412796	+	intron (AT3G07560.1, intron 2 of 4)	1109	AT3G07560	PEX13	ABERRANT PEROXISOME MORPHOLOGY 2|APM2|peroxin 13	peroxin 13	protein-coding	VNsp
peak10699	3	17394191	17395207	+	Intergenic	-3972	AT3G07675	AT3G07675	-	ncRNA	ncRNA	common
peak8578	3	2455022	2455904	+	TTS (AT3G07670.2)	224	AT3G07680	p24beta2	MLP3.13|p24 subfamily beta 2	emp24/gp25L/p24 family/GOLD family protein	protein-coding	common
peak8582	3	2496246	2498208	+	exon (AT3G07820.1, exon 3 of 4)	868	AT3G07820	AT3G07820	-	Pectin lyase-like superfamily protein	protein-coding	VNsp
peak10780	3	17827255	17828534	+	TTS (AT3G48195.1)	-3394	AT3G07885	AT3G07885	-	ncRNA	ncRNA	VNsp
peak10911	3	18500904	18502312	+	promoter-TSS (AT3G08085.1)	-914	AT3G08085	AT3G08085	-	ncRNA	ncRNA	common
peak11335	3	20692258	20692946	+	promoter-TSS (AT3G08595.1)	-90	AT3G08595	AT3G08595	-	ncRNA	ncRNA	common
peak11375	3	20884531	20885235	+	exon (AT3G56310.2, exon 9 of 13)	-1566	AT3G08645	AT3G08645	-	ncRNA	ncRNA	common
peak8619	3	2726234	2727385	+	promoter-TSS (AT3G08950.1)	-384	AT3G08950	HCC1	homologue of the copper chaperone SCO1	electron transport SCO1/SenC family protein	protein-coding	common
peak8629	3	2807059	2807337	+	promoter-TSS (AT3G09160.1)	-143	AT3G09160	AT3G09160	-	RNA-binding (RRM/RBD/RNP motifs) family protein	protein-coding	common
peak11572	3	21883338	21884526	+	promoter-TSS (AT3G59190.1)	265	AT3G09195	AT3G09195	-	ncRNA	ncRNA	common
peak8632	3	2832661	2833674	+	promoter-TSS (AT3G09230.1)	-179	AT3G09230	MYB1	AtMYB1|myb domain protein 1	myb domain protein 1	protein-coding	common
peak8644	3	2883367	2883966	+	Intergenic	2429	AT3G09380	AT3G09380	-	MIP18 family protein	protein-coding	common
peak8654	3	2931657	2932323	+	promoter-TSS (AT3G09540.1)	528	AT3G09550	AT3G09550	-	Ankyrin repeat family protein	protein-coding	VNsp
peak11732	3	22663728	22664396	+	promoter-TSS (AT3G09575.1)	-525	AT3G09575	AT3G09575	-	ncRNA	ncRNA	VNsp
peak8660	3	2965850	2966936	+	promoter-TSS (AT3G09660.2)	18	AT3G09670	AT3G09670	-	Tudor/PWWP/MBT superfamily protein	protein-coding	VNsp
peak8661	3	2970232	2970778	+	promoter-TSS (AT3G09680.1)	-134	AT3G09680	AT3G09680	-	Ribosomal protein S12/S23 family protein	protein-coding	common
peak8662	3	2971513	2971885	+	promoter-TSS (AT3G09690.2)	-114	AT3G09690	AT3G09690	-	alpha/beta-Hydrolases superfamily protein	protein-coding	common
peak11763	3	22833081	22835174	+	promoter-TSS (AT3G61700.1)	757	AT3G09695	AT3G09695	-	ncRNA	ncRNA	common
peak8664	3	2992267	2992971	+	promoter-TSS (AT3G09750.1)	60	AT3G09750	AT3G09750	-	Galactose oxidase/kelch repeat superfamily protein	protein-coding	common
peak8665	3	2995570	2996453	+	promoter-TSS (AT3G09760.1)	-317	AT3G09760	AT3G09760	-	RING/U-box superfamily protein	protein-coding	common
peak8671	3	3032366	3033126	+	TTS (AT3G09880.1)	187	AT3G09890	AT3G09890	-	Ankyrin repeat family protein	protein-coding	common
peak8684	3	3115183	3116031	+	promoter-TSS (AT3G10110.4)	-503	AT3G10110	MEE67	maternal effect embryo arrest 67	Mitochondrial import inner membrane translocase subunit Tim17/Tim22/Tim23 family protein	protein-coding	common
peak8702	3	3205905	3206245	+	exon (AT3G10340.1, exon 2 of 3)	2087	AT3G10340	PAL4	phenylalanine ammonia-lyase 4	phenylalanine ammonia-lyase 4	protein-coding	common
peak8723	3	3324708	3325629	+	promoter-TSS (AT3G10640.2)	-83	AT3G10640	VPS60.1	-	SNF7 family protein	protein-coding	VNsp
peak8745	3	3469732	3470643	+	promoter-TSS (AT3G11080.2)	-117	AT3G11080	RLP35	AtRLP35|F11B9.4|receptor like protein 35	receptor like protein 35	protein-coding	VNsp
peak8756	3	3537298	3538129	+	exon (AT3G11290.2, exon 1 of 3)	191	AT3G11290	AT3G11290	-	Myb/SANT-like DNA-binding domain protein	protein-coding	common
peak8794	3	3758144	3758945	+	promoter-TSS (AT3G11900.2)	92	AT3G11900	ANT1	aromatic and neutral transporter 1	aromatic and neutral transporter 1	protein-coding	common
peak8802	3	3805727	3807232	+	exon (AT3G11964.1, exon 1 of 40)	147	AT3G11964	AT3G11964	RRP5|Ribosomal RNA Processing 5	RIBOSOMAL RNA PROCESSING 5	protein-coding	VNsp
peak8806	3	3836624	3837874	+	promoter-TSS (AT3G12040.1)	-400	AT3G12040	AT3G12040	MEC18.4	DNA-3-methyladenine glycosylase (MAG)	protein-coding	VNsp
peak8807	3	3838897	3839613	+	exon (AT3G12050.2, exon 1 of 4)	153	AT3G12050	AT3G12050	MEC18.18	Aha1 domain-containing protein	protein-coding	VNsp
peak8823	3	3930857	3932420	+	promoter-TSS (AT3G12345.1)	170	AT3G12350	AT3G12350	-	F-box family protein	protein-coding	common
peak8824	3	3937826	3938891	+	promoter-TSS (AT3G12370.1)	-203	AT3G12370	AT3G12370	-	Ribosomal protein L10 family protein	protein-coding	VNsp
peak8845	3	4029980	4032324	+	promoter-TSS (AT3G12685.1)	-797	AT3G12685	AT3G12685	-	Acid phosphatase/vanadium-dependent haloperoxidase-related protein	protein-coding	VNsp
peak8849	3	4054352	4055089	+	promoter-TSS (AT3G12760.1)	-4	AT3G12760	AT3G12760	-	defective in cullin neddylation protein	protein-coding	common
peak8853	3	4073355	4073874	+	TTS (AT3G12820.2)	1459	AT3G12820	MYB10	AtMYB10|myb domain protein 10	myb domain protein 10	protein-coding	common
peak8863	3	4112209	4112527	+	promoter-TSS (AT3G12915.1)	-466	AT3G12915	AT3G12915	MGH6.2	Ribosomal protein S5/Elongation factor G/III/V family protein	protein-coding	common
peak8875	3	4214800	4216273	+	exon (AT3G13110.1, exon 1 of 1)	766	AT3G13110	SERAT2;2	ATSERAT2;2|SAT-1|SAT-A|SAT-M|SAT3|SERINE ACETYLTRANSFERASE 3|SERINE ACETYLTRANSFERASE A|SERINE ACETYLTRANSFERASE-1|SERINE ACETYLTRANSFERASE-MITOCHONDRIAL|serine acetyltransferase 2;2	serine acetyltransferase 2;2	protein-coding	common
peak8886	3	4262356	4263338	+	promoter-TSS (AT3G13225.1)	69	AT3G13225	AT3G13225	-	WW domain-containing protein	protein-coding	common
peak8890	3	4288684	4290428	+	promoter-TSS (AT3G13277.1)	304	AT3G13275	AT3G13275	-	transmembrane protein	protein-coding	common
peak8891	3	4296796	4298162	+	promoter-TSS (AT3G13280.1)	197	AT3G13290	VCR	varicose-related	varicose-like protein	protein-coding	common
peak8919	3	4464662	4465400	+	exon (AT3G13660.1, exon 1 of 1)	234	AT3G13660	AT3G13660	-	Disease resistance-responsive (dirigent-like protein) family protein	protein-coding	common
peak8946	3	4604617	4605934	+	exon (AT3G13950.1, exon 2 of 2)	1390	AT3G13950	AT3G13950	-	ankyrin	protein-coding	common
peak9007	3	4949094	4949809	+	TTS (AT3G14720.1)	1895	AT3G14730	AT3G14730	-	Pentatricopeptide repeat (PPR) superfamily protein	protein-coding	VNsp
peak9066	3	5252132	5253556	+	promoter-TSS (AT3G15520.3)	-52	AT3G15520	AT3G15520	-	Cyclophilin-like peptidyl-prolyl cis-trans isomerase family protein	protein-coding	common
peak9070	3	5275014	5275402	+	promoter-TSS (ENSRNA049492715-T1)	59	AT3G15585	AT3G15585	60524.TRNA-PHE-1	tRNA	tRNA	common
peak9071	3	5277950	5279117	+	promoter-TSS (AT3G15590.1)	-514	AT3G15590	AT3G15590	-	Tetratricopeptide repeat (TPR)-like superfamily protein	protein-coding	common
peak9072	3	5285917	5287179	+	promoter-TSS (AT3G15605.1)	-775	AT3G15605	AT3G15605	-	nucleic acid binding protein	protein-coding	VNsp
peak9080	3	5328758	5329965	+	promoter-TSS (AT3G15730.1)	-833	AT3G15730	PLDALPHA1	PHOSPHOLIPASE D|PLD|phospholipase D alpha 1	phospholipase D alpha 1	protein-coding	common
peak9122	3	5528085	5529475	+	promoter-TSS (AT3G16310.1)	-178	AT3G16310	AT3G16310	-	mitotic phosphoprotein N' end (MPPN) family protein	protein-coding	common
peak9148	3	5661668	5662824	+	promoter-TSS (AT3G16620.1)	-180	AT3G16620	TOC120	ARABIDOPSIS THALIANA TRANSLOCON OUTER COMPLEX PROTEIN 120|ATTOC120|translocon outer complex protein 120	translocon outer complex protein 120	protein-coding	common
peak9150	3	5669324	5670141	+	exon (AT3G16640.1, exon 4 of 4)	1110	AT3G16640	TCTP	translationally controlled tumor protein	translationally controlled tumor protein	protein-coding	common
peak9163	3	5750488	5750880	+	exon (AT3G16850.1, exon 5 of 5)	2187	AT3G16850	AT3G16850	-	Pectin lyase-like superfamily protein	protein-coding	common
peak9172	3	5793544	5794607	+	promoter-TSS (AT3G16970.1)	15	AT3G16970	AT3G16970	-	Plant self-incompatibility protein S1 family	protein-coding	common
peak9175	3	5808101	5809592	+	promoter-TSS (AT3G17030.1)	-268	AT3G17030	AT3G17030	-	Nucleic acid-binding proteins superfamily	protein-coding	common
peak9177	3	5816100	5816531	+	TTS (AT3G17060.1)	2183	AT3G17060	AT3G17060	-	Pectin lyase-like superfamily protein	protein-coding	VNsp
peak9178	3	5818148	5818953	+	promoter-TSS (AT3G17060.1)	-52	AT3G17060	AT3G17060	-	Pectin lyase-like superfamily protein	protein-coding	common
peak9191	3	5891004	5891267	+	TTS (AT3G17240.2)	1081	AT3G17240	mtLPD2	LIPOAMIDE DEHYDROGENASE 2|lipoamide dehydrogenase 2	lipoamide dehydrogenase 2	protein-coding	common
peak9217	3	6027325	6028157	+	promoter-TSS (AT3G17620.1)	-47	AT3G17620	AT3G17620	-	F-box and associated interaction domains-containing protein	protein-coding	common
peak9218	3	6028787	6029259	+	promoter-TSS (AT3G17630.2)	20	AT3G17630	CHX19	ATCHX19|cation/H+ exchanger 19	cation/H+ exchanger 19	protein-coding	VNsp
peak9225	3	6072802	6073328	+	promoter-TSS (AT3G17740.1)	-209	AT3G17740	AT3G17740	-	hypothetical protein	protein-coding	common
peak9245	3	6162423	6163172	+	exon (AT3G18010.1, exon 2 of 4)	656	AT3G18010	WOX1	WUSCHEL related homeobox 1	WUSCHEL related homeobox 1	protein-coding	common
peak9264	3	6264457	6265119	+	TTS (AT3G18270.1)	-2158	AT3G18280	AT3G18280	-	Bifunctional inhibitor/lipid-transfer protein/seed storage 2S albumin superfamily protein	protein-coding	VNsp
peak9268	3	6292139	6292617	+	promoter-TSS (AT3G18330.1)	-58	AT3G18330	AT3G18330	-	F-box family protein	protein-coding	common
peak9291	3	6418850	6419742	+	promoter-TSS (AT3G18650.1)	-792	AT3G18650	AGL103	AGAMOUS-like 103	AGAMOUS-like 103	protein-coding	common
peak9301	3	6482199	6482627	+	exon (AT3G18810.1, exon 2 of 7)	1361	AT3G18810	PERK6	AtPERK6|proline-rich extensin-like receptor kinase 6	Protein kinase superfamily protein	protein-coding	VNsp
peak9304	3	6495716	6496332	+	promoter-TSS (AT3G18840.2)	-111	AT3G18840	AT3G18840	-	LOW protein: PPR containing-like protein	protein-coding	common
peak9318	3	6560844	6561055	+	exon (AT3G19020.1, exon 1 of 1)	1352	AT3G19020	AT3G19020	-	Leucine-rich repeat (LRR) family protein	protein-coding	common
peak9319	3	6561472	6562076	+	exon (AT3G19020.1, exon 1 of 1)	527	AT3G19020	AT3G19020	-	Leucine-rich repeat (LRR) family protein	protein-coding	common
peak9330	3	6614057	6615393	+	promoter-TSS (AT3G19130.1)	610	AT3G19140	DNF	DAY NEUTRAL FLOWERING	RING/U-box superfamily protein	protein-coding	common
peak9336	3	6658424	6659420	+	promoter-TSS (AT3G19210.2)	41	AT3G19210	RAD54	ATRAD54|CHR25|homolog of RAD54	DNA repair/recombination protein	protein-coding	common
peak9337	3	6663383	6664716	+	promoter-TSS (AT3G19240.1)	5	AT3G19240	AT3G19240	-	Vacuolar import/degradation, Vid27-related protein	protein-coding	common
peak9359	3	6766400	6768110	+	promoter-TSS (AT3G19510.2)	-658	AT3G19510	HAT3.1	-	Homeodomain-like protein with RING/FYVE/PHD-type zinc finger domain-containing protein	protein-coding	common
peak9360	3	6772379	6773070	+	promoter-TSS (AT3G19520.2)	37	AT3G19520	AT3G19520	-	hypothetical protein (DUF626)	protein-coding	common
peak9368	3	6823006	6823499	+	promoter-TSS (AT3G19650.1)	-64	AT3G19650	AT3G19650	-	cyclin-like protein	protein-coding	VNsp
peak9369	3	6827821	6828417	+	TTS (AT3G19670.1)	1455	AT3G19663	AT3G19663	-	hypothetical protein	protein-coding	common
peak9381	3	6912472	6913071	+	promoter-TSS (AT3G19880.1)	-167	AT3G19880	AT3G19880	-	F-box and associated interaction domains-containing protein	protein-coding	common
peak9382	3	6915822	6916644	+	promoter-TSS (AT3G19890.1)	-91	AT3G19890	AT3G19890	-	F-box family protein	protein-coding	common
peak9396	3	6998447	6998834	+	TTS (AT3G20040.1)	3795	AT3G20050	TCP-1	ATTCP-1|T-complex protein 1 alpha subunit	T-complex protein 1 alpha subunit	protein-coding	common
peak9406	3	7054511	7055258	+	promoter-TSS (AT3G20220.1)	56	AT3G20220	AT3G20220	SAUR47|SMALL AUXIN UPREGULATED RNA 47	SAUR-like auxin-responsive protein family	protein-coding	VNsp
peak9425	3	7165692	7167467	+	TTS (AT3G20520.1)	532	AT3G20530	AT3G20530	-	Protein kinase superfamily protein	protein-coding	VNsp
peak9426	3	7173749	7174127	+	TTS (AT3G20550.1)	4082	AT3G20550	DDL	DAWDLE	SMAD/FHA domain-containing protein	protein-coding	common
peak9429	3	7186928	7190674	+	exon (AT3G20580.1, exon 3 of 3)	-1280	AT3G20570	ENODL9	AtENODL9|early nodulin-like protein 9	early nodulin-like protein 9	protein-coding	common
peak9430	3	7197712	7199281	+	TTS (AT3G20620.1)	1773	AT3G20610	AT3G20610	-	non-race specific disease resistance protein	protein-coding	common
peak9440	3	7238302	7239830	+	promoter-TSS (AT3G20710.1)	83	AT3G20710	AT3G20710	-	F-box family protein	protein-coding	common
peak9453	3	7319248	7320335	+	promoter-TSS (AT3G20885.1)	2	AT3G20890	AT3G20890	-	RNA-binding (RRM/RBD/RNP motifs) family protein	protein-coding	common
peak9455	3	7330409	7331103	+	promoter-TSS (AT3G20920.2)	-5	AT3G20920	AT3G20920	-	translocation protein-like protein	protein-coding	common
peak9472	3	7418167	7419013	+	promoter-TSS (AT3G21160.2)	-105	AT3G21165	AT3G21165	-	F-box/associated interaction domain protein	protein-coding	common
peak9475	3	7431484	7433362	+	TTS (AT3G21180.1)	2320	AT3G21190	MSR1	AtMSR1|Mannan Synthesis Related 1	O-fucosyltransferase family protein	protein-coding	VNsp
peak9477	3	7440392	7441199	+	promoter-TSS (AT3G04065.1)	31	AT3G21210	AT3G21210	-	zinc ion binding protein	protein-coding	common
peak9500	3	7559868	7560312	+	promoter-TSS (AT3G21465.2)	-598	AT3G21465	AT3G21465	-	adenylyl cyclase	protein-coding	common
peak9507	3	7585382	7586682	+	promoter-TSS (AT3G21530.2)	-176	AT3G21530	AT3G21530	-	DNAse I-like superfamily protein	protein-coding	common
peak9510	3	7600015	7601516	+	exon (AT3G21570.1, exon 1 of 1)	155	AT3G21570	AT3G21570	-	proline-rich nuclear receptor coactivator	protein-coding	common
peak9520	3	7645137	7645555	+	exon (AT3G21700.2, exon 3 of 4)	871	AT3G21700	SGP2	ATSGP2	Ras-related small GTP-binding family protein	protein-coding	common
peak9526	3	7681363	7682672	+	promoter-TSS (AT3G21800.1)	-220	AT3G21800	UGT71B8	UDP-glucosyl transferase 71B8	UDP-glucosyl transferase 71B8	protein-coding	common
peak9532	3	7703163	7704158	+	promoter-TSS (AT3G21865.1)	-156	AT3G21865	PEX22	peroxin 22	peroxin 22	protein-coding	common
peak9546	3	7747877	7749171	+	promoter-TSS (AT3G21990.1)	-723	AT3G21990	AT3G21990	-	cysteine-rich repeat secretory-like protein (DUF26)	protein-coding	common
peak9548	3	7760922	7762652	+	promoter-TSS (AT3G22040.1)	-20	AT3G22040	AT3G22040	-	cysteine-rich repeat secretory-like protein (DUF26)	protein-coding	common
peak9550	3	7771073	7771745	+	intron (AT3G22060.1, intron 1 of 1)	510	AT3G22060	AT3G22060	-	Receptor-like protein kinase-related family protein	protein-coding	common
peak9571	3	7880507	7880851	+	promoter-TSS (AT3G22290.2)	-868	AT3G22290	AT3G22290	AT3G22280	Endoplasmic reticulum vesicle transporter protein	protein-coding	common
peak9572	3	7881116	7882356	+	exon (AT3G22290.2, exon 1 of 12)	189	AT3G22290	AT3G22290	AT3G22280	Endoplasmic reticulum vesicle transporter protein	protein-coding	common
peak9592	3	7977479	7978833	+	exon (AT3G22520.1, exon 4 of 4)	479	AT3G22530	AT3G22530	-	heat shock protein	protein-coding	common
peak9600	3	8005314	8005634	+	TTS (AT3G22600.1)	1576	AT3G22590	PHP	CDC73|PLANT HOMOLOGOUS TO PARAFIBROMIN	PLANT HOMOLOGOUS TO PARAFIBROMIN	protein-coding	common
peak9606	3	8029673	8030461	+	promoter-TSS (AT3G22723.1)	33	AT3G22720	AT3G22720	-	F-box/associated interaction domain protein	protein-coding	common
peak9612	3	8048322	8048813	+	promoter-TSS (AT3G22780.1)	100	AT3G22770	AT3G22770	-	F-box associated ubiquitination effector family protein	protein-coding	common
peak9620	3	8100990	8101245	+	promoter-TSS (AT3G22880.2)	-185	AT3G22880	DMC1	ARABIDOPSIS HOMOLOG OF LILY MESSAGES INDUCED AT MEIOSIS 15|ARABIDOPSIS THALIANA DISRUPTION OF MEIOTIC CONTROL 1|ARLIM15|ATDMC1|DISRUPTION OF MEIOTIC CONTROL 1	DNA repair (Rad51) family protein	protein-coding	common
peak9653	3	8283244	8283523	+	TTS (AT3G23200.2)	1698	AT3G23210	bHLH34	basic Helix-Loop-Helix 34	basic helix-loop-helix (bHLH) DNA-binding superfamily protein	protein-coding	common
peak9660	3	8299930	8300776	+	TTS (AT3G23245.1)	480	AT3G23245	AT3G23245	-	hypothetical protein	protein-coding	common
peak9668	3	8343508	8343926	+	promoter-TSS (AT3G23320.1)	-912	AT3G23320	AT3G23320	MLM24.4	Polynucleotidyl transferase, ribonuclease H-like superfamily protein	protein-coding	common
peak9669	3	8344604	8345799	+	promoter-TSS (AT3G23325.1)	-569	AT3G23325	AT3G23325	-	Splicing factor 3B subunit 5/RDS3 complex subunit 10	protein-coding	common
peak9672	3	8373236	8373592	+	promoter-TSS (AT3G23380.1)	39	AT3G23380	RIC5	ROP-interactive CRIB motif-containing protein 5	ROP-interactive CRIB motif-containing protein 5	protein-coding	VNsp
peak9673	3	8374524	8375897	+	promoter-TSS (AT3G23390.1)	-123	AT3G23390	AT3G23390	RPL36a A|RPL36aA	Zinc-binding ribosomal protein family protein	protein-coding	common
peak9674	3	8376702	8376955	+	TTS (AT3G23390.1)	1477	AT3G23400	FIB4	fibrillin 4	Plastid-lipid associated protein PAP / fibrillin family protein	protein-coding	common
peak9681	3	8411071	8412607	+	promoter-TSS (AT3G23460.1)	-480	AT3G23460	AT3G23460	-	S-adenosyl-L-methionine-dependent methyltransferases superfamily protein	protein-coding	common
peak9710	3	8574380	8575174	+	promoter-TSS (AT3G23780.1)	-274	AT3G23790	AAE16	acyl activating enzyme 16	AMP-dependent synthetase and ligase family protein	protein-coding	common
peak9711	3	8582015	8583438	+	exon (AT3G23800.2, exon 3 of 6)	836	AT3G23800	SBP3	selenium-binding protein 3	selenium-binding protein 3	protein-coding	common
peak9724	3	8656227	8657555	+	promoter-TSS (AT3G23960.1)	508	AT3G23955	AT3G23955	F14O13.14	F-box family protein	protein-coding	common
peak9725	3	8662046	8662993	+	promoter-TSS (AT3G23970.1)	-831	AT3G23970	AT3G23970	-	F-box family protein	protein-coding	VNsp
peak9739	3	8740633	8742734	+	promoter-TSS (AT3G24180.2)	42	AT3G24180	AT3G24180	-	Beta-glucosidase, GBA2 type family protein	protein-coding	common
peak9741	3	8751151	8752259	+	promoter-TSS (AT3G24200.1)	-20	AT3G24200	AT3G24200	-	FAD/NAD(P)-binding oxidoreductase family protein	protein-coding	common
peak9751	3	8820191	8820524	+	TTS (AT3G24315.1)	2465	AT3G24315	AtSec20	SEC20	Sec20 family protein	protein-coding	VNsp
peak9752	3	8822279	8823391	+	promoter-TSS (AT3G24315.1)	-13	AT3G24315	AtSec20	SEC20	Sec20 family protein	protein-coding	common
peak9766	3	8910233	8911552	+	exon (AT3G24490.1, exon 1 of 1)	470	AT3G24490	AT3G24490	-	Alcohol dehydrogenase transcription factor Myb/SANT-like family protein	protein-coding	common
peak9767	3	8917949	8919418	+	promoter-TSS (AT3G24495.2)	4	AT3G24500	MBF1C	ATMBF1C|MOB24.13|multiprotein bridging factor 1C	multiprotein bridging factor 1C	protein-coding	common
peak9784	3	9024051	9025106	+	promoter-TSS (AT3G24715.1)	-211	AT3G24710	AT3G24710	-	NADPH-dependent diflavin oxidoreductase	protein-coding	common
peak9786	3	9033254	9034519	+	TTS (AT3G24740.1)	-2094	AT3G24750	AT3G24750	-	hypothetical protein	protein-coding	common
peak9788	3	9039534	9040528	+	promoter-TSS (AT3G24760.2)	17	AT3G24760	AT3G24760	-	Galactose oxidase/kelch repeat superfamily protein	protein-coding	common
peak9789	3	9041101	9041515	+	intron (AT3G24760.2, intron 1 of 1)	1294	AT3G24760	AT3G24760	-	Galactose oxidase/kelch repeat superfamily protein	protein-coding	common
peak9792	3	9054880	9055821	+	promoter-TSS (AT3G24800.1)	-159	AT3G24800	PRT1	proteolysis 1	proteolysis 1	protein-coding	common
peak9801	3	9122612	9124520	+	promoter-TSS (AT3G25040.1)	-704	AT3G25040	ERD2B	endoplasmic reticulum retention defective 2B	endoplasmic reticulum retention defective 2B	protein-coding	common
peak9807	3	9153772	9154278	+	promoter-TSS (AT3G25140.1)	-483	AT3G25140	QUA1	GALACTURONOSYLTRANSFERASE 8|GAUT8|QUASIMODO 1	Nucleotide-diphospho-sugar transferases superfamily protein	protein-coding	common
peak9809	3	9164862	9166636	+	TTS (AT3G25170.1)	664	AT3G25170	RALFL26	MJL12.13|ralf-like 26	ralf-like 26	protein-coding	common
peak9813	3	9182164	9182873	+	promoter-TSS (AT3G25220.1)	-98	AT3G25220	FKBP15-1	FK506-binding protein 15 kD-1	FK506-binding protein 15 kD-1	protein-coding	common
peak9826	3	9240865	9241214	+	promoter-TSS (AT3G25490.1)	-686	AT3G25490	AT3G25490	-	Protein kinase family protein	protein-coding	VNsp
peak9833	3	9292132	9292608	+	promoter-TSS (AT3G25580.2)	25	AT3G25580	AT3G25580	-	Thioredoxin superfamily protein	protein-coding	common
peak9838	3	9327572	9327940	+	Intergenic	-5906	AT3G25640	AT3G25640	-	MIZU-KUSSEI-like protein (Protein of unknown function, DUF617)	protein-coding	VNsp
peak9856	3	9427842	9428674	+	promoter-TSS (AT3G25805.1)	19	AT3G25805	AT3G25805	-	transmembrane protein	protein-coding	common
peak9863	3	9482156	9483342	+	exon (AT3G25900.2, exon 6 of 6)	1910	AT3G25900	HMT-1	ATHMT-1	Homocysteine S-methyltransferase family protein	protein-coding	common
peak9868	3	9496050	9497092	+	TTS (AT3G25940.1)	469	AT3G25950	AT3G25950	-	TRAM, LAG1 and CLN8 (TLC) lipid-sensing domain containing protein	protein-coding	common
peak9872	3	9507055	9507794	+	promoter-TSS (AT3G25990.1)	-637	AT3G25990	AT3G25990	-	Homeodomain-like superfamily protein	protein-coding	common
peak9876	3	9520848	9521860	+	promoter-TSS (AT3G26050.1)	-383	AT3G26050	AT3G26050	-	TPX2 (targeting protein for Xklp2) protein family	protein-coding	common
peak9879	3	9541226	9542442	+	promoter-TSS (AT3G26115.1)	351	AT3G26110	AT3G26110	-	Anther-specific protein agp1-like protein	protein-coding	common
peak9891	3	9607743	9608129	+	promoter-TSS (AT3G26240.1)	-743	AT3G26240	AT3G26240	-	Cysteine/Histidine-rich C1 domain family protein	protein-coding	VNsp
peak9892	3	9614761	9614993	+	Intergenic	-1709	AT3G26250	AT3G26250	-	Cysteine/Histidine-rich C1 domain family protein	protein-coding	VNsp
peak9893	3	9625000	9625258	+	Intergenic	4071	AT3G26270	CYP71B25	''cytochrome P450|cytochrome P450|family 71|polypeptide 25|polypeptide 25''|subfamily B	cytochrome P450, family 71, subfamily B, polypeptide 25	protein-coding	common
peak9897	3	9658887	9660185	+	promoter-TSS (AT3G26380.1)	-470	AT3G26380	AT3G26380	-	Melibiase family protein	protein-coding	common
peak9899	3	9665711	9667524	+	TTS (AT3G26395.1)	168	AT3G26400	EIF4B1	eukaryotic translation initiation factor 4B1	eukaryotic translation initiation factor 4B1	protein-coding	common
peak9914	3	9752999	9754144	+	exon (AT3G26560.1, exon 1 of 2)	284	AT3G26560	AT3G26560	-	ATP-dependent RNA helicase	protein-coding	common
peak9923	3	9800463	9802125	+	promoter-TSS (AT3G26670.4)	84	AT3G26680	SNM1	ATSNM1|SENSITIVE TO NITROGEN MUSTARD 1	DNA repair metallo-beta-lactamase family protein	protein-coding	common
peak9930	3	9841759	9842359	+	promoter-TSS (AT3G26750.1)	20	AT3G26750	AT3G26750	-	HECT-like ubiquitin-conjugating enzyme (E2)-binding protein	protein-coding	common
peak9931	3	9852981	9853374	+	TTS (AT3G26782.1)	2646	AT3G26782	AT3G26782	-	Tetratricopeptide repeat (TPR)-like superfamily protein	protein-coding	common
peak9942	3	9901770	9902189	+	promoter-TSS (AT3G26860.1)	-95	AT3G26860	AT3G26860	-	Plant self-incompatibility protein S1 family	protein-coding	VNsp
peak9947	3	9928890	9929737	+	promoter-TSS (AT3G26934.1)	-44	AT3G26934	AT3G26934	-	hypothetical protein	protein-coding	common
peak9950	3	9936872	9937694	+	intron (AT3G26940.1, intron 4 of 4)	-1784	AT3G26935	AT3G26935	-	DHHC-type zinc finger family protein	protein-coding	common
peak9985	3	10125214	10125792	+	promoter-TSS (AT3G27350.1)	-156	AT3G27350	AT3G27350	-	transcriptional regulator ATRX-like protein	protein-coding	common
peak9994	3	10154914	10155922	+	promoter-TSS (AT3G27440.1)	-20	AT3G27440	UKL5	uridine kinase-like 5	uridine kinase-like 5	protein-coding	common
peak10004	3	10204226	10205428	+	promoter-TSS (AT3G27540.1)	-247	AT3G27540	AT3G27540	-	beta-1,4-N-acetylglucosaminyltransferase family protein	protein-coding	common
peak10007	3	10219916	10222014	+	promoter-TSS (AT3G27580.2)	639	AT3G27590	AT3G27590	-	reverse transcriptase family protein	protein-coding	common
peak10009	3	10231506	10232318	+	promoter-TSS (AT3G27630.1)	-330	AT3G27640	AT3G27640	-	Transducin/WD40 repeat-like superfamily protein	protein-coding	common
peak10012	3	10255010	10255236	+	promoter-TSS (AT3G27690.1)	167	AT3G27680	AT3G27680	-	Plant self-incompatibility protein S1 family	protein-coding	common
peak10014	3	10261061	10262405	+	exon (AT3G27700.1, exon 1 of 5)	241	AT3G27700	AT3G27700	-	zinc finger (CCCH-type) family protein / RNA recognition motif (RRM)-containing protein	protein-coding	common
peak10018	3	10287786	10288550	+	promoter-TSS (AT3G27770.1)	-237	AT3G27770	AT3G27770	-	plant/protein	protein-coding	common
peak10027	3	10337917	10339660	+	exon (AT3G27880.1, exon 1 of 1)	640	AT3G27880	AT3G27880	-	hypothetical protein (DUF1645)	protein-coding	common
peak10034	3	10375065	10375268	+	promoter-TSS (AT3G27940.3)	163	AT3G27940	LBD26	LOB domain-containing protein 26	LOB domain-containing protein 26	protein-coding	common
peak10045	3	10423816	10424900	+	promoter-TSS (AT3G28030.4)	105	AT3G28030	UVH3	ULTRAVIOLET HYPERSENSITIVE 3|UV REPAIR DEFECTIVE 1|UVR1	5'-3' exonuclease family protein	protein-coding	common
peak10047	3	10433816	10435403	+	promoter-TSS (AT3G28040.1)	-315	AT3G28040	AT3G28040	-	Leucine-rich receptor-like protein kinase family protein	protein-coding	common
peak10052	3	10449675	10450107	+	intron (AT3G28070.1, intron 4 of 6)	-1512	AT3G28080	UMAMIT47	Usually multiple acids move in and out Transporters 47	nodulin MtN21 /EamA-like transporter family protein	protein-coding	common
peak10056	3	10471743	10472936	+	TTS (AT3G28140.1)	1613	AT3G28150	TBL22	ALTERED XYLOGLUCAN 4-LIKE|AXY4L|TRICHOME BIREFRINGENCE-LIKE 22	TRICHOME BIREFRINGENCE-LIKE 22	protein-coding	common
peak10058	3	10477726	10478471	+	Intergenic	-4146	AT3G28150	TBL22	ALTERED XYLOGLUCAN 4-LIKE|AXY4L|TRICHOME BIREFRINGENCE-LIKE 22	TRICHOME BIREFRINGENCE-LIKE 22	protein-coding	VNsp
peak10063	3	10528246	10530929	+	promoter-TSS (AT3G28223.1)	372	AT3G28230	AT3G28230	-	something about silencing protein	protein-coding	common
peak10069	3	10593412	10594005	+	TTS (AT3G28345.1)	-3023	AT3G28340	GATL10	GolS8|galactinol synthase 8|galacturonosyltransferase-like 10	galacturonosyltransferase-like 10	protein-coding	common
peak10070	3	10594122	10594303	+	exon (AT3G28345.1, exon 7 of 7)	-3527	AT3G28340	GATL10	GolS8|galactinol synthase 8|galacturonosyltransferase-like 10	galacturonosyltransferase-like 10	protein-coding	common
peak10072	3	10598570	10599585	+	promoter-TSS (AT3G28345.1)	-35	AT3G28345	ABCB15	ATP-binding cassette B15|MDR13|multi-drug resistance 13	ABC transporter family protein	protein-coding	common
peak10078	3	10624029	10624455	+	TTS (AT3G28370.3)	3615	AT3G28370	AT3G28370	-	spindle assembly checkpoint component	protein-coding	common
peak10079	3	10628549	10629044	+	promoter-TSS (AT3G28380.1)	-595	AT3G28380	ABCB17	ATP-binding cassette B17|P-glycoprotein 17|PGP17	P-glycoprotein 17	protein-coding	common
peak10080	3	10629367	10630076	+	exon (AT3G28390.1, exon 7 of 7)	-1520	AT3G28380	ABCB17	ATP-binding cassette B17|P-glycoprotein 17|PGP17	P-glycoprotein 17	protein-coding	common
peak10081	3	10633466	10634370	+	promoter-TSS (AT3G28390.1)	49	AT3G28390	ABCB18	ATP-binding cassette B18|P-glycoprotein 18|PGP18	P-glycoprotein 18	protein-coding	common
peak10083	3	10646643	10647592	+	TTS (AT3G28415.2)	4423	AT3G28415	ABCB22	ATP-binding cassette B22	ABC transporter family protein	protein-coding	common
peak10087	3	10678523	10678940	+	promoter-TSS (AT3G28480.1)	-343	AT3G28480	AT3G28480	-	Oxoglutarate/iron-dependent oxygenase	protein-coding	common
peak10088	3	10681988	10682531	+	exon (AT3G28500.1, exon 1 of 1)	230	AT3G28500	AT3G28500	-	60S acidic ribosomal protein family	protein-coding	common
peak10093	3	10718400	10719044	+	TTS (AT3G28590.1)	402	AT3G28590	AT3G28590	-	transmembrane protein	protein-coding	common
peak10096	3	10728867	10729883	+	TTS (AT3G28635.1)	424	AT3G28630	AT3G28630	CROLIN 1|CROLIN1	actin cross-linking protein, putative (DUF569)	protein-coding	common
peak10097	3	10733026	10733328	+	promoter-TSS (AT3G28640.1)	-145	AT3G28640	AT3G28640	-	Tetratricopeptide repeat (TPR)-like superfamily protein	protein-coding	common
peak10100	3	10741771	10742289	+	Intergenic	-1100	AT3G28660	AT3G28660	-	Tetratricopeptide repeat (TPR)-like superfamily protein	protein-coding	VNsp
peak10101	3	10743624	10744390	+	promoter-TSS (AT3G28670.3)	-28	AT3G28670	AT3G28670	-	oxidoreductase, zinc-binding dehydrogenase family protein	protein-coding	common
peak10107	3	10791539	10792943	+	TTS (AT3G28760.1)	605	AT3G28750	AT3G28750	-	hypothetical protein	protein-coding	VNsp
peak10110	3	10814425	10816024	+	intron (AT3G28790.1, intron 1 of 2)	475	AT3G28790	AT3G28790	-	transmembrane protein, putative (DUF1216)	protein-coding	VNsp
peak10114	3	10849846	10850941	+	TTS (AT3G28850.1)	1687	AT3G28853	AT3G28853	-	B3 DNA-binding domain protein	protein-coding	common
peak10116	3	10892197	10892668	+	promoter-TSS (AT3G28875.1)	-372	AT3G28875	AT3G28875	-	serine/threonine-protein phosphatase 6 regulatory ankyrin repeat subunit C-like protein	protein-coding	common
peak10119	3	10902002	10902599	+	exon (AT3G28900.1, exon 4 of 4)	116	AT3G28899	AT3G28899	-	hypothetical protein	protein-coding	common
peak10120	3	10903502	10904525	+	intron (AT3G28900.1, intron 2 of 3)	445	AT3G28900	AT3G28900	-	Ribosomal protein L34e superfamily protein	protein-coding	common
peak10129	3	10982219	10983238	+	promoter-TSS (AT3G28956.11)	5	AT3G28956	AT3G28956	-	RNA polymerase II, Rpb4, core protein	protein-coding	common
peak10131	3	10998235	10998506	+	Intergenic	-3364	AT3G28980	AT3G28980	-	mediator of RNA polymerase II transcription subunit-like protein, putative (DUF1216)	protein-coding	VNsp
peak10138	3	11023766	11024102	+	promoter-TSS (AT3G29033.1)	-73	AT3G29033	AT3G29033	-	glycine-rich protein	protein-coding	common
peak10141	3	11052324	11053037	+	promoter-TSS (AT3G29075.1)	76	AT3G29075	AT3G29075	-	glycine-rich protein	protein-coding	common
peak10148	3	11099655	11099967	+	exon (AT3G29130.4, exon 2 of 2)	3698	AT3G29130	AT3G29130	-	kxDL motif protein	protein-coding	VNsp
peak10154	3	11137519	11139866	+	promoter-TSS (AT3G29170.1)	288	AT3G29173	AT3G29173	-	hypothetical protein	protein-coding	common
peak10158	3	11165681	11166745	+	exon (AT3G29200.1, exon 1 of 6)	245	AT3G29200	CM1	ARABIDOPSIS THALIANA CHORISMATE MUTASE 1|ATCM1|chorismate mutase 1	chorismate mutase 1	protein-coding	common
peak10159	3	11167802	11168002	+	Intergenic	-1444	AT3G29200	CM1	ARABIDOPSIS THALIANA CHORISMATE MUTASE 1|ATCM1|chorismate mutase 1	chorismate mutase 1	protein-coding	VNsp
peak10165	3	11227565	11228492	+	Intergenic	-6145	AT3G29270	AT3G29270	-	RING/U-box superfamily protein	protein-coding	VNsp
peak10170	3	11256299	11256517	+	exon (AT3G29320.1, exon 11 of 15)	2647	AT3G29330	AT3G29330	-	zinc finger RNA-binding-like protein	protein-coding	VNsp
peak10174	3	11279510	11280976	+	promoter-TSS (AT3G29375.1)	-76	AT3G29375	AT3G29375	-	XH domain-containing protein	protein-coding	common
peak10177	3	11294434	11295187	+	TTS (AT3G29390.2)	4885	AT3G29400	EXO70E1	ATEXO70E1|exocyst subunit exo70 family protein E1	exocyst subunit exo70 family protein E1	protein-coding	VNsp
peak10179	3	11335440	11335660	+	Intergenic	12881	AT3G29450	AT3G29450	-	General transcription factor 2-related zinc finger protein	protein-coding	VNsp
peak10180	3	11344850	11345744	+	Intergenic	-3432	AT3G29455	AT3G29455	-	hypothetical protein	protein-coding	common
peak10181	3	11348174	11348520	+	promoter-TSS (AT3G29455.1)	-382	AT3G29455	AT3G29455	-	hypothetical protein	protein-coding	VNsp
peak10183	3	11362953	11363167	+	TTS (AT3G29570.1)	1729	AT3G29570	AT3G29570	-	hypothetical protein	protein-coding	VNsp
peak10184	3	11381838	11384563	+	intron (AT3G29575.4, intron 2 of 2)	945	AT3G29575	AFP3	ABI five binding protein 3	ABI five binding protein 3	protein-coding	common
peak10196	3	11496905	11498044	+	Intergenic	3945	AT3G29644	AT3G29644	-	ncRNA	ncRNA	VNsp
peak10202	3	11534614	11535295	+	Intergenic	-1926	AT3G29680	AT3G29680	-	HXXXD-type acyl-transferase family protein	protein-coding	common
peak10203	3	11555613	11556082	+	Intergenic	-4478	AT3G29720	AT3G29720	-	HXXXD-type acyl-transferase family protein	protein-coding	common
peak10205	3	11589725	11590503	+	exon (AT3G29760.3, exon 6 of 7)	1719	AT3G29760	AT3G29760	-	Haloacid dehalogenase-like hydrolase (HAD) superfamily protein	protein-coding	common
peak10206	3	11592012	11593109	+	promoter-TSS (AT3G29760.3)	-189	AT3G29760	AT3G29760	-	Haloacid dehalogenase-like hydrolase (HAD) superfamily protein	protein-coding	common
peak10207	3	11600285	11600612	+	Intergenic	-3371	AT3G29765	AT3G29765	T26G12.24	General transcription factor 2-related zinc finger protein	protein-coding	common
peak10212	3	11657713	11657936	+	Intergenic	9533	AT3G29770	MES11	ARABIDOPSIS THALIANA METHYL ESTERASE 11|ATMES11|methyl esterase 11	methyl esterase 11	protein-coding	VNsp
peak10209	3	11625096	11625531	+	Intergenic	-12627	AT3G29785	AT3G29785	-	Pol-like polyprotein/retrotransposon	protein-coding	VNsp
peak10213	3	11693630	11694073	+	promoter-TSS (AT3G29790.1)	-229	AT3G29790	AT3G29790	-	hypothetical protein	protein-coding	VNsp
peak10214	3	11702675	11703255	+	Intergenic	-5596	AT3G29796	AT3G29796	-	hypothetical protein	protein-coding	VNsp
peak10216	3	11725074	11725426	+	Intergenic	-2774	AT3G29810	COBL2	COBRA-like protein 2 precursor	COBRA-like protein 2 precursor	protein-coding	common
peak10226	3	11820626	11820848	+	Intergenic	10011	AT3G30180	BR6OX2	CYP85A2|brassinosteroid-6-oxidase 2	brassinosteroid-6-oxidase 2	protein-coding	common
peak10228	3	11891927	11892752	+	Intergenic	-3613	AT3G30247	AT3G30247	-	ECA1 gametogenesis family protein (DUF784)	protein-coding	VNsp
peak10241	3	12014853	12015399	+	Intergenic	23083	AT3G30387	AT3G30387	-	inhibitor/lipid-transfer protein/seed storage 2S albumin superfamily protein (DUF784)	protein-coding	VNsp
peak10237	3	11977643	11978070	+	TTS (AT3G30380.2)	1765	AT3G30390	AT3G30390	-	Transmembrane amino acid transporter family protein	protein-coding	common
peak10238	3	11978393	11978650	+	exon (AT3G30390.2, exon 2 of 6)	1100	AT3G30390	AT3G30390	-	Transmembrane amino acid transporter family protein	protein-coding	common
peak10247	3	12276170	12276704	+	Intergenic	-4711	AT3G30705	AT3G30705	-	transmembrane protein	protein-coding	VNsp
peak10248	3	12299423	12299826	+	Intergenic	-27898	AT3G30705	AT3G30705	-	transmembrane protein	protein-coding	common
peak10249	3	12301192	12301919	+	Intergenic	-29829	AT3G30705	AT3G30705	-	transmembrane protein	protein-coding	VNsp
peak10253	3	12348865	12349972	+	intron (AT3G30720.2, intron 1 of 2)	371	AT3G30720	QQS	QUA-QUINE STARCH	qua-quine starch	protein-coding	VNsp
peak10265	3	12489315	12489755	+	intron (AT3G30805.1, intron 1 of 1)	390	AT3G30805	AT3G30805	K11J14.1	Class II aminoacyl-tRNA and biotin synthetases superfamily protein	protein-coding	VNsp
peak10266	3	12528935	12529319	+	promoter-TSS (AT3G30820.1)	-716	AT3G30820	AT3G30820	-	retrotransposon ORF-1 protein	protein-coding	VNsp
peak10270	3	12591139	12592070	+	exon (AT3G30841.2, exon 1 of 5)	212	AT3G30841	AT3G30841	MJI6.21	Cofactor-independent phosphoglycerate mutase	protein-coding	common
peak10271	3	12593698	12594258	+	TTS (AT3G30841.2)	2586	AT3G30841	AT3G30841	MJI6.21	Cofactor-independent phosphoglycerate mutase	protein-coding	common
peak10272	3	12611518	12613293	+	Intergenic	-11973	AT3G30842	ABCG38	ATP-binding cassette G38|ATPDR10|MJI6.16|PDR10|pleiotropic drug resistance 10	pleiotropic drug resistance 10	protein-coding	VNsp
peak10273	3	12622788	12623284	+	Intergenic	1718	AT3G30845	AT3G30845	-	hypothetical protein	protein-coding	VNsp
peak10274	3	12625073	12625731	+	promoter-TSS (AT3G30845.1)	-648	AT3G30845	AT3G30845	-	hypothetical protein	protein-coding	VNsp
peak10279	3	12733712	12733939	+	Intergenic	31238	AT3G31350	AT3G31350	-	hypothetical protein	protein-coding	VNsp
peak10280	3	12738535	12739173	+	Intergenic	34685	AT3G31402	AT3G31402	-	General transcription factor 2-related zinc finger protein	protein-coding	VNsp
peak10281	3	12757064	12757500	+	Intergenic	16257	AT3G31402	AT3G31402	-	General transcription factor 2-related zinc finger protein	protein-coding	VNsp
peak10282	3	12778769	12779656	+	Intergenic	-5673	AT3G31402	AT3G31402	-	General transcription factor 2-related zinc finger protein	protein-coding	VNsp
peak10283	3	12790146	12791714	+	Intergenic	5941	AT3G31430	AT3G31430	-	zinc knuckle (CCHC-type) family protein	protein-coding	common
peak10285	3	12817575	12818020	+	Intergenic	-18486	AT3G31550	AT3G31550	-	replication protein A1	protein-coding	VNsp
peak10286	3	12823005	12823504	+	Intergenic	-13029	AT3G31550	AT3G31550	-	replication protein A1	protein-coding	VNsp
peak10288	3	12910485	12911359	+	promoter-TSS (AT3G31910.1)	-531	AT3G31910	AT3G31910	-	Ulp1 protease family protein (DUF1985)	protein-coding	VNsp
peak10289	3	12929846	12930422	+	promoter-TSS (AT3G31925.1)	-891	AT3G31925	AT3G31925	-	replication protein A 70 kDa DNA-binding subunit B-like protein	protein-coding	VNsp
peak10291	3	12955771	12956866	+	Intergenic	6205	AT3G31950	AT3G31950	-	nucleic acid-binding/zinc ion-binding protein	protein-coding	VNsp
peak10294	3	13022512	13023236	+	Intergenic	12566	AT3G32030	AT3G32030	-	Terpenoid cyclases/Protein prenyltransferases superfamily protein	protein-coding	VNsp
peak10295	3	13027835	13028593	+	Intergenic	7226	AT3G32030	AT3G32030	-	Terpenoid cyclases/Protein prenyltransferases superfamily protein	protein-coding	VNsp
peak10297	3	13064549	13064773	+	Intergenic	3613	AT3G32047	AT3G32047	F1M23.15	Cytochrome P450 superfamily protein	protein-coding	common
peak10299	3	13103840	13105010	+	Intergenic	-23054	AT3G32130	AT3G32130	-	non-LTR retroelement reverse transcriptase	protein-coding	VNsp
peak10300	3	13136644	13136915	+	Intergenic	-6848	AT3G32150	AT3G32150	-	myosin heavy chain-like protein	protein-coding	common
peak10301	3	13145060	13145650	+	promoter-TSS (AT3G32160.1)	-85	AT3G32160	AT3G32160	-	hypothetical protein	protein-coding	VNsp
peak10302	3	13155910	13156318	+	Intergenic	6673	AT3G32180	AT3G32180	-	hypothetical protein	protein-coding	VNsp
peak10303	3	13162218	13163292	+	promoter-TSS (AT3G32180.1)	32	AT3G32180	AT3G32180	-	hypothetical protein	protein-coding	VNsp
peak10304	3	13176337	13177164	+	Intergenic	-5223	AT3G32200	AT3G32200	-	myosin heavy chain-like protein	protein-coding	VNsp
peak10305	3	13287997	13288222	+	Intergenic	12027	AT3G32330	AT3G32330	-	DNA repair protein-like protein	protein-coding	VNsp
peak10308	3	13331969	13332335	+	Intergenic	-16169	AT3G32380	AT3G32380	-	Gag-Pol polyprotein/retrotransposon	protein-coding	VNsp
peak10310	3	13384121	13384818	+	Intergenic	-9002	AT3G32420	AT3G32420	-	actin-binding FH2 (formin-like) protein	protein-coding	VNsp
peak10311	3	13449224	13449436	+	Intergenic	3477	AT3G32904	AT3G32904	-	Myb/SANT-like DNA-binding domain protein	protein-coding	VNsp
peak10315	3	13493216	13494824	+	promoter-TSS (AT3G32940.1)	-186	AT3G32940	AT3G32940	-	RNA-binding KH domain-containing protein	protein-coding	common
peak10330	3	13983382	13983674	+	Intergenic	37864	AT3G33187	AT3G33187	-	Defensin-like (DEFL) family protein	protein-coding	VNsp
peak10331	3	13992373	13992833	+	Intergenic	28789	AT3G33187	AT3G33187	-	Defensin-like (DEFL) family protein	protein-coding	VNsp
peak10332	3	14021624	14022548	+	promoter-TSS (AT3G33187.1)	-694	AT3G33187	AT3G33187	-	Defensin-like (DEFL) family protein	protein-coding	VNsp
peak10334	3	14050632	14051459	+	Intergenic	12685	AT3G33494	AT3G33494	-	hypothetical protein	protein-coding	VNsp
peak10337	3	14095092	14097199	+	promoter-TSS (AT3G33520.1)	-557	AT3G33520	ARP6	ATARP6|EARLY IN SHORT DAYS 1|ESD1|SUF3|SUPPRESSOR OF FRI 3|actin-related protein 6	actin-related protein 6	protein-coding	common
peak10335	3	14065096	14066230	+	Intergenic	18353	AT3G33528	AT3G33528	-	hypothetical protein	protein-coding	VNsp
peak10336	3	14084821	14086844	+	exon (AT3G33530.2, exon 1 of 22)	478	AT3G33530	AT3G33530	-	Transducin family protein / WD-40 repeat family protein	protein-coding	common
peak8516	3	2100610	2101014	+	exon (AT3G36659.1, exon 1 of 1)	791	AT3G36659	AT3G36659	-	Plant invertase/pectin methylesterase inhibitor superfamily protein	protein-coding	common
peak10338	3	14191977	14196200	+	Intergenic	-1829	AT3G41761	AT3G41761	-	ncRNA	ncRNA	common
peak10341	3	14199573	14199769	+	promoter-TSS (AT3G06355.1)	-82	AT3G41979	AT3G41979	68121.RRNA00002	5.8S ribosomal RNA	rRNA	common
peak10347	3	14232739	14233608	+	exon (AT3G42050.1, exon 1 of 12)	268	AT3G42050	AT3G42050	-	vacuolar ATP synthase subunit H family protein	protein-coding	common
peak10348	3	14238516	14239868	+	Intergenic	-5751	AT3G42050	AT3G42050	-	vacuolar ATP synthase subunit H family protein	protein-coding	common
peak10349	3	14245174	14245799	+	Intergenic	8783	AT3G42060	AT3G42060	-	myosin heavy chain-like protein	protein-coding	common
peak10350	3	14255167	14255369	+	promoter-TSS (AT3G42060.1)	-999	AT3G42060	AT3G42060	-	myosin heavy chain-like protein	protein-coding	VNsp
peak10351	3	14273344	14273570	+	Intergenic	-19188	AT3G42060	AT3G42060	-	myosin heavy chain-like protein	protein-coding	VNsp
peak10352	3	14285055	14285452	+	Intergenic	-12678	AT3G42075	AT3G42075	-	transmembrane protein	protein-coding	VNsp
peak10353	3	14297685	14299597	+	intron (AT3G42075.2, intron 1 of 3)	242	AT3G42130	AT3G42130	-	glycine-rich protein	protein-coding	VNsp
peak10354	3	14305345	14305739	+	Intergenic	-2524	AT3G42140	AT3G42140	-	zinc ion binding / nucleic acid binding protein	protein-coding	VNsp
peak10355	3	14305998	14306367	+	Intergenic	1987	AT3G42148	AT3G42148	-	hypothetical protein	protein-coding	VNsp
peak10356	3	14308788	14309960	+	promoter-TSS (AT3G42150.1)	99	AT3G42150	AT3G42150	-	transmembrane protein	protein-coding	common
peak10360	3	14417852	14419245	+	Intergenic	-41270	AT3G42310	AT3G42310	-	hypothetical protein	protein-coding	VNsp
peak10361	3	14461832	14462808	+	TTS (AT3G42310.1)	2502	AT3G42310	AT3G42310	-	hypothetical protein	protein-coding	VNsp
peak10362	3	14477136	14477959	+	Intergenic	17729	AT3G42310	AT3G42310	-	hypothetical protein	protein-coding	VNsp
peak10363	3	14494212	14494670	+	Intergenic	24026	AT3G42390	AT3G42390	-	hypothetical protein	protein-coding	VNsp
peak10364	3	14514590	14515528	+	Intergenic	3408	AT3G42390	AT3G42390	-	hypothetical protein	protein-coding	VNsp
peak10365	3	14587161	14588916	+	Intergenic	-19042	AT3G42473	LCR47	low-molecular-weight cysteine-rich 47	low-molecular-weight cysteine-rich 47	protein-coding	VNsp
peak10366	3	14591532	14592066	+	Intergenic	-15281	AT3G42473	LCR47	low-molecular-weight cysteine-rich 47	low-molecular-weight cysteine-rich 47	protein-coding	VNsp
peak10367	3	14623375	14624002	+	Intergenic	16608	AT3G42473	LCR47	low-molecular-weight cysteine-rich 47	low-molecular-weight cysteine-rich 47	protein-coding	VNsp
peak10368	3	14627405	14627739	+	Intergenic	20492	AT3G42473	LCR47	low-molecular-weight cysteine-rich 47	low-molecular-weight cysteine-rich 47	protein-coding	VNsp
peak10371	3	14675747	14676512	+	Intergenic	-4136	AT3G42560	AT3G42560	-	Pentatricopeptide repeat (PPR) superfamily protein	protein-coding	VNsp
peak10372	3	14681680	14682294	+	Intergenic	1423	AT3G42565	AT3G42565	-	ECA1 gametogenesis related family protein	protein-coding	VNsp
peak10373	3	14687070	14688429	+	Intergenic	-1309	AT3G42570	AT3G42570	-	peroxidase family protein	protein-coding	VNsp
peak10379	3	14750267	14752123	+	promoter-TSS (AT3G42660.1)	-85	AT3G42660	AT3G42660	-	transducin family protein / WD-40 repeat family protein	protein-coding	common
peak10381	3	14764662	14765871	+	Intergenic	-4637	AT3G42670	CHR38	CLASSY 1|CLASSY1|CLSY|CLSY1|chromatin remodeling 38	chromatin remodeling 38	protein-coding	VNsp
peak10384	3	14842925	14844837	+	promoter-TSS (AT3G42725.1)	-163	AT3G42725	AT3G42725	-	Putative membrane lipoprotein	protein-coding	common
peak10385	3	14859703	14859972	+	Intergenic	-7285	AT3G42770	AT3G42770	-	F-box/RNI-like/FBD-like domains-containing protein	protein-coding	VNsp
peak10387	3	14880570	14880883	+	promoter-TSS (AT3G42790.1)	-934	AT3G42790	AL3	alfin-like 3	alfin-like 3	protein-coding	VNsp
peak10388	3	14904627	14905098	+	promoter-TSS (AT3G42800.1)	-368	AT3G42800	AT3G42800	-	AF-like protein	protein-coding	VNsp
peak10389	3	14911478	14912021	+	Intergenic	6519	AT3G42800	AT3G42800	-	AF-like protein	protein-coding	VNsp
peak10390	3	14916834	14917531	+	Intergenic	11952	AT3G42800	AT3G42800	-	AF-like protein	protein-coding	common
peak10391	3	14927551	14927778	+	Intergenic	3014	AT3G42830	AT3G42830	-	RING/U-box superfamily protein	protein-coding	VNsp
peak10392	3	14939354	14940086	+	TTS (AT3G42850.1)	5571	AT3G42850	AT3G42850	-	Mevalonate/galactokinase family protein	protein-coding	VNsp
peak10393	3	14945390	14946378	+	promoter-TSS (AT3G42850.1)	-565	AT3G42850	AT3G42850	-	Mevalonate/galactokinase family protein	protein-coding	common
peak10395	3	14954008	14957045	+	exon (AT3G42880.1, exon 1 of 2)	1163	AT3G42880	PRK3	pollen receptor like kinase 3	Leucine-rich repeat protein kinase family protein	protein-coding	VNsp
peak10396	3	14962248	14962804	+	Intergenic	8163	AT3G42880	PRK3	pollen receptor like kinase 3	Leucine-rich repeat protein kinase family protein	protein-coding	VNsp
peak10397	3	14973490	14973725	+	Intergenic	19244	AT3G42880	PRK3	pollen receptor like kinase 3	Leucine-rich repeat protein kinase family protein	protein-coding	common
peak10398	3	14991431	14991644	+	Intergenic	-15076	AT3G42940	AT3G42940	-	C3HC4-type RING finger protein	protein-coding	VNsp
peak10399	3	15005728	15007223	+	promoter-TSS (AT3G42940.1)	-138	AT3G42940	AT3G42940	-	C3HC4-type RING finger protein	protein-coding	VNsp
peak10402	3	15055752	15056013	+	Intergenic	4224	AT3G42995	AT3G42995	-	transmembrane protein	protein-coding	VNsp
peak10403	3	15065147	15065601	+	Intergenic	11883	AT3G43083	LCR33	low-molecular-weight cysteine-rich 33	low-molecular-weight cysteine-rich 33	protein-coding	VNsp
peak10404	3	15071620	15071840	+	Intergenic	5527	AT3G43083	LCR33	low-molecular-weight cysteine-rich 33	low-molecular-weight cysteine-rich 33	protein-coding	common
peak10408	3	15132755	15133636	+	Intergenic	-6800	AT3G43148	AT3G43148	-	myosin heavy chain-like protein	protein-coding	VNsp
peak10409	3	15162789	15163289	+	Intergenic	-3522	AT3G43160	MEE38	maternal effect embryo arrest 38	maternal effect embryo arrest 38	protein-coding	VNsp
peak10410	3	15172559	15173561	+	promoter-TSS (AT3G43170.1)	-306	AT3G43170	AT3G43170	-	hypothetical protein	protein-coding	VNsp
peak10413	3	15195860	15196894	+	TTS (AT3G43210.2)	5459	AT3G43210	TES	ARABIDOPSIS NPK1-ACTIVATING KINESIN 2|ATNACK2|NACK2|NPK1-ACTIVATING KINESIN 2|TETRASPORE	ATP binding microtubule motor family protein	protein-coding	VNsp
peak10415	3	15209396	15210370	+	TTS (AT3G43240.1)	2516	AT3G43230	AT3G43230	-	RING/FYVE/PHD-type zinc finger family protein	protein-coding	common
peak10416	3	15214303	15215354	+	exon (AT3G43240.1, exon 1 of 16)	119	AT3G43240	AT3G43240	-	ARID/BRIGHT DNA-binding domain-containing protein	protein-coding	common
peak10418	3	15231190	15232321	+	promoter-TSS (AT3G06575.1)	353	AT3G43291	AT3G43291	-	hypothetical protein	protein-coding	VNsp
peak10421	3	15244735	15245979	+	promoter-TSS (AT3G43300.3)	-76	AT3G43300	ATMIN7	BEN1|BFA-VISUALIZED ENDOCYTIC TRAFFICKING DEFECTIVE1|HOPM interactor 7|MIN7	HOPM interactor 7	protein-coding	common
peak10422	3	15270570	15270916	+	Intergenic	15108	AT3G43340	AT3G43340	-	Pseudouridine synthase family protein	protein-coding	VNsp
peak10423	3	15275748	15277549	+	Intergenic	9203	AT3G43340	AT3G43340	-	Pseudouridine synthase family protein	protein-coding	common
peak10426	3	15344202	15344490	+	promoter-TSS (AT3G43420.1)	-969	AT3G43420	AT3G43420	-	hypothetical protein	protein-coding	common
peak10427	3	15354871	15355313	+	exon (AT3G43430.1, exon 1 of 1)	402	AT3G43430	AT3G43430	-	RING/U-box superfamily protein	protein-coding	common
peak10429	3	15375536	15376351	+	Intergenic	8347	AT3G43440	JAZ11	TIFY3A|jasmonate-zim-domain protein 11	jasmonate-zim-domain protein 11	protein-coding	VNsp
peak10430	3	15384437	15385052	+	Intergenic	8537	AT3G43470	AT3G43470	-	zinc ion binding / nucleic acid binding protein	protein-coding	VNsp
peak10432	3	15421602	15423449	+	Intergenic	-8135	AT3G43540	AT3G43540	-	initiation factor 4F subunit (DUF1350)	protein-coding	VNsp
peak10434	3	15437929	15438787	+	Intergenic	7698	AT3G43540	AT3G43540	-	initiation factor 4F subunit (DUF1350)	protein-coding	VNsp
peak10435	3	15491719	15491987	+	Intergenic	-10163	AT3G43580	AT3G43580	-	Beta-galactosidase related protein	protein-coding	VNsp
peak10440	3	15531187	15531436	+	Intergenic	-7215	AT3G43610	AT3G43610	-	Spc97 / Spc98 family of spindle pole body (SBP) component	protein-coding	VNsp
peak10441	3	15555090	15555932	+	Intergenic	-4890	AT3G43645	AT3G43645	-	hypothetical protein	protein-coding	common
peak10443	3	15598089	15599779	+	Intergenic	-2820	AT3G43700	BPM6	ATBPM6|BTB-POZ AND MATH DOMAIN 6|BTB-POZ and MATH domain 6	BTB-POZ and MATH domain 6	protein-coding	common
peak10444	3	15601464	15601742	+	promoter-TSS (AT3G43700.3)	-151	AT3G43700	BPM6	ATBPM6|BTB-POZ AND MATH DOMAIN 6|BTB-POZ and MATH domain 6	BTB-POZ and MATH domain 6	protein-coding	common
peak10447	3	15618880	15620110	+	Intergenic	-2186	AT3G43720	LTPG2	glycosylphosphatidylinositol-anchored lipid protein transfer 2	Bifunctional inhibitor/lipid-transfer protein/seed storage 2S albumin superfamily protein	protein-coding	VNsp
peak10448	3	15639444	15639961	+	Intergenic	-4307	AT3G43740	AT3G43740	-	Leucine-rich repeat (LRR) family protein	protein-coding	VNsp
peak10449	3	15645774	15646492	+	promoter-TSS (AT3G43750.1)	-327	AT3G43750	AT3G43750	-	RING/U-box protein with C6HC-type zinc finger domain-containing protein	protein-coding	VNsp
peak10451	3	15664130	15664440	+	TTS (AT3G43810.3)	1195	AT3G43810	CAM7	AtCAM7|CALMODULIN 7|Z-box Binding Factor 3|ZBF3|calmodulin 7	calmodulin 7	protein-coding	common
peak10453	3	15672540	15672956	+	Intergenic	-6279	AT3G43810	CAM7	AtCAM7|CALMODULIN 7|Z-box Binding Factor 3|ZBF3|calmodulin 7	calmodulin 7	protein-coding	common
peak10457	3	15706757	15710972	+	exon (AT3G43860.2, exon 7 of 9)	1910	AT3G43860	GH9A4	AtGH9A4|glycosyl hydrolase 9A4	glycosyl hydrolase 9A4	protein-coding	VNsp
peak10458	3	15716529	15717600	+	Intergenic	10110	AT3G43860	GH9A4	AtGH9A4|glycosyl hydrolase 9A4	glycosyl hydrolase 9A4	protein-coding	common
peak10459	3	15752910	15753410	+	promoter-TSS (AT3G43920.4)	-227	AT3G43920	DCL3	ATDCL3|DICER-LIKE 3|dicer-like 3	dicer-like 3	protein-coding	VNsp
peak10460	3	15762649	15763638	+	exon (AT3G43930.1, exon 1 of 10)	187	AT3G43930	AT3G43930	-	BRCT domain-containing DNA repair protein	protein-coding	VNsp
peak10462	3	15779110	15779714	+	promoter-TSS (AT3G43980.1)	-52	AT3G43980	AT3G43980	-	Ribosomal protein S14p/S29e family protein	protein-coding	common
peak10463	3	15785827	15786136	+	promoter-TSS (AT3G43990.1)	-797	AT3G43990	AT3G43990	-	Bromo-adjacent homology (BAH) domain-containing protein	protein-coding	common
peak10464	3	15791563	15793501	+	Intergenic	-3601	AT3G44006	AT3G44006	-	hypothetical protein	protein-coding	VNsp
peak10466	3	15818164	15819248	+	exon (AT3G44050.1, exon 1 of 21)	195	AT3G44050	AT3G44050	F26G5.1	P-loop containing nucleoside triphosphate hydrolases superfamily protein	protein-coding	common
peak10470	3	15863445	15863892	+	Intergenic	3866	AT3G44100	AT3G44100	-	MD-2-related lipid recognition domain-containing protein	protein-coding	VNsp
peak10471	3	15869831	15871523	+	intron (AT3G44110.1, intron 1 of 5)	579	AT3G44110	J3	ATJ|ATJ3|DNAJ homologue 3	DNAJ homologue 3	protein-coding	common
peak10472	3	15887266	15888273	+	exon (AT3G44150.1, exon 1 of 3)	279	AT3G44150	AT3G44150	-	Expp1 protein	protein-coding	common
peak10473	3	15902975	15904136	+	promoter-TSS (AT3G44190.1)	53	AT3G44190	AT3G44190	-	FAD/NAD(P)-binding oxidoreductase family protein	protein-coding	common
peak10486	3	16006337	16006644	+	promoter-TSS (AT3G44330.1)	-18	AT3G44330	AT3G44330	-	M28 Zn-peptidase nicastrin	protein-coding	common
peak10487	3	16010849	16011616	+	TTS (AT3G44340.4)	4724	AT3G44330	AT3G44330	-	M28 Zn-peptidase nicastrin	protein-coding	common
peak10488	3	16018874	16020763	+	exon (AT3G44340.4, exon 3 of 26)	491	AT3G44340	CEF	clone eighty-four	hypothetical protein	protein-coding	common
peak10492	3	16048602	16050630	+	promoter-TSS (AT3G44405.3)	52	AT3G44400	AT3G44400	-	Disease resistance protein (TIR-NBS-LRR class) family	protein-coding	common
peak10495	3	16067707	16070826	+	promoter-TSS (AT3G44435.1)	-220	AT3G44435	AT3G44435	-	hypothetical protein	protein-coding	common
peak10496	3	16111945	16113146	+	Intergenic	-1229	AT3G44510	AT3G44510	-	alpha/beta-Hydrolases superfamily protein	protein-coding	common
peak10497	3	16114255	16115927	+	promoter-TSS (AT3G44530.2)	-407	AT3G44530	HIRA	homolog of histone chaperone HIRA	histone chaperone HIRA-like protein	protein-coding	common
peak10498	3	16121048	16121744	+	TTS (AT3G44530.1)	-2030	AT3G44540	FAR4	fatty acid reductase 4	fatty acid reductase 4	protein-coding	common
peak10502	3	16142707	16143431	+	TTS (AT3G44550.1)	-1596	AT3G44555	AT3G44555	-	hypothetical protein	protein-coding	VNsp
peak10507	3	16186616	16187173	+	Intergenic	5471	AT3G44610	AT3G44610	-	Protein kinase superfamily protein	protein-coding	common
peak10509	3	16192498	16194202	+	promoter-TSS (AT3G44620.1)	-324	AT3G44620	AT3G44620	-	protein-tyrosine phosphatase	protein-coding	common
peak10511	3	16229063	16230939	+	promoter-TSS (AT3G44680.1)	8	AT3G44680	HDA9	AtHDA9|HDA09|HISTONE DEACETYLASE|histone deacetylase 9	histone deacetylase 9	protein-coding	common
peak10513	3	16243722	16245140	+	promoter-TSS (AT3G44704.1)	-83	AT3G44704	AT3G44704	-	hypothetical protein	protein-coding	common
peak10515	3	16284927	16286316	+	promoter-TSS (AT3G44730.4)	-120	AT3G44730	KP1	ARABIDOPSIS KINESIN-LIKE PROTEIN 1|ATKP1|AtKIN14h|kinesin-like protein 1	kinesin-like protein 1	protein-coding	common
peak10518	3	16301748	16303034	+	promoter-TSS (AT3G44753.2)	389	AT3G44753	AT3G44753	-	transmembrane protein	protein-coding	common
peak10544	3	16455548	16456138	+	Intergenic	-4260	AT3G45000	VPS24.2	VPS24	SNF7 family protein	protein-coding	VNsp
peak10545	3	16459842	16460140	+	promoter-TSS (AT3G45000.1)	-112	AT3G45000	VPS24.2	VPS24	SNF7 family protein	protein-coding	common
peak10547	3	16472224	16472902	+	promoter-TSS (AT3G45030.1)	-154	AT3G45030	AT3G45030	-	Ribosomal protein S10p/S20e family protein	protein-coding	common
peak10554	3	16501653	16501866	+	Intergenic	-2555	AT3G45100	SETH2	-	UDP-Glycosyltransferase superfamily protein	protein-coding	common
peak10559	3	16539103	16540458	+	promoter-TSS (AT3G45180.1)	-536	AT3G45180	AT3G45180	-	Ubiquitin-like superfamily protein	protein-coding	common
peak10562	3	16559131	16559767	+	Intergenic	-1280	AT3G45210	AT3G45210	-	transcription initiation factor TFIID subunit (Protein of unknown function, DUF584)	protein-coding	common
peak10564	3	16568330	16569572	+	promoter-TSS (AT3G45230.1)	-100	AT3G45230	AT3G45230	APAP1|ARABINOXYLAN PECTIN ARABINOGALACTAN PROTEIN 1	hydroxyproline-rich glycoprotein family protein	protein-coding	common
peak10576	3	16666606	16667658	+	promoter-TSS (AT3G45440.1)	-248	AT3G45440	AT3G45440	L-type lectin receptor kinase I.6|LecRK-I.6	Concanavalin A-like lectin protein kinase family protein	protein-coding	common
peak10577	3	16669057	16669932	+	exon (AT3G45443.1, exon 1 of 3)	114	AT3G45443	AT3G45443	-	hypothetical protein	protein-coding	common
peak10579	3	16682388	16683087	+	TTS (AT3G45480.1)	-1476	AT3G45470	AT3G45470	-	IBR domain containing protein	protein-coding	VNsp
peak10589	3	16737156	16737628	+	Intergenic	-1441	AT3G45600	TET3	tetraspanin3	tetraspanin3	protein-coding	common
peak10591	3	16745444	16746103	+	promoter-TSS (AT3G45620.2)	-100	AT3G45620	AT3G45620	-	Transducin/WD40 repeat-like superfamily protein	protein-coding	common
peak10600	3	16797324	16798192	+	promoter-TSS (AT3G45750.3)	175	AT3G45750	AT3G45750	-	Nucleotidyltransferase family protein	protein-coding	common
peak10601	3	16806960	16808234	+	exon (AT3G45770.2, exon 1 of 10)	198	AT3G45770	AT3G45770	F16L2.2	Polyketide synthase, enoylreductase family protein	protein-coding	common
peak10604	3	16819927	16820527	+	intron (AT3G45780.2, intron 2 of 19)	1880	AT3G45780	PHOT1	F16L2.3|JK224|NONPHOTOTROPIC HYPOCOTYL 1|NPH1|PHOTOTROPIN|ROOT PHOTOTROPISM 1|RPT1|phototropin 1	phototropin 1	protein-coding	common
peak10606	3	16840355	16842142	+	promoter-TSS (AT3G45820.1)	-265	AT3G45820	AT3G45820	-	hypothetical protein	protein-coding	common
peak10622	3	16950174	16951632	+	promoter-TSS (AT3G46150.1)	-52	AT3G46160	AT3G46160	-	Protein kinase superfamily protein	protein-coding	common
peak10628	3	16989802	16990207	+	Intergenic	-1940	AT3G46240	AT3G46240	-	ER protein carbohydrate-binding protein	protein-coding	common
peak10632	3	17010257	17011157	+	Intergenic	-1793	AT3G46290	HERK1	hercules receptor kinase 1	hercules receptor kinase 1	protein-coding	common
peak10635	3	17030557	17031419	+	intron (AT3G46340.1, intron 11 of 12)	4330	AT3G46340	AT3G46340	-	Leucine-rich repeat protein kinase family protein	protein-coding	common
peak10641	3	17071166	17072103	+	promoter-TSS (AT3G46390.1)	49	AT3G46390	AT3G46390	-	NAC domain protein	protein-coding	VNsp
peak10642	3	17079591	17079990	+	intron (AT3G46410.1, intron 3 of 4)	697	AT3G46410	AT3G46410	-	Protein kinase superfamily protein	protein-coding	VNsp
peak10646	3	17086937	17087849	+	promoter-TSS (AT3G46430.1)	-145	AT3G46430	AT3G46430	-	ATP synthase	protein-coding	common
peak10665	3	17202160	17202899	+	promoter-TSS (AT3G46700.1)	-455	AT3G46700	AT3G46700	-	UDP-Glycosyltransferase superfamily protein	protein-coding	VNsp
peak10677	3	17277812	17279038	+	promoter-TSS (AT3G46910.1)	-117	AT3G46910	AT3G46910	-	Cullin family protein	protein-coding	common
peak10682	3	17310787	17311059	+	promoter-TSS (AT3G46980.1)	-749	AT3G46990	AT3G46990	-	DUF740 family protein, putative (DUF740)	protein-coding	common
peak10685	3	17321344	17321569	+	promoter-TSS (AT3G47030.1)	-663	AT3G47030	AT3G47030	-	F-box and associated interaction domains-containing protein	protein-coding	common
peak10688	3	17332001	17333224	+	promoter-TSS (AT3G47060.1)	-314	AT3G47060	ftsh7	FTSH protease 7	FTSH protease 7	protein-coding	common
peak10691	3	17352163	17354877	+	promoter-TSS (AT3G47120.2)	-194	AT3G47130	AT3G47130	-	F-box associated ubiquitination effector family protein	protein-coding	common
peak10695	3	17375438	17377231	+	promoter-TSS (AT3G47190.1)	-280	AT3G47190	AT3G47190	-	2-oxoglutarate (2OG) and Fe(II)-dependent oxygenase superfamily protein	protein-coding	common
peak10696	3	17380591	17381610	+	Intergenic	-1705	AT3G47200	AT3G47200	-	transmembrane protein, putative (DUF247)	protein-coding	common
peak10698	3	17392486	17393458	+	Intergenic	5089	AT3G47220	PLC9	ATPLC9|phosphatidylinositol-specific phospholipase C9|phosphatidylinositol-speciwc phospholipase C9	phosphatidylinositol-speciwc phospholipase C9	protein-coding	common
peak10710	3	17450357	17450690	+	promoter-TSS (AT3G47360.1)	-329	AT3G47360	HSD3	ATHSD3|HYDROXYSTEROID DEHYDROGENASE 3|hydroxysteroid dehydrogenase 3	hydroxysteroid dehydrogenase 3	protein-coding	common
peak10719	3	17486144	17486893	+	promoter-TSS (AT3G47450.2)	-26	AT3G47460	ATSMC2	-	Structural maintenance of chromosomes (SMC) family protein	protein-coding	common
peak10721	3	17497709	17498806	+	promoter-TSS (AT3G47490.3)	-22	AT3G47490	AT3G47490	-	HNH endonuclease	protein-coding	common
peak10726	3	17516656	17516859	+	TTS (AT3G47530.1)	2548	AT3G47530	AT3G47530	-	Pentatricopeptide repeat (PPR) superfamily protein	protein-coding	VNsp
peak10727	3	17517306	17517769	+	exon (AT3G47530.1, exon 1 of 1)	1768	AT3G47530	AT3G47530	-	Pentatricopeptide repeat (PPR) superfamily protein	protein-coding	common
peak10741	3	17586356	17586914	+	promoter-TSS (AT3G47700.1)	72	AT3G47700	MAG2	maigo2	RINT-1 / TIP-1 family	protein-coding	common
peak10752	3	17645513	17647283	+	promoter-TSS (AT3G47830.1)	-606	AT3G47830	AT3G47830	T23J7.2	DNA glycosylase superfamily protein	protein-coding	common
peak10755	3	17655332	17656339	+	TTS (AT3G47860.1)	178	AT3G47850	AT3G47850	-	tRNA (Ile)-lysidine synthase	protein-coding	common
peak10757	3	17662958	17663417	+	Intergenic	-1833	AT3G47870	LBD27	ASL29|ASYMMETRIC LEAVES 2-like 29|LOB domain-containing protein 27|SCP|SIDECAR POLLEN	LOB domain-containing protein 27	protein-coding	VNsp
peak10758	3	17672908	17674451	+	TTS (AT3G47910.2)	133	AT3G47890	AT3G47890	-	Ubiquitin carboxyl-terminal hydrolase-related protein	protein-coding	common
peak10767	3	17739393	17741170	+	promoter-TSS (AT3G48050.2)	-411	AT3G48050	SUO	'shuttle' in chinese	protein SUO	protein-coding	common
peak10769	3	17748380	17749692	+	promoter-TSS (AT3G48060.2)	-251	AT3G48060	AT3G48060	-	BAH and TFIIS domain-containing protein	protein-coding	common
peak10771	3	17758218	17758987	+	promoter-TSS (AT3G48090.1)	-455	AT3G48090	EDS1	ATEDS1|EDS1 PROTEIN|enhanced disease susceptibility 1	alpha/beta-Hydrolases superfamily protein	protein-coding	common
peak10775	3	17778040	17778972	+	intron (AT3G48140.1, intron 1 of 2)	224	AT3G48140	AT3G48140	-	B12D protein	protein-coding	common
peak10806	3	17943065	17944062	+	TTS (AT3G48450.1)	1543	AT3G48450	AT3G48450	-	RPM1-interacting protein 4 (RIN4) family protein	protein-coding	common
peak10807	3	17944314	17945120	+	TTS (AT3G48440.1)	389	AT3G48450	AT3G48450	-	RPM1-interacting protein 4 (RIN4) family protein	protein-coding	common
peak10817	3	18001560	18001832	+	exon (AT3G48560.1, exon 1 of 1)	2053	AT3G48560	CSR1	ACETOHYDROXY ACID SYNTHASE|ACETOLACTATE SYNTHASE|AHAS|ALS|IMIDAZOLE RESISTANT 1|IMR1|TRIAZOLOPYRIMIDINE RESISTANT 5|TZP5|chlorsulfuron/imidazolinone resistant 1	chlorsulfuron/imidazolinone resistant 1	protein-coding	common
peak10830	3	18069004	18069291	+	promoter-TSS (AT3G48745.1)	69	AT3G48745	AT3G48745	67264.TRNA-GLN-1	tRNA	tRNA	common
peak10833	3	18088786	18090214	+	intron (AT3G48780.1, intron 1 of 12)	480	AT3G48780	SPT1	ATSPT1|SERINE PALMITOYLTRANSFERASE 1|serine palmitoyltransferase 1	serine palmitoyltransferase 1	protein-coding	common
peak10850	3	18187140	18188078	+	promoter-TSS (AT3G49055.1)	-641	AT3G49055	AT3G49055	-	ATP-binding protein	protein-coding	VNsp
peak10854	3	18206112	18207919	+	promoter-TSS (AT3G49120.1)	-636	AT3G49120	PRXCB	ARABIDOPSIS THALIANA PEROXIDASE CB|ATPCB|ATPERX34|F2K15.3|PEROXIDASE 34|PERX34|PRX34|peroxidase CB	peroxidase CB	protein-coding	common
peak10858	3	18224222	18225492	+	promoter-TSS (AT3G49160.3)	28	AT3G49160	AT3G49160	-	pyruvate kinase family protein	protein-coding	common
peak10863	3	18255736	18256523	+	TTS (AT3G49230.1)	168	AT3G49240	emb1796	embryo defective 1796	Pentatricopeptide repeat (PPR) superfamily protein	protein-coding	common
peak10874	3	18310899	18312564	+	TTS (AT3G49380.1)	1890	AT3G49380	iqd15	IQ-domain 15	IQ-domain 15	protein-coding	common
peak10875	3	18323668	18325461	+	promoter-TSS (AT3G49400.2)	-44	AT3G49400	AT3G49400	-	Transducin/WD40 repeat-like superfamily protein	protein-coding	common
peak10883	3	18359425	18359737	+	promoter-TSS (AT3G49520.1)	-3	AT3G49520	AT3G49520	-	F-box and associated interaction domains-containing protein	protein-coding	common
peak10884	3	18364588	18366400	+	promoter-TSS (AT3G49540.1)	-184	AT3G49540	AT3G49540	-	hypothetical protein	protein-coding	VNsp
peak10924	3	18583885	18584804	+	TTS (AT3G50120.1)	469	AT3G50110	PEN3	ATPEN3|Arabidopsis thaliana phosphatase and TENsin homolog deleted on chromosome ten 3|PTEN 3|PTEN2B|phosphatase and TENsin homolog deleted on chromosome ten 2B	PTEN 3	protein-coding	common
peak10928	3	18600157	18600457	+	exon (AT3G50160.1, exon 1 of 3)	702	AT3G50160	AT3G50160	-	transmembrane protein, putative (DUF247)	protein-coding	common
peak10931	3	18611813	18612163	+	promoter-TSS (AT3G50190.2)	-725	AT3G50190	AT3G50190	-	transmembrane protein, putative (DUF247)	protein-coding	VNsp
peak10944	3	18683706	18685620	+	promoter-TSS (AT3G50370.1)	-286	AT3G50370	AT3G50370	-	hypothetical protein	protein-coding	common
peak10945	3	18694442	18695001	+	exon (AT3G50380.3, exon 10 of 37)	5812	AT3G50380	AT3G50380	-	vacuolar protein sorting-associated protein, putative (DUF1162)	protein-coding	common
peak10953	3	18740800	18741534	+	TTS (AT3G50500.2)	2990	AT3G50500	SNRK2.2	PROTEIN KINASE|SNF1-RELATED PROTEIN KINASE 2-2|SNF1-related protein kinase 2.2|SNRK2-2|SPK-2-2|SRK2D	SNF1-related protein kinase 2.2	protein-coding	common
peak10959	3	18770768	18771438	+	promoter-TSS (AT3G50590.1)	84	AT3G50590	AT3G50590	AT3G50600	Transducin/WD40 repeat-like superfamily protein	protein-coding	common
peak10964	3	18796028	18796462	+	Intergenic	-4061	AT3G50630	KRP2	ICK2|KIP-RELATED PROTEIN 2|KIP-related protein 2	KIP-related protein 2	protein-coding	VNsp
peak10965	3	18799989	18800625	+	promoter-TSS (AT3G50630.2)	1	AT3G50630	KRP2	ICK2|KIP-RELATED PROTEIN 2|KIP-related protein 2	KIP-related protein 2	protein-coding	common
peak10998	3	18968912	18969403	+	promoter-TSS (AT3G51070.2)	89	AT3G51070	AT3G51070	-	S-adenosyl-L-methionine-dependent methyltransferases superfamily protein	protein-coding	common
peak11025	3	19097982	19099934	+	exon (AT3G51470.2, exon 1 of 2)	317	AT3G51470	AT3G51470	-	Protein phosphatase 2C family protein	protein-coding	common
peak11030	3	19141746	19142511	+	promoter-TSS (AT3G51610.1)	-3	AT3G51610	NPU	NO PRIMEXINE AND PLASMA MEMBRANE UNDULATION|T18N14.2	ATP-dependent helicase/deoxyribonuclease subunit B	protein-coding	common
peak11032	3	19148481	19149181	+	promoter-TSS (AT3G51630.1)	-40	AT3G51630	WNK5	ATWNK5|ZIK1|with no lysine (K) kinase 5	with no lysine (K) kinase 5	protein-coding	common
peak11035	3	19164340	19166783	+	promoter-TSS (AT3G51660.1)	-239	AT3G51660	AT3G51660	-	Tautomerase/MIF superfamily protein	protein-coding	common
peak11043	3	19203058	19204751	+	exon (AT3G51770.1, exon 2 of 5)	560	AT3G51770	ETO1	ARABIDOPSIS ETHYLENE OVERPRODUCER 1|ATEOL1|ETHYLENE OVERPRODUCER 1|ETHYLENE OVERPRODUCER1	tetratricopeptide repeat (TPR)-containing protein	protein-coding	common
peak11047	3	19218857	19219516	+	promoter-TSS (AT3G51830.1)	-58	AT3G51820	G4	ATG4|CHLG|PDE325|PIGMENT DEFECTIVE 325	UbiA prenyltransferase family protein	protein-coding	common
peak11054	3	19245004	19245753	+	intron (AT3G51870.1, intron 5 of 9)	1476	AT3G51870	AT3G51870	-	Mitochondrial substrate carrier family protein	protein-coding	VNsp
peak11068	3	19304591	19305354	+	promoter-TSS (AT3G52040.1)	8	AT3G52050	AT3G52050	-	5'-3' exonuclease family protein	protein-coding	common
peak11071	3	19318541	19319654	+	promoter-TSS (AT3G52100.3)	3	AT3G52090	NRPB11	ATRPB13.6|NRPD11|NRPE11|RNA POLYMERASE II 13.6 KDA SUBUNIT	DNA-directed RNA polymerase, RBP11-like protein	protein-coding	common
peak11075	3	19332158	19333279	+	promoter-TSS (AT3G52140.2)	-110	AT3G52140	NOXY38	FMT|FRIENDLY|FRIENDLY MITOCHONDRIA|non responding to oxylipins 38	tetratricopeptide repeat (TPR)-containing protein	protein-coding	common
peak11119	3	19547653	19548950	+	promoter-TSS (AT3G52748.1)	-671	AT3G52748	AT3G52748	-	ncRNA	ncRNA	common
peak11160	3	19764938	19765405	+	TTS (AT3G53305.1)	1553	AT3G53305	CYP71B32	''cytochrome P450|cytochrome P450|family 71|polypeptide 32|polypeptide 32''|subfamily B	cytochrome P450, family 71, subfamily B, polypeptide 32	protein-coding	VNsp
peak11185	3	19897127	19898234	+	promoter-TSS (AT3G53680.2)	-268	AT3G53680	AT3G53680	-	Acyl-CoA N-acyltransferase with RING/FYVE/PHD-type zinc finger domain-containing protein	protein-coding	common
peak11200	3	19952652	19953518	+	promoter-TSS (AT3G53880.1)	-32	AT3G53880	AKR4C11	Aldo-keto reductase family 4 member C11	NAD(P)-linked oxidoreductase superfamily protein	protein-coding	common
peak11223	3	20098636	20099197	+	exon (AT3G54280.2, exon 17 of 31)	6940	AT3G54280	RGD3	ATBTAF1|BTAF1|CHA16|CHR16|ROOT GROWTH DEFECTIVE 3	ROOT GROWTH DEFECTIVE 3	protein-coding	VNsp
peak11227	3	20126427	20127076	+	promoter-TSS (AT3G54350.5)	147	AT3G54350	emb1967	embryo defective 1967	Forkhead-associated (FHA) domain-containing protein	protein-coding	common
peak11232	3	20151851	20152547	+	exon (AT3G54440.3, exon 11 of 17)	-3978	AT3G54430	SRS6	SHI-related sequence 6|T14E10.2	SHI-related sequence 6	protein-coding	VNsp
peak11237	3	20180238	20180714	+	promoter-TSS (AT3G54510.6)	190	AT3G54510	AT3G54510	-	Early-responsive to dehydration stress protein (ERD4)	protein-coding	common
peak11255	3	20274567	20274798	+	exon (AT3G54770.3, exon 5 of 5)	1142	AT3G54770	ARP1	ABA-regulated RNA-binding protein 1	RNA-binding (RRM/RBD/RNP motifs) family protein	protein-coding	common
peak11257	3	20285341	20287013	+	promoter-TSS (AT3G54790.1)	93	AT3G54800	AT3G54800	-	Pleckstrin homology (PH) and lipid-binding START domains-containing protein	protein-coding	common
peak11258	3	20289366	20290676	+	TTS (AT3G54800.2)	3937	AT3G54800	AT3G54800	-	Pleckstrin homology (PH) and lipid-binding START domains-containing protein	protein-coding	VNsp
peak11265	3	20329690	20331067	+	promoter-TSS (AT3G54870.1)	-302	AT3G54870	MRH2	ARK1|ARMADILLO REPEAT-CONTAINING KINESIN 1|Arabidopsis thaliana KINESIN Ungrouped clade|AtKINUc|CA-ROP2 ENHANCER 1|CAE1|MORPHOGENESIS OF ROOT HAIR 2|gene A	Armadillo/beta-catenin repeat family protein / kinesin motor family protein	protein-coding	common
peak11266	3	20335863	20336124	+	TTS (AT3G54880.1)	2605	AT3G54880	AT3G54880	-	zinc finger protein	protein-coding	common
peak11277	3	20371836	20372225	+	exon (AT3G54980.2, exon 1 of 2)	1811	AT3G54980	AT3G54980	T15C9.5	Pentatricopeptide repeat (PPR) superfamily protein	protein-coding	common
peak11281	3	20400799	20402759	+	exon (AT3G55050.1, exon 3 of 4)	806	AT3G55050	AT3G55050	-	Protein phosphatase 2C family protein	protein-coding	common
peak11290	3	20457285	20458532	+	promoter-TSS (AT3G55190.1)	-11	AT3G55190	AT3G55190	-	alpha/beta-Hydrolases superfamily protein	protein-coding	VNsp
peak11306	3	20549881	20551081	+	exon (AT3G55430.1, exon 2 of 2)	1734	AT3G55430	AT3G55430	-	O-Glycosyl hydrolases family 17 protein	protein-coding	common
peak11329	3	20669190	20669596	+	TTS (AT3G55690.1)	-1722	AT3G55700	AT3G55700	-	UDP-Glycosyltransferase superfamily protein	protein-coding	common
peak11332	3	20681159	20682023	+	TTS (AT3G55730.1)	1927	AT3G55720	AT3G55720	-	replication factor C subunit, putative (DUF620)	protein-coding	common
peak11338	3	20702999	20703415	+	promoter-TSS (AT3G55770.5)	-15	AT3G55770	WLIM2b	-	GATA type zinc finger transcription factor family protein	protein-coding	VNsp
peak11348	3	20746424	20748027	+	promoter-TSS (AT3G55935.1)	-250	AT3G55935	AT3G55935	-	pre-mRNA-splicing factor	protein-coding	common
peak11349	3	20752329	20753721	+	TTS (AT3G55950.1)	3665	AT3G55950	CCR3	ATCRR3|CRINKLY4 related 3	CRINKLY4 related 3	protein-coding	common
peak11351	3	20763121	20763474	+	promoter-TSS (AT3G55960.1)	-241	AT3G55960	AT3G55960	-	Haloacid dehalogenase-like hydrolase (HAD) superfamily protein	protein-coding	common
peak11352	3	20764466	20765755	+	Intergenic	-2054	AT3G55960	AT3G55960	-	Haloacid dehalogenase-like hydrolase (HAD) superfamily protein	protein-coding	common
peak11355	3	20788425	20788770	+	promoter-TSS (AT3G56010.1)	-13	AT3G56010	AT3G56010	-	transmembrane protein	protein-coding	common
peak11358	3	20807787	20808310	+	promoter-TSS (AT3G56070.2)	3	AT3G56070	ROC2	ROTAMASE CYCLOPHILIN 2|ROTAMASE CYP 2|rotamase cyclophilin 2	rotamase cyclophilin 2	protein-coding	common
peak11360	3	20812824	20813698	+	promoter-TSS (AT3G56080.2)	-151	AT3G56080	AT3G56080	-	S-adenosyl-L-methionine-dependent methyltransferases superfamily protein	protein-coding	common
peak11372	3	20872335	20873061	+	TTS (AT3G56270.1)	2698	AT3G56270	AT3G56270	-	WEB family protein (DUF827)	protein-coding	common
peak11395	3	20991093	20991704	+	exon (AT3G56680.1, exon 1 of 4)	118	AT3G56680	AT3G56680	-	Single-stranded nucleic acid binding R3H protein	protein-coding	common
peak11455	3	21293959	21296035	+	Intergenic	-1826	AT3G57520	SIP2	AtSIP2|RS2|raffinose synthase 2|seed imbibition 2	seed imbibition 2	protein-coding	common
peak11478	3	21413143	21413612	+	Intergenic	-1473	AT3G57800	AT3G57800	AT3G57795	basic helix-loop-helix (bHLH) DNA-binding superfamily protein	protein-coding	VNsp
peak11484	3	21437701	21438615	+	promoter-TSS (AT3G57890.2)	74	AT3G57890	AT3G57890	-	Tubulin binding cofactor C domain-containing protein	protein-coding	common
peak11486	3	21446025	21446252	+	promoter-TSS (AT3G57920.1)	-103	AT3G57920	SPL15	squamosa promoter binding protein-like 15	squamosa promoter binding protein-like 15	protein-coding	VNsp
peak11518	3	21592510	21594222	+	promoter-TSS (AT3G58350.1)	-404	AT3G58350	RTM3	RESTRICTED TEV MOVEMENT 3	RESTRICTED TEV MOVEMENT 3	protein-coding	common
peak11525	3	21643292	21643607	+	TTS (AT3G58520.2)	2037	AT3G58520	AT3G58520	-	Ubiquitin carboxyl-terminal hydrolase family protein	protein-coding	VNsp
peak11527	3	21653733	21654406	+	exon (AT3G58560.1, exon 1 of 11)	131	AT3G58560	AT3G58560	-	DNAse I-like superfamily protein	protein-coding	common
peak11528	3	21656251	21657388	+	intron (AT3G58570.1, intron 1 of 6)	335	AT3G58570	AT3G58570	-	P-loop containing nucleoside triphosphate hydrolases superfamily protein	protein-coding	common
peak11529	3	21660142	21660882	+	TTS (AT3G58580.1)	3583	AT3G58580	AT3G58580	-	DNAse I-like superfamily protein	protein-coding	VNsp
peak11530	3	21663712	21663999	+	exon (AT3G58580.1, exon 1 of 11)	240	AT3G58580	AT3G58580	-	DNAse I-like superfamily protein	protein-coding	common
peak11551	3	21779785	21781007	+	promoter-TSS (AT3G58930.2)	37	AT3G58930	AT3G58930	-	F-box/RNI-like superfamily protein	protein-coding	common
peak11553	3	21786042	21786879	+	promoter-TSS (AT3G58950.1)	-620	AT3G58950	AT3G58950	-	F-box/RNI-like superfamily protein	protein-coding	VNsp
peak11570	3	21875016	21875600	+	TTS (AT3G59150.1)	285	AT3G59160	AT3G59160	-	F-box/RNI-like superfamily protein	protein-coding	common
peak11578	3	21910452	21911607	+	promoter-TSS (AT3G59290.1)	-291	AT3G59280	TXR1	AtPAM16|MUSE5|PAM16|THAXTOMIN A RESISTANT 1|mutant|snc1-enhancing 5	Protein Transporter, Pam16	protein-coding	common
peak11581	3	21932454	21933900	+	exon (AT3G59350.6, exon 1 of 5)	206	AT3G59350	AT3G59350	-	Protein kinase superfamily protein	protein-coding	VNsp
peak11597	3	22015258	22016458	+	promoter-TSS (AT3G59600.1)	-518	AT3G59600	NRPB8B	NRPD8B|NRPE8B	RNA polymerase Rpb8	protein-coding	common
peak11601	3	22044457	22046455	+	exon (AT3G59680.1, exon 2 of 2)	1537	AT3G59680	AT3G59680	-	Serine/Threonine-kinase	protein-coding	common
peak11604	3	22055854	22056753	+	intron (AT3G59710.1, intron 2 of 3)	606	AT3G59710	AT3G59710	-	NAD(P)-binding Rossmann-fold superfamily protein	protein-coding	common
peak11606	3	22066071	22068538	+	exon (AT3G59740.1, exon 1 of 1)	-1347	AT3G59730	AT3G59730	L-type lectin receptor kinase V.6|LecRK-V.6	Concanavalin A-like lectin protein kinase family protein	protein-coding	common
peak11616	3	22112563	22113061	+	Intergenic	-1080	AT3G59850	AT3G59850	-	Pectin lyase-like superfamily protein	protein-coding	VNsp
peak11635	3	22186655	22187806	+	promoter-TSS (AT3G60070.2)	-45	AT3G60080	AT3G60080	-	RING/U-box superfamily protein	protein-coding	common
peak11646	3	22247867	22250743	+	exon (AT3G60200.1, exon 1 of 1)	413	AT3G60200	AT3G60200	F27H5.7	hypothetical protein	protein-coding	common
peak11648	3	22259326	22260101	+	exon (AT3G60238.1, exon 1 of 2)	131	AT3G60238	AT3G60238	-	ncRNA	ncRNA	common
peak11649	3	22261477	22262332	+	exon (AT3G60240.3, exon 1 of 9)	180	AT3G60240	EIF4G	CUCUMOVIRUS MULTIPLICATION 2|CUM2|EUKARYOTIC TRANSLATION INITIATION FACTOR 4G|eukaryotic translation initiation factor 4G	eukaryotic translation initiation factor 4G	protein-coding	common
peak11655	3	22287192	22288422	+	TTS (AT3G60300.1)	125	AT3G60310	AT3G60310	-	acyl-CoA synthetase family protein	protein-coding	common
peak11658	3	22310707	22311623	+	promoter-TSS (AT3G60350.2)	21	AT3G60350	ARABIDILLO-2	ARABIDILLO2|F-box Armadillo protein 2	ARABIDILLO-2	protein-coding	common
peak11675	3	22381116	22382746	+	promoter-TSS (AT3G60560.1)	-527	AT3G60560	AT3G60560	-	hypothetical protein	protein-coding	common
peak11694	3	22480994	22482466	+	promoter-TSS (AT3G60850.1)	-149	AT3G60850	AT3G60850	-	hypothetical protein	protein-coding	common
peak11708	3	22546952	22547484	+	intron (AT3G60961.1, intron 1 of 5)	-5342	AT3G60966	AT3G60966	-	RING/U-box superfamily protein	protein-coding	common
peak11709	3	22547625	22548516	+	intron (AT3G60961.1, intron 1 of 5)	-4490	AT3G60966	AT3G60966	-	RING/U-box superfamily protein	protein-coding	common
peak11711	3	22562655	22563134	+	promoter-TSS (AT3G60972.1)	-318	AT3G60972	AT3G60972	-	ncRNA	ncRNA	common
peak11715	3	22570643	22571471	+	TTS (AT3G61010.2)	-1082	AT3G60990	AT3G60990	-	glycosyltransferase family protein (DUF23)	protein-coding	VNsp
peak11717	3	22580636	22583242	+	TTS (AT3G61028.3)	2942	AT3G61028	AT3G61028	-	Putative endonuclease or glycosyl hydrolase	protein-coding	common
peak11733	3	22665329	22666261	+	promoter-TSS (AT3G61230.1)	-105	AT3G61230	PLIM2c	AtPLIM2c|pollen-specific LIM protein 2c	GATA type zinc finger transcription factor family protein	protein-coding	common
peak11753	3	22793267	22794056	+	exon (AT3G61590.1, exon 2 of 2)	1549	AT3G61590	HWS	F15G16.3|HAWAIIAN SKIRT|HS	Galactose oxidase/kelch repeat superfamily protein	protein-coding	common
peak11765	3	22856217	22857493	+	TTS (AT3G61750.2)	117	AT3G61740	SDG14	ATX3|F21F14.13|SET domain protein 14	SET domain protein 14	protein-coding	common
peak11766	3	22863788	22864932	+	promoter-TSS (AT3G61770.1)	-131	AT3G61760	DL1B	ADL1B|DYNAMIN-like 1B|F21F14.15	DYNAMIN-like 1B	protein-coding	common
peak11787	3	22999609	23000989	+	promoter-TSS (AT3G62110.1)	-78	AT3G62110	AT3G62110	-	Pectin lyase-like superfamily protein	protein-coding	common
peak11827	3	23200384	23203132	+	exon (AT3G62720.2, exon 2 of 2)	725	AT3G62720	XT1	ATXT1|AtXXT1|XXT1|XYG XYLOSYLTRANSFERASE 1|xylosyltransferase 1	xylosyltransferase 1	protein-coding	common
peak11842	3	23287400	23288025	+	Intergenic	-1531	AT3G63010	GID1B	ATGID1B|GA INSENSITIVE DWARF1B	alpha/beta-Hydrolases superfamily protein	protein-coding	common
peak11859	3	23372731	23373200	+	promoter-TSS (AT3G63250.1)	95	AT3G63255	AT3G63255	-	hypothetical protein	protein-coding	VNsp
peak11866	3	23403070	23403322	+	exon (AT3G63370.2, exon 1 of 4)	1120	AT3G63370	OTP86	MAA21.7|ORGANELLE TRANSCRIPT PROCESSING 86	Tetratricopeptide repeat (TPR)-like superfamily protein	protein-coding	VNsp
peak11868	3	23411435	23412059	+	promoter-TSS (AT3G63400.1)	241	AT3G63390	AT3G63390	-	hypothetical protein	protein-coding	common
peak8513	3	2086594	2087255	+	promoter-TSS (AT3G66654.3)	-992	AT3G66654	AT3G66654	T8E24.14|T8E24_14	Cyclophilin-like peptidyl-prolyl cis-trans isomerase family protein	protein-coding	VNsp
peak11879	4	10311	11478	+	promoter-TSS (AT4G00020.4)	-390	AT4G00020	BRCA2(IV)	BRCA2A|BREAST CANCER 2 like 2A|EDA20|EMBRYO SAC DEVELOPMENT ARREST 20|F6N15.14|F6N15_14|MATERNAL EFFECT EMBRYO ARREST 43|MEE43	BREAST CANCER 2 like 2A	protein-coding	common
peak11887	4	45721	46369	+	Intergenic	-2069	AT4G00130	AT4G00130	F6N15.6|F6N15_6	DNA-binding storekeeper protein-related transcriptional regulator	protein-coding	common
peak11889	4	53331	53889	+	promoter-TSS (AT4G00140.1)	-161	AT4G00140	EDA34	F6N15.19|F6N15_19|embryo sac development arrest 34	Calcium-binding EF-hand family protein	protein-coding	common
peak11899	4	100048	100736	+	promoter-TSS (AT4G00234.1)	452	AT4G00232	AT4G00232	-	DNA-binding storekeeper protein-related transcriptional regulator	protein-coding	common
peak11916	4	200340	201516	+	promoter-TSS (AT4G00450.2)	54	AT4G00450	CCT	A_IG005I10.24|A_IG005I10_24|CENTER CITY|CRP|CRYPTIC PRECOCIOUS|F5I10.24|F5I10_24|GCT|GRAND CENTRAL|MED12|mediator 12	RNA polymerase II transcription mediator	protein-coding	common
peak11926	4	252057	253423	+	promoter-TSS (AT4G00585.1)	-26	AT4G00590	AT4G00590	F6N23.5|F6N23_5	N-terminal nucleophile aminohydrolases (Ntn hydrolases) superfamily protein	protein-coding	common
peak11935	4	296978	297913	+	promoter-TSS (AT4G00720.1)	34	AT4G00720	SK32	ASKTHETA|ATSK32|F6N23.11|F6N23_11|SHAGGY-LIKE PROTEIN KINASE THETA|shaggy-like protein kinase 32	shaggy-like protein kinase 32	protein-coding	VNsp
peak11937	4	310150	310986	+	promoter-TSS (AT4G00740.1)	-51	AT4G00740	QUA3	F15P23.2|F15P23_2|QUASIMODO 3	S-adenosyl-L-methionine-dependent methyltransferases superfamily protein	protein-coding	common
peak11947	4	374561	375689	+	TTS (AT4G00889.1)	225	AT4G00890	AT4G00890	ATXYN5|A_TM018A10.5|A_TM018A10_5|T18A10.19|T18A10_19	proline-rich family protein	protein-coding	common
peak11954	4	433487	434828	+	promoter-TSS (AT4G01000.2)	-128	AT4G01000	AT4G01000	F3I3.20|F3I3_20	Ubiquitin-like superfamily protein	protein-coding	common
peak11970	4	524566	525451	+	promoter-TSS (AT4G01250.1)	-759	AT4G01250	WRKY22	AtWRKY22|F2N1.6|F2N1_6	WRKY family transcription factor	protein-coding	common
peak11974	4	537171	537917	+	TTS (AT4G01290.2)	2303	AT4G01280	AT4G01280	F2N1.20|F2N1_20	Homeodomain-like superfamily protein	protein-coding	common
peak11977	4	549861	550389	+	promoter-TSS (AT4G01330.3)	-50	AT4G01330	AT4G01330	F2N1.22|F2N1_22	Protein kinase superfamily protein	protein-coding	common
peak11980	4	575481	576419	+	promoter-TSS (AT4G01395.1)	-177	AT4G01395	AT4G01395	-	conserved oligomeric Golgi complex subunit 4	protein-coding	common
peak11986	4	591717	593517	+	promoter-TSS (AT4G01435.1)	-25	AT4G01435	AT4G01435	-	hypothetical protein	protein-coding	common
peak11992	4	624699	626335	+	promoter-TSS (AT4G01480.2)	368	AT4G01470	TIP1;3	ATTIP1.3|F11O4.1|F11O4_1|GAMMA-TIP3|tonoplast intrinsic protein 1;3	tonoplast intrinsic protein 1;3	protein-coding	common
peak12002	4	676432	676894	+	promoter-TSS (AT4G01550.1)	-218	AT4G01550	NAC069	ANAC069|F11O4.5|F11O4_5|NAC domain containing protein 69|NAC with Transmembrane Motif 2|NTM2|anac069	NAC domain containing protein 69	protein-coding	common
peak12008	4	692519	693208	+	promoter-TSS (AT4G01600.1)	10	AT4G01600	AT4G01600	T15B16.24|T15B16_24	GRAM domain family protein	protein-coding	common
peak12023	4	785556	786415	+	promoter-TSS (AT4G01820.2)	-645	AT4G01820	ABCB3	ATP-binding cassette B3|MDR3|P-glycoprotein 3|PGP3|T7B11.8|T7B11_8	P-glycoprotein 3	protein-coding	common
peak12025	4	797954	798563	+	promoter-TSS (AT4G01850.2)	22	AT4G01850	SAM-2	AtSAM2|MAT2|S-ADENOSYLMETHIONINE SYNTHETASE 2|S-adenosylmethionine synthetase 2|SAM2|T7B11.11|T7B11_11	S-adenosylmethionine synthetase 2	protein-coding	common
peak12038	4	852067	852708	+	exon (AT4G01960.1, exon 2 of 4)	851	AT4G01960	AT4G01960	T7B11.22|T7B11_22	transmembrane protein	protein-coding	common
peak12051	4	919906	920137	+	Intergenic	-1426	AT4G02080	SAR2	ASAR1|ATSAR2|ATSARA1C|T10M13.9|T10M13_9|secretion-associated RAS super family 2	secretion-associated RAS super family 2	protein-coding	VNsp
peak12057	4	944485	944778	+	TTS (AT4G02130.2)	2444	AT4G02130	GATL6	LGT10|T10M13.14|T10M13_14|galacturonosyltransferase 6|galacturonosyltransferase-like 6	galacturonosyltransferase 6	protein-coding	common
peak12060	4	953401	954151	+	promoter-TSS (AT4G02150.2)	-86	AT4G02150	MOS6	6|ATIMPALPHA3|IMPA-3|IMPORTIN ALPHA 3|IMPORTIN ALPHA ISOFORM 3|MODIFIER OF SNC1|T10M13.16|T10M13_16	ARM repeat superfamily protein	protein-coding	common
peak12075	4	1041591	1042526	+	promoter-TSS (AT4G02370.1)	-177	AT4G02370	AT4G02370	T14P8.18|T14P8_18	pectinesterase (Protein of unknown function, DUF538)	protein-coding	common
peak12086	4	1088204	1089035	+	exon (AT4G02480.1, exon 1 of 27)	227	AT4G02480	AT4G02480	AT4G02470|T14P8.8|T14P8_8	AAA-type ATPase family protein	protein-coding	common
peak12098	4	1158283	1159473	+	promoter-TSS (AT4G02655.1)	30	AT4G02655	AT4G02655	-	transmembrane protein	protein-coding	VNsp
peak12111	4	1219831	1221341	+	TTS (AT4G02750.1)	348	AT4G02740	AT4G02740	T5J8.4|T5J8_4	F-box/RNI-like superfamily protein	protein-coding	common
peak12126	4	1297990	1299066	+	promoter-TSS (AT4G02930.1)	-28	AT4G02930	AT4G02930	T4I9.19	GTP binding Elongation factor Tu family protein	protein-coding	common
peak12129	4	1313791	1314069	+	Intergenic	2732	AT4G02950	AT4G02950	T4I9.17|T4I9_17	Ubiquitin family protein	protein-coding	common
peak12130	4	1314279	1314545	+	Intergenic	-3087	AT4G02970	AT7SL-1	7SL RNA1|T4I9.15|T4I9_15	7SL RNA1	protein-coding	VNsp
peak12133	4	1323198	1324300	+	promoter-TSS (AT4G03000.4)	-314	AT4G03000	AT4G03000	T4I9.12|T4I9_12	RING/U-box superfamily protein	protein-coding	common
peak12135	4	1336836	1337862	+	exon (AT4G03030.1, exon 1 of 1)	216	AT4G03030	AT4G03030	T4I9.9|T4I9_9	Galactose oxidase/kelch repeat superfamily protein	protein-coding	common
peak12137	4	1357481	1357830	+	promoter-TSS (AT4G03070.1)	-612	AT4G03070	AOP1	AOP|AOP1.1|T4I9.5|T4I9_5	2-oxoglutarate (2OG) and Fe(II)-dependent oxygenase superfamily protein	protein-coding	VNsp
peak12138	4	1365479	1366709	+	promoter-TSS (AT4G03080.1)	-596	AT4G03080	BSL1	BRI1 suppressor 1 (BSU1)-like 1|T4I9.4|T4I9_4	BRI1 suppressor 1 (BSU1)-like 1	protein-coding	common
peak12140	4	1373823	1374469	+	promoter-TSS (AT4G03100.1)	-14	AT4G03100	AT4G03100	F4C21.2	Rho GTPase activating protein with PAK-box/P21-Rho-binding domain-containing protein	protein-coding	common
peak12156	4	1463746	1466631	+	exon (AT4G03320.1, exon 3 of 3)	721	AT4G03320	Tic20-IV	AtTic20-IV|F4C21.25|F4C21_25|translocon at the inner envelope membrane of chloroplasts 20-IV	translocon at the inner envelope membrane of chloroplasts 20-IV	protein-coding	common
peak12160	4	1487550	1488631	+	intron (AT4G03380.1, intron 3 of 6)	2138	AT4G03380	AT4G03380	F4C21.34|F4C21_34	hypothetical protein	protein-coding	common
peak12166	4	1520013	1521114	+	promoter-TSS (AT4G03430.1)	0	AT4G03430	EMB2770	EMBRYO DEFECTIVE 2770|F9H3.5|F9H3_5|STA1|STABILIZED 1	pre-mRNA splicing factor-like protein	protein-coding	common
peak12170	4	1559113	1560199	+	promoter-TSS (AT4G03510.4)	-219	AT4G03510	RMA1	ATRMA1|F9H3.14|F9H3_14|RING membrane-anchor 1	RING membrane-anchor 1	protein-coding	common
peak11905	4	132455	133344	+	promoter-TSS (AT4G00310.1)	187	AT4G03555	AT4G03555	-	ncRNA	ncRNA	common
peak12175	4	1585865	1586602	+	promoter-TSS (AT4G03565.1)	-514	AT4G03565	AT4G03565	-	Cystatin/monellin superfamily protein	protein-coding	common
peak12176	4	1586675	1587717	+	intron (AT4G03565.1, intron 1 of 2)	449	AT4G03565	AT4G03565	-	Cystatin/monellin superfamily protein	protein-coding	common
peak12178	4	1596022	1596359	+	promoter-TSS (AT4G03580.1)	-795	AT4G03580	AT4G03580	T5L23.7|T5L23_7	hypothetical protein	protein-coding	VNsp
peak12179	4	1596820	1597042	+	promoter-TSS (AT4G03580.1)	-54	AT4G03580	AT4G03580	T5L23.7|T5L23_7	hypothetical protein	protein-coding	VNsp
peak12181	4	1606449	1606879	+	TTS (AT4G03620.2)	1565	AT4G03620	AT4G03620	T5L23.11|T5L23_11	myosin heavy chain-like protein	protein-coding	common
peak12184	4	1647076	1647610	+	Intergenic	-1073	AT4G03645	AT4G03645	-	hypothetical protein	protein-coding	VNsp
peak12186	4	1742333	1743567	+	Intergenic	-13634	AT4G03811	AT4G03811	-	ncRNA	ncRNA	VNsp
peak12187	4	1756649	1757601	+	TTS (AT4G03811.1)	541	AT4G03811	AT4G03811	-	ncRNA	ncRNA	VNsp
peak12188	4	1766836	1767534	+	Intergenic	7297	AT4G03820	AT4G03820	T7M24.8|T7M24_8	transmembrane protein, putative (DUF3537)	protein-coding	VNsp
peak12192	4	1813679	1815669	+	Intergenic	24234	AT4G03830	AT4G03830	T7M24.5|T7M24_5	hypothetical protein (Protein of unknown function, DUF601)	protein-coding	VNsp
peak12004	4	681000	681271	+	promoter-TSS (AT4G03895.1)	-727	AT4G03895	AT4G03895	-	ncRNA	ncRNA	common
peak12193	4	1847692	1847921	+	Intergenic	21395	AT4G03935	AT4G03935	-	ncRNA	ncRNA	VNsp
peak12195	4	1882742	1883238	+	Intergenic	3472	AT4G03950	AT4G03950	T24M8.5|T24M8_5	Nucleotide/sugar transporter family protein	protein-coding	VNsp
peak12198	4	1898841	1899412	+	Intergenic	9766	AT4G03965	AT4G03965	-	RING/U-box superfamily protein	protein-coding	VNsp
peak12199	4	1931228	1932471	+	promoter-TSS (AT4G04020.1)	-34	AT4G04020	FIB	FIB1a|PGL35|T24H24.16|T24H24_16|fibrillin|fibrillin 1a|plastoglobulin 35	fibrillin	protein-coding	common
peak12200	4	1933704	1933933	+	TTS (AT4G04025.1)	817	AT4G04025	AT4G04025	-	transcription repressor	protein-coding	common
peak12202	4	1943616	1943835	+	TTS (AT4G04040.1)	4612	AT4G04040	MEE51	T24H24.15|T24H24_15|maternal effect embryo arrest 51	Phosphofructokinase family protein	protein-coding	VNsp
peak12203	4	1959416	1960357	+	Intergenic	-1240	AT4G04077	AT4G04077	-	ncRNA	ncRNA	common
peak12204	4	1963196	1963663	+	exon (AT4G04080.1, exon 1 of 3)	138	AT4G04080	ISU3	ATISU3|ISCU-LIKE 3|ISCU-like 3|T24H24.11|T24H24_11	ISCU-like 3	protein-coding	common
peak12205	4	1968267	1968752	+	Intergenic	3529	AT4G04090	AT4G04090	T24H24.21|T24H24_21	BTB/POZ domain-containing protein	protein-coding	VNsp
peak12206	4	1975592	1976221	+	Intergenic	3315	AT4G04110	AT4G04110	T24H24.18|T24H24_18	Toll-Interleukin-Resistance (TIR) domain family protein	protein-coding	common
peak12101	4	1181274	1181837	+	exon (AT4G02680.1, exon 4 of 5)	-2787	AT4G04235	AT4G04235	-	ncRNA	ncRNA	common
peak12211	4	2095007	2095522	+	promoter-TSS (AT4G04315.1)	5	AT4G04315	AT4G04315	-	ncRNA	ncRNA	VNsp
peak12215	4	2121467	2121799	+	promoter-TSS (AT4G04340.1)	-874	AT4G04340	AT4G04340	T19B17.6|T19B17_6|induced Ca2+ increase 1 (osca1)|osca1|reduced hyperosmolality	ERD (early-responsive to dehydration stress) family protein	protein-coding	VNsp
peak12217	4	2126555	2127389	+	TTS (AT4G04340.1)	-1118	AT4G04350	EMB2369	EMBRYO DEFECTIVE 2369|T19B17.7|T19B17_7	tRNA synthetase class I (I, L, M and V) family protein	protein-coding	common
peak12219	4	2133639	2134191	+	promoter-TSS (AT4G04360.1)	20	AT4G04360	AT4G04360	T19B17.8|T19B17_8	transmembrane protein, putative (DUF1068)	protein-coding	VNsp
peak12221	4	2150842	2151258	+	Intergenic	-12957	AT4G04402	AT4G04402	-	two-component phosphorelay mediator	protein-coding	VNsp
peak12222	4	2205634	2206059	+	Intergenic	2422	AT4G04423	AT4G04423	-	hypothetical protein	protein-coding	VNsp
peak12224	4	2219527	2220648	+	exon (AT4G04450.1, exon 4 of 6)	2006	AT4G04450	WRKY42	AtWRKY42|T26N6.6|T26N6_6	WRKY family transcription factor	protein-coding	common
peak12225	4	2228774	2230119	+	promoter-TSS (AT4G04470.2)	-166	AT4G04470	PMP22	22-KD PEROXISOMAL MEMBRANE PROTEIN|T26N6.9|T26N6_9	Peroxisomal membrane 22 kDa (Mpv17/PMP22) family protein	protein-coding	common
peak12226	4	2237546	2238017	+	promoter-TSS (AT4G04500.1)	-589	AT4G04500	CRK37	T26N6.11|T26N6_11|cysteine-rich RLK (RECEPTOR-like protein kinase) 37	cysteine-rich RLK (RECEPTOR-like protein kinase) 37	protein-coding	VNsp
peak12228	4	2240849	2241320	+	promoter-TSS (AT4G04510.2)	-988	AT4G04510	CRK38	F4H6.1|cysteine-rich RLK (RECEPTOR-like protein kinase) 38	cysteine-rich RLK (RECEPTOR-like protein kinase) 38	protein-coding	common
peak12229	4	2244896	2245163	+	TTS (AT4G04510.2)	2907	AT4G04510	CRK38	F4H6.1|cysteine-rich RLK (RECEPTOR-like protein kinase) 38	cysteine-rich RLK (RECEPTOR-like protein kinase) 38	protein-coding	VNsp
peak12230	4	2269307	2270438	+	Intergenic	-3073	AT4G04555	AT4G04555	-	Myb family transcription factor	protein-coding	VNsp
peak12232	4	2292802	2293413	+	TTS (AT4G04580.1)	1799	AT4G04580	AT4G04580	F4H6.10|F4H6_10	Homeodomain-like superfamily protein	protein-coding	VNsp
peak12233	4	2301407	2302479	+	Intergenic	-7037	AT4G04580	AT4G04580	F4H6.10|F4H6_10	Homeodomain-like superfamily protein	protein-coding	VNsp
peak12234	4	2311269	2311865	+	Intergenic	-1996	AT4G04601	AT4G04601	-	hypothetical protein	protein-coding	VNsp
peak12239	4	2329663	2330495	+	exon (AT4G04620.1, exon 1 of 6)	410	AT4G04620	ATG8B	F4H6.14|F4H6_14|autophagy 8b	Ubiquitin-like superfamily protein	protein-coding	common
peak12241	4	2336158	2336529	+	Intergenic	-3529	AT4G04630	AT4G04630	F4H6.15|F4H6_15	senescence regulator (Protein of unknown function, DUF584)	protein-coding	common
peak12243	4	2374613	2376300	+	promoter-TSS (AT4G04690.1)	-321	AT4G04690	AT4G04690	T19J18.6|T19J18_6	F-box and associated interaction domains-containing protein	protein-coding	common
peak12244	4	2383981	2385309	+	promoter-TSS (AT4G04695.1)	-524	AT4G04695	CPK31	calcium-dependent protein kinase 31	calcium-dependent protein kinase 31	protein-coding	common
peak12250	4	2432012	2432476	+	promoter-TSS (AT4G04780.1)	-8	AT4G04780	MED21	T4B21.8|T4B21_8|mediator 21	mediator 21	protein-coding	common
peak12207	4	1995264	1995562	+	Intergenic	1880	AT4G04785	AT4G04785	-	ncRNA	ncRNA	common
peak12251	4	2438508	2440623	+	promoter-TSS (AT4G04790.1)	45	AT4G04800	MSRB3	ATMSRB3|T4B21.6|T4B21_6|methionine sulfoxide reductase B3	methionine sulfoxide reductase B3	protein-coding	common
peak12258	4	2477790	2478330	+	intron (AT4G04890.2, intron 8 of 11)	3530	AT4G04890	PDF2	T1J1.3|T1J1_3|protodermal factor 2	protodermal factor 2	protein-coding	common
peak12264	4	2511231	2511817	+	TTS (AT4G04930.1)	2471	AT4G04930	DES-1-LIKE	DES-1-LIKE TRANSMEMBRANE PROTEIN|T1J1.1|T1J1_1	fatty acid desaturase family protein	protein-coding	common
peak12269	4	2542904	2544446	+	TTS (AT4G04980.2)	253	AT4G04972	AT4G04972	-	hypothetical protein	protein-coding	VNsp
peak12270	4	2547624	2548554	+	promoter-TSS (AT4G04980.2)	41	AT4G04980	AT4G04980	C17L7.1	hypothetical protein	protein-coding	VNsp
peak12253	4	2447368	2447729	+	TTS (AT4G04830.2)	682	AT4G04995	AT4G04995	-	ncRNA	ncRNA	common
peak12277	4	2577788	2579339	+	promoter-TSS (AT4G05040.3)	-31	AT4G05040	AT4G05040	C17L7.12	ankyrin repeat family protein	protein-coding	common
peak12278	4	2585802	2586276	+	TTS (AT4G05048.1)	706	AT4G05045	AT4G05045	-	ncRNA	ncRNA	VNsp
peak12283	4	2605884	2606383	+	Intergenic	-2933	AT4G05090	AT4G05090	C17L7.10|C17L7_10	Inositol monophosphatase family protein	protein-coding	VNsp
peak12286	4	2650649	2650990	+	TTS (AT4G05140.1)	2389	AT4G05140	AT4G05140	C17L7.60|C17L7_60	Nucleoside transporter family protein	protein-coding	VNsp
peak12384	4	4628093	4629117	+	Intergenic	-7515	AT4G05215	AT4G05215	-	ncRNA	ncRNA	VNsp
peak12390	4	4678593	4678926	+	Intergenic	-10397	AT4G05245	AT4G05245	-	ncRNA	ncRNA	common
peak12392	4	4784295	4784855	+	Intergenic	-6328	AT4G05255	AT4G05255	-	ncRNA	ncRNA	VNsp
peak12393	4	4790810	4791316	+	exon (AT4G05255.1, exon 1 of 1)	160	AT4G05255	AT4G05255	-	ncRNA	ncRNA	common
peak12405	4	4940760	4941603	+	Intergenic	-30119	AT4G05315	AT4G05315	-	ncRNA	ncRNA	VNsp
peak12406	4	4950929	4951368	+	Intergenic	-20152	AT4G05315	AT4G05315	-	ncRNA	ncRNA	VNsp
peak12407	4	4970378	4970785	+	promoter-TSS (AT4G05315.1)	-719	AT4G05315	AT4G05315	-	ncRNA	ncRNA	VNsp
peak12417	4	5120266	5121352	+	Intergenic	2032	AT4G05355	AT4G05355	-	ncRNA	ncRNA	VNsp
peak12298	4	2735709	2736558	+	promoter-TSS (AT4G05380.1)	24	AT4G05380	AT4G05380	C6L9.60|C6L9_60	P-loop nucleoside triphosphate hydrolase superfamily protein	protein-coding	common
peak12432	4	5292601	5292980	+	promoter-TSS (at4g05415)	30	at4g05415					common
peak12302	4	2756928	2757452	+	promoter-TSS (AT4G05440.1)	-7	AT4G05440	EDA35	C6L9.120|C6L9_120|embryo sac development arrest 35	temperature sensing protein-like protein	protein-coding	common
peak12436	4	5317281	5318487	+	TTS (AT4G08390.5)	557	AT4G05445	AT4G05445	-	ncRNA	ncRNA	common
peak12304	4	2761943	2762676	+	TTS (AT4G05470.1)	136	AT4G05460	AT4G05460	C6L9.140|C6L9_140	RNI-like superfamily protein	protein-coding	common
peak12440	4	5352724	5353441	+	TTS (AT4G05465.1)	283	AT4G05465	AT4G05465	-	ncRNA	ncRNA	common
peak12442	4	5363524	5364140	+	promoter-TSS (AT4G05485.1)	-827	AT4G05485	AT4G05485	-	ncRNA	ncRNA	VNsp
peak12305	4	2772364	2773014	+	promoter-TSS (AT4G05490.1)	-437	AT4G05490	AT4G05490	C6L9.170|C6L9_170	RNI-like superfamily protein	protein-coding	common
peak12309	4	2802691	2803410	+	Intergenic	-1353	AT4G05520	EHD2	ATEHD2|EPS15 homology domain 2|T1J24.10|T1J24_10	EPS15 homology domain 2	protein-coding	common
peak12310	4	2803868	2804889	+	promoter-TSS (AT4G05520.2)	-25	AT4G05520	EHD2	ATEHD2|EPS15 homology domain 2|T1J24.10|T1J24_10	EPS15 homology domain 2	protein-coding	common
peak12311	4	2816227	2816980	+	intron (AT4G05530.1, intron 1 of 5)	286	AT4G05530	IBR1	INCREASED BOTRYTIS RESISTANCE 1|SDRA|SHORT-CHAIN DEHYDROGENASE/REDUCTASE A|T1J24.9|T1J24_9|indole-3-butyric acid response 1	indole-3-butyric acid response 1	protein-coding	common
peak12313	4	2828430	2829381	+	Intergenic	2858	AT4G05553	AT4G05553	-	zinc knuckle (CCHC-type) family protein	protein-coding	VNsp
peak12314	4	2840594	2841768	+	Intergenic	6944	AT4G05555	AT4G05555	-	hypothetical protein	protein-coding	VNsp
peak12315	4	2875985	2876448	+	Intergenic	-28091	AT4G05555	AT4G05555	-	hypothetical protein	protein-coding	VNsp
peak12316	4	2877978	2878476	+	Intergenic	-28785	AT4G05590	AT4G05590	F6H8.10|F6H8_10|NRGA1|Negative Regulator of Guard Cell ABA Signaling 1	pyruvate carrier-like protein	protein-coding	VNsp
peak12317	4	2904398	2904769	+	Intergenic	-2429	AT4G05590	AT4G05590	F6H8.10|F6H8_10|NRGA1|Negative Regulator of Guard Cell ABA Signaling 1	pyruvate carrier-like protein	protein-coding	VNsp
peak12319	4	2994744	2995641	+	Intergenic	-2574	AT4G05631	AT4G05631	-	hypothetical protein	protein-coding	VNsp
peak12475	4	5700880	5701744	+	promoter-TSS (AT4G05660.1)	-34	AT4G05660	AT4G05660	-	ncRNA	ncRNA	common
peak12498	4	5916993	5917229	+	promoter-TSS (AT4G05705.1)	-375	AT4G05705	AT4G05705	-	ncRNA	ncRNA	VNsp
peak12531	4	6203747	6203971	+	TTS (AT4G05740.1)	238	AT4G05740	AT4G05740	-	ncRNA	ncRNA	VNsp
peak12550	4	6331757	6332693	+	Intergenic	-1715	AT4G05770	AT4G05770	-	ncRNA	ncRNA	VNsp
peak12607	4	6672632	6674045	+	Intergenic	-1464	AT4G05840	AT4G05840	-	ncRNA	ncRNA	VNsp
peak12665	4	6954200	6954580	+	promoter-TSS (AT4G05885.1)	-703	AT4G05885	AT4G05885	-	ncRNA	ncRNA	VNsp
peak12707	4	7215279	7217035	+	TTS (AT4G12040.2)	441	AT4G05940	AT4G05940	-	ncRNA	ncRNA	common
peak12793	4	7681499	7682714	+	exon (AT4G13240.1, exon 7 of 7)	-1681	AT4G06010	AT4G06010	-	ncRNA	ncRNA	VNsp
peak12950	4	8535668	8536479	+	promoter-TSS (AT4G14920.1)	-15	AT4G06285	AT4G06285	-	ncRNA	ncRNA	common
peak12320	4	3132427	3133088	+	Intergenic	15863	AT4G06490	AT4G06490	-	hypothetical protein (DUF3287)	protein-coding	VNsp
peak12321	4	3133901	3134205	+	Intergenic	17159	AT4G06490	AT4G06490	-	hypothetical protein (DUF3287)	protein-coding	common
peak12323	4	3150685	3151767	+	Intergenic	34332	AT4G06490	AT4G06490	-	hypothetical protein (DUF3287)	protein-coding	VNsp
peak12324	4	3306824	3307017	+	Intergenic	14025	AT4G06526	AT4G06526	-	nucleic acid binding / zinc ion binding protein	protein-coding	VNsp
peak12325	4	3308894	3309421	+	Intergenic	11788	AT4G06526	AT4G06526	-	nucleic acid binding / zinc ion binding protein	protein-coding	VNsp
peak12326	4	3326469	3326887	+	Intergenic	-5733	AT4G06526	AT4G06526	-	nucleic acid binding / zinc ion binding protein	protein-coding	VNsp
peak12327	4	3329816	3330284	+	Intergenic	-9105	AT4G06526	AT4G06526	-	nucleic acid binding / zinc ion binding protein	protein-coding	VNsp
peak12328	4	3343673	3344214	+	Intergenic	-12592	AT4G06534	AT4G06534	-	transmembrane protein	protein-coding	VNsp
peak12329	4	3355510	3358113	+	exon (AT4G06534.1, exon 1 of 1)	276	AT4G06534	AT4G06534	-	transmembrane protein	protein-coding	common
peak12330	4	3362263	3362693	+	TTS (AT4G06536.1)	1759	AT4G06536	AT4G06536	-	SPla/RYanodine receptor (SPRY) domain-containing protein	protein-coding	VNsp
peak12331	4	3370457	3371288	+	Intergenic	10153	AT4G06536	AT4G06536	-	SPla/RYanodine receptor (SPRY) domain-containing protein	protein-coding	VNsp
peak12332	4	3407211	3407716	+	Intergenic	46744	AT4G06536	AT4G06536	-	SPla/RYanodine receptor (SPRY) domain-containing protein	protein-coding	VNsp
peak12333	4	3427321	3427858	+	Intergenic	66870	AT4G06536	AT4G06536	-	SPla/RYanodine receptor (SPRY) domain-containing protein	protein-coding	VNsp
peak12336	4	3603428	3603842	+	Intergenic	27523	AT4G06583	AT4G06583	-	hypothetical protein	protein-coding	VNsp
peak12337	4	3658571	3659675	+	Intergenic	-4205	AT4G06598	AT4G06598	-	basic-leucine zipper (bZIP) transcription factor family protein	protein-coding	VNsp
peak12338	4	3666063	3666673	+	intron (AT4G06599.1, intron 5 of 5)	1179	AT4G06599	AT4G06599	-	ubiquitin family protein	protein-coding	common
peak12340	4	3763135	3763519	+	TTS (AT4G06634.1)	3251	AT4G06634	YY1	AtYY1|Yin Yang 1	zinc finger (C2H2 type) family protein	protein-coding	VNsp
peak12342	4	3773511	3774587	+	Intergenic	-7378	AT4G06634	YY1	AtYY1|Yin Yang 1	zinc finger (C2H2 type) family protein	protein-coding	VNsp
peak12343	4	3794801	3795542	+	Intergenic	-28500	AT4G06634	YY1	AtYY1|Yin Yang 1	zinc finger (C2H2 type) family protein	protein-coding	VNsp
peak12344	4	3811379	3811893	+	Intergenic	-44965	AT4G06634	YY1	AtYY1|Yin Yang 1	zinc finger (C2H2 type) family protein	protein-coding	VNsp
peak12345	4	3819479	3820216	+	Intergenic	-53176	AT4G06634	YY1	AtYY1|Yin Yang 1	zinc finger (C2H2 type) family protein	protein-coding	VNsp
peak12334	4	3474749	3475204	+	Intergenic	48961	AT4G06639	AT4G06639	-	hypothetical protein	protein-coding	VNsp
peak12335	4	3517819	3518031	+	Intergenic	6012	AT4G06639	AT4G06639	-	hypothetical protein	protein-coding	common
peak12339	4	3758468	3758828	+	promoter-TSS (AT4G06643.1)	-309	AT4G06643	AT4G06643	-	hypothetical protein	protein-coding	common
peak12346	4	3840796	3841093	+	Intergenic	40487	AT4G06655	AT4G06655	-	transmembrane protein	protein-coding	common
peak12347	4	3879177	3880006	+	Intergenic	1840	AT4G06655	AT4G06655	-	transmembrane protein	protein-coding	VNsp
peak13147	4	9644324	9645061	+	promoter-TSS (AT4G17160.1)	505	AT4G06675	AT4G06675	-	ncRNA	ncRNA	common
peak12350	4	3950688	3955235	+	Intergenic	-12164	AT4G06701	AT4G06701	-	ncRNA	ncRNA	common
peak12351	4	3965676	3966792	+	Intergenic	-25437	AT4G06701	AT4G06701	-	ncRNA	ncRNA	common
peak12352	4	3977693	3980149	+	Intergenic	-38124	AT4G06701	AT4G06701	-	ncRNA	ncRNA	common
peak12353	4	3982444	3983583	+	Intergenic	-42216	AT4G06701	AT4G06701	-	ncRNA	ncRNA	common
peak12354	4	3993950	3995405	+	Intergenic	-53880	AT4G06701	AT4G06701	-	ncRNA	ncRNA	common
peak12355	4	4005591	4006035	+	Intergenic	-65016	AT4G06701	AT4G06701	-	ncRNA	ncRNA	common
peak12356	4	4008850	4011383	+	Intergenic	62354	AT4G06744	AT4G06744	-	Leucine-rich repeat (LRR) family protein	protein-coding	common
peak12358	4	4080707	4080963	+	Intergenic	-6100	AT4G06746	RAP2.9	DEAR5|DREB AND EAR MOTIF PROTEIN 5|related to AP2 9	related to AP2 9	protein-coding	VNsp
peak12359	4	4097282	4097543	+	Intergenic	-22677	AT4G06746	RAP2.9	DEAR5|DREB AND EAR MOTIF PROTEIN 5|related to AP2 9	related to AP2 9	protein-coding	VNsp
peak13429	4	11206004	11208370	+	promoter-TSS (AT4G06970.1)	90	AT4G06970	AT4G06970	-	ncRNA	ncRNA	common
peak13460	4	11363123	11363606	+	Intergenic	-5388	at4g07000					VNsp
peak13653	4	12468594	12469577	+	TTS (AT4G24015.1)	-1107	AT4G07195	AT4G07195	-	ncRNA	ncRNA	common
peak12360	4	4129010	4129286	+	Intergenic	36422	AT4G07325	AT4G07325	-	replication-like protein	protein-coding	common
[truncated: 1,035 more rows]
