# Supplementary material for: Epigenetic reprogramming rewires transcription during the alternation of generations in Arabidopsis
Source: eLife. 2021 Jan 25;10:e61894. doi: 10.7554/eLife.61894 (PMC7920552; doi:10.7554/eLife.61894)
Supplement: Supplementary file 4. [file elife-61894-supp4.txt]

ID	baseMean	log2FoldChange	lfcSE	stat	pvalue	padj	wt	dme	Name	Note	symbol	Alias	full_name	description
AT1G01020	65.8235229754164	0.628023928945471	0.22114353170527	2.83989282482145	0.00451286930763414	0.166976164382463	5.09159881811199	3.28614385357211	AT1G01020	ARV1 family protein	ARV1	character(0)	NA	NA
AT1G01040	16.0627993962162	-1.00166176965155	0.466398578840418	-2.14765184778636	0.0317414232905569	NA	0.167642684307475	0.348902084731063	AT1G01040	dicer-like 1	DCL1	c("ASU1", "ABNORMAL SUSPENSOR 1", "ATDCL1", "DICER-LIKE 1", "CAF", "CARPEL FACTORY", "EMB60", "EMBRYO DEFECTIVE 60", "EMB76", "EMBRYO DEFECTIVE 76", "SIN1", "SHORT INTEGUMENTS 1", "SUS1", "SUSPENSOR 1")	dicer-like 1	NA
AT1G01050	213.841329634822	0.12920432914652	0.131144944952983	0.985202511563377	0.324524607200165	0.960622909331682	25.8347752500054	23.4305313862173	AT1G01050	pyrophosphorylase 1	PPa1	c("AtPPa1", "pyrophosphorylase 1")	pyrophosphorylase 1	NA
AT1G01060	17.7240374835999	0.303582534939179	0.422868066930602	0.717913123927139	0.472810855277309	NA	0.70570598824391	0.576333528694076	AT1G01060	Homeodomain-like superfamily protein	LHY	c("LHY1", "LATE ELONGATED HYPOCOTYL 1")	LATE ELONGATED HYPOCOTYL	NA
AT1G01090	99.7197454878196	0.209980099908635	0.184687204476626	1.13694990675551	0.255559227287307	0.930587797825094	6.76917523408622	5.86878941336847	AT1G01090	pyruvate dehydrogenase E1 alpha	PDH-E1 ALPHA	character(0)	pyruvate dehydrogenase E1 alpha	NA
AT1G01100	6.54842526707597	-0.233675624597525	0.742087321162801	-0.314889660466603	0.752845432314126	NA	1.32672093195043	1.62883952850249	AT1G01100	60S acidic ribosomal protein family	NA	character(0)	NA	NA
AT1G01140	228.720133425083	-0.105431368856187	0.125491699116019	-0.840146157864309	0.400826442646196	0.975901993523232	13.3036432018196	14.3087111719816	AT1G01140	CBL-interacting protein kinase 9	CIPK9	c("PKS6", "PROTEIN KINASE 6", "SnRK3.12", "SNF1-RELATED PROTEIN KINASE 3.12")	CBL-interacting protein kinase 9	NA
AT1G01190	10.5031592783386	-0.512380601619543	0.543498963218867	-0.942744395656202	0.345811659234572	NA	0.553047223750126	0.796648424141183	AT1G01190	cytochrome P450, family 78, subfamily A, polypeptide 8	CYP78A8	character(0)	cytochrome P450, family 78, subfamily A, polypeptide 8	NA
AT1G01210	8.86073265101855	-0.537560663245347	0.610676564456609	-0.880270661317546	0.378712702216553	NA	1.55938467387339	2.18577635078868	AT1G01210	DNA-directed RNA polymerase, subunit M, archaeal	NA	character(0)	NA	NA
AT1G01230	26.9531651193225	-0.0268413785334811	0.336891817391071	-0.0796735840642964	0.936496869509468	0.998559858222623	3.76702683294498	3.80538826476497	AT1G01230	ORMDL family protein	NA	character(0)	NA	NA
AT1G01260	86.8849719409592	0.206074016465142	0.202374887082375	1.01827859887211	0.308545575908814	0.957848740383926	3.58993530851267	3.05720075302519	AT1G01260	basic helix-loop-helix (bHLH) DNA-binding superfamily protein	NA	c("JAM2", "Jasmonate Associated MYC2 LIKE 2")	NA	NA
AT1G01305	6.32228848383702	-0.56624424908167	0.729909218384514	-0.775773527473623	0.437882717111302	NA	1.15758601900059	1.59604569465524	AT1G01305	hypothetical protein	NA	character(0)	NA	NA
AT1G01310	16731.5335982906	-0.011052510732517	0.0498892016860982	-0.221541142350987	0.824671105380558	0.997623957180304	1922.83535101844	1926.85585297291	AT1G01310	CAP (Cysteine-rich secretory proteins, Antigen 5, and Pathogenesis-related 1 protein) superfamily protein	NA	character(0)	NA	NA
AT1G01320	92.5726844492349	-0.244022310869741	0.206840070347141	-1.17976323668909	0.238094395046095	0.919865177653869	1.34163058991887	1.56826131127438	AT1G01320	Tetratricopeptide repeat (TPR)-like superfamily protein	NA	character(0)	NA	NA
AT1G01340	42.2460548221369	-0.388095165249561	0.285111736439332	-1.36120375154091	0.173449308953458	0.857881903487008	1.50691703412178	1.99446929815382	AT1G01340	cyclic nucleotide gated channel 10	CNGC10	c("ACBK1", "ATCNGC10", "cyclic nucleotide gated channel 10")	cyclic nucleotide gated channel 10	NA
AT1G01350	21.072707368601	0.0410381669802588	0.381392976768844	0.1076007411776	0.914312409031451	NA	1.59443819585961	1.56141198929234	AT1G01350	Zinc finger (CCCH-type/C3HC4-type RING finger) family protein	NA	character(0)	NA	NA
AT1G01360	43.141795053901	-0.291596815037982	0.276093452416311	-1.05615259067533	0.290898506583775	0.952410493542812	4.30701587780735	5.34572674097695	AT1G01360	regulatory component of ABA receptor 1	RCAR1	c("PYL9", "PYRABACTIN RESISTANCE 1-LIKE 9")	regulatory component of ABA receptor 1	NA
AT1G01370	4.39225820398551	0.512992941355744	0.834197898067915	0.61495352906533	0.538585410444875	NA	0.644930825986959	0.461889549281445	AT1G01370	Histone superfamily protein	HTR12	character(0)	NA	NA
AT1G01440	38.3436472409236	-0.319965724512366	0.293199563605266	-1.0912899070448	0.275145337451665	0.948037788513025	1.52504018340352	1.92331454376603	AT1G01440	hypothetical protein (DUF3133)	NA	character(0)	NA	NA
AT1G01460	5176.13136424706	0.04432268254894	0.0548424372522808	0.808182217450533	0.41898569302301	0.977606752926667	380.049406375802	366.387814825837	AT1G01460	Phosphatidylinositol-4-phosphate 5-kinase, core	PIPK11	character(0)	NA	NA
AT1G01490	21.314984236384	-0.0056690789292274	0.39138017480502	-0.0144848392794848	0.988443174498624	NA	2.10460761530362	2.10825655308249	AT1G01490	Heavy metal transport/detoxification superfamily protein	NA	character(0)	NA	NA
AT1G01500	1985.24715016941	-0.0937248900484629	0.0652205554593053	-1.4370452595569	0.150705133755569	0.828509943539903	137.884975706763	146.35327750324	AT1G01500	Erythronate-4-phosphate dehydrogenase family protein	NA	character(0)	NA	NA
AT1G01510	21.4136523791735	-0.206262330172423	0.395457473703651	-0.521579041712568	0.601963458838332	NA	0.940588125188137	1.04545697132633	AT1G01510	NAD(P)-binding Rossmann-fold superfamily protein	AN	c("DOQ", "DETORQUEO")	ANGUSTIFOLIA	NA
AT1G01550	6.39306207216169	0.424512861924674	0.715119541794812	0.593625033458362	0.552762933787063	NA	0.517535863974652	0.396383265053383	AT1G01550	BPS1-like protein (DUF793)	BPS1	character(0)	BYPASS 1	NA
AT1G01570	6.8070569337735	0.140107013096622	0.698789586714891	0.200499572060432	0.841089892647383	NA	0.515553403000952	0.478503770945726	AT1G01570	transferring glycosyl group transferase (DUF604)	NA	character(0)	NA	NA
AT1G01620	6.55843702075274	-0.300484439365736	0.688081744741082	-0.43669875223736	0.66232983427325	NA	0.473061025418539	0.596939780821709	AT1G01620	plasma membrane intrinsic protein 1C	PIP1C	c("PIP1;3", "PLASMA MEMBRANE INTRINSIC PROTEIN 1;3", "TMP-B")	plasma membrane intrinsic protein 1C	NA
AT1G01650	12.6368043679229	1.03993717462992	0.510981373717984	2.03517628649195	0.0418331382082432	NA	0.790937572790321	0.393532828455508	AT1G01650	SIGNAL PEPTIDE PEPTIDASE-LIKE 4	SPPL4	c("ATSPPL4", "ARABIDOPSIS THALIANA SIGNAL PEPTIDE PEPTIDASE-LIKE 4")	SIGNAL PEPTIDE PEPTIDASE-LIKE 4	NA
AT1G01710	29.2275530057056	0.177794771980479	0.331660607971627	0.536074431835115	0.591907110018553	0.977606752926667	1.22934759377091	1.0928690810513	AT1G01710	acyl-CoA thioesterase II	NA	character(0)	NA	NA
AT1G01725	11.685031957201	-0.597290576585459	0.515541760254053	-1.15856875743901	0.246632009969532	NA	3.13589559356741	4.70187398136617	AT1G01725	adenylosuccinate synthetase	NA	character(0)	NA	NA
AT1G01760	7.34617653624725	0.573187651214758	0.658982554668226	0.869807018644579	0.384405875221716	NA	0.714559240338509	0.480417589681623	AT1G01760	denosine deaminases acting on tRNA	NA	c("AtTAD1", "TAD1", "ortholog of yeast Tad1")	NA	NA
AT1G01770	30.935528709327	0.151335841981973	0.324930924047427	0.465747735232132	0.641396079601353	0.987122731256096	1.37300804765557	1.22908270247817	AT1G01770	propionyl-CoA carboxylase	NA	character(0)	NA	NA
AT1G01780	10652.1304205533	0.018199739985458	0.0544681630023802	0.334135373441227	0.738277408371452	0.994758149151103	1298.23174762522	1274.52184168888	AT1G01780	GATA type zinc finger transcription factor family protein	PLIM2b	character(0)	PLIM2b	NA
AT1G01790	40.0417157197906	0.11775815172584	0.280979185198499	0.419099199973297	0.675143635357059	0.989465690984555	1.0375353418434	0.941679679455397	AT1G01790	K+ efflux antiporter 1	KEA1	c("ATKEA1", "K+ EFFLUX ANTIPORTER 1")	K+ efflux antiporter 1	NA
AT1G01860	6.08504083257743	1.28925829508541	0.775390593406364	1.66272109314814	0.0963682779203784	NA	0.673584952751778	0.297428465683663	AT1G01860	Ribosomal RNA adenine dimethylase family protein	PFC1	character(0)	PALEFACE 1	NA
AT1G01880	435.548290825935	0.0225333712356105	0.0952315576355456	0.236616640482207	0.812954209516332	0.99744226344995	22.2516684714811	21.7556716724816	AT1G01880	5'-3' exonuclease family protein	NA	c("AtGEN1", "GEN1", "ortholog of HsGEN1")	NA	NA
AT1G01910	28.4575912367465	-0.557963883356658	0.33520031686572	-1.66456848422424	0.0959988773540384	0.726386881110511	1.76416146389329	2.63555087845257	AT1G01910	P-loop containing nucleoside triphosphate hydrolases superfamily protein	NA	character(0)	NA	NA
AT1G01920	26.4973800208395	0.287000341023468	0.358327736636993	0.800943693940769	0.423164243259669	0.977606752926667	1.58680237590616	1.2833191742689	AT1G01920	SET domain-containing protein	NA	character(0)	NA	NA
AT1G01930	102.787884288185	0.123124564400388	0.184245266003724	0.668264466550254	0.503964791055726	0.977606752926667	5.42700254937381	4.95505443439371	AT1G01930	zinc finger protein-like protein	NA	character(0)	NA	NA
AT1G01960	21.044976026163	0.151851534811233	0.384014674338992	0.395431594046807	0.692524396303586	NA	0.38621588886436	0.340172126442591	AT1G01960	SEC7-like guanine nucleotide exchange family protein	EDA10	character(0)	embryo sac development arrest 10	NA
AT1G01980	16304.0347413882	0.0882580470864854	0.070179410687342	1.25760598759779	0.208534286868116	0.907619690241863	938.113513614603	876.646506637365	AT1G01980	FAD-binding Berberine family protein	NA	character(0)	NA	NA
AT1G01990	25.9594237017132	-0.708661722370553	0.355028384302707	-1.9960706064739	0.0459262379381803	0.577143314410941	1.7853628474897	2.99380664449715	AT1G01990	hypothetical protein	NA	character(0)	NA	NA
AT1G02000	16691.6192993966	0.124745122714622	0.122025999030641	1.02228315035797	0.306646905742069	0.957848740383926	1000.93004313695	911.251602429885	AT1G02000	UDP-D-glucuronate 4-epimerase 2	GAE2	character(0)	UDP-D-glucuronate 4-epimerase 2	NA
AT1G02010	1154.42957728854	0.0462385396981067	0.0687593664390712	0.672468960851747	0.501285193811224	0.977606752926667	47.3790066498547	45.5737504552534	AT1G02010	secretory 1A	SEC1A	character(0)	secretory 1A	NA
AT1G02020	31.9822181734444	-0.0207193454150385	0.323639094102391	-0.0640199091908328	0.94895437408318	0.998559858222623	1.42840970060731	1.39999361981345	AT1G02020	nitroreductase family protein	NA	character(0)	NA	NA
AT1G02040	77.3104552633989	0.000406572187284002	0.203288832406641	0.0019999730554344	0.99840425344085	0.999581424187345	8.93903635078717	8.90564713859387	AT1G02040	C2H2-type zinc finger family protein	NA	character(0)	NA	NA
AT1G02080	127.94977809299	-0.000687073736294783	0.164613693102801	-0.00417385530537674	0.996669754962222	0.999581424187345	1.61863573736371	1.60621439256901	AT1G02080	transcription regulator	NA	character(0)	NA	NA
AT1G02090	15.3356107057066	0.112710748513107	0.461304679263728	0.24433038202214	0.806974954921032	NA	1.65024469477811	1.53192124288889	AT1G02090	Proteasome component (PCI) domain protein	FUS5	c("ATCSN7", "ARABIDOPSIS THALIANA COP9 SIGNALOSOME SUBUNIT 7", "COP15", "CONSTITUTIVE PHOTOMORPHOGENIC 15", "CSN7", "COP9 SIGNALOSOME SUBUNIT 7")	FUSCA 5	NA
AT1G02100	156.453056769493	0.0492967790793704	0.153921557468029	0.320272091124142	0.74876207785127	0.995446086789001	12.5970009797334	12.2432798568225	AT1G02100	Leucine carboxyl methyltransferase	SBI1	c("LCMT1", "leucine carboxyl methyl transferase 1")	SUPPRESSOR OF BRI1	NA
AT1G02110	12.0568636812462	-0.563520052302982	0.551584266174775	-1.02163909824872	0.306951745427273	NA	0.425326318565786	0.606266009391445	AT1G02110	bZIP domain class transcription factor (DUF630 and DUF632)	NA	character(0)	NA	NA
AT1G02130	12.7081512919957	0.424957811871121	0.489308015678547	0.868487329564408	0.385127605625348	NA	1.59484611522272	1.1746527060097	AT1G02130	RAS 5	RA-5	c("ARA-5", "RAS 5", "ARA5", "ARABIDOPSIS RAS 5", "ATRAB1B", "ARABIDOPSIS THALIANA RESPONSIVE TO ABSCISIC ACID 1B", "ATRABD2A", "ARABIDOPSIS THALIANA RAB D2A", "RABD2A", "RAB D2A")	RAS 5	NA
AT1G02140	279.914109832205	-0.101987038246954	0.116881499352883	-0.872567847021193	0.382898672289373	0.973172225115557	41.1009662296117	43.712412126181	AT1G02140	mago nashi family protein	MAGO	c("HAP1", "HAPLESS 1", "MEE63", "MATERNAL EFFECT EMBRYO ARREST 63")	MAGO NASHI	NA
AT1G02145	45.2443835906907	0.253536259915423	0.272917431218925	0.928985220119725	0.352896745946999	0.968142097173621	3.09505019496715	2.53826749991064	AT1G02145	homolog of asparagine-linked glycosylation 12	ALG12	c("EBS4", "EMS-MUTAGENIZED BRI1(BRASSINOSTEROID INSENSITIVE 1) SUPPRESSOR 4")	homolog of asparagine-linked glycosylation 12	NA
AT1G02170	338.687683536716	0.170149731322381	0.11032499696802	1.54225910716954	0.12301064184082	0.773678934217822	28.5136243373554	25.2425353296259	AT1G02170	metacaspase 1	MC1	c("ATMC1", "ARABIDOPSIS THALIANA METACASPASE 1", "ATMCPB1", "ARABIDOPSIS THALIANA METACASPASE 1B", "AtMCP1b", "metacaspase 1b", "LOL3", "LSD ONE LIKE 3", "MCP1b", "metacaspase 1b")	metacaspase 1	NA
AT1G02180	5.63756528169121	-0.28402981761808	0.767895314394748	-0.369880909928395	0.71147122596573	NA	0.616530958742586	0.781337702797734	AT1G02180	ferredoxin-like protein	NA	character(0)	NA	NA
AT1G02205	19.5840996518173	-0.254454055479311	0.42191852942372	-0.603088126579457	0.546450064766454	NA	0.86731069570981	1.0433505969238	AT1G02205	Fatty acid hydroxylase superfamily	CER1	c("CER22", "ECERIFERUM 22")	ECERIFERUM 1	NA
AT1G02280	5.95781480247394	-0.512037632163603	0.749003113564951	-0.68362550554231	0.494211674664374	NA	0.45678536332396	0.63930272284826	AT1G02280	translocon at the outer envelope membrane of chloroplasts 33	TOC33	c("ATTOC33", "PPI1", "PLASTID PROTEIN IMPORT 1")	translocon at the outer envelope membrane of chloroplasts 33	NA
AT1G02305	224.249200383627	0.0858814526544881	0.128036313904291	0.670758553067108	0.502374355027671	0.977606752926667	17.2614446559866	16.279079746232	AT1G02305	Cysteine proteinases superfamily protein	NA	character(0)	NA	NA
AT1G02330	22.94115302005	-0.0939381428153133	0.379362228157479	-0.247621233330373	0.804427480457219	0.99744226344995	2.28640863388617	2.50520357841969	AT1G02330	integrator complex subunit-like protein	NA	character(0)	NA	NA
AT1G02380	15.7452534257325	-0.0867226352090675	0.441352574142684	-0.196492872795687	0.844224410621546	NA	1.48675150819869	1.5862059881301	AT1G02380	transmembrane protein	NA	character(0)	NA	NA
AT1G02410	75.3392881198479	-0.118777196037777	0.206168253746755	-0.576117777005942	0.564535576364072	0.977606752926667	6.67423474578167	7.20693920468808	AT1G02410	cytochrome c oxidase assembly protein CtaG / Cox11 family	NA	character(0)	NA	NA
AT1G02500	743.93958945432	0.0505579380244838	0.078607294258106	0.643171075937018	0.520113099164765	0.977606752926667	51.5316746961426	49.5514695425604	AT1G02500	S-adenosylmethionine synthetase 1	SAM1	c("AtSAM1", "MAT1", "METK1", "SAM-1", "S-ADENOSYLMETHIONINE SYNTHETASE-1")	S-adenosylmethionine synthetase 1	NA
AT1G02610	20.0598360133032	-0.796782302583795	0.401212725538437	-1.98593477192054	0.0470405671291809	NA	1.76314680008287	3.09577693903093	AT1G02610	RING/FYVE/PHD zinc finger superfamily protein	NA	character(0)	NA	NA
AT1G02640	17.0073112501051	-0.575075233243442	0.444241944737707	-1.29450908464526	0.195489633366735	NA	0.525095387427929	0.771868419269505	AT1G02640	beta-xylosidase 2	BXL2	c("ATBXL2", "BETA-XYLOSIDASE 2")	beta-xylosidase 2	NA
AT1G02650	44.3936100777121	0.0313492400206951	0.27293557454608	0.114859486795857	0.908556497356433	0.998559858222623	3.00372839577543	2.9827256670324	AT1G02650	Tetratricopeptide repeat (TPR)-like superfamily protein	NA	character(0)	NA	NA
AT1G02660	2090.19357948573	0.0222896958153743	0.0579460678398381	0.384662784660085	0.700487271032908	0.989827480692192	79.8016926262063	78.1577325472237	AT1G02660	alpha/beta-Hydrolases superfamily protein	NA	character(0)	NA	NA
AT1G02670	6.85672631564772	0.687386915561942	0.673004109841092	1.02137105184134	0.307078675009967	NA	0.425821530069205	0.255251776034412	AT1G02670	P-loop containing nucleoside triphosphate hydrolases superfamily protein	NA	character(0)	NA	NA
AT1G02720	5.64222894605152	-0.687116181493929	0.748456109496411	-0.918044722697562	0.358595452488661	NA	0.24935745548572	0.399372710508656	AT1G02720	galacturonosyltransferase 5	GATL5	AtGATL5	galacturonosyltransferase 5	NA
AT1G02770	34.2233527292147	0.276151761222555	0.311473097297804	0.886599079080406	0.375294789860453	0.969971460558451	3.30693605830431	2.73142885596273	AT1G02770	hypothetical protein	NA	character(0)	NA	NA
AT1G02780	20.4937473743422	-0.392731257197789	0.410551337409333	-0.956594757859048	0.338771835764376	NA	1.87391778594008	2.53214845322291	AT1G02780	Ribosomal protein L19e family protein	emb2386	character(0)	embryo defective 2386	NA
AT1G02790	246193.802526149	-0.155352098990803	0.0518760849440347	-2.9946766252388	0.00274735940482131	0.115930627422941	14498.8854125893	16054.5343377009	AT1G02790	polygalacturonase 4	PGA4	character(0)	polygalacturonase 4	NA
AT1G02810	5.14166581753367	-0.572170812550965	0.807135189160789	-0.708890927114545	0.478392165804554	NA	0.214214376917108	0.331467512060613	AT1G02810	Plant invertase/pectin methylesterase inhibitor superfamily	NA	character(0)	NA	NA
AT1G02816	21.483293517536	0.125741892596689	0.373968319703725	0.336236750472092	0.736692341661428	NA	2.49103150636076	2.26214806578284	AT1G02816	pectinesterase (Protein of unknown function, DUF538)	NA	character(0)	NA	NA
AT1G02840	225.281621987302	-0.119579618009601	0.133771811318769	-0.893907444556099	0.371371414289842	0.969447011553481	18.6463372524841	20.2858598017672	AT1G02840	RNA-binding (RRM/RBD/RNP motifs) family protein	SR34	c("ATSRP34", "At-SR34", "Serine/Arginine-Rich Protein Splicing Factor 34", "SR1", "SRP34")	Serine/Arginine-Rich Protein Splicing Factor 34	NA
AT1G02890	46.1687791956181	0.382981288669342	0.266647457173361	1.43628329603888	0.150921745212476	0.828641160683349	1.21999545914212	0.924196351662671	AT1G02890	AAA-type ATPase family protein	NA	character(0)	NA	NA
AT1G02960	11.3518414858181	-0.554922883828706	0.532017784216051	-1.04305325929359	0.296923626687914	NA	0.604913030882026	0.848537774409742	AT1G02960	kinetochore protein	NA	character(0)	NA	NA
AT1G02970	24.2121024165271	-0.651064281698131	0.365816034506073	-1.77975873194624	0.0751154540329049	0.662144515106453	1.01938230273222	1.62978467575247	AT1G02970	WEE1-like kinase	WEE1	ATWEE1	WEE1 kinase homolog	NA
AT1G02980	7.23384808152425	-0.516407478801072	0.651604982506129	-0.792516160350592	0.428059772712238	NA	0.254622459616939	0.364024124919156	AT1G02980	cullin 2	CUL2	ATCUL2	cullin 2	NA
AT1G02990	217.587039556531	0.0391832046521554	0.131990534978165	0.296863746015103	0.766570535572042	0.995446086789001	4.83213910713359	4.68386187979385	AT1G02990	hypothetical protein	NA	character(0)	NA	NA
AT1G03050	25607.0460115997	-0.0782116586069362	0.0526914529292325	-1.48433292799837	0.137720618847593	0.805135925570543	1272.86434337023	1335.73235609435	AT1G03050	ENTH/ANTH/VHS superfamily protein	NA	character(0)	NA	NA
AT1G03055	51.6295831751222	-0.101967391279045	0.247644806930924	-0.411748554483061	0.680523732427457	0.989807404852755	6.23178526270361	6.57604402957333	AT1G03055	beta-carotene isomerase D27-like protein	D27	c("AtD27", "A. thaliana homolog of rice D27")	DWARF27	NA
AT1G03060	461.55563928762	-0.0945336222721174	0.110366003493502	-0.856546574848867	0.391695522360005	0.973316126800254	3.69177222276813	3.92519071832738	AT1G03060	BEACH-DOMAIN HOMOLOG A1	SPI	c("BCHA1", "Beach-Domain Homolog A1")	SPIRRIG	NA
AT1G03070	186.839646234701	-0.267715310007808	0.145382839004739	-1.84145055799248	0.065555559663	0.651037005567747	18.517088192105	22.3214815693347	AT1G03070	Bax inhibitor-1 family protein	NA	c("AtLFG4", "LFG4", "LIFEGUARD 4")	NA	NA
AT1G03090	9.69692921607471	0.498805859850423	0.558731473598689	0.892747023248402	0.371992662239502	NA	0.430883731457367	0.303653698281912	AT1G03090	methylcrotonyl-CoA carboxylase alpha chain	MCCA	character(0)	NA	NA
AT1G03106	46.2456123780501	0.100079973513068	0.268940466964895	0.37212686749046	0.709798393152605	0.99037179323197	5.81530427746348	5.45293880559092	AT1G03106	hypothetical protein	NA	character(0)	NA	NA
AT1G03110	54.9649293304354	-0.0766954174380766	0.245161131744668	-0.312836773481507	0.754404675423824	0.995446086789001	3.52954790591005	3.74933393891348	AT1G03110	Transducin/WD40 repeat-like superfamily protein	TRM82	AtTRM82	tRNA modification 82	NA
AT1G03120	11.4264430407067	-0.660771981510532	0.546258464465598	-1.20963248076524	0.226419948840607	NA	2.26167138780929	3.40179458545267	AT1G03120	responsive to abscisic acid 28	RAB28	c("ATRAB28", "responsive to abscisic acid 28")	responsive to abscisic acid 28	NA
AT1G03130	12.5658260697234	-0.115759310278479	0.492706306175749	-0.234945866995232	0.814250749055984	NA	1.57344564429685	1.65912084613001	AT1G03130	photosystem I subunit D-2	PSAD-2	character(0)	photosystem I subunit D-2	NA
AT1G03140	227.093742280105	0.15175833200109	0.125217560879824	1.21195726010618	0.225528741550218	0.913667486442745	17.4371754498984	15.5571383803145	AT1G03140	splicing factor Prp18 family protein	NA	character(0)	NA	NA
AT1G03150	24.0729172913658	-0.0850275110129497	0.365926880999759	-0.232362024841257	0.816256841554246	0.99744226344995	3.77359266005026	4.0528035059836	AT1G03150	Acyl-CoA N-acyltransferases (NAT) superfamily protein	NA	character(0)	NA	NA
AT1G03180	31.1660629996777	-0.288657839417096	0.321732299181908	-0.897198820731048	0.369612834371342	0.969447011553481	2.79474538069276	3.44883884361396	AT1G03180	non-structural protein	NA	character(0)	NA	NA
AT1G03200	39.1746707566308	0.0908596257241213	0.284103362924887	0.319811862797778	0.749110954331224	0.995446086789001	14.3410084058316	13.3079280862075	AT1G03200	hypothetical protein	NA	character(0)	NA	NA
AT1G03210	158.328172420236	-0.160392774826626	0.158681244651567	-1.01078596389143	0.312118882475694	0.957848740383926	20.060508247023	22.5289282809391	AT1G03210	Phenazine biosynthesis PhzC/PhzF protein	NA	character(0)	NA	NA
AT1G03230	146.333087630994	0.116325635536425	0.16297056625081	0.713783097233652	0.475361313179137	0.977606752926667	10.5570065894335	9.73180781935678	AT1G03230	Eukaryotic aspartyl protease family protein	NA	character(0)	NA	NA
AT1G03240	67.9701552340125	0.219645402246284	0.229419947266228	0.957394528521095	0.338368159074215	0.963736834587191	23.0306341099789	19.4266041480066	AT1G03240	hypothetical protein	NA	character(0)	NA	NA
AT1G03250	187.743591994703	-0.000698289727284825	0.135418410845054	-0.00515653464641384	0.995885698851497	0.999581424187345	17.0984614330601	16.9972929641237	AT1G03250	R3H domain protein	NA	character(0)	NA	NA
AT1G03260	68.7969559799678	-0.177481050914112	0.222700103844529	-0.796950912236728	0.425479540709822	0.977606752926667	5.17388712929156	5.78438040390552	AT1G03260	SNARE associated Golgi protein family	NA	character(0)	NA	NA
AT1G03270	44.6917586584193	-0.217349676066818	0.268628826020324	-0.809107791173439	0.418453147145019	0.977606752926667	2.8841238314298	3.31902145228026	AT1G03270	CBS domain protein with a domain protein (DUF21)	NA	character(0)	NA	NA
AT1G03280	144.289216541895	-0.188631100519949	0.159150541724569	-1.18523693652517	0.2359237797112	0.919865177653869	7.19706740325239	8.18903601015282	AT1G03280	Transcription factor TFIIE, alpha subunit	NA	character(0)	NA	NA
AT1G03350	39.2219636689698	0.0797753062787629	0.284493605546471	0.280411597039329	0.779161740664901	0.996678546009451	2.35658070648226	2.21558292542719	AT1G03350	BSD domain-containing protein	NA	character(0)	NA	NA
AT1G03370	331.619749877166	-0.0116540410303499	0.107916931605751	-0.107990848673544	0.91400295145665	0.998559858222623	8.4495217577424	8.51595129405188	AT1G03370	C2 calcium/lipid-binding and GRAM domain containing protein	NA	character(0)	NA	NA
AT1G03380	10.7806718200299	-0.797026139401079	0.579469643755222	-1.37544071202073	0.16899485455916	NA	0.208014458172856	0.348548552563844	AT1G03380	yeast autophagy 18 G-like protein	ATG18G	c("ATATG18G", "homolog of yeast autophagy 18 (ATG18) G")	homolog of yeast autophagy 18 (ATG18) G	NA
AT1G03445	31.4084172250659	0.195650268492561	0.337090577617922	0.580408594850497	0.561639110474165	0.977606752926667	1.21903246624341	1.04749846857804	AT1G03445	Serine/threonine protein phosphatase family protein	BSU1	character(0)	BRI1 SUPPRESSOR 1	NA
AT1G03457	2323.37761804222	0.0748306178572834	0.0604313160480436	1.23827549606552	0.215613926440741	0.907619690241863	144.822591678584	136.705546992627	AT1G03457	RNA-binding (RRM/RBD/RNP motifs) family protein	NA	c("AtBRN2", "BRN2", "Bruno-like 2")	NA	NA
AT1G03540	4.24789353420009	-0.695753364646137	0.898775810150115	-0.774112250005851	0.438864413913525	NA	0.189151264221808	0.282995144649962	AT1G03540	Pentatricopeptide repeat (PPR-like) superfamily protein	NA	character(0)	NA	NA
AT1G03550	84.6054755480421	-0.186335343380269	0.196332779669556	-0.949079128273365	0.342580368885601	0.965500541595268	6.79347738484092	7.60026681364251	AT1G03550	Secretory carrier membrane protein (SCAMP) family protein	SCAMP4	AtSCAMP4	Secretory carrier membrane protein 4	NA
AT1G03610	1260.84601011003	-0.159987089179721	0.0656983784564214	-2.43517561526792	0.0148845637566072	0.343076994127701	73.2817553171579	81.4694459505588	AT1G03610	plant/protein (DUF789)	NA	character(0)	NA	NA
AT1G03620	244.833220416414	-0.122944459660764	0.121500278633573	-1.01188623633981	0.311592450878501	0.957848740383926	31.7677087924541	34.2276999140603	AT1G03620	ELMO/CED-12 family protein	NA	character(0)	NA	NA
AT1G03680	10.4554927184062	-0.441295809059738	0.558243159288993	-0.790508225164451	0.429231020578089	NA	1.13596174368614	1.48205811700726	AT1G03680	thioredoxin M-type 1	THM1	c("ATHM1", "thioredoxin M-type 1", "ATM1", "ARABIDOPSIS THIOREDOXIN M-TYPE 1", "TRX-M1", "THIOREDOXIN M-TYPE 1")	thioredoxin M-type 1	NA
AT1G03687	15.6603446607978	-0.733456962650224	0.454517071721359	-1.61370608120935	0.106591194276986	NA	0.934141877260648	1.50606314052618	AT1G03687	DTW domain-containing protein	NA	character(0)	NA	NA
AT1G03710	80.7584497324076	0.0788454913582356	0.206068232631325	0.382618370388499	0.702002747336227	0.989827480692192	9.83957035468577	9.24251072903233	AT1G03710	Cystatin/monellin superfamily protein	NA	character(0)	NA	NA
AT1G03750	45.8150639526826	0.32084294636815	0.264967895052061	1.21087479788867	0.225943392809886	0.913667486442745	1.86982481781791	1.49002808990436	AT1G03750	switch 2	SWI2	c("CHR9", "CHROMATIN REMODELING 9")	switch 2	NA
AT1G03760	9.01482950626114	0.312029040110732	0.596216436443186	0.523348604698296	0.600731682944017	NA	0.768766867800845	0.606762019680259	AT1G03760	Prefoldin chaperone subunit family protein	NA	character(0)	NA	NA
AT1G03780	9.52681690825642	0.0984242740371679	0.622133621905099	0.15820439624493	0.874295739679627	NA	0.392957813073149	0.351659796117347	AT1G03780	targeting protein for XKLP2	TPX2	AtTPX2	targeting protein for XKLP2	NA
AT1G03800	14.2057026582809	-0.440233097927237	0.470124412735637	-0.936418288438876	0.349057865385192	NA	2.00554292102032	2.6562210302323	AT1G03800	ERF domain protein 10	ERF10	c("ATERF10", "ARABIDOPSIS THALIANA RF DOMAIN PROTEIN 10")	ERF domain protein 10	NA
AT1G03900	770.48084294321	0.0455076456180837	0.0802358784804731	0.567173270610588	0.570596466242802	0.977606752926667	70.6930205990191	68.1848548692705	AT1G03900	non-intrinsic ABC protein 4	ABCI18	c("ATNAP4", "non-intrinsic ABC protein 4", "NAP4", "non-intrinsic ABC protein 4")	ATP-binding cassette I18	NA
AT1G03910	8.56714215618899	-0.640669008206884	0.640159369374186	-1.00079611243243	0.316925389418586	NA	0.26187529317498	0.422820626758713	AT1G03910	cactus-binding carboxy-terminal, cactin	NA	c("CTN", "CACTIN")	NA	NA
AT1G03920	1297.06409123864	-0.0311053726297577	0.0678896429929281	-0.458175522192655	0.646826344206708	0.987964056222216	64.706934271648	65.7065933564691	AT1G03920	Protein kinase family protein	NA	character(0)	NA	NA
AT1G03930	432.01582578353	0.0869264409785638	0.100117624032741	0.868243147181923	0.385261238322245	0.973172225115557	19.0028263993148	17.7247120663803	AT1G03930	dual specificity kinase 1	ADK1	c("CKL9ALPHA", "CASEIN KINASE I-LIKE 9 ALPHA", "CKL9BETA", "CASEIN KINASE I-LIKE 9 BETA")	dual specificity kinase 1	NA
AT1G03960	66.6538855306871	-0.102799715547175	0.226363787044294	-0.454134987267462	0.649731672491923	0.987964056222216	2.74709297148436	2.93574679315914	AT1G03960	Calcium-binding EF hand family protein	NA	character(0)	NA	NA
AT1G03990	46.9368796511442	0.345028107401979	0.262522379868344	1.31428073894124	0.188751746597122	0.877005180579967	2.29961063937714	1.80959734352822	AT1G03990	Long-chain fatty alcohol dehydrogenase family protein	NA	character(0)	NA	NA
AT1G04000	22.6473128464601	-0.0493017868319335	0.371998108319079	-0.132532358980829	0.894563229996744	0.998559858222623	2.4665739740814	2.5221029928026	AT1G04000	hypothetical protein	NA	character(0)	NA	NA
AT1G04010	7.85291379466729	1.04159427021093	0.640226846958161	1.62691439004743	0.103755281304035	NA	0.438256672176468	0.211454844409409	AT1G04010	phospholipid sterol acyl transferase 1	PSAT1	c("ATPSAT1", "ERP1", "enhanced response to Phytophthora 1")	phospholipid sterol acyl transferase 1	NA
AT1G04030	8.88314586076642	-0.388335878343769	0.584281240767916	-0.664638621348484	0.506281660583214	NA	0.401907411903737	0.559728783042908	AT1G04030	eisosome protein	NA	character(0)	NA	NA
AT1G04080	17.0202962900028	-0.772551841256398	0.438865157798086	-1.76033988465276	0.0783501954409452	NA	0.408718016101616	0.713353244174422	AT1G04080	Tetratricopeptide repeat (TPR)-like superfamily protein	PRP39	character(0)	NA	NA
AT1G04090	129.347522877982	-0.12666429969226	0.166689740104977	-0.7598805998047	0.447325958960609	0.977606752926667	6.36612909204991	6.92036370729789	AT1G04090	vacuolar sorting-associated protein (DUF946)	NA	character(0)	NA	NA
AT1G04100	12.8285992214021	-0.538893809791983	0.49152967421683	-1.09636068392131	0.272920962389442	NA	0.881156763825534	1.30990989768453	AT1G04100	indoleacetic acid-induced protein 10	IAA10	character(0)	indoleacetic acid-induced protein 10	NA
AT1G04120	76.0417622731134	-0.162434207822408	0.208724873033703	-0.778221615189001	0.436438376156438	0.977606752926667	1.30135616614052	1.43683554403302	AT1G04120	multidrug resistance-associated protein 5	ABCC5	c("ATABCC5", "Arabidopsis thaliana ATP-binding cassette C5", "ATMRP5", "multidrug resistance-associated protein 5", "MRP5", "MULTIDRUG RESISTANCE PROTEIN 5", "MRP5", "multidrug resistance-associated protein 5")	ATP-binding cassette C5	NA
AT1G04140	846.218122093552	0.12382640436394	0.0756316259936785	1.63723049368646	0.101582317745463	0.737984229713168	27.4565227269023	25.0695783989842	AT1G04140	Transducin family protein / WD-40 repeat family protein	NA	character(0)	NA	NA
AT1G04160	645.048842980334	0.0732416925648783	0.0862345839771277	0.849330850651571	0.395697218848663	0.974149614434512	14.0577780079669	13.3402423298916	AT1G04160	myosin XI B	XIB	c("ATXIB", "ARABIDOPSIS THALIANA MYOSIN XI B", "XI-8", "MYOSIN XI-8", "XI-B", "MYOSIN XI B")	myosin XI B	NA
AT1G04170	36.6922053313723	0.383133477839539	0.292711847566377	1.30891004592036	0.19056482328663	0.87919324541756	2.3739411924618	1.79875256483012	AT1G04170	eukaryotic translation initiation factor 2 gamma subunit	EIF2 GAMMA	character(0)	eukaryotic translation initiation factor 2 gamma subunit	NA
AT1G04210	115.811588917707	-0.0451137922906609	0.169731312068376	-0.265795342891634	0.790396830082401	0.99716746644026	2.75474779446925	2.83178988314551	AT1G04210	Leucine-rich repeat protein kinase family protein	NA	character(0)	NA	NA
AT1G04230	17.7432897488796	-0.348006415134999	0.424588738506166	-0.819631760275584	0.412426062284146	NA	1.21553945981215	1.5022130997859	AT1G04230	rRNA-processing EFG1-like protein (DUF2361)	NA	character(0)	NA	NA
AT1G04260	15.122277054125	-0.0465963152946957	0.468112799044605	-0.0995407845925096	0.920708907255832	NA	2.11066536416496	2.09620514075397	AT1G04260	CAMV movement protein interacting protein 7	MPI7	c("MPIP7", "CAMV MOVEMENT PROTEIN INTERACTING PROTEIN 7", "PRA1.D", "PRENYLATED RAB ACCEPTOR 1.D")	CAMV movement protein interacting protein 7	NA
AT1G04290	268.707248271621	-0.0349705423355152	0.119270495668168	-0.293203630450312	0.769366509280773	0.995446086789001	36.5991458024885	37.2206465555644	AT1G04290	Thioesterase superfamily protein	NA	character(0)	NA	NA
AT1G04300	980.664512017425	0.104337505037063	0.0866944166839554	1.20350893434609	0.228779436099606	0.918383689239248	27.230731580998	25.2310221643737	AT1G04300	TRAF-like superfamily protein	NA	character(0)	NA	NA
AT1G04340	57.7762224192027	0.0573160986980608	0.233833781790297	0.245114706092647	0.806367616387383	0.99744226344995	8.17899069218835	7.81047985502605	AT1G04340	HR-like lesion-inducing protein-like protein	NA	character(0)	NA	NA
AT1G04350	5.26874766410808	-0.508522639168801	0.763602623730848	-0.665951927567032	0.505441827825693	NA	0.320294963907806	0.444568654304843	AT1G04350	2-oxoglutarate (2OG) and Fe(II)-dependent oxygenase superfamily protein	NA	character(0)	NA	NA
AT1G04390	7.68558018139828	-0.252230883303482	0.69747176102622	-0.361635979257948	0.717624074317509	NA	0.239807027816039	0.266368395135857	AT1G04390	BTB/POZ domain-containing protein	NA	character(0)	NA	NA
AT1G04410	7.38461893688726	-1.22031641727194	0.707098521737804	-1.72580818620978	0.0843819266089557	NA	0.290794512049092	0.745005783971973	AT1G04410	Lactate/malate dehydrogenase family protein	c-NAD-MDH1	character(0)	cytosolic-NAD-dependent malate dehydrogenase 1	NA
AT1G04420	30.4636650630661	0.288555071511643	0.341730470772014	0.844393743583238	0.398449417304917	0.974149614434512	2.39957788376198	2.00141962221996	AT1G04420	NAD(P)-linked oxidoreductase superfamily protein	NA	character(0)	NA	NA
AT1G04430	65.238077220831	0.15421668850702	0.229036603403432	0.673327696164695	0.500738836438272	0.977606752926667	2.8965604648279	2.55482716613021	AT1G04430	S-adenosyl-L-methionine-dependent methyltransferases superfamily protein	NA	character(0)	NA	NA
AT1G04440	6.60356519573316	-0.505891477318372	0.703808408670982	-0.718791465242165	0.472269417104755	NA	0.255533474979271	0.375143691551895	AT1G04440	casein kinase like 13	CKL13	character(0)	casein kinase like 13	NA
AT1G04450	706.177323587549	-0.0145953295287615	0.0834395702655792	-0.174920957554145	0.861141742407893	0.997623957180304	89.0970630819284	89.5285790709799	AT1G04450	ROP-interactive CRIB motif-containing protein 3	RIC3	character(0)	ROP-interactive CRIB motif-containing protein 3	NA
AT1G04470	18546.219151373	0.0800501499906397	0.0578184263071153	1.38450931828265	0.166202556838635	0.847983948295842	561.129318496208	527.459328125611	AT1G04470	hypothetical protein (DUF810)	NA	character(0)	NA	NA
AT1G04480	13.9849477152281	-0.338414141825899	0.473334870276254	-0.714957133051257	0.474635531829994	NA	2.46718391671912	3.01010660359129	AT1G04480	Ribosomal protein L14p/L23e family protein	NA	character(0)	NA	NA
AT1G04500	176.816388765443	-0.0331047850907325	0.145602650106014	-0.227363891156025	0.82014079572761	0.99744226344995	11.2423923791509	11.3617086799606	AT1G04500	CCT motif family protein	NA	character(0)	NA	NA
AT1G04510	7.0510886996129	-0.652401158258781	0.661786877340085	-0.985817610770663	0.324222622252481	NA	0.283518683138846	0.434379178209072	AT1G04510	MOS4-associated complex 3A	MAC3A	character(0)	MOS4-associated complex 3A	NA
AT1G04540	19947.7980414053	0.0191828143299588	0.0719534907343348	0.266600190403342	0.789777009018472	0.99716746644026	1136.49429196468	1113.78508896778	AT1G04540	Calcium-dependent lipid-binding (CaLB domain) family protein	NA	character(0)	NA	NA
AT1G04570	76.2431028587528	0.0317659935829558	0.216640110316039	0.146630250218277	0.883423875527357	0.998559858222623	4.05382159285856	3.92065014837471	AT1G04570	Major facilitator superfamily protein	NA	character(0)	NA	NA
AT1G04590	8.69458178556522	0.105895356515411	0.61501972901255	0.172182048022153	0.863294410707646	NA	0.720151061329013	0.639754240298891	AT1G04590	PPR containing-like protein	NA	character(0)	NA	NA
AT1G04600	601.581273215061	-0.138743007249987	0.0851975732009291	-1.62848543728795	0.103421994623989	0.738737313308351	10.5073904469938	11.5203924978632	AT1G04600	myosin XI A	XIA	ATXIA	myosin XI A	NA
AT1G04630	13.2961029544303	-0.771618865667305	0.48411409314368	-1.59387813037349	0.110963333620001	NA	1.59581387067124	2.71766564108215	AT1G04630	GRIM-19 protein	MEE4	character(0)	maternal effect embryo arrest 4	NA
AT1G04670	17.5435676874683	0.0510955716999641	0.45450105822111	0.112421238137374	0.910489416472319	NA	3.1457492266961	3.07625038364691	AT1G04670	hypothetical protein	NA	character(0)	NA	NA
AT1G04680	15.6926909258932	-0.566970049451952	0.447208223598846	-1.2677988004991	0.204869810663251	NA	0.675432631148246	0.976250566033244	AT1G04680	Pectin lyase-like superfamily protein	NA	character(0)	NA	NA
AT1G04690	4.83052530811261	-0.441009664964442	0.842075461901548	-0.523717510980035	0.600475034341302	NA	0.320714216495513	0.39798567075654	AT1G04690	potassium channel beta subunit 1	KAB1	KV-BETA1	potassium channel beta subunit 1	NA
AT1G04700	3084.72654218357	0.0193479330325607	0.056059572719966	0.345131653593032	0.729995397679492	0.993845445849982	77.1544425500678	75.6863095140402	AT1G04700	PB1 domain-containing protein tyrosine kinase	NA	character(0)	NA	NA
AT1G04710	152.071461888497	-0.0516462929218554	0.162676392652855	-0.317478720050466	0.750880383887453	0.995446086789001	9.64243064667925	10.0748057294006	AT1G04710	peroxisomal 3-ketoacyl-CoA thiolase 4	PKT4	c("KAT1", "3-KETO-ACYL-COA THIOLASE 1")	peroxisomal 3-ketoacyl-CoA thiolase 4	NA
AT1G04750	7.26611479294314	-0.546000029746421	0.69917042743744	-0.780925520187674	0.434846301345557	NA	0.537600548177306	0.806079668605281	AT1G04750	vesicle-associated membrane protein 721	VAMP721	c("AT VAMP7B", "ATVAMP721", "VAMP7B", "VESICLE-ASSOCIATED MEMBRANE PROTEIN 7B")	vesicle-associated membrane protein 721	NA
AT1G04760	305.339995064989	-0.262845991949104	0.116988864109071	-2.2467607831806	0.0246553193158849	0.434675598221118	52.6020643264672	63.2749795375558	AT1G04760	vesicle-associated membrane protein 726	VAMP726	c("ATVAMP726", "vesicle-associated membrane protein 726")	vesicle-associated membrane protein 726	NA
AT1G04770	11.4169398816794	-0.196363164478892	0.519942179031786	-0.377663464127013	0.705680612492877	NA	0.961167682963318	1.12157770162351	AT1G04770	Tetratricopeptide repeat (TPR)-like superfamily protein	NA	character(0)	NA	NA
AT1G04790	192.032279116056	-0.188234270933288	0.14200117135077	-1.32558252261394	0.184978018481506	0.869420572956265	7.85101279652439	8.86271485523839	AT1G04790	RING/U-box superfamily protein	NA	character(0)	NA	NA
AT1G04810	9.34542699083672	-0.152817804110536	0.584755817160716	-0.261336098976396	0.793833330584473	NA	0.25849157704455	0.290032750988037	AT1G04810	26S proteasome regulatory complex, non-ATPase subcomplex, Rpn2/Psmd1 subunit	NA	character(0)	NA	NA
AT1G04820	4313.95638965548	0.0695268327652766	0.0577179450859589	1.20459646755841	0.228359121062375	0.918383689239248	266.762699841817	252.862885344697	AT1G04820	tubulin alpha-4 chain	TUA4	c("TOR2", "TORTIFOLIA 2")	tubulin alpha-4 chain	NA
AT1G04830	57.2911870637912	-0.0441448198723738	0.238794814943242	-0.184865068711255	0.853334869835005	0.997623957180304	3.28842055714968	3.34603519725976	AT1G04830	Ypt/Rab-GAP domain of gyp1p superfamily protein	NA	character(0)	NA	NA
AT1G04840	14.9950418044633	-0.0435250323177266	0.470403829684449	-0.092526951464072	0.926279378892689	NA	0.74308191922628	0.77565285226933	AT1G04840	Tetratricopeptide repeat (TPR)-like superfamily protein	NA	character(0)	NA	NA
AT1G04850	16.0172606807767	-0.138133694107599	0.433721659517163	-0.318484657329253	0.750117330931442	NA	1.01387765719709	1.09523071801851	AT1G04850	ubiquitin-associated (UBA)/TS-N domain-containing protein	NA	character(0)	NA	NA
AT1G04860	12.6666876972788	0.767709822225125	0.536502474279312	1.43095299468357	0.152443687255597	NA	0.449157777001276	0.268232225977287	AT1G04860	ubiquitin-specific protease 2	UBP2	ATUBP2	ubiquitin-specific protease 2	NA
AT1G04870	7.85571399540794	-0.729395758793521	0.632927732510445	-1.15241554655923	0.249150355522413	NA	0.389408259655849	0.64879128330928	AT1G04870	protein arginine methyltransferase 10	PRMT10	ATPRMT10	protein arginine methyltransferase 10	NA
AT1G04880	482.379092160533	-0.312627518562238	0.09196852156158	-3.39928829184135	0.000675614615913103	0.043177915907901	28.1017957853382	34.781362517887	AT1G04880	HMG (high mobility group) box protein with ARID/BRIGHT DNA-binding domain-containing protein	NA	character(0)	NA	NA
AT1G04890	376.371044104542	-0.0374728839512738	0.105267444579833	-0.355977900868061	0.721857115128063	0.992229716306705	18.6075277156961	18.872790375314	AT1G04890	zein-binding protein (Protein of unknown function, DUF593)	NA	character(0)	NA	NA
AT1G04900	12.1783809645298	0.349538183547016	0.509625080379215	0.685873197776928	0.492793072898475	NA	0.812113694285588	0.624697806609019	AT1G04900	NADH dehydrogenase ubiquinone complex I, assembly factor-like protein (DUF185)	NA	character(0)	NA	NA
AT1G04910	14.072737155608	0.135746570754507	0.464564527286012	0.292201756228654	0.770132368926056	NA	0.780288874749222	0.719124315095556	AT1G04910	O-fucosyltransferase family protein	NA	character(0)	NA	NA
AT1G04960	6.60757937432934	-0.884845329587339	0.724535108284075	-1.22125942479575	0.221987810913344	NA	0.285918376593726	0.528390415280801	AT1G04960	golgin family A protein (DUF1664)	NA	character(0)	NA	NA
AT1G04970	118.247381135985	0.251166369109665	0.166889740490224	1.50498387960749	0.132328221284094	0.793868060935852	7.75898758430003	6.43874494668709	AT1G04970	lipid-binding serum glycoprotein family protein	NA	character(0)	NA	NA
AT1G04985	1566.13684570786	-0.0901886591039313	0.0676030433041514	-1.33409170202835	0.182173804988553	0.866287376352752	171.688296855003	181.514975417722	AT1G04985	triacylglycerol lipase-like protein	NA	character(0)	NA	NA
AT1G04990	53.4048768997244	-0.111204782417326	0.253234033430102	-0.439138376903911	0.660561273108707	0.989035635915987	3.3891996978932	3.66721215583774	AT1G04990	Zinc finger C-x8-C-x5-C-x3-H type family protein	NA	character(0)	NA	NA
AT1G05020	1425.09625801136	0.0414829500058396	0.0653356958255533	0.634920153243631	0.525480492381358	0.977606752926667	59.5299168065314	57.5303988888936	AT1G05020	ENTH/ANTH/VHS superfamily protein	NA	character(0)	NA	NA
AT1G05060	76.5158654912228	0.0475170044028339	0.209497325344116	0.226814372569118	0.820568087247612	0.99744226344995	8.76162141815409	8.33489519136751	AT1G05060	coiled-coil protein	NA	character(0)	NA	NA
AT1G05090	14.2567381464081	-0.236780323516599	3.58695135898535	-0.066011579143236	0.947368606740314	NA	0.622450751246667	0.738389668482901	AT1G05090	dentin sialophosphoprotein-like protein	NA	character(0)	NA	NA
AT1G05120	200.920680670844	-0.332060990185209	0.142142812181184	-2.33610820758171	0.0194856026539069	0.383247226257515	6.3909078172185	8.07044380250496	AT1G05120	Helicase protein with RING/U-box domain-containing protein	NA	character(0)	NA	NA
AT1G05150	44.4312704177318	0.0780689041462069	0.263888668497398	0.295840304893488	0.767352041099707	0.995446086789001	1.55008053478968	1.4543900130132	AT1G05150	Calcium-binding tetratricopeptide family protein	NA	character(0)	NA	NA
AT1G05230	4.02802794620289	-0.101650401473999	0.955181059488501	-0.106420034677439	0.91524909796478	NA	0.147657901240956	0.148828247975419	AT1G05230	homeodomain GLABROUS 2	HDG2	character(0)	homeodomain GLABROUS 2	NA
AT1G05260	15.9178598550752	-0.348097371634624	0.463156184947581	-0.751576645087921	0.452305692646948	NA	1.21814681456759	1.61442882807363	AT1G05260	Peroxidase superfamily protein	RCI3	RCI3A	RARE COLD INDUCIBLE GENE 3	NA
AT1G05270	31.9344828989251	-0.0948269262342661	0.309667949096939	-0.306221313864746	0.759436145284557	0.995446086789001	2.34984651354918	2.51006246512345	AT1G05270	TraB family protein	NA	character(0)	NA	NA
AT1G05350	106.892756790127	-0.0595515630854093	0.173102397751682	-0.344025061806694	0.730827438571032	0.994173567504715	6.66535619691036	6.88708339054778	AT1G05350	NAD(P)-binding Rossmann-fold superfamily protein	NA	character(0)	NA	NA
AT1G05360	343.604633296741	-0.0122451802876723	0.113059577708246	-0.108307323765806	0.913751913268431	0.998559858222623	21.3627902078011	21.3588288440223	AT1G05360	vacuole membrane-like protein	KMS2	character(0)	Killing Me Slowly 2	NA
AT1G05380	933.177656204251	-0.041980230625841	0.0773585747389752	-0.542670683469693	0.587356562600393	0.977606752926667	21.5159314434073	22.0126002156542	AT1G05380	Acyl-CoA N-acyltransferase with RING/FYVE/PHD-type zinc finger protein	NA	character(0)	NA	NA
AT1G05385	25.4259944339115	-0.071765232413846	0.3609816466238	-0.198805765016183	0.842414686180047	0.997623957180304	4.06607719272961	4.16197018181436	AT1G05385	photosystem II 11 kDa protein-like protein	LPA19	Psb27-H1	LOW PSII ACCUMULATION 19	NA
AT1G05400	19.2320965117553	0.915089790249045	0.410699032032892	2.22812745800617	0.025872016739938	NA	2.82954108395916	1.50126333650115	AT1G05400	hypothetical protein	NA	character(0)	NA	NA
AT1G05410	28.3186234851615	0.000485762658957748	0.369825042755666	0.00131349314621368	0.998951984399266	0.999581424187345	1.69076938265765	1.63183592466348	AT1G05410	CDPK adapter, putative (DUF1423)	NA	character(0)	NA	NA
AT1G05500	22.6202504114717	0.338285282060468	0.37976953259488	0.890764669164061	0.373055433017445	0.969447011553481	1.21419988974734	0.941058340719062	AT1G05500	Calcium-dependent lipid-binding (CaLB domain) family protein	NTMC2T2.1	character(0)	NA	NA
AT1G05520	14.8858390943089	-0.275574523881753	0.452561757815229	-0.60892136625089	0.542576561208169	NA	0.508644519291701	0.626618891951912	AT1G05520	Sec23/Sec24 protein transport family protein	NA	character(0)	NA	NA
AT1G05577	17.327429534169	-0.00496790812569889	0.419032359973408	-0.0118556670086629	0.990540767929582	NA	1.20384267536222	1.20404177004576	AT1G05577	UPSTREAM OF FLC protein (DUF966)	NA	character(0)	NA	NA
AT1G05580	56896.7309341111	0.012698592647878	0.0696705563007045	0.182266273188198	0.855373765407012	0.997623957180304	1976.29553022041	1945.48401460527	AT1G05580	cation/H+ exchanger 23	CHX23	c("ATCHX23", "cation/H+ exchanger 23")	cation/H+ exchanger 23	NA
AT1G05620	11.2622995816342	0.520158772973761	0.528059484157508	0.98503821743425	0.324605298912501	NA	1.09820547999584	0.780586462326739	AT1G05620	uridine-ribohydrolase 2	URH2	c("NSH2", "nucleoside hydrolase 2")	uridine-ribohydrolase 2	NA
AT1G05630	286.645149224771	0.0499037602753247	0.12135462417902	0.411222568673672	0.680909340959096	0.989807404852755	7.26518093806627	6.93132924147726	AT1G05630	Endonuclease/exonuclease/phosphatase family protein	5PTASE13	c("AT5PTASE13", "Arabidopsis thaliana inositol-polyphosphate 5-phosphatase 13")	inositol-polyphosphate 5-phosphatase 13	NA
AT1G05640	45.152761992849	-0.0463400791899697	0.267151343551679	-0.173460026717048	0.862289845608171	0.997623957180304	2.40085455794514	2.46393825173293	AT1G05640	Ankyrin repeat family protein	NA	character(0)	NA	NA
AT1G05690	12.1162063220337	-0.0118606625189018	0.501916590489189	-0.023630744118942	0.981147148733483	NA	0.740692989161191	0.760947647645546	AT1G05690	BTB and TAZ domain protein 3	BT3	character(0)	BTB and TAZ domain protein 3	NA
AT1G05750	18.4363933620853	0.261311710949131	0.456783505780159	0.57206906038086	0.567275188929625	NA	0.598616476849229	0.50993692835031	AT1G05750	Tetratricopeptide repeat (TPR)-like superfamily protein	PDE247	CLB19	pigment defective 247	NA
AT1G05780	9.04655944559428	0.104988662097869	0.59706870806839	0.175840168273973	0.860419511553364	NA	1.65555952338626	1.54485757279633	AT1G05780	Vacuolar ATPase assembly integral membrane protein VMA21-like domain-containing protein	NA	character(0)	NA	NA
AT1G05785	4.39504260280051	0.54246841618348	0.854193894710687	0.63506473125427	0.52538619813497	NA	0.849703363340284	0.608275856538119	AT1G05785	Got1/Sft2-like vescicle transport protein family	NA	character(0)	NA	NA
AT1G05790	681.940593554107	0.0811866935588662	0.0879318313473474	0.923291285020136	0.355855428288978	0.969047448726168	32.1959035281389	30.2441420435313	AT1G05790	lipase class 3 family protein	NA	character(0)	NA	NA
AT1G05820	3372.41009267016	0.0326295102313306	0.0615852305683562	0.529826874563921	0.596231970297132	0.977606752926667	205.768242189187	200.167117375092	AT1G05820	SIGNAL PEPTIDE PEPTIDASE-LIKE 5	SPPL5	c("ATSPPL5", "ARABIDOPSIS THALIANA SIGNAL PEPTIDE PEPTIDASE-LIKE 5")	SIGNAL PEPTIDE PEPTIDASE-LIKE 5	NA
AT1G05830	106.537583311909	0.0136346877032325	0.174270048346105	0.0782388473098578	0.937638061025549	0.998559858222623	2.7195315551547	2.66889637529026	AT1G05830	trithorax-like protein 2	ATX2	c("SDG30", "SET DOMAIN PROTEIN 30")	trithorax-like protein 2	NA
AT1G05835	6.03494800673174	1.08952874827512	0.775452945253093	1.40502238716692	0.160014621276213	NA	2.19089468697905	1.06522577178549	AT1G05835	PHD finger protein	NA	character(0)	NA	NA
AT1G05840	139.169424437597	0.185420258810887	0.160717311113199	1.15370433668026	0.248621405356944	0.925831857488228	8.96066139541208	7.87640803761687	AT1G05840	Eukaryotic aspartyl protease family protein	NA	character(0)	NA	NA
AT1G05850	19.3522050291421	-0.265283639212288	0.417588743141841	-0.635274881253637	0.525249153063123	NA	1.24588558500668	1.49360406341728	AT1G05850	Chitinase family protein	POM1	c("ATCTL1", "CTL1", "CHITINASE-LIKE PROTEIN 1", "ELP1", "ECTOPIC DEPOSITION OF LIGNIN IN PITH 1", "ELP", "ECTOPIC DEPOSITION OF LIGNIN IN PITH", "ERH2", "ECTOPIC ROOT HAIR 2", "HOT2", "SENSITIVE TO HOT TEMPERATURES 2")	POM-POM1	NA
AT1G05890	121.496795237472	-0.154317709018231	0.179082059668138	-0.861715066848136	0.388844332404941	0.973172225115557	4.71984511753822	5.23202654568886	AT1G05890	RING/U-box superfamily protein	ARI5	c("ATARI5", "ARABIDOPSIS ARIADNE 5")	ARIADNE 5	NA
AT1G05910	50.7614753120639	-0.652516604041338	0.268537985327505	-2.42988567611967	0.0151035860960475	0.346704360017026	0.963117627834881	1.5086030637928	AT1G05910	cell division cycle protein 48-related / CDC48-like protein	NA	character(0)	NA	NA
AT1G05940	77.1635391743168	-0.211036774336498	0.203984870349588	-1.03457072073446	0.300869433595449	0.957848740383926	3.69531630892333	4.27825198230591	AT1G05940	cationic amino acid transporter 9	CAT9	character(0)	cationic amino acid transporter 9	NA
AT1G05960	6915.36504247568	0.0324038394435006	0.056607921959959	0.572425878244057	0.567033488147126	0.977606752926667	183.671741326752	178.550193716604	AT1G05960	ARM repeat superfamily protein	NA	character(0)	NA	NA
AT1G05970	14.1613017254692	-0.190805116251811	0.531229572481566	-0.359176382746334	0.719463143265812	NA	1.76442638335658	2.06756091573866	AT1G05970	RNA-binding (RRM/RBD/RNP motifs) family protein	NA	character(0)	NA	NA
AT1G06040	5.90442384738276	-0.0543656691605688	0.733786318840514	-0.0740892379221164	0.940939378619673	NA	0.502738220571838	0.530830261644061	AT1G06040	B-box zinc finger family protein	STO	c("BBX24", "B-box domain protein 24")	SALT TOLERANCE	NA
AT1G06050	262.226384667425	0.0637474922387731	0.119400666765612	0.533895613530465	0.593413757070789	0.977606752926667	22.1173003820448	21.0624267743492	AT1G06050	ENHANCED DISEASE RESISTANCE-like protein (DUF1336)	NA	character(0)	NA	NA
AT1G06060	33.0595103274374	-0.311456448976672	0.306211971804837	-1.01712695013498	0.309093041197372	0.957848740383926	2.88124872525652	3.60233860621614	AT1G06060	LisH and RanBPM domains containing protein	NA	character(0)	NA	NA
AT1G06110	31.0368973526268	0.350094806219317	0.319634924805968	1.09529584863681	0.273387045639328	0.948037788513025	2.32362268318827	1.78848971987745	AT1G06110	SKP1/ASK-interacting protein 16	SKIP16	character(0)	SKP1/ASK-interacting protein 16	NA
AT1G06130	11.8707443688438	0.380961798799269	0.515824785060622	0.738548844167108	0.460180997228135	NA	1.0489979561102	0.813572986708282	AT1G06130	glyoxalase 2-4	GLX2-4	character(0)	glyoxalase 2-4	NA
AT1G06200	11.1957981002868	0.453974463258126	0.52288261748698	0.868214869027331	0.385276715823325	NA	1.51366489731452	1.07941959147583	AT1G06200	Peptidase S24/S26A/S26B/S26C family protein	NA	character(0)	NA	NA
AT1G06210	7.14437982742319	0.668428246874837	0.702858356311092	0.951014156512333	0.341597189570255	NA	0.631659871515443	0.378764575472108	AT1G06210	ENTH/VHS/GAT family protein	NA	character(0)	NA	NA
AT1G06230	63.9409191493533	0.164246472715934	0.222498576185827	0.738191118035552	0.460398319468007	0.977606752926667	2.05857305779608	1.83750470857046	AT1G06230	global transcription factor group E4	GTE4	character(0)	global transcription factor group E4	NA
AT1G06290	172.408388904902	0.274579887318432	0.150968206661081	1.81879280009502	0.0689430472587033	0.654052957605016	7.87974047930513	6.53402274387384	AT1G06290	acyl-CoA oxidase 3	ACX3	ATACX3	acyl-CoA oxidase 3	NA
AT1G06410	148.01268447854	-0.0622989310937755	0.154322081398715	-0.403694212319601	0.686437596136185	0.989807404852755	4.46638169753456	4.66017666603004	AT1G06410	trehalose-phosphatase/synthase 7	TPS7	c("ATTPS7", "trehalose-phosphatase/synthase 7", "ATTPSA")	trehalose-phosphatase/synthase 7	NA
AT1G06450	10.9440073002111	-0.0175751706973786	0.539927770430739	-0.0325509663697379	0.974032672255716	NA	0.824050511289112	0.84856018496271	AT1G06450	Polynucleotidyl transferase, ribonuclease H-like superfamily protein	NA	character(0)	NA	NA
AT1G06460	39.4277249802366	-0.215109323659024	0.281723882752841	-0.76354663849263	0.445137459139275	0.977606752926667	3.22831932223261	3.68683129646604	AT1G06460	alpha-crystallin domain 32.1	ACD32.1	c("ACD31.2", "ALPHA-CRYSTALLIN DOMAIN 31.2")	alpha-crystallin domain 32.1	NA
AT1G06470	14.0948192686377	0.387548688511301	0.471433824333509	0.8220638157629	0.411040577918812	NA	0.896574307702694	0.668946348161997	AT1G06470	Nucleotide/sugar transporter family protein	NA	character(0)	NA	NA
AT1G06510	10.9602733520459	-0.271266888822632	0.543769622157104	-0.49886363226127	0.617875455997817	NA	0.94715087592239	1.12560933964954	AT1G06510	forkhead-associated domain protein	NA	character(0)	NA	NA
AT1G06540	663.170786186029	-0.209244277765467	0.0854925680576037	-2.44751424035457	0.0143845440779503	0.338488183658547	245.658854565588	283.699167680689	AT1G06540	hypothetical protein	NA	character(0)	NA	NA
AT1G06630	5.20826857883013	-0.585401938782978	0.783997501362691	-0.746688526131107	0.455251597301555	NA	0.237230104822811	0.377875999952124	AT1G06630	F-box/RNI-like superfamily protein	NA	character(0)	NA	NA
AT1G06660	8.9909166058666	-0.616784642407282	0.598696284017986	-1.03021291241011	0.302910069589497	NA	0.42757776718932	0.661491503635426	AT1G06660	aspartyl/glutamyl-tRNA(Asn/Gln) amidotransferase subunit	JASON	character(0)	JASON	NA
AT1G06680	19.9755790385098	-0.750698094301351	0.411613196527821	-1.82379501102951	0.0681830684128403	NA	1.45480022339204	2.36622856407214	AT1G06680	photosystem II subunit P-1	PSBP-1	c("OE23", "OXYGEN EVOLVING COMPLEX SUBUNIT 23 KDA", "OEE2", "OXYGEN-EVOLVING ENHANCER PROTEIN 2", "PSII-P", "PHOTOSYSTEM II SUBUNIT P")	photosystem II subunit P-1	NA
AT1G06700	5889.42088000628	0.104582669012842	0.0598728879921708	1.74674502132781	0.080681577110784	0.677243566673208	414.224907101318	383.01027957339	AT1G06700	Protein kinase superfamily protein	NA	character(0)	NA	NA
AT1G06730	33.2206332480988	0.239145394786525	0.31253686840319	0.765174988820882	0.444167350962768	0.977606752926667	1.85659245022392	1.55704668285485	AT1G06730	pfkB-like carbohydrate kinase family protein	NA	character(0)	NA	NA
AT1G06740	17.0202818271714	-0.324303978315467	0.452249466855411	-0.717090902440247	0.473318008854727	NA	0.5663685257044	0.730177937174387	AT1G06740	MuDR family transposase	MUG3	character(0)	MUSTANG 3	NA
AT1G06750	546.710144291118	-0.141556125301274	0.0873262045828354	-1.62100398130778	0.10501678485221	0.744784865080489	27.5383892215631	30.2205805190199	AT1G06750	P-loop containing nucleoside triphosphate hydrolases superfamily protein	NA	character(0)	NA	NA
AT1G06760	9.54327037757057	-0.0113781371080157	0.567655610706931	-0.0200440846411188	0.984008205161381	NA	0.951942795509345	0.970938232341313	AT1G06760	winged-helix DNA-binding transcription factor family protein	NA	character(0)	NA	NA
AT1G06770	512.996088166778	-0.185745301789726	0.0920487980322419	-2.01790035025406	0.0436016405766331	0.565631577167914	27.2991167844958	30.9303800338306	AT1G06770	DREB2A-interacting protein 1	DRIP1	character(0)	DREB2A-interacting protein 1	NA
AT1G06780	108.164084068537	-0.0906400686915758	0.175681661589399	-0.51593358049754	0.605900799431846	0.977606752926667	4.22547588772871	4.46425404793658	AT1G06780	galacturonosyltransferase 6	GAUT6	character(0)	galacturonosyltransferase 6	NA
AT1G06800	234.598203179927	0.227306015343168	0.135265344027143	1.68044532750056	0.0928707031942352	0.723413898565621	13.3922310106637	11.4550588696519	AT1G06800	alpha/beta-Hydrolases superfamily protein	PLA-I{gamma}1	c("DALL4", "DAD1-Like Lipase 4")	phospholipase A I gamma 1	NA
AT1G06840	23.8904888510994	0.162545120097779	0.363216416318153	0.447515896295284	0.654502612959717	0.987964056222216	0.761010935900841	0.674435041939049	AT1G06840	Leucine-rich repeat protein kinase family protein	NA	character(0)	NA	NA
AT1G06850	93.1084678032537	0.116444312769489	0.192988642347463	0.603373915444408	0.546259970874821	0.977606752926667	7.15433153631773	6.50283188491294	AT1G06850	basic leucine-zipper 52	bZIP52	c("AtbZIP52", "basic leucine-zipper 52")	basic leucine-zipper 52	NA
AT1G06870	36.6465918501488	-0.381288542880781	0.323558022090682	-1.17842401315558	0.238627609161388	0.919865177653869	1.95138599632604	2.49848317470305	AT1G06870	Peptidase S24/S26A/S26B/S26C family protein	Plsp2A	character(0)	plastidic type I signal peptidase 2A	NA
AT1G06890	4251.20465361769	0.160493662154987	0.0523942978555898	3.06318948289646	0.00218991347450726	0.0977466141319747	311.322704134539	277.04005061074	AT1G06890	nodulin MtN21 /EamA-like transporter family protein	NA	character(0)	NA	NA
AT1G06900	17.3489036161947	-0.769709354657597	0.445583729622823	-1.7274179991023	0.0840926203892762	NA	0.371399046105045	0.61383820263186	AT1G06900	Insulinase (Peptidase family M16) family protein	NA	character(0)	NA	NA
AT1G06960	73.0690672186688	0.206529933503452	0.220429608018943	0.936942797111463	0.348787983233364	0.965500541595268	9.53718333373477	8.19610631590887	AT1G06960	RNA-binding (RRM/RBD/RNP motifs) family protein	NA	character(0)	NA	NA
AT1G06970	677.424104881023	0.176098543297194	0.0946736934425928	1.86005781430694	0.0628773467876492	0.647907497320603	28.6018535187731	25.2125805824266	AT1G06970	cation/hydrogen exchanger 14	CHX14	ATCHX14	cation/hydrogen exchanger 14	NA
AT1G07000	7.15097055577848	0.576097878152104	0.679651265991796	0.847637467887918	0.396639901195674	NA	0.427913824881015	0.281641096949204	AT1G07000	exocyst subunit exo70 family protein B2	EXO70B2	c("ATEXO70B2", "exocyst subunit exo70 family protein B2")	exocyst subunit exo70 family protein B2	NA
AT1G07020	7.75514490526536	-0.932803692444353	0.640869982338423	-1.45552720232069	0.145523365070627	NA	0.990046519969701	1.88414980187743	AT1G07020	hypothetical protein	NA	character(0)	NA	NA
AT1G07030	197.109454152222	-0.0508452206521916	0.135269912247275	-0.375879748921889	0.707006296416307	0.990355773106208	13.7150831818877	14.1722840031487	AT1G07030	Mitochondrial substrate carrier family protein	NA	character(0)	NA	NA
AT1G07040	36.7822073521687	-0.0297112654283561	0.292530877934584	-0.101566253922091	0.919100966358925	0.998559858222623	2.223553865056	2.28442048068982	AT1G07040	plant/protein	NA	character(0)	NA	NA
AT1G07060	18.4115630600312	-0.00886950400768854	0.417041054275418	-0.0212676999464687	0.983032109717288	NA	3.02812952625603	3.07424339408119	AT1G07060	hypothetical protein	DFO	ATDFO	DSB formation	NA
AT1G07080	144.557603982778	0.198001892231952	0.151847874018786	1.30394905764341	0.192250952095081	0.883958461916969	13.6803890896904	11.8683677923811	AT1G07080	Thioredoxin superfamily protein	NA	character(0)	NA	NA
AT1G07110	42.4141717922828	0.230076947559417	0.269134778594499	0.854876314242798	0.39261962442255	0.973316126800254	1.69533186948888	1.44364808604172	AT1G07110	fructose-2,6-bisphosphatase	F2KP	c("ATF2KP", "FKFBP")	fructose-2,6-bisphosphatase	NA
AT1G07140	88.0614114223779	-0.00914783701501365	0.200132239854425	-0.0457089623424379	0.963542220361115	0.998559858222623	6.4442290366501	6.49513007954966	AT1G07140	Pleckstrin homology (PH) domain superfamily protein	SIRANBP	character(0)	NA	NA
AT1G07160	16.7256404562242	-0.114654093595483	0.432968132763017	-0.264809543519542	0.791156184615484	NA	1.14891146387323	1.24340855868735	AT1G07160	Protein phosphatase 2C family protein	NA	character(0)	NA	NA
AT1G07170	31.8334311747447	-0.0589849896902763	0.326770730412284	-0.180508791640718	0.856753153030769	0.997623957180304	6.91811931073639	7.15650584517791	AT1G07170	PHF5-like protein	NA	character(0)	NA	NA
AT1G07210	115.952691078656	-0.00528158796527899	0.172029850049215	-0.0307015786142231	0.975507532205203	0.998559858222623	10.4522123631151	10.4526340703686	AT1G07210	Ribosomal protein S18	NA	character(0)	NA	NA
AT1G07220	54.9231033225265	-0.00310811929677283	0.250164119141971	-0.012424320911541	0.990087081199431	0.998559858222623	3.1530524996021	3.19596511778995	AT1G07220	O-glucosyltransferase rumi-like protein (DUF821)	NA	character(0)	NA	NA
AT1G07250	22.120170531571	-0.146957463808707	0.374743814413047	-0.392154475021511	0.694944079165347	NA	1.29476055927357	1.43531060539138	AT1G07250	UDP-glucosyl transferase 71C4	UGT71C4	character(0)	UDP-glucosyl transferase 71C4	NA
AT1G07270	24.3475255213169	-0.301156112808209	0.355790416478162	-0.846442452804778	0.397305964268163	0.974149614434512	1.47476670975143	1.86488718776415	AT1G07270	Cell division control, Cdc6	NA	character(0)	NA	NA
AT1G07280	6.51921672903361	0.393592532361507	0.701288132034213	0.561242254620537	0.574632401162442	NA	0.363323841021668	0.264770236088322	AT1G07280	Tetratricopeptide repeat (TPR)-like superfamily protein	NA	character(0)	NA	NA
AT1G07290	14.2681893701644	-0.647092653750257	0.474971603629661	-1.36238176936321	0.173077434082633	NA	1.04666038660776	1.63030334051023	AT1G07290	golgi nucleotide sugar transporter 2	GONST2	character(0)	golgi nucleotide sugar transporter 2	NA
AT1G07310	197.062981486601	0.104686935957141	0.135229029162521	0.774145437599243	0.438844790036763	0.977606752926667	14.7429377696612	13.6572913288409	AT1G07310	Calcium-dependent lipid-binding (CaLB domain) family protein	NA	character(0)	NA	NA
AT1G07330	1242.30979264314	0.029272214115598	0.0679846440535404	0.430570969711117	0.666780353297012	0.989465690984555	61.5505584142585	59.8826214528477	AT1G07330	dentin sialophosphoprotein	NA	character(0)	NA	NA
AT1G07350	57.2104606679199	0.320426719147499	0.241065622265579	1.32920951621417	0.183778856379402	0.86657770164775	4.58946475483305	3.63521715856076	AT1G07350	RNA-binding (RRM/RBD/RNP motifs) family protein	SR45a	character(0)	serine/arginine rich-like protein 45a	NA
AT1G07360	92.3555541477247	0.00879634813813794	0.191134153049131	0.0460218542725687	0.963292831171879	0.998559858222623	5.6184493866394	5.60842007178606	AT1G07360	CCCH-type zinc fingerfamily protein with RNA-binding domain-containing protein	MAC5A	character(0)	MOS4-associated complex subunit 5A	NA
AT1G07410	107.828301953069	-0.0838261463880969	0.186033707172046	-0.450596548670471	0.652280354571311	0.987964056222216	16.8423329714372	17.4979524994428	AT1G07410	RAB GTPase homolog A2B	RABA2b	c("ATRAB-A2B", "ARABIDOPSIS RAB GTPASE HOMOLOG A2B", "ATRABA2B", "RAB GTPase homolog A2B", "RAB-A2B", "RAB GTPASE HOMOLOG A2B")	RAB GTPase homolog A2B	NA
AT1G07420	34.5885776598281	0.530969381763167	0.319076648258275	1.66408098073469	0.0960962473102999	0.726386881110511	3.78424796282833	2.64251299886365	AT1G07420	sterol 4-alpha-methyl-oxidase 2-1	SMO2-1	c("ATSMO1", "Arabidopsis thaliana sterol 4-alpha-methyl oxidase 1")	sterol 4-alpha-methyl-oxidase 2-1	NA
AT1G07470	450.431323115411	-0.0114270602118604	0.0942012400576786	-0.121304774808311	0.903449638199215	0.998559858222623	30.3996488872955	30.4821856766637	AT1G07470	Transcription factor IIA, alpha/beta subunit	NA	character(0)	NA	NA
AT1G07473	16.2191324650019	1.00457538773708	0.4440776609973	2.26216150004264	0.0236874270259326	NA	2.6709697916457	1.32926008948963	AT1G07473	hypothetical protein	NA	character(0)	NA	NA
AT1G07476	7.81272966335921	-0.116790365658449	0.638137952461208	-0.183017426260271	0.854784345374724	NA	1.28306229599244	1.3221702920687	AT1G07476	transmembrane protein	NA	character(0)	NA	NA
AT1G07480	528.230933428001	0.0775954432254995	0.0937135673075836	0.828006503805562	0.407666816622996	0.975901993523232	27.8829823568496	26.222986539796	AT1G07480	Transcription factor IIA, alpha/beta subunit	NA	character(0)	NA	NA
AT1G07510	169.737814807027	0.139349099303118	0.164839293051418	0.845363364059385	0.397907992883522	0.974149614434512	5.9673238627385	5.40273558897065	AT1G07510	FTSH protease 10	ftsh10	character(0)	FTSH protease 10	NA
AT1G07520	10.8561761172336	-0.88489975833519	0.56513870307793	-1.56580986847253	0.117393135244252	NA	0.328727182918719	0.637253365848342	AT1G07520	GRAS family transcription factor	NA	character(0)	NA	NA
AT1G07540	58.2314334567498	0.270216643114334	0.254285088664621	1.06265233456424	0.287939644248659	0.95205613060987	3.45816931074687	2.78675664573163	AT1G07540	TRF-like 2	TRFL2	character(0)	TRF-like 2	NA
AT1G07590	143.279670024538	-0.262030841949781	0.155290686974364	-1.68735709175553	0.0915347091951745	0.719563022102093	5.48669863463607	6.57060781128364	AT1G07590	Tetratricopeptide repeat (TPR)-like superfamily protein	NA	character(0)	NA	NA
AT1G07645	67.3238031076977	0.0994350373351987	0.225251561782281	0.441439946291287	0.658894528431329	0.989035635915987	14.4209728571722	13.3864272612425	AT1G07645	dessication-induced 1VOC superfamily protein	DSI-1VOC	c("ATDSI-1VOC", "dessication-induced 1VOC superfamily protein")	dessication-induced 1VOC superfamily protein	NA
AT1G07660	7.01085727563179	0.0342962211425607	0.682922726893481	0.0502197683456361	0.959947258567207	NA	1.23023405367583	1.17991744923771	AT1G07660	Histone superfamily protein	NA	character(0)	NA	NA
AT1G07670	30.9347474825537	0.040436913329418	0.314245447171431	0.128679392791198	0.897611341996487	0.998559858222623	0.858211640483414	0.828560907616116	AT1G07670	endomembrane-type CA-ATPase 4	ECA4	ATECA4	endomembrane-type CA-ATPase 4	NA
AT1G07700	75.4152032224502	0.339374765452945	0.213151864732605	1.59217357013829	0.111345710065815	0.748574286121175	5.73313787286552	4.45434771694342	AT1G07700	Thioredoxin superfamily protein	NA	character(0)	NA	NA
AT1G07725	166.18236618046	-0.143994634589672	0.169275687394785	-0.850651601572572	0.394962915798471	0.973825898051416	6.27723276493948	7.00928398187707	AT1G07725	exocyst subunit exo70 family protein H6	EXO70H6	c("ATEXO70H6", "exocyst subunit exo70 family protein H6")	exocyst subunit exo70 family protein H6	NA
AT1G07730	6.24796980915064	0.851351960121364	0.717652708589152	1.18630076906566	0.235503543041806	NA	0.765098223460167	0.40445422078611	AT1G07730	Disease resistance-responsive (dirigent-like protein) family protein	NA	character(0)	NA	NA
AT1G07745	41.2523370837487	-0.295033947060241	0.278953304024233	-1.05764636160972	0.290216697667519	0.952386352321723	3.38638708652319	4.12076318114634	AT1G07745	DNA repair RAD51-like protein	RAD51D	c("ATRAD51D", "SSN1", "SUPPRESOR OF SNI1")	homolog of RAD51 D	NA
AT1G07750	8.83541771981311	-0.589492664062562	0.59168028177704	-0.996302703027541	0.31910309085074	NA	0.518689625023202	0.794826747370137	AT1G07750	RmlC-like cupins superfamily protein	NA	character(0)	NA	NA
AT1G07770	5.115676249415	-0.720577262496682	0.780379953242066	-0.923367212987808	0.355815871976328	NA	0.651159992691274	1.0736944947385	AT1G07770	ribosomal protein S15A	RPS15A	character(0)	ribosomal protein S15A	NA
AT1G07850	7.042704997643	0.30904854894588	0.67301230513558	0.459201929277685	0.646089165268643	NA	0.487506701345806	0.406377495159517	AT1G07850	transferring glycosyl group transferase (DUF604)	NA	character(0)	NA	NA
AT1G07890	34.5653126890471	-0.367155040425156	0.320262567555067	-1.14641883760589	0.251621891965046	0.927511887261415	3.2540944911657	4.27654354548941	AT1G07890	ascorbate peroxidase 1	APX1	c("ATAPX01", "ATAPX1", "CS1", "MEE6", "maternal effect embryo arrest 6")	ascorbate peroxidase 1	NA
AT1G07910	27.0087967861719	-0.161628718848364	0.348716649752784	-0.463495846736735	0.643008991168901	0.987246127855282	0.650279746845604	0.727329964217309	AT1G07910	RNAligase	RNL	c("ATRNL", "ARABIDOPSIS THALIANA RNA LIGASE", "AtRLG1", "AtRLG1")	RNAligase	NA
AT1G07920	106.559482219341	-0.0728589694939281	0.193857599635023	-0.375837571656206	0.707037653968238	0.990355773106208	5.90161566969363	6.29616364848532	AT1G07920	GTP binding Elongation factor Tu family protein	NA	character(0)	NA	NA
AT1G07930	19.3684095656368	-0.384338016633713	0.429415901636818	-0.895025114740093	0.370773662692223	NA	0.931548700605144	1.26252617811988	AT1G07930	GTP binding Elongation factor Tu family protein	NA	character(0)	NA	NA
AT1G07940	165.043131154555	-0.0633757604929908	0.142602268209737	-0.444423228947375	0.656736622208477	0.989035635915987	8.80489411191324	9.1708980101104	AT1G07940	GTP binding Elongation factor Tu family protein	NA	character(0)	NA	NA
AT1G07950	14.7645317007924	0.688609452620041	0.521988079176495	1.31920532305338	0.187100479202787	NA	2.75541550993758	1.6302797550031	AT1G07950	Surfeit locus protein 5 subunit 22 of Mediator complex	MED22B	character(0)	NA	NA
AT1G07960	13.7886783050191	0.233066685480049	0.492288368239512	0.473435288169668	0.635902658827323	NA	1.27877699211611	1.10090429613197	AT1G07960	PDI-like 5-1	PDIL5-1	c("ATPDIL5-1", "PDI-like 5-1")	PDI-like 5-1	NA
AT1G07980	12.4992363655262	-0.294673888904767	0.502339685369227	-0.586602845618652	0.55747047108667	NA	1.2466516645178	1.5672621738471	AT1G07980	nuclear factor Y, subunit C10	NF-YC10	character(0)	nuclear factor Y, subunit C10	NA
AT1G07990	32.8537233162664	-0.0469518419646959	0.319616780986988	-0.146900428130547	0.883210613989805	0.998559858222623	1.07888676973785	1.13643055145735	AT1G07990	SIT4 phosphatase-associated family protein	NA	character(0)	NA	NA
AT1G08010	37.9906676220962	0.0204247907625965	0.285769921251502	0.0714728501626347	0.943021431715454	0.998559858222623	2.89372530158981	2.85983155155977	AT1G08010	GATA transcription factor 11	GATA11	character(0)	GATA transcription factor 11	NA
AT1G08030	990.131102234419	0.00494824905907842	0.0727617370180964	0.0680061975135056	0.945780700806056	0.998559858222623	54.8738602750213	54.3559714829187	AT1G08030	tyrosylprotein sulfotransferase	TPST	c("AQC1", "active quiescent center1", "HPS7", "hypersensitive to Pi starvation 7")	tyrosylprotein sulfotransferase	NA
AT1G08040	167.353344881198	-0.0290672259833477	0.148702708886299	-0.195472067731954	0.845023402606533	0.997623957180304	10.5317070286069	10.7830388904987	AT1G08040	trimethylguanosine synthase (DUF707)	NA	character(0)	NA	NA
AT1G08050	8.45839262492143	0.164842577864213	0.608874920563802	0.270733072256569	0.786596338413728	NA	0.38389389985985	0.352164444724091	AT1G08050	Zinc finger (C3HC4-type RING finger) family protein	NA	character(0)	NA	NA
AT1G08060	110.156317323026	-0.111075003438877	0.192906232305392	-0.575797899899021	0.564751793207708	0.977606752926667	1.53284394705318	1.64424463180414	AT1G08060	ATP-dependent helicase family protein	MOM	c("MOM1", "MORPHEUS MOLECULE 1")	MORPHEUS MOLECULE	NA
AT1G08130	264.867688994975	-0.05332019248472	0.126940527131985	-0.420040736314895	0.67445569504058	0.989465690984555	9.45072255494191	9.73827656304631	AT1G08130	DNA ligase 1	LIG1	c("ATLIG1", "DNA ligase 1")	DNA ligase 1	NA
AT1G08135	649.044307730725	-0.0492713024156841	0.0813432100875949	-0.605721145780036	0.54469993987022	0.977606752926667	26.5379699617731	27.3329633250343	AT1G08135	cation/H+ exchanger 6B	CHX6B	ATCHX6B	cation/H+ exchanger 6B	NA
AT1G08140	12278.7220631165	-0.0349302300591341	0.0478286684599127	-0.730319935383746	0.465194645394965	0.977606752926667	440.616726515474	448.773137150794	AT1G08140	cation/H+ exchanger 6A	CHX6A	c("ATCHX6A", "cation/H+ exchanger 6A")	cation/H+ exchanger 6A	NA
AT1G08150	7133.07201284516	0.117074167485255	0.0610643986494235	1.91722460344512	0.055209403672473	0.628537826425077	301.19304799127	276.005429456596	AT1G08150	Cation/hydrogen exchanger family protein	ATCHX5	character(0)	NA	NA
AT1G08170	36.3970336607712	0.00965822327177702	0.291485171147631	0.0331345269941205	0.973567309298468	0.998559858222623	6.07880701952346	6.0182166890267	AT1G08170	Histone superfamily protein	NA	character(0)	NA	NA
AT1G08190	1061.10071601308	-0.000190257433103743	0.0836856112805234	-0.00227347844142501	0.998186028214916	0.999581424187345	30.5594773433239	30.4675094062306	AT1G08190	vacuolar protein sorting 41	VPS41	c("ATVAM2", "ATVPS41", "VACUOLAR PROTEIN SORTING 41", "VAM2", "ZIP2", "ZIGZAG SUPPRESSOR 2")	vacuolar protein sorting 41	NA
AT1G08200	778.038230834392	0.0278624255816516	0.0774639849496081	0.359682316882828	0.719084717318822	0.991451936798494	48.0270669783847	46.7895857451614	AT1G08200	UDP-D-apiose/UDP-D-xylose synthase 2	AXS2	character(0)	UDP-D-apiose/UDP-D-xylose synthase 2	NA
AT1G08260	6.66715617732768	-0.0561518230204584	0.676651230540616	-0.0829848827372935	0.933863559977712	NA	0.0934036189063055	0.0984434417751559	AT1G08260	DNA polymerase epsilon catalytic subunit	TIL1	c("ABO4", "ABA OVERLY SENSITIVE 4", "EMB142", "EMBRYO DEFECTIVE 142", "EMB2284", "EMBRYO DEFECTIVE 2284", "EMB529", "EMBRYO DEFECTIVE 529", "ESD7", "EARLY IN SHORT DAYS 7", "POL2A")	TILTED 1	NA
AT1G08270	13.0025231029909	-0.213874311124055	0.484795863927655	-0.441163646470323	0.659094529276222	NA	1.30374237856666	1.46503176198415	AT1G08270	vacuolar protein sorting-associated protein	NA	character(0)	NA	NA
AT1G08300	10.9984058540285	0.468802303626977	0.562902808888296	0.832829924144164	0.404940655516136	NA	0.574369380832809	0.402012008699561	AT1G08300	no vein-like protein	NVL	character(0)	NO VEIN-LIKE	NA
AT1G08315	10.2383828237859	0.215860656597768	0.560498616602328	0.385122550179139	0.700146621537666	NA	0.971441675986316	0.84600542415527	AT1G08315	ARM repeat superfamily protein	NA	character(0)	NA	NA
AT1G08360	7.9243770316351	-0.769772290094577	0.673298783546081	-1.14328483714228	0.25292034840042	NA	0.734137498396421	1.19940212968078	AT1G08360	Ribosomal protein L1p/L10e family	NA	character(0)	NA	NA
AT1G08370	51.8722253291026	0.0802646579442074	0.249850890540806	0.321250237573592	0.748020763951549	0.995446086789001	3.80765153491073	3.60334283904914	AT1G08370	decapping 1	DCP1	ATDCP1	decapping 1	NA
AT1G08380	13.8183904131761	-1.01498701643884	0.508523800296345	-1.99594791010244	0.0459395929929611	NA	1.64119471759674	3.20157032559699	AT1G08380	photosystem I subunit O	PSAO	character(0)	photosystem I subunit O	NA
AT1G08400	5.89837467583727	0.52896987245311	0.730806162558528	0.72381692924045	0.469178134591247	NA	0.277993507763645	0.197016735567925	AT1G08400	RINT-1 / TIP-1 family	NA	character(0)	NA	NA
AT1G08420	753.806947801279	0.0597622005602785	0.173941968501898	0.343575510125529	0.73116554480362	0.994215431328714	19.90592537611	18.9627348212902	AT1G08420	BRI1 suppressor 1 (BSU1)-like 2	BSL2	character(0)	BRI1 suppressor 1 (BSU1)-like 2	NA
AT1G08460	388.762449944032	0.240509200591957	0.107360266357019	2.24020681722379	0.0250774992975548	0.435323088125229	32.4769538937807	27.502165418743	AT1G08460	histone deacetylase 8	HDA08	c("ATHDA8", "HDA8", "HISTONE DEACETYLASE 8")	histone deacetylase 8	NA
AT1G08480	40.2933223742581	-0.0494911737565395	0.282176068458226	-0.175391109625111	0.860772325802906	0.997623957180304	6.28769163908967	6.42303101592338	AT1G08480	succinate dehydrogenase subunit	SDH6	character(0)	succinate dehydrogenase 6	NA
AT1G08490	4.19183242957967	-0.899822956529133	0.883907578572902	-1.01800570369803	0.308675245508068	NA	0.17107045383553	0.315649073649263	AT1G08490	chloroplastic NIFS-like cysteine desulfurase	CPNIFS	c("ATCPNIFS", "ATNFS2", "ATSUFS", "SUFS")	chloroplastic NIFS-like cysteine desulfurase	NA
AT1G08510	2941.98622967968	0.0232446740211688	0.0574021484022193	0.404944321217603	0.685518438623832	0.989807404852755	145.630724314368	142.64305013182	AT1G08510	fatty acyl-ACP thioesterases B	FATB	character(0)	fatty acyl-ACP thioesterases B	NA
AT1G08550	22.4466836775622	-0.263197617291968	0.372152322927179	-0.707230886594435	0.479423007324129	0.977606752926667	1.17176068349629	1.40997004480545	AT1G08550	non-photochemical quenching 1	NPQ1	c("AVDE1", "ARABIDOPSIS VIOLAXANTHIN DE-EPOXIDASE 1")	non-photochemical quenching 1	NA
AT1G08590	16.6151506875732	-0.0500147533504005	0.439058416369456	-0.113913664983282	0.909306232992168	NA	0.458146312855641	0.479600216649233	AT1G08590	Leucine-rich receptor-like protein kinase family protein	NA	c("ATPXL1", "PHLOEM INTERCALATED WITH XYLEM-LIKE 1", "PXL1", "PXY-like1")	NA	NA
AT1G08600	119.835249885718	-0.648374689369903	0.180606179635936	-3.58999171942449	0.000330688466334416	0.0238434863418558	1.83349932941565	2.87441726930461	AT1G08600	P-loop containing nucleoside triphosphate hydrolases superfamily protein	ATRX	character(0)	NA	NA
AT1G08620	91.7607498773051	-0.0577743885861777	0.191989643128352	-0.300924506368052	0.763472062578333	0.995446086789001	2.01308803025904	2.08438869514939	AT1G08620	Transcription factor jumonji (jmj) family protein / zinc finger (C5HC2 type) family protein	PKDM7D	character(0)	NA	NA
AT1G08680	15.9396433725546	-0.258087555472241	0.459881543886007	-0.56120442079801	0.574658189601895	NA	0.604149586578608	0.709804230131743	AT1G08680	ARF GAP-like zinc finger-containing protein ZIGA4	ZIGA4	c("AGD14", "ARF-GAP domain 14")	ARF GAP-like zinc finger-containing protein ZIGA4	NA
AT1G08700	24.8892415562278	0.269851003012487	0.353419381915274	0.763543305265523	0.44513944618529	0.977606752926667	1.80080743843413	1.50558326067795	AT1G08700	Presenilin-1	PS1	character(0)	Presenilin-1	NA
AT1G08710	18.6340828856964	0.101715018780567	0.411540581429319	0.247156716422233	0.804786941549788	NA	2.13659755756863	1.98090084145647	AT1G08710	F-box family protein	NA	character(0)	NA	NA
AT1G08730	74.424830467886	-0.248922000066265	0.214745713773077	-1.15914769935433	0.246395985706558	0.925831857488228	1.36989784157918	1.62562598978187	AT1G08730	Myosin family protein with Dil domain-containing protein	XIC	character(0)	NA	NA
AT1G08760	7.02110492496841	-0.859826320704675	0.685102280001445	-1.25503351222661	0.209466594692276	NA	0.190866680503013	0.346929745761246	AT1G08760	GPI-anchored adhesin-like protein, putative (DUF936)	NA	character(0)	NA	NA
AT1G08770	666.756052735775	0.0939690396191782	0.0822954420581665	1.14184986761187	0.253516429953067	0.930587797825094	92.3495457318458	86.1778657488807	AT1G08770	prenylated RAB acceptor 1.E	PRA1.E	character(0)	prenylated RAB acceptor 1.E	NA
AT1G08780	7.52700541002021	-0.125809866656668	0.63888956510648	-0.196919582863589	0.843890468812045	NA	1.53325338292009	1.73180427860604	AT1G08780	ABI3-interacting protein 3	AIP3	c("PFD4", "PREFOLDIN 4")	ABI3-interacting protein 3	NA
AT1G08790	19.3131651994483	-0.72427889189	0.431136851023599	-1.67992805572158	0.0929713143787339	NA	3.37572308529937	5.62752299034227	AT1G08790	1-phosphatidylinositol-4,5-bisphosphate phosphodiesterase epsilon-1, putative (DUF1685)	NA	character(0)	NA	NA
AT1G08820	28.6344218852244	-0.226593780434659	0.332472410682366	-0.68154160512025	0.495528850250062	0.977606752926667	1.59055653705489	1.83090534108649	AT1G08820	vamp/synaptobrevin-associated protein 27-2	VAP27-2	character(0)	vamp/synaptobrevin-associated protein 27-2	NA
AT1G08830	40.8833461158524	0.339776902573462	0.276862105446858	1.22724235599184	0.219731514115274	0.907986800429316	6.03501966176753	4.80559682511337	AT1G08830	copper/zinc superoxide dismutase 1	CSD1	c("AtSOD1", "superoxide dismutase 1", "SOD1", "superoxide dismutase 1")	copper/zinc superoxide dismutase 1	NA
AT1G08840	7.50934213299525	-0.0524181577759081	0.656195672967188	-0.0798819009867643	0.936331184742755	NA	0.160688673173059	0.170616811254112	AT1G08840	DNA replication helicase	emb2411	character(0)	embryo defective 2411	NA
AT1G08860	109.614882699204	-0.00845130260043633	0.181322408779998	-0.0466092561713674	0.962824654691815	0.998559858222623	6.42497064108901	6.35800584816791	AT1G08860	Calcium-dependent phospholipid-binding Copine family protein	BON3	character(0)	BONZAI 3	NA
AT1G09000	9.4857720422397	-0.143871921931782	0.612596235778322	-0.234856033271226	0.814320475515752	NA	0.400567510771275	0.428554751484186	AT1G09000	NPK1-related protein kinase 1	NP1	c("ANP1", "NPK1-related protein kinase 1", "MAPKKK1", "MAP KINASE KINASE KINASE 1")	NPK1-related protein kinase 1	NA
AT1G09020	40.941790559238	0.152404505959874	0.293656359906971	0.518989290775636	0.603768209319176	0.977606752926667	1.87916264367796	1.6617511772317	AT1G09020	sucrose nonfermenting-like protein	SNF4	c("ATSNF4", "KIN&#946;&#947;")	homolog of yeast sucrose nonfermenting 4	NA
AT1G09040	25.6409142884386	-0.580180015186653	0.361578126072964	-1.60457719466574	0.108586883552076	0.746568011120874	0.658211350820654	0.961067148602452	AT1G09040	arginine-glutamic acid dipeptide repeat protein	NA	character(0)	NA	NA
AT1G09050	78.9219607461165	-0.0208628078402728	0.210829251806452	-0.0989559449721214	0.921173249172743	0.998559858222623	2.7936895242068	2.76686776599481	AT1G09050	arginine-glutamic acid dipeptide repeat protein	NA	character(0)	NA	NA
AT1G09060	15.9555524103573	-0.00496022134986034	0.460897729475644	-0.0107620867551322	0.991413262892622	NA	0.512275126836198	0.493820790096581	AT1G09060	JmjC domain protein JMJ24	NA	character(0)	NA	NA
AT1G09070	389.733975596734	0.0682013143267026	0.101470333245207	0.672130583841598	0.501500567765894	0.977606752926667	33.698890306003	32.1460560954504	AT1G09070	soybean gene regulated by cold-2	SRC2	c("(AT)SRC2", "SOYBEAN GENE REGULATED BY COLD-2", "AtSRC2")	soybean gene regulated by cold-2	NA
AT1G09130	46.1924750305668	-0.053759304705645	0.273989358326472	-0.196209462418566	0.844446222071559	0.997623957180304	3.57943280078851	3.73808252287461	AT1G09130	ATP-dependent caseinolytic (Clp) protease/crotonase family protein	NA	character(0)	NA	NA
AT1G09140	157.444877750083	-0.0350118234928843	0.146773554798125	-0.238543132249131	0.81145986596887	0.99744226344995	13.0630052366625	13.3763292689942	AT1G09140	SERINE-ARGININE PROTEIN 30	SR30	c("ATSRP30.1", "ATSRP30.2", "ATSRP30", "SERINE-ARGININE PROTEIN 30", "At-SR30", "Serine/Arginine-Rich Protein Splicing Factor 30")	Serine/Arginine-Rich Protein Splicing Factor 30	NA
AT1G09150	35.9704611842512	-0.347494332736007	0.295636591466998	-1.17541042876892	0.239830553199155	0.920059366433865	3.47343639295115	4.43180048387697	AT1G09150	pseudouridine synthase and archaeosine transglycosylase (PUA) domain-containing protein	NA	character(0)	NA	NA
AT1G09157	7.99079222090836	0.784113538810213	0.620762222868258	1.26314635447238	0.206536587754182	NA	1.68357663462858	0.983543218275006	AT1G09157	transmembrane protein, putative (DUF679)	NA	character(0)	NA	NA
AT1G09170	211.071306819257	-0.0520253952683377	0.131103415534263	-0.396827154016754	0.691494925296115	0.989807404852755	6.66906281174687	6.91542513210203	AT1G09170	P-loop nucleoside triphosphate hydrolases superfamily protein with CH (Calponin Homology) domain-containing protein	NA	character(0)	NA	NA
AT1G09180	14.786217931894	0.614544165812745	0.477149995134295	1.28794754705966	0.197764222706426	NA	2.96205519623254	1.901017608083	AT1G09180	secretion-associated RAS super family 1	SARA1A	c("ATSAR1", "SECRETION-ASSOCIATED RAS 1", "ATSARA1A", "secretion-associated RAS super family 1")	secretion-associated RAS super family 1	NA
AT1G09210	20.4100762877525	-0.0517834067183917	0.394271571731942	-0.131339438171815	0.895506794839886	NA	1.19943645828793	1.21654791700124	AT1G09210	calreticulin 1b	CRT1b	AtCRT1b	calreticulin 1b	NA
AT1G09270	227.338701366995	0.0455059179452451	0.124597736492111	0.365222669579767	0.714945197505817	0.99116229617051	10.8256116575805	10.4418489564468	AT1G09270	importin alpha isoform 4	IMPA-4	character(0)	importin alpha isoform 4	NA
AT1G09280	34.562898097631	-0.0474917484765892	0.316906409327699	-0.14986048586818	0.880874687293645	0.998499833218557	1.78071124409986	1.87425999556915	AT1G09280	rhodanese-like domain protein	NA	character(0)	NA	NA
AT1G09310	35.3858830782451	-0.962126796843014	0.3117185842555	-3.08652369617593	0.00202511804774386	0.0926894033507599	3.37740322765163	6.67147580645684	AT1G09310	plant/protein (Protein of unknown function, DUF538)	NA	character(0)	NA	NA
AT1G09320	128.565376167055	0.00188685982754199	0.16046073794981	0.0117590125263675	0.990617881673181	0.998559858222623	6.42511583566374	6.4067907490785	AT1G09320	agenet domain-containing protein	NA	character(0)	NA	NA
AT1G09330	355.975364018053	0.00550624514354374	0.112101767989331	0.0491182721049303	0.960825041948185	0.998559858222623	40.5152495191203	40.1442869730759	AT1G09330	golgi apparatus membrane protein-like protein ECHIDNA protein	NA	c("ECH", "ECHIDNA")	NA	NA
AT1G09340	4.90246709519755	-0.209474421277644	0.801893593262487	-0.261224709908707	0.793919223736802	NA	0.312400043556168	0.379186889726332	AT1G09340	chloroplast RNA binding protein	CRB	c("CSP41B", "CHLOROPLAST STEM-LOOP BINDING PROTEIN OF 41 KDA", "HIP1.3", "heteroglycan-interacting protein 1.3")	chloroplast RNA binding	NA
AT1G09520	6.07990682628076	-1.61063784095021	0.759944902547457	-2.11941396744829	0.0340554974279853	NA	0.2992050073679	0.904874208913595	AT1G09520	hypothetical protein	NA	character(0)	NA	NA
AT1G09575	27.9455762033986	-0.707301174188598	0.339838276334841	-2.08128755188158	0.0374075938695711	0.52369301377822	2.02287666131703	3.25516798745707	AT1G09575	calcium uniporter-like protein (DUF607)	NA	character(0)	NA	NA
AT1G09580	37.6341490196528	-0.155874770909922	0.298620523477025	-0.52198277966623	0.601682320453452	0.977606752926667	4.45265222862614	4.84713636487234	AT1G09580	emp24/gp25L/p24 family/GOLD family protein	NA	character(0)	NA	NA
AT1G09590	5.17457102122665	-0.680568653220554	0.801474335885549	-0.84914590866917	0.395800107556896	NA	0.672959399362708	1.16775203732261	AT1G09590	Translation protein SH3-like family protein	NA	character(0)	NA	NA
AT1G09600	738.340682507504	-0.0286846055297777	0.0853663691446876	-0.336017635717411	0.736857567538083	0.994758149151103	34.2267225558516	34.7051701617587	AT1G09600	Protein kinase superfamily protein	NA	character(0)	NA	NA
AT1G09690	13.509105117754	-0.828705531579042	0.537771220418117	-1.5410001504631	0.123316749365551	NA	1.53564823856905	2.68072373649346	AT1G09690	Translation protein SH3-like family protein	NA	character(0)	NA	NA
AT1G09710	22.2592442384971	0.143582630960492	0.37445094650773	0.383448439106903	0.701387293574988	0.989827480692192	1.08984224616252	0.977626933397646	AT1G09710	Homeodomain-like superfamily protein	NA	character(0)	NA	NA
AT1G09720	9.02391187579393	0.391155821489006	0.594359689906259	0.658112971205531	0.510465541497572	NA	0.36506309833224	0.270259077850519	AT1G09720	Kinase interacting (KIP1-like) family protein	NET2B	character(0)	Networked 2B	NA
AT1G09730	28.9586080708245	-0.0124331117207703	0.327232676559195	-0.0379947132771173	0.969691897180071	0.998559858222623	0.822957449153296	0.835560205964593	AT1G09730	Cysteine proteinases superfamily protein	NA	character(0)	NA	NA
AT1G09770	96.233838611663	-0.0206726875445848	0.216663199879647	-0.0954139307278218	0.923986051439469	0.998559858222623	3.18882601382531	3.21592115495392	AT1G09770	cell division cycle 5	CDC5	c("ATCDC5", "ARABIDOPSIS THALIANA CELL DIVISION CYCLE 5", "ATMYBCDC5", "ARABIDOPSIS THALIANA MYB DOMAIN CELL DIVISION CYCLE 5")	cell division cycle 5	NA
AT1G09794	23.571855750596	-0.0142490565363341	0.358720645983137	-0.0397218746562022	0.968314861984127	0.998559858222623	8.86423935612236	8.94342358008423	AT1G09794	Cox19 family protein (CHCH motif)	NA	character(0)	NA	NA
AT1G09795	29.9050292110795	0.284367762643097	0.325590519794319	0.873390794126121	0.382450107054954	0.973172225115557	2.27412384043476	1.84083888448166	AT1G09795	ATP phosphoribosyl transferase 2	ATP-PRT2	c("ATATP-PRT2", "ATP phosphoribosyl transferase 2", "HISN1B")	ATP phosphoribosyl transferase 2	NA
AT1G09800	9.8619921609592	1.10051356348706	0.567241009454795	1.94011636172923	0.0523655499967049	NA	0.979533256923816	0.456081750120447	AT1G09800	Pseudouridine synthase family protein	NA	character(0)	NA	NA
AT1G09810	6.07471158966666	-0.274674113367926	0.738303830170652	-0.372033981327765	0.709867548916786	NA	0.328160283568831	0.37146383507448	AT1G09810	evolutionarily conserved C-terminal region 11	ECT11	character(0)	evolutionarily conserved C-terminal region 11	NA
AT1G09815	62.3366768843566	-0.351990764812442	0.225925808704899	-1.55799271818567	0.119234974305498	0.762048834174611	10.5319226354149	13.3658910013126	AT1G09815	polymerase delta 4	POLD4	character(0)	polymerase delta 4	NA
AT1G09850	30.1556545562643	0.322075837399906	0.323395227848869	0.995920191965296	0.31928892362629	0.957848740383926	2.09811687498592	1.69891239180471	AT1G09850	xylem bark cysteine peptidase 3	XBCP3	character(0)	xylem bark cysteine peptidase 3	NA
AT1G09870	12.9536160542064	-0.859441650475997	0.505825644302679	-1.69908675085227	0.0893028393883524	NA	0.575617772968347	0.991736003355118	AT1G09870	histidine acid phosphatase family protein	NA	character(0)	NA	NA
AT1G09910	16.3914430212376	0.412886705166582	0.434059989099865	0.951220373992105	0.341492517956635	NA	0.840156338849674	0.630275556775228	AT1G09910	Rhamnogalacturonate lyase family protein	NA	character(0)	NA	NA
AT1G09920	59.3282283207378	0.150889865685992	0.231395736620201	0.65208576393805	0.51434584726413	0.977606752926667	7.30617892989516	6.50725485732418	AT1G09920	TRAF-type zinc finger-like protein	NA	character(0)	NA	NA
AT1G09930	23.2461180841862	-0.715885698066044	0.389444181900286	-1.83822414440214	0.0660293834040308	0.652634889743883	0.780558954250402	1.32493985385977	AT1G09930	oligopeptide transporter 2	OPT2	c("ATOPT2", "oligopeptide transporter 2")	oligopeptide transporter 2	NA
AT1G09940	1792.85786073931	0.146103128847846	0.0768010448895746	1.90235860798398	0.0571242884573916	0.62926804865835	89.5837719677941	80.5191671188727	AT1G09940	Glutamyl-tRNA reductase family protein	HEMA2	character(0)	NA	NA
AT1G09970	115.156523312003	-0.138724838046403	0.185235063449547	-0.748912411413881	0.453909999115374	0.977606752926667	3.28728220578463	3.59388956389906	AT1G09970	Leucine-rich receptor-like protein kinase family protein	LRR XI-23	character(0)	NA	NA
AT1G09980	133.109573816704	-0.0167847153830882	0.159244249575402	-0.105402332755135	0.916056565106042	0.998559858222623	4.07840174258301	4.12610504502075	AT1G09980	Putative serine esterase family protein	NA	character(0)	NA	NA
AT1G10070	568.928160558925	0.0549557395241554	0.0869323399179682	0.632166804390784	0.52727788617625	0.977606752926667	36.520314570092	34.9156420060408	AT1G10070	branched-chain amino acid transaminase 2	BCAT-2	c("ATBCAT-2", "branched-chain amino acid transaminase 2", "BCAT2", "branched-chain amino acid transferase 2")	branched-chain amino acid transaminase 2	NA
AT1G10090	380.364402051764	-0.0143941162688321	0.112715059309186	-0.127703577117836	0.898383559143695	0.998559858222623	12.8046148253953	12.7673924700162	AT1G10090	Early-responsive to dehydration stress protein (ERD4)	NA	character(0)	NA	NA
AT1G10095	229.880476320613	0.139919564208524	0.383227320275883	0.365108531687659	0.715030392526231	0.99116229617051	16.667183325708	15.0872786903827	AT1G10095	Protein prenylyltransferase superfamily protein	NA	character(0)	NA	NA
AT1G10150	154.784319838132	-0.183453950434301	0.152781518788468	-1.20076009120122	0.22984427683386	0.919580561317525	8.30618694565843	9.32761184330634	AT1G10150	Carbohydrate-binding protein	NA	character(0)	NA	NA
AT1G10170	396.882908508295	0.202441402521084	0.109949262458091	1.84122565258905	0.0655884976143032	0.651037005567747	10.4987345847715	9.10108854688261	AT1G10170	NF-X-like 1	NFXL1	c("ATNFXL1", "NF-X-like 1")	NF-X-like 1	NA
AT1G10230	56.1798597355329	0.0180689575393173	0.23624739936809	0.0764832018792493	0.939034677785183	0.998559858222623	8.50089684361639	8.40906911623201	AT1G10230	E3 ubiquitin ligase SCF complex subunit SKP1/ASK1 family protein	SK18	c("ASK18", "SKP1-like 18")	SKP1-like 18	NA
AT1G10280	10.9524487195059	0.187616642501642	0.548948915220648	0.341774320523487	0.732520736362068	NA	0.632483480603009	0.535166460201414	AT1G10280	Core-2/I-branching beta-1,6-N-acetylglucosaminyltransferase family protein	NA	character(0)	NA	NA
AT1G10290	63.5550243631736	0.076809441682297	0.226764959857921	0.338718299910276	0.734821953432193	0.994758149151103	1.93232985026451	1.80763344697213	AT1G10290	dynamin-like protein 6	ADL6	c("DRP2A", "DYNAMIN-RELATED PROTEIN 2A")	dynamin-like protein 6	NA
AT1G10385	120.285861999683	0.0946034558773208	0.169463198682273	0.558253689372953	0.576671163482053	0.977606752926667	5.46051100332917	5.1309943162314	AT1G10385	Vps51/Vps67 family (components of vesicular transport) protein	NA	character(0)	NA	NA
AT1G10390	79.3270365179045	-0.33005216143406	0.206628336192378	-1.59732284311079	0.11019376144033	0.747871451017909	1.7938586303795	2.25333659490065	AT1G10390	Nucleoporin autopeptidase	NA	character(0)	NA	NA
AT1G10410	228.187046489215	0.0113996786970012	0.125532919316842	0.0908102731860212	0.927643346960227	0.998559858222623	11.6383538926816	11.4342311542104	AT1G10410	CW14 protein (DUF1336)	NA	character(0)	NA	NA
AT1G10430	60.9204702359514	0.169558211097898	0.231065927283259	0.733808801200013	0.463065275749751	0.977606752926667	5.08968334419078	4.50566077954525	AT1G10430	protein phosphatase 2A-2	PP2A-2	character(0)	protein phosphatase 2A-2	NA
AT1G10450	85.7698335672858	-0.191582243753393	0.194853161302903	-0.983213423238097	0.325502409659573	0.961459762147404	1.91741018456468	2.17779483806035	AT1G10450	paired amphipathic helix Sin3-like protein	SNL6	character(0)	SIN3-like 6	NA
AT1G10470	153.738385137071	-0.213909213348605	0.157016753721215	-1.36233368910685	0.173092600308578	0.857254106801653	11.9954231574845	13.7650040916496	AT1G10470	response regulator 4	ARR4	c("ATRR1", "RESPONCE REGULATOR 1", "IBC7", "INDUCED BY CYTOKININ 7", "MEE7", "maternal effect embryo arrest 7")	response regulator 4	NA
AT1G10500	7.77358940906363	-0.541315054039397	0.632018542877211	-0.856486032158338	0.391728995633122	NA	0.855321726364711	1.24590636964262	AT1G10500	chloroplast-localized ISCA-like protein	CPISCA	c("ATCPISCA", "chloroplast-localized ISCA-like protein")	chloroplast-localized ISCA-like protein	NA
AT1G10510	19.7397872745048	-0.0133603105595992	0.401832119760898	-0.0332484883676024	0.973476431350913	NA	0.909215647297569	0.928254488122355	AT1G10510	RNI-like superfamily protein	emb2004	character(0)	embryo defective 2004	NA
AT1G10522	4.85668484624203	0.664126270069519	0.794483957707392	0.835921560941217	0.403199031980002	NA	0.682402760743616	0.437714435016132	AT1G10522	Serine/Threonine-kinase	PRIN2	character(0)	PLASTID REDOX INSENSITIVE 2	NA
AT1G10580	364.466644925449	0.132553112533247	0.105946614905444	1.25113117253957	0.210886624160654	0.907619690241863	18.5335056669719	16.7929387101826	AT1G10580	Transducin/WD40 repeat-like superfamily protein	NA	character(0)	NA	NA
AT1G10590	281.574270119368	-0.0829194771168122	0.114192993169608	-0.726134544819698	0.467756293576527	0.977606752926667	38.335890671916	40.4630566815914	AT1G10590	Nucleic acid-binding, OB-fold-like protein	NA	character(0)	NA	NA
AT1G10600	181.144755527649	0.168567000719405	0.137646761708425	1.22463469991745	0.220712887686589	0.909721584791044	20.9075928416671	18.4216338019417	AT1G10600	associated molecule with the SH3 domain of STAM 2	AMSH2	character(0)	associated molecule with the SH3 domain of STAM 2	NA
AT1G10610	190.156581225393	0.070371897281629	0.137180947432211	0.512985940094951	0.607961155765669	0.977606752926667	10.720470267089	10.0797555980721	AT1G10610	basic helix-loop-helix (bHLH) DNA-binding superfamily protein	NA	character(0)	NA	NA
AT1G10620	2057.30447730484	0.0191098881314261	0.0702817286308794	0.271904070996766	0.785695780929451	0.99716746644026	96.3604962421254	94.5750973993441	AT1G10620	Protein kinase superfamily protein	PERK11	c("AtPERK11", "proline-rich extensin-like receptor kinase 11")	proline-rich extensin-like receptor kinase 11	NA
AT1G10630	45.144453146409	-0.0517819195935117	0.27046291421548	-0.191456635538049	0.848167851868597	0.997623957180304	4.78454689726886	4.84794769343693	AT1G10630	ADP-ribosylation factor A1F	ARFA1F	c("ATARFA1F", "ADP-ribosylation factor A1F")	ADP-ribosylation factor A1F	NA
AT1G10650	120.13535783141	-0.0334859030447242	0.169253125411192	-0.197845108995015	0.843166251802543	0.997623957180304	8.127596337292	8.328456929596	AT1G10650	SBP (S-ribonuclease binding protein) family protein	NA	character(0)	NA	NA
AT1G10660	2647.92424042493	0.198157899970786	0.0778478346722515	2.54545165970324	0.0109136473529896	0.295088234198142	177.262148058428	153.592533231429	AT1G10660	transmembrane protein	NA	character(0)	NA	NA
AT1G10670	352.055808246905	0.359232299287756	0.109358494745503	3.2849053027271	0.00102016653197424	0.0610363465513096	23.508769804135	18.3283549810965	AT1G10670	ATP-citrate lyase A-1	ACLA-1	character(0)	ATP-citrate lyase A-1	NA
AT1G10680	567.498371273092	0.315148835398887	0.0992906708346656	3.17400247928286	0.0015035240648573	0.0792210484544671	16.5068493858571	13.2348361717502	AT1G10680	P-glycoprotein 10	PGP10	c("ABCB10", "ATP-binding cassette B10")	P-glycoprotein 10	NA
AT1G10700	214.404477437494	0.125737827397133	0.134386363409345	0.935644244008091	0.349456386568587	0.965500541595268	15.4429013824363	13.9673883614	AT1G10700	phosphoribosyl pyrophosphate (PRPP) synthase 3	PRS3	character(0)	phosphoribosyl pyrophosphate (PRPP) synthase 3	NA
AT1G10720	137.858222460268	-0.223550635744154	0.164446873430827	-1.35940946203631	0.174016874437226	0.857881903487008	8.14234785760115	9.50280884572239	AT1G10720	BSD domain-containing protein	NA	character(0)	NA	NA
AT1G10740	3973.05765311887	0.0253628638178699	0.0527873681673001	0.480472217093431	0.630891654021906	0.983784043350182	215.717324882583	210.724262362782	AT1G10740	alpha/beta-Hydrolases superfamily protein	NA	character(0)	NA	NA
AT1G10760	47.3755880410661	0.163924885161148	0.270418898042113	0.60618871812583	0.544389443553487	0.977606752926667	1.01952941917023	0.918355847868841	AT1G10760	Pyruvate phosphate dikinase, PEP/pyruvate binding domain-containing protein	SEX1	c("GWD", "GWD1", "SOP", "SOP1")	STARCH EXCESS 1	NA
AT1G10770	85850.8140627222	-0.0311434018212672	0.0491599634979219	-0.633511491980332	0.526399678676436	0.977606752926667	13027.9949404217	13244.9638725572	AT1G10770	Plant invertase/pectin methylesterase inhibitor superfamily protein	NA	character(0)	NA	NA
AT1G10780	9.26454025880718	-0.391909727344959	0.58595594993126	-0.668838207703045	0.503598691049963	NA	0.573105225191024	0.748387365551526	AT1G10780	F-box/RNI-like superfamily protein	NA	character(0)	NA	NA
AT1G10840	18.6847241138703	0.418059439224365	0.775099760343486	0.539362106161795	0.589637022734167	NA	1.49997867735887	1.12114035158299	AT1G10840	translation initiation factor 3 subunit H1	TIF3H1	character(0)	translation initiation factor 3 subunit H1	NA
AT1G10865	60.2200999202408	0.0620396567763514	0.227987660523442	0.272118484982534	0.785530916707626	0.99716746644026	15.7314591419823	15.0862496084557	AT1G10865	cytochrome C oxidase assembly factor	NA	character(0)	NA	NA
AT1G10890	60.3551127484474	-0.187271895478455	0.240203865914646	-0.779637308356227	0.435604389316931	0.977606752926667	4.82522679253279	5.49544285319024	AT1G10890	arginine/glutamate-rich 1 protein	NA	character(0)	NA	NA
AT1G10930	9.23059548189357	-0.0468831267519353	0.595150664151409	-0.0787752237809954	0.937211411350148	NA	0.22565330599261	0.228095498786965	AT1G10930	DNA helicase (RECQl4A)	RECQ4A	character(0)	NA	NA
AT1G10940	293.862551036297	-0.101856910852195	0.1114653026946	-0.913799257615344	0.36082233661161	0.969447011553481	16.1831842668965	17.2701448022055	AT1G10940	Protein kinase superfamily protein	SNRK2.4	c("ASK1", "ARABIDOPSIS SERINE/THREONINE KINASE 1", "SRK2A")	SNF1-related protein kinase 2.4	NA
AT1G10950	95.1446603094481	0.0941635758747708	0.197731305048708	0.47621986741844	0.63391774685419	0.984377426055504	4.40081016850707	4.05913290144932	AT1G10950	transmembrane nine 1	TMN1	c("AtTMN1", "EMP12", "endomembrane protein 12")	transmembrane nine 1	NA
AT1G10970	11.8611343564341	0.499718269105172	0.528642625742506	0.945285614082467	0.344513080851327	NA	0.917171943716828	0.674304245763327	AT1G10970	zinc transporter	ZIP4	ATZIP4	zinc transporter 4 precursor	NA
AT1G11020	44.8112988863031	0.00641264717115244	0.276478268234483	0.0231940369566907	0.981495495148677	0.998559858222623	3.35693627119533	3.27876318968067	AT1G11020	RING/FYVE/PHD zinc finger superfamily protein	NA	character(0)	NA	NA
AT1G11040	282.101288919333	0.143480421711837	0.11529646523755	1.24444770632143	0.213334834268464	0.907619690241863	23.8800016517	21.6412200114449	AT1G11040	HSP40/DnaJ peptide-binding protein	NA	character(0)	NA	NA
AT1G11060	14.3331303051727	-0.130154485236057	0.483947256520141	-0.268943533582447	0.787973135750368	NA	0.434348640561647	0.46375620084399	AT1G11060	WAPL (Wings apart-like protein regulation of heterochromatin) protein	NA	c("AtWAPL1", "WAPL1", "Wings apart-like protein 1")	NA	NA
AT1G11100	19.7258019659599	0.0282926907792168	0.415229927643835	0.0681374074835112	0.945676252671725	NA	0.475769780764678	0.452186418098695	AT1G11100	SNF2 domain-containing protein / helicase domain-containing protein / zinc finger protein-like protein	NA	c("FRG5", "SNF2-RING-HELICASE?LIKE 5")	NA	NA
AT1G11110	27.5371620744781	0.541555818118176	0.374325933885361	1.44674939429666	0.14796712482892	0.822965608594466	2.70444546435313	1.8336056137735	AT1G11110	LisH and RanBPM domains containing protein	NA	character(0)	NA	NA
AT1G11190	16.7771893001568	0.22664947380894	0.449985865125897	0.503681318402141	0.614485338316482	NA	1.53642883340979	1.27024144313326	AT1G11190	bifunctional nuclease i	BFN1	c("ENDO1", "ENDONUCLEASE 1")	bifunctional nuclease i	NA
AT1G11250	616.168067855523	-0.0308047207389512	0.0849787451606205	-0.362499124701434	0.716979077505865	0.99116229617051	78.2360404768889	79.3412748938834	AT1G11250	syntaxin of plants 125	SYP125	ATSYP125	syntaxin of plants 125	NA
AT1G11270	7.25381564792817	-0.226058844874329	0.673766879874579	-0.335514926047433	0.737236687223133	NA	0.533212532937443	0.593909431461931	AT1G11270	F-box and associated interaction domains-containing protein	NA	character(0)	NA	NA
AT1G11280	14.1053136563523	0.175088299708282	0.484925629959348	0.36106216889992	0.718052973126136	NA	0.549410995349176	0.476649010171762	AT1G11280	S-locus lectin protein kinase family protein	NA	character(0)	NA	NA
AT1G11320	10.220215824598	-0.0653582140697409	0.547969994957092	-0.119273344656141	0.905058800610867	NA	0.686188095232969	0.696239884855476	AT1G11320	GDSL esterase/lipase	NA	character(0)	NA	NA
AT1G11380	129.702443888005	0.116807486524498	0.161619439549962	0.72273166427105	0.469844757956982	0.977606752926667	13.3599081917032	12.3117764854233	AT1G11380	PLAC8 family protein	NA	character(0)	NA	NA
AT1G11390	399.526865091004	-0.146247593798193	0.101020742081923	-1.44769866845358	0.147701342506452	0.822965608594466	15.0615191568518	16.5107845104621	AT1G11390	Protein kinase superfamily protein	NA	character(0)	NA	NA
AT1G11400	234.336398650009	0.110776747237669	0.124518764532722	0.889638984560902	0.373659766189865	0.969447011553481	25.9441300555608	23.8128583160615	AT1G11400	partner of Y14-MAGO	PYM	character(0)	partner of Y14-MAGO	NA
AT1G11480	1574.21325121357	-0.0064468697595547	0.0647064489758423	-0.0996325692661885	0.920636035930131	0.998559858222623	72.5584010447241	72.5671485975849	AT1G11480	eukaryotic translation initiation factor-like protein	NA	character(0)	NA	NA
AT1G11510	73.2012655422919	-0.120754195284997	0.219678653885145	-0.549685611912621	0.58253502714262	0.977606752926667	7.33704533344303	7.93817966317873	AT1G11510	DNA-binding storekeeper protein-related transcriptional regulator	NA	character(0)	NA	NA
AT1G11540	5.9453865709268	-0.131087585297979	0.741077206311422	-0.176887892626523	0.859596448941542	NA	0.450505266958485	0.508716534865883	AT1G11540	Sulfite exporter TauE/SafE family protein	NA	character(0)	NA	NA
AT1G11572	182.406756780303	-0.120141441266086	0.138700654354473	-0.866192317730845	0.38638470553351	0.973172225115557	38.5814833700533	41.5432093214076	AT1G11572	Plant thionin family protein	NA	character(0)	NA	NA
AT1G11610	83.1809229666331	0.241424430045345	0.214786893747117	1.12401844373982	0.261005201637186	0.935138283769571	5.54289464985216	4.60782434062575	AT1G11610	cytochrome P450, family 71, subfamily A, polypeptide 18	CYP71A18	character(0)	cytochrome P450, family 71, subfamily A, polypeptide 18	NA
AT1G11650	193.152672722825	-0.196354059817911	0.140647830976133	-1.39606887966321	0.162693754126345	0.843308454568264	11.8790152797937	13.5552773209155	AT1G11650	RNA-binding (RRM/RBD/RNP motifs) family protein	RBP45B	character(0)	NA	NA
AT1G11660	290.967183889502	0.203625509177612	0.114256414314638	1.78218011127909	0.074719865043546	0.661770899220319	11.7869350789237	10.1240613848559	AT1G11660	heat shock protein 70 (Hsp 70) family protein	NA	character(0)	NA	NA
AT1G11680	44.2868998012165	-0.0738963774574697	0.286359196825443	-0.258054842577712	0.796364581864748	0.99744226344995	2.40960964919763	2.51533543011319	AT1G11680	CYTOCHROME P450 51G1	CYP51G1	c("CYP51A2", "CYTOCHROME P450 51A2", "CYP51", "CYTOCHROME P450 51", "EMB1738", "embryo defective 1738", "atCYP51", "CYTOCHROME P450 51")	CYTOCHROME P450 51G1	NA
AT1G11760	10.6842989266594	-0.209234081668592	0.541117904121555	-0.386670040068735	0.699000498724554	NA	1.3544682125997	1.580959098981	AT1G11760	mediator of RNA polymerase II transcription subunit-like protein	MED32	character(0)	NA	NA
AT1G11765	21483.883671155	-0.0887554591189433	0.0578012282156252	-1.53552894737539	0.124653952173385	0.778789485835574	4202.85740423382	4448.66893715968	AT1G11765	Plant self-incompatibility protein S1 family	NA	character(0)	NA	NA
AT1G11770	11280.3502138799	0.0208128470447476	0.075373090898251	0.276131001086895	0.782447450545476	0.996712222393603	687.663840544282	673.828181611313	AT1G11770	FAD-binding Berberine family protein	NA	character(0)	NA	NA
AT1G11780	1349.98631747751	-0.0963843589437767	0.0782467080415366	-1.23180081764733	0.218023497822284	0.907619690241863	72.7107787345085	77.2244386880501	AT1G11780	oxidoreductase, 2OG-Fe(II) oxygenase family protein	NA	character(0)	NA	NA
AT1G11790	5.45127560492339	0.616234770347485	0.755915774260074	0.815216180599862	0.414948577553232	NA	0.408218043762827	0.270224094637372	AT1G11790	arogenate dehydratase 1	ADT1	c("AtADT1", "Arabidopsis thaliana arogenate dehydratase 1")	arogenate dehydratase 1	NA
AT1G11800	65.5683162622843	-0.0517229930292795	0.246322044449464	-0.209981177871764	0.833682363429472	0.997623957180304	4.05010955253947	4.16730593308675	AT1G11800	endonuclease/exonuclease/phosphatase family protein	NA	character(0)	NA	NA
AT1G11840	65.9260997825139	0.384837431353244	0.22125376386319	1.73934863133539	0.0819734580079339	0.679968625127759	5.37439506057242	4.07833766320329	AT1G11840	glyoxalase/bleomycin resistance protein/dioxygenase superfamily protein	GLX1	c("ATGLX1", "glyoxalase I homolog")	glyoxalase I homolog	NA
AT1G11860	24.8287567010033	-0.11248805176087	0.361910740345801	-0.310817113781671	0.755939658728164	0.995446086789001	1.55473387747578	1.65020689808067	AT1G11860	Glycine cleavage T-protein family	NA	character(0)	NA	NA
AT1G11870	8.41486103179719	-0.312700470450394	0.605240912803766	-0.516654548354664	0.605397329794922	NA	0.439965335292396	0.527372692576369	AT1G11870	Seryl-tRNA synthetase	SRS	c("ATSRS", "OVA7", "ovule abortion 7")	Seryl-tRNA synthetase	NA
AT1G11890	215.485300743373	-0.126932026393928	0.133105769120401	-0.953617767529754	0.340277158717508	0.964575978138742	20.8215579570353	22.4404719857861	AT1G11890	Synaptobrevin family protein	SEC22	c("ATSEC22", "SECRETION 22")	SECRETION 22	NA
AT1G11900	8.15137874329549	0.00257961462306883	0.646259919906007	0.00399160545720367	0.996815168090159	NA	0.725447915333074	0.746797541405093	AT1G11900	Tetratricopeptide repeat (TPR)-like superfamily protein	NA	character(0)	NA	NA
AT1G11905	25.8386288294082	0.0142367753171821	0.349009259628725	0.0407919701967997	0.967461740887	0.998559858222623	2.61635603404587	2.55983392840266	AT1G11905	B-cell receptor-associated protein 31-like protein	NA	character(0)	NA	NA
AT1G11910	352.883234167137	0.0923895151934444	0.104023401449429	0.888160874439007	0.374454221465577	0.969447011553481	18.7508835331625	17.4355349333839	AT1G11910	aspartic proteinase A1	APA1	ATAPA1	aspartic proteinase A1	NA
AT1G11930	12.2140709613924	0.427251967422879	0.505708232241271	0.84485863623244	0.398189771487546	NA	1.39500948284093	1.04153850882337	AT1G11930	Putative pyridoxal phosphate-dependent enzyme, YBL036C type	NA	character(0)	NA	NA
AT1G11940	17.8095527442847	-0.154612135743133	0.438858658200841	-0.352305082408504	0.724609476978254	NA	1.21753158033044	1.30633584096133	AT1G11940	Core-2/I-branching beta-1,6-N-acetylglucosaminyltransferase family protein	NA	character(0)	NA	NA
AT1G11990	1688.29158869123	-0.00392761033812347	0.0651758125863453	-0.0602617778323845	0.951947143465823	0.998559858222623	97.388237259142	97.1287259095077	AT1G11990	O-fucosyltransferase family protein	NA	character(0)	NA	NA
AT1G12070	1152.84686725884	0.0164388175685127	0.0823844829680101	0.199537788868516	0.841842086389923	0.997623957180304	216.439345144773	212.613507306392	AT1G12070	Immunoglobulin E-set superfamily protein	NA	character(0)	NA	NA
AT1G12090	6.54628914857799	0.266667738596883	0.700906675920988	0.380461119515638	0.703603152557078	NA	0.962095154873043	0.75690538228054	AT1G12090	extensin-like protein	ELP	character(0)	extensin-like protein	NA
AT1G12120	296.907114923076	0.0927070848866965	0.113801225293441	0.814640480782592	0.415278131783829	0.977606752926667	15.9303935155399	14.7855536539999	AT1G12120	hypothetical protein (DUF863)	NA	character(0)	NA	NA
AT1G12140	31.8240833961899	-0.90416593136109	0.320648450353775	-2.81980446299839	0.00480529211224006	0.173236941277167	1.03319010386976	1.94698681136042	AT1G12140	flavin-monooxygenase glucosinolate S-oxygenase 5	FMO GS-OX5	character(0)	flavin-monooxygenase glucosinolate S-oxygenase 5	NA
AT1G12150	523.392618207151	-0.0941286243894549	0.0893449911637581	-1.05354114610554	0.292093046692124	0.953212035603977	29.5537724095295	31.2656560041541	AT1G12150	weak chloroplast movement under blue light protein (DUF827)	NA	character(0)	NA	NA
AT1G12240	609.840868748498	-0.0161718719666828	0.0926304942060803	-0.174584753166752	0.861405929790349	0.997623957180304	27.2574531136323	27.3912591871335	AT1G12240	Glycosyl hydrolases family 32 protein	ATBETAFRUCT4	character(0)	NA	NA
AT1G12260	140.363741787565	0.141651688697977	0.1628306298318	0.869932695367572	0.384337186516214	0.973172225115557	8.04825200140241	7.17825766661838	AT1G12260	NAC 007	NAC007	c("ANAC007", "NAC 007", "EMB2749", "EMBRYO DEFECTIVE 2749", "VND4", "VASCULAR RELATED NAC-DOMAIN PROTEIN 4")	NAC 007	NA
AT1G12310	1162.3679137888	-0.0183817297438926	0.0863438191718371	-0.212889931441534	0.831412815920022	0.997623957180304	149.26001444807	150.122265749056	AT1G12310	Calcium-binding EF-hand family protein	NA	character(0)	NA	NA
AT1G12350	20.2092189910697	0.123434986653837	0.401273147700844	0.307608389350437	0.758380335780382	NA	1.75873256220063	1.61945449167923	AT1G12350	4-phospho-panto-thenoylcysteine synthetase	COAB	c("ATCOAB", "4-phospho-panto-thenoylcysteine synthetase")	4-phospho-panto-thenoylcysteine synthetase	NA
AT1G12360	1514.72803319177	0.054376500241666	0.0654063369307687	0.831364402798195	0.405767802243726	0.975901993523232	59.7903787982749	57.1743510719456	AT1G12360	Sec1/munc18-like (SM) proteins superfamily	KEU	SEC11	keule	NA
AT1G12370	310.327509380905	-0.0403759161249733	0.107822489982321	-0.374466552679255	0.70805723652694	0.990355773106208	18.1852383873699	18.6476369588036	AT1G12370	photolyase 1	PHR1	c("UVR2", "UV RESISTANCE 2")	photolyase 1	NA
AT1G12390	260.776257972779	0.0104387620025273	0.117011406672477	0.0892114905664378	0.9289138336396	0.998559858222623	31.1771261322676	30.6296147320615	AT1G12390	Cornichon family protein	NA	character(0)	NA	NA
AT1G12420	68.6448250320911	-0.0759340778456939	0.216435444815608	-0.350839382663898	0.725708849762859	0.992229716306705	3.64408037349148	3.86702144509604	AT1G12420	ACT domain repeat 8	ACR8	character(0)	ACT domain repeat 8	NA
AT1G12450	4025.50451490109	0.0816356111136774	0.061011585973177	1.33803456854191	0.180885168330295	0.865080880992084	344.447783266814	323.617695444958	AT1G12450	SNARE associated Golgi protein family	NA	character(0)	NA	NA
AT1G12470	37.1198805443508	-0.495090673215032	0.30617292768272	-1.61702955568979	0.105871901238574	0.745061538067149	0.910737294105967	1.31919156230745	AT1G12470	zinc ion binding protein	NA	character(0)	NA	NA
AT1G12530	5.890863101679	0.455499037275892	0.711700940979904	0.640014662125836	0.522163067222807	NA	1.12822849365269	0.821966813127188	AT1G12530	hypothetical protein	NA	c("MOS9", "modifier of snc1 9")	NA	NA
AT1G12550	9.77608519098657	-0.516185165225893	0.598265560686875	-0.862802740363753	0.388245932222757	NA	0.76063842268134	1.02986825231249	AT1G12550	D-isomer specific 2-hydroxyacid dehydrogenase family protein	HPR3	character(0)	hydroxypyruvate reductase 3	NA
AT1G12560	9.71212727366988	-0.222156385228381	0.568505895293308	-0.390772350942402	0.695965513941002	NA	0.964862857236372	1.1234286934231	AT1G12560	expansin A7	EXPA7	c("ATEXP7", "ATEXPA7", "expansin A7", "ATHEXP ALPHA 1.26", "EXP7")	expansin A7	NA
AT1G12600	19.1604658730297	0.0780041757719708	0.420084291278153	0.185686961858617	0.852690253432667	NA	1.6495121889286	1.55908770545011	AT1G12600	UDP-N-acetylglucosamine (UAA) transporter family	NA	character(0)	NA	NA
AT1G12620	16.097894025423	-0.0658749811098974	0.434364465565249	-0.151658310778652	0.879456439915173	NA	0.648805888882192	0.671879133485152	AT1G12620	Pentatricopeptide repeat (PPR) superfamily protein	NA	character(0)	NA	NA
AT1G12640	297.566446143636	-0.307805729365979	0.123245191824418	-2.49750700055298	0.0125069995621557	0.314015024721267	15.1070447471024	18.6898602682437	AT1G12640	MBOAT (membrane bound O-acyl transferase) family protein	LPLAT1	c("AtLPLAT1", "LPCAT1", "lysophosphatidylcholine acyltransferase 1")	lysophospholipid acyltransferase 1	NA
AT1G12680	392.488243987974	0.090172583850323	0.100400445000953	0.898129324521094	0.36911660691849	0.969447011553481	21.2701998516371	19.828748880497	AT1G12680	phosphoenolpyruvate carboxylase-related kinase 2	PEPKR2	character(0)	phosphoenolpyruvate carboxylase-related kinase 2	NA
AT1G12710	13.6423525558896	-0.282250159062027	0.473027194363042	-0.596689075016275	0.550714987970226	NA	1.04427419881117	1.24051945217504	AT1G12710	phloem protein 2-A12	PP2-A12	c("AtPP2-A12", "phloem protein 2-A12")	phloem protein 2-A12	NA
AT1G12750	971.53844651402	0.00891876597582728	0.0720477659535217	0.123789625643366	0.901481846168849	0.998559858222623	76.3412514157348	75.510716127508	AT1G12750	RHOMBOID-like protein 6	RBL6	c("ATRBL6", "RHOMBOID-like protein 6")	RHOMBOID-like protein 6	NA
AT1G12760	675.102380280853	0.0244098943463508	0.079962060719055	0.305268450148057	0.760161702937402	0.995446086789001	38.3815290722866	37.5281072735811	AT1G12760	Zinc finger, C3HC4 type (RING finger) family protein	NA	character(0)	NA	NA
AT1G12770	12.3634430559579	-0.0104417426795828	0.498092126947955	-0.0209634766635728	0.983274790668937	NA	0.604609521780388	0.596495870669975	AT1G12770	P-loop containing nucleoside triphosphate hydrolases superfamily protein	EMB1586	c("ISE1", "INCREASED SIZE EXCLUSION LIMIT 1")	embryo defective 1586	NA
AT1G12780	114.497134549182	-0.00316961639258741	0.172154265398063	-0.0184114891679186	0.98531058696627	0.998559858222623	8.19350000411575	8.19027074872842	AT1G12780	UDP-D-glucose/UDP-D-galactose 4-epimerase 1	UGE1	c("ATUGE1", "A. THALIANA UDP-GLC 4-EPIMERASE 1")	UDP-D-glucose/UDP-D-galactose 4-epimerase 1	NA
AT1G12790	18.796985351273	0.102464666448886	0.402350910564156	0.254664929936944	0.798981905168476	NA	1.81683919707934	1.66222746879253	AT1G12790	DNA ligase-like protein	NA	character(0)	NA	NA
AT1G12810	211.145201780466	0.126633053334428	0.134771851858704	0.939610546178373	0.347417364694256	0.965500541595268	30.3627120472061	27.5520943944588	AT1G12810	proline-rich family protein	NA	character(0)	NA	NA
AT1G12840	468.500108500063	-0.11214981089682	0.100070045547711	-1.12071309933949	0.262410004492922	0.936863334109374	31.6598172451871	33.8645095882921	AT1G12840	vacuolar ATP synthase subunit C (VATC) / V-ATPase C subunit / vacuolar proton pump C subunit (DET3)	DET3	c("ATVHA-C", "ARABIDOPSIS THALIANA VACUOLAR ATP SYNTHASE SUBUNIT C")	DE-ETIOLATED 3	NA
AT1G12850	13.3243088534142	0.385955995564173	0.506617838369902	0.76182867308034	0.446162264862784	NA	1.00828099969265	0.757538509528226	AT1G12850	Phosphoglycerate mutase family protein	NA	character(0)	NA	NA
AT1G12880	61.5067815152799	0.0396763192742472	0.230744261304878	0.171949321945752	0.86347737069295	0.997623957180304	7.00243432359724	6.72134384510342	AT1G12880	nudix hydrolase homolog 12	NUDT12	c("atnudt12", "nudix hydrolase homolog 12")	nudix hydrolase homolog 12	NA
AT1G12900	7.93222808577935	-0.118757152002639	0.637064701259344	-0.186413015456485	0.8521208864623	NA	0.536101916126186	0.567477835880106	AT1G12900	glyceraldehyde 3-phosphate dehydrogenase A subunit 2	GAPA-2	character(0)	glyceraldehyde 3-phosphate dehydrogenase A subunit 2	NA
AT1G12910	237.065159813206	0.132861300939973	0.124307482346488	1.06881177570343	0.28515449209655	0.950608359950807	18.7938704398509	17.0222607063458	AT1G12910	Transducin/WD40 repeat-like superfamily protein	ATAN11	c("LWD1", "LIGHT-REGULATED WD 1")	ANTHOCYANIN11	NA
AT1G12920	11.6613129932724	-0.313936536537612	0.520783323190261	-0.602816032230969	0.546631080131234	NA	0.653834508932644	0.792605668618549	AT1G12920	eukaryotic release factor 1-2	ERF1-2	character(0)	eukaryotic release factor 1-2	NA
AT1G12970	179.467112253501	-0.179438875490384	0.139383568072499	-1.28737467387154	0.197963727341337	0.891425331528622	10.6114709993805	11.9567857483564	AT1G12970	plant intracellular ras group-related LRR 3	PIRL3	character(0)	plant intracellular ras group-related LRR 3	NA
AT1G12990	82.6635079194884	-0.167792220225184	0.202118340256338	-0.830168207458961	0.406443687654043	0.975901993523232	3.84753004146447	4.33912084786365	AT1G12990	beta-1,4-N-acetylglucosaminyltransferase family protein	NA	character(0)	NA	NA
AT1G13020	14.4006533870852	-0.257457584074183	0.469220966405342	-0.548691560069325	0.583217139184505	NA	0.592407141765265	0.715016596076271	AT1G13020	eukaryotic initiation factor 4B2	EIF4B2	character(0)	eukaryotic initiation factor 4B2	NA
AT1G13120	43.315070875254	-0.180587359526579	0.281086565130205	-0.642461725066538	0.520573433231339	0.977606752926667	1.65341730768135	1.88301176429933	AT1G13120	nucleoporin GLE1-like protein	GLE1	character(0)	NA	NA
AT1G13160	5.73779254233314	1.13180320218054	0.822239170955533	1.37648903404256	0.16867028005299	NA	0.300276113936585	0.128043790552447	AT1G13160	ARM repeat superfamily protein	NA	character(0)	NA	NA
AT1G13170	9.57617643661077	0.398902961255045	0.601767350044649	0.662885683687306	0.507403771347088	NA	0.345187892393891	0.254024170514489	AT1G13170	OSBP(oxysterol binding protein)-related protein 1D	ORP1D	character(0)	OSBP(oxysterol binding protein)-related protein 1D	NA
AT1G13180	7.22417288887703	-0.0605823341548026	0.65110727403777	-0.0930450888362956	0.925867740853337	NA	0.38054346938449	0.384642658582524	AT1G13180	Actin-like ATPase superfamily protein	DIS1	c("ARP3", "ACTIN-RELATED PROTEIN 3", "ATARP3", "ARABIDOPSIS THALIANA ACTIN-RELATED PROTEIN 3")	DISTORTED TRICHOMES 1	NA
AT1G13190	8.62408649204669	0.130165777374207	0.619125513747789	0.210241339573081	0.833479316193808	NA	0.419186264353057	0.371379576787725	AT1G13190	RNA-binding (RRM/RBD/RNP motifs) family protein	NA	character(0)	NA	NA
AT1G13195	34.9995049551887	0.700732621353325	0.299966759677347	2.33603423961726	0.0194894570963103	0.383247226257515	3.83443578553883	2.32103624955261	AT1G13195	RING/U-box superfamily protein	NA	character(0)	NA	NA
AT1G13220	17.0872880404294	0.232896643793632	0.431598741953541	0.539613815229104	0.589463387118357	NA	0.501870522627356	0.416780365154637	AT1G13220	nuclear matrix constituent protein-like protein	LINC2	c("CRWN2", "CROWDED NUCLEI 2")	LITTLE NUCLEI2	NA
AT1G13320	108.233950701869	0.227866390603781	0.188448521930963	1.20917048469745	0.226597354515395	0.913667486442745	5.69839866665024	4.82255844813875	AT1G13320	protein phosphatase 2A subunit A3	PP2AA3	character(0)	protein phosphatase 2A subunit A3	NA
AT1G13350	200.195124555914	-0.153651638187866	0.132812752968486	-1.15690424867803	0.247311482700543	0.925831857488228	7.37765708015659	8.22195197761303	AT1G13350	Protein kinase superfamily protein	NA	character(0)	NA	NA
AT1G13360	99.2589262583573	0.000186111800635087	0.181835649908167	0.00102351656965551	0.999183352073931	0.999581424187345	12.1095605945104	11.9264595342837	AT1G13360	hypothetical protein	NA	character(0)	NA	NA
AT1G13390	11.5741495122974	-0.27022836333286	0.510355862586884	-0.529490073775446	0.596465528478723	NA	2.00191319389251	2.36964767777994	AT1G13390	translocase subunit seca	NA	character(0)	NA	NA
AT1G13440	19.0622104245144	-0.437755920610789	0.428300458437643	-1.02207670336763	0.306744598401267	NA	1.15323214055319	1.62233604717931	AT1G13440	glyceraldehyde-3-phosphate dehydrogenase C2	GAPC2	c("GAPC-2", "GLYCERALDEHYDE-3-PHOSPHATE DEHYDROGENASE C-2")	glyceraldehyde-3-phosphate dehydrogenase C2	NA
AT1G13450	70.5706468710215	-0.327185916079347	0.23147692688126	-1.41347096873799	0.157517291563941	0.838943621390276	4.05227878416359	5.19072145845625	AT1G13450	Homeodomain-like superfamily protein	GT-1	character(0)	GT-1	NA
AT1G13460	165.967915198437	0.00506249023850474	0.142806126925514	0.0354500913055731	0.971720842704041	0.998559858222623	9.06295027998243	8.95366275813519	AT1G13460	Protein phosphatase 2A regulatory B subunit family protein	NA	character(0)	NA	NA
AT1G13560	43.3465878751056	-0.16926381211791	0.290968260800544	-0.581726033115134	0.560751233306145	0.977606752926667	2.55659318897061	2.79808041143208	AT1G13560	aminoalcoholphosphotransferase 1	AAPT1	ATAAPT1	aminoalcoholphosphotransferase 1	NA
AT1G13570	98.5283698008453	0.0369866324850998	0.197957938820878	0.186840864808999	0.85178540557529	0.997623957180304	6.35391387629717	6.25802552416887	AT1G13570	F-box/RNI-like superfamily protein	NA	character(0)	NA	NA
AT1G13640	251.874161666588	0.214939733666099	0.121583717065184	1.76783321693368	0.077088790029707	0.664261681355066	10.7718453360625	9.258414544538	AT1G13640	Phosphatidylinositol 3- and 4-kinase family protein	NA	character(0)	NA	NA
AT1G13780	30.6497814992804	0.0900213997351268	0.33195989534801	0.271181552340089	0.78625140065865	0.99716746644026	2.03175686564231	1.85602042107255	AT1G13780	F-box/RNI-like/FBD-like domains-containing protein	NA	character(0)	NA	NA
AT1G13790	11.8269680367564	-0.453422987596957	0.518970268812679	-0.8736974251614	0.382283053545666	NA	0.414395164608501	0.557439447933815	AT1G13790	XH/XS domain-containing protein	FDM4	character(0)	factor of DNA methylation 4	NA
AT1G13860	10.0837405480375	-0.210753531158888	0.581366631454686	-0.362513979571795	0.716967978773181	NA	0.365504076628913	0.405263170053393	AT1G13860	QUASIMODO2 LIKE 1	QUL1	character(0)	QUASIMODO2 LIKE 1	NA
AT1G13880	95.6597122267873	-0.183064298869204	0.186727480236641	-0.980382205325137	0.32689749018546	0.963054732741239	5.41314184907684	6.09061527062728	AT1G13880	ELM2 domain-containing protein	NA	ELM2	NA	NA
AT1G13890	774.413902083262	0.0150940365297433	0.0822124761643322	0.183597882389192	0.854328924491544	0.997623957180304	117.042493669201	115.028483434671	AT1G13890	soluble N-ethylmaleimide-sensitive factor adaptor protein 30	SNAP30	ATSNAP30	soluble N-ethylmaleimide-sensitive factor adaptor protein 30	NA
AT1G13900	1003.76008675931	0.0398061578130589	0.0724570209891056	0.549376130424186	0.582747351445103	0.977606752926667	43.2876687585397	41.7755628581788	AT1G13900	Purple acid phosphatases superfamily protein	PAP2	character(0)	purple acid phosphatase 2	NA
AT1G13930	9.25318794540481	-0.575914183574352	0.576817302682845	-0.998434306487874	0.318068805015788	NA	1.36521900307766	1.99430454860697	AT1G13930	oleosin-B3-like protein	NA	character(0)	NA	NA
AT1G13950	258.653937589132	0.0233880223545089	0.117041112267278	0.199827410227437	0.841615563389998	0.997623957180304	43.5000816147043	42.5695800776637	AT1G13950	eukaryotic elongation factor 5A-1	ELF5A-1	c("ATELF5A-1", "EUKARYOTIC ELONGATION FACTOR 5A-1", "EIF-5A", "EIF5A", "EUKARYOTIC ELONGATION FACTOR 5A")	eukaryotic elongation factor 5A-1	NA
AT1G13960	56.4262078152049	0.328664799433701	0.234823074508641	1.3996273582629	0.161624936983803	0.841646894071212	3.31891796598216	2.6386714168304	AT1G13960	WRKY DNA-binding protein 4	WRKY4	character(0)	WRKY DNA-binding protein 4	NA
AT1G13970	24575.0913231915	0.000613117237243371	0.0503245032180504	0.0121832745091751	0.990279393844824	0.998559858222623	1209.54150837484	1202.71267076536	AT1G13970	beta-hexosaminidase (DUF1336)	NA	character(0)	NA	NA
AT1G13980	310.813850206221	-0.0493973752372474	0.11211086995999	-0.440611826978742	0.659494039207325	0.989035635915987	6.03298666686434	6.22443471373545	AT1G13980	sec7 domain-containing protein	GN	c("EMB30", "EMBRYO DEFECTIVE 30", "VAN7", "VASCULAR NETWORK 7")	GNOM	NA
AT1G13990	10.4160429155531	0.51007046211357	0.558504119914879	0.913279676775365	0.361095468251398	NA	1.2202937176273	0.85981009064913	AT1G13990	plant/protein	NA	character(0)	NA	NA
AT1G14000	8.05441324703525	-0.0960219246290277	0.616398754998759	-0.155778907485336	0.876207297023899	NA	0.433838989451034	0.476562733254303	AT1G14000	VH1-interacting kinase	VIK	character(0)	VH1-interacting kinase	NA
AT1G14010	241.900692541444	0.234171070818487	0.137964266343353	1.69733132371902	0.0896340383903263	0.716028597956168	32.8311100025744	27.5944243974992	AT1G14010	emp24/gp25L/p24 family/GOLD family protein	NA	character(0)	NA	NA
AT1G14020	196.665192494805	0.185612467431228	0.134138639513232	1.38373602196046	0.166439299374202	0.847983948295842	10.7343934282397	9.38694793889061	AT1G14020	O-fucosyltransferase family protein	NA	character(0)	NA	NA
AT1G14140	5.50557931059724	-1.25597026552957	0.803717855788368	-1.56270046320868	0.118123065414011	NA	0.300048214868978	0.733134765770848	AT1G14140	Mitochondrial substrate carrier family protein	UCP3	character(0)	Uncoupling Protein 3	NA
AT1G14170	8.41512574283073	0.0523573127654346	0.606652428616809	0.0863052883259881	0.931223734688204	NA	0.475291771803372	0.448172127692947	AT1G14170	RNA-binding KH domain-containing protein	NA	character(0)	NA	NA
AT1G14200	25.057751336627	-0.343663114230345	0.362277495662403	-0.948618443996851	0.342814706899944	0.965500541595268	3.23698833735	3.97526816117267	AT1G14200	RING/U-box superfamily protein	NA	character(0)	NA	NA
AT1G14210	4.17230101414659	-0.720697221206588	0.909075897899684	-0.792780033957204	0.427905991119163	NA	0.391342084535717	0.690885237436915	AT1G14210	Ribonuclease T2 family protein	NA	character(0)	NA	NA
AT1G14230	125.322508131983	0.193182188011149	0.178907038416504	1.07979087754732	0.280235314385262	0.950608359950807	7.41775535911653	6.36843218278007	AT1G14230	GDA1/CD39 nucleoside phosphatase family protein	NA	character(0)	NA	NA
AT1G14260	123.550880283812	0.0390743083399786	0.172117096225222	0.22702165674959	0.820406902137422	0.99744226344995	9.67116236048621	9.26509445310044	AT1G14260	RING/FYVE/PHD zinc finger superfamily protein	NA	character(0)	NA	NA
AT1G14270	84.5616624544507	-0.0912639068912459	0.213660118113778	-0.42714526087946	0.669273528338407	0.989465690984555	6.49765313047058	6.86364812237665	AT1G14270	CAAX amino terminal protease family protein	NA	character(0)	NA	NA
AT1G14290	4516.24046536576	0.0404147435660767	0.0534553288288793	0.756047048096029	0.4496209880537	0.977606752926667	406.752650700045	393.118588158676	AT1G14290	sphingoid base hydroxylase 2	SBH2	AtSBH2	sphingoid base hydroxylase 2	NA
AT1G14310	20.5655156563943	-0.330365111658216	0.39594952124159	-0.834361689899967	0.404077198540769	NA	2.33019114721165	2.98259619125466	AT1G14310	Haloacid dehalogenase-like hydrolase (HAD) superfamily protein	NA	character(0)	NA	NA
AT1G14320	397.060426564664	-0.090247527355961	0.10048864768457	-0.89808679323902	0.369139279344176	0.969447011553481	44.7521870728855	47.2527359201512	AT1G14320	Ribosomal protein L16p/L10e family protein	SAC52	c("RPL10A", "ribosomal protein L10 A", "RPL10", "ribosomal protein L10")	SUPPRESSOR OF ACAULIS 52	NA
AT1G14330	127.84571254691	-0.188913923023131	0.163039788086189	-1.15869828610955	0.246579189696316	0.925831857488228	5.62781010586479	6.38830597546486	AT1G14330	Galactose oxidase/kelch repeat superfamily protein	NA	character(0)	NA	NA
AT1G14360	48.5829182113597	0.268449954343537	0.252706865415225	1.06229782836507	0.288100499971465	0.95205613060987	4.0507487915453	3.327298230224	AT1G14360	UDP-galactose transporter 3	UTR3	ATUTR3	UDP-galactose transporter 3	NA
AT1G14400	289.017739252096	0.194387983279017	0.119446205505957	1.62741028445079	0.103649988715122	0.738818170511844	34.6718363264607	30.3629597932415	AT1G14400	ubiquitin carrier protein 1	UBC1	ATUBC1	ubiquitin carrier protein 1	NA
AT1G14420	36568.09441552	-0.0491254124017442	0.0453880739671472	-1.08234186005121	0.279100652138352	0.950608359950807	2082.68853255666	2142.59771279027	AT1G14420	Pectate lyase family protein	AT59	character(0)	NA	NA
AT1G14430	160.566834296907	-0.131279954588414	0.154771447903489	-0.848218171805671	0.396316478905729	0.974149614434512	7.8587573869849	8.48753475838365	AT1G14430	glyoxal oxidase-related protein	NA	character(0)	NA	NA
AT1G14450	138.446037203023	0.199770546589022	0.162450100368616	1.22973483017691	0.218796419410927	0.907619690241863	38.2667548833385	33.1143613268057	AT1G14450	NADH dehydrogenase (ubiquinone)s	NA	character(0)	NA	NA
AT1G14510	13.4747215758754	0.14864133287951	0.487260216308898	0.305055343950509	0.760324001460627	NA	1.13608957986932	1.01546351223872	AT1G14510	alfin-like 7	AL7	AtAL7	alfin-like 7	NA
AT1G14530	412.260095895035	-0.185437651442245	0.0974058954255331	-1.90376209398961	0.0569411753678748	0.62926804865835	27.831974623371	31.5454247190248	AT1G14530	tobamovirus multiplication-like protein (DUF1084)	THH1	character(0)	TOM THREE HOMOLOG 1	NA
AT1G14560	821.089095592141	-0.141256819775296	0.0757169111290965	-1.86559142031633	0.0620985509065373	0.644010265280995	43.6971395066375	47.8321869673354	AT1G14560	Mitochondrial substrate carrier family protein	NA	c("CoAc1", "CoA Carrier 1")	NA	NA
AT1G14570	54.0160882873669	-0.171191588931258	0.251113696250686	-0.68172939782766	0.495410074899035	0.977606752926667	2.87004838977339	3.27820252366057	AT1G14570	UBX domain-containing protein	NA	c("AtPUX7", "PUX7", "plant UBX domain-containing protein 7")	NA	NA
AT1G14590	215.106684642744	0.116025508695601	0.130508997132561	0.889023065419405	0.373990683822087	0.969447011553481	17.9053961908284	16.4591210295288	AT1G14590	Nucleotide-diphospho-sugar transferase family protein	NA	character(0)	NA	NA
AT1G14610	213.466759531509	-0.0336809180607821	0.133700272397167	-0.251913608378675	0.801107840769116	0.99744226344995	5.62869745922718	5.72110013616553	AT1G14610	valyl-tRNA synthetase / valine-tRNA ligase (VALRS)	TWN2	c("VALRS", "VALYL TRNA SYNTHETASE")	TWIN 2	NA
AT1G14640	110.817024391522	-0.153068709788225	0.19251522592421	-0.795099239830963	0.426555776816884	0.977606752926667	4.76563501383892	5.24150796191278	AT1G14640	SWAP (Suppressor-of-White-APricot)/surp domain-containing protein	NA	character(0)	NA	NA
AT1G14650	76.2428799120299	-0.449151579560213	0.217768555364118	-2.06251806560967	0.0391584394086885	0.534379783047313	2.26462650363831	3.10238593322153	AT1G14650	SWAP (Suppressor-of-White-APricot)/surp domain-containing protein / ubiquitin family protein	NA	character(0)	NA	NA
AT1G14670	164.880415665622	-0.0408622539666059	0.149327341230348	-0.273642145034734	0.784359642650351	0.997115422754425	7.55420808191107	7.69559253520822	AT1G14670	Endomembrane protein 70 protein family	NA	character(0)	NA	NA
AT1G14685	303.316393935256	0.0732629943423914	0.109715333700749	0.66775528881148	0.504289811209078	0.977606752926667	18.7378912325515	17.7023499131742	AT1G14685	basic pentacysteine 2	BPC2	c("ATBPC2", "BASIC PENTACYSTEINE 2", "BBR/BPC2")	basic pentacysteine 2	NA
AT1G14686	386.335971704355	0.182402218459292	0.100095940124298	1.82227389275517	0.0684134374690392	0.654052957605016	44.9282306215017	39.4632765424706	AT1G14686	ENTH/ANTH/VHS superfamily protein	NA	character(0)	NA	NA
AT1G14710	5.67636452039344	-0.156995074005091	0.730882196155157	-0.214802159405403	0.829921569234398	NA	0.215301560983783	0.247616699115278	AT1G14710	hydroxyproline-rich glycoprotein family protein	NA	character(0)	NA	NA
AT1G14755	109.124309753977	0.0672700233045598	0.180244893695886	0.373214585585206	0.708988741449161	0.990355773106208	31.8113072620561	29.8083699033598	AT1G14755	S locus-related glycoprotein 1 (SLR1) binding pollen coat protein family	NA	character(0)	NA	NA
AT1G14830	204.350473934521	-0.10222893906866	0.131609999464461	-0.776756625519665	0.437302371531309	0.977606752926667	8.47739691249313	9.01691939550201	AT1G14830	DYNAMIN-like 1C	DL1C	c("ADL1C", "DYNAMIN-like 1C", "ADL5", "ARABIDOPSIS DYNAMIN-LIKE PROTEIN 5", "DRP1C", "DYNAMIN RELATED PROTEIN 1C")	DYNAMIN-like 1C	NA
AT1G14850	13.9957433738668	-1.02628420555371	0.494780836867755	-2.07421979406211	0.0380589027218154	NA	0.191856960650598	0.387974076697178	AT1G14850	nucleoporin 155	NUP155	character(0)	nucleoporin 155	NA
AT1G14910	18.6028918921373	0.00299679865320102	0.419245285004419	0.00714807956199062	0.994296706246477	NA	0.755562149806409	0.775764512195713	AT1G14910	ENTH/ANTH/VHS superfamily protein	NA	character(0)	NA	NA
AT1G14970	584.088072270699	0.181083778161791	0.0900161207279814	2.01168164876829	0.0442535062972845	0.570829631687909	34.7562907467992	30.4149869733033	AT1G14970	O-fucosyltransferase family protein	NA	character(0)	NA	NA
AT1G15020	384.858911488915	0.14821641411104	0.101034510207293	1.46698800050542	0.142379319621828	0.816295551235826	21.3563257974492	19.2249891772646	AT1G15020	quiescin-sulfhydryl oxidase 1	QSOX1	c("ATQSOX1", "quiescin-sulfhydryl oxidase 1", "QSO2")	quiescin-sulfhydryl oxidase 1	NA
AT1G15030	7.73252988088757	0.0861954226184259	0.63159105946269	0.136473468594939	0.891446997289624	NA	0.508530524381325	0.459999141849188	AT1G15030	hypothetical protein (DUF789)	NA	character(0)	NA	NA
AT1G15040	114.347477663667	0.262772537229574	0.175253470303317	1.49938564283369	0.133773616003007	0.796973322458594	9.30992059751497	7.69677507771621	AT1G15040	Class I glutamine amidotransferase-like superfamily protein	GAT1_2.1	c("GAT", "glutamine amidotransferase")	glutamine amidotransferase 1_2.1	NA
AT1G15060	104.497305856837	-0.110958613864604	0.182324187352487	-0.608578683255494	0.542803737460025	0.977606752926667	4.35466565337477	4.6788403690589	AT1G15060	alpha/beta hydrolase family protein	NA	character(0)	NA	NA
AT1G15100	12.3981244451604	0.0901921042389311	0.512045526199867	0.176140791441514	0.860183334945267	NA	1.92627703667777	1.87472934839133	AT1G15100	RING-H2 finger A2A	RHA2A	character(0)	RING-H2 finger A2A	NA
AT1G15110	6.59647272091818	0.971522855972614	0.718557109711449	1.35204682111175	0.176360337631595	NA	0.485139216655223	0.250974994653791	AT1G15110	phosphatidyl serine synthase family protein	PSS1	AtPSS1	phosphatidylserine synthase 1	NA
AT1G15120	80.0977668715021	0.266587128143767	0.212618367172207	1.25382925139223	0.209904074643267	0.907619690241863	14.3483539107773	11.7041601267555	AT1G15120	Ubiquinol-cytochrome C reductase hinge protein	NA	character(0)	NA	NA
AT1G15130	64.7749127717609	0.0432391210903736	0.242629682268991	0.178210352031194	0.858557780114032	0.997623957180304	2.2911514018499	2.20372166342402	AT1G15130	Endosomal targeting BRO1-like domain-containing protein	NA	character(0)	NA	NA
AT1G15140	28.561885718521	0.343721985676726	0.342796184701972	1.00270073301883	0.316005276134676	0.957848740383926	2.65442159780487	2.03873254813519	AT1G15140	FAD/NAD(P)-binding oxidoreductase	NA	character(0)	NA	NA
AT1G15170	8.02875297650494	-0.323578213845879	0.62634446765795	-0.516613829217354	0.605425759978729	NA	0.435975379831422	0.521846078873251	AT1G15170	MATE efflux family protein	NA	character(0)	NA	NA
AT1G15230	458.920286848881	0.0753447254847786	0.0932767372389957	0.807754727652284	0.419231791690467	0.977606752926667	51.0138903909617	48.0206048642745	AT1G15230	hypothetical protein	NA	character(0)	NA	NA
AT1G15240	129.526128852497	0.243334191877472	0.170533338842468	1.42690100087852	0.153608432321026	0.831926537532165	3.97221734632864	3.38621114416417	AT1G15240	phox (PX) domain-containing protein	NA	character(0)	NA	NA
AT1G15270	54.1467403248426	0.37346779885188	0.24692050830436	1.51250214660799	0.130406166963253	0.789455632940078	18.8472256007145	14.3090790263378	AT1G15270	Translation machinery associated TMA7	NA	character(0)	NA	NA
AT1G15280	20.8449873237561	0.357623743526231	0.401375714673307	0.890994971674638	0.372931867820436	NA	1.02016746560608	0.781399877392578	AT1G15280	CASC3/Barentsz eIF4AIII binding protein	NA	character(0)	NA	NA
AT1G15310	183.581729901457	0.145541797473319	0.144380454926286	1.00804362714902	0.313433518607153	0.957848740383926	11.591684889863	10.4878886143868	AT1G15310	signal recognition particle 54 kDa subunit	ATHSRP54A	c("SRP54-1", "SIGNAL RECOGNITION PARTICLE 54 KDA SUBUNIT")	signal recognition particle 54 kDa subunit	NA
AT1G15350	4100.65323003947	0.032413833183939	0.0573208192043686	0.56548098289336	0.571746655673808	0.977606752926667	498.390372029505	484.436926347712	AT1G15350	DUF4050 family protein	NA	character(0)	NA	NA
AT1G15370	84.8266570936902	0.14425120682936	0.199787141486122	0.72202447943518	0.470279427324166	0.977606752926667	14.7277019661175	13.3485070636279	AT1G15370	SNARE-like superfamily protein	NA	character(0)	NA	NA
AT1G15380	393.332823666116	-0.0392487766846774	0.101573853627158	-0.386406297320822	0.699195787029837	0.989827480692192	44.4778468702128	45.3283545501141	AT1G15380	Lactoylglutathione lyase / glyoxalase I family protein	GLYI4	character(0)	glyoxylase I 4	NA
AT1G15390	28.4388503109426	-0.388251375802073	0.35153210528185	-1.10445495580207	0.269395832885259	0.944564940241083	2.6954959449251	3.60654858458961	AT1G15390	peptide deformylase 1A	PDF1A	ATDEF1	peptide deformylase 1A	NA
AT1G15410	228.959941711371	0.185697402601726	0.140505936484602	1.32163385581986	0.186290103931587	0.87199602864071	10.5975146789865	9.18054131213755	AT1G15410	aspartate-glutamate racemase family	NA	character(0)	NA	NA
AT1G15415	1716.51770436674	0.17703099822429	0.0756871455159378	2.33898368101373	0.0193362780813458	0.383247226257515	557.35572680189	490.078304675457	AT1G15415	late embryogenesis abundant-like protein	NA	character(0)	NA	NA
AT1G15430	839.475715477672	-0.300330115850515	0.0806033266450073	-3.72602631121202	0.000194522108228592	0.0160881225982	72.3641721452071	88.6387742974384	AT1G15430	hypothetical protein (DUF1644)	NA	character(0)	NA	NA
AT1G15460	38.2364409849565	0.519215880924958	0.284687856261524	1.82380761772989	0.0681811618320446	0.654052957605016	1.91289728664217	1.32085933278112	AT1G15460	HCO3- transporter family	BOR4	c("ATBOR4", "ARABIDOPSIS THALIANA REQUIRES HIGH BORON 4")	REQUIRES HIGH BORON 4	NA
AT1G15470	638.460523206411	0.103024482609103	0.0879800914633489	1.17099767567326	0.24159971143073	0.923813261271839	49.1432739498504	45.6133636020348	AT1G15470	Transducin/WD40 repeat-like superfamily protein	NA	character(0)	NA	NA
AT1G15490	327.906681084251	-0.134922458397634	0.108019892295292	-1.24905196191826	0.211646069140771	0.907619690241863	11.554633538133	12.6803115564851	AT1G15490	alpha/beta-Hydrolases superfamily protein	NA	character(0)	NA	NA
AT1G15500	58.6814966432359	-0.081686702218711	0.229811977861566	-0.355450150939988	0.722252383498704	0.992229716306705	2.62645312856889	2.76135061450231	AT1G15500	TLC ATP/ADP transporter	ATNTT2	character(0)	NA	NA
AT1G15520	21.1366549474899	0.175889128488769	0.393661803633866	0.446802628208142	0.655017573499542	NA	0.469582631705094	0.419228072088115	AT1G15520	pleiotropic drug resistance 12	ABCG40	c("ATABCG40", "Arabidopsis thaliana ATP-binding cassette G40", "ATPDR12", "PLEIOTROPIC DRUG RESISTANCE 12", "PDR12", "pleiotropic drug resistance 12")	ATP-binding cassette G40	NA
AT1G15690	1642.10296944365	0.0344001832605362	0.0641734914353523	0.536049737845269	0.591924176002781	0.977606752926667	59.0033018564498	57.2957094336766	AT1G15690	Inorganic H pyrophosphatase family protein	AVP1	character(0)	NA	NA
AT1G15710	22.6971837142903	-0.213419229847294	0.374300852504082	-0.570180987885852	0.568554949640007	0.977606752926667	1.68646021357274	1.93247385633831	AT1G15710	prephenate dehydrogenase family protein	NA	character(0)	NA	NA
AT1G15750	188.680088701361	0.196120529883164	0.133887587346868	1.46481487768591	0.14297143165264	0.816942287016311	5.08456795835423	4.40339895911668	AT1G15750	Transducin family protein / WD-40 repeat family protein	TPL	c("WSIP1", "WUS-INTERACTING PROTEIN 1")	TOPLESS	NA
AT1G15757	4.2234013078862	1.02773813951441	0.895312020000542	1.14791057927915	0.25100548039906	NA	7.04038188518549	3.59254619657118	AT1G15757	Molecular chaperone Hsp40/DnaJ family protein	NA	character(0)	NA	NA
AT1G15772	24.3831526675171	-0.227467404967243	0.370713596382636	-0.613593370156459	0.539484065696037	0.977606752926667	2.64933607093829	3.14588600057877	AT1G15772	mediator of RNA polymerase II transcription subunit	NA	character(0)	NA	NA
AT1G15780	158.763648625423	0.170324114343352	0.16874663057155	1.00934823863718	0.312807653119984	0.957848740383926	3.69812010037994	3.30538406589451	AT1G15780	mediator of RNA polymerase II transcription subunit 15a-like protein	NRB4	character(0)	Non-Recognition-of-BTH 4	NA
AT1G15790	17.4034436981072	0.048704713882256	0.43203440051856	0.112733416190463	0.910241907824011	NA	2.72127166646513	2.68170500562245	AT1G15790	mediator of RNA polymerase II transcription subunit 15a-like protein	NA	character(0)	NA	NA
AT1G15800	65.557337865256	-0.11955577048467	0.21962662625552	-0.544359181411706	0.586194329007539	0.977606752926667	6.51509326049378	7.0296048388095	AT1G15800	hypothetical protein	NA	character(0)	NA	NA
AT1G15810	17.2583231477243	-0.358124450846032	0.450589579873327	-0.794790795976042	0.426735205835123	NA	0.946326017954929	1.243050320377	AT1G15810	S15/NS1, RNA-binding protein	NA	character(0)	NA	NA
AT1G15820	14.5471771108602	-1.05172454307594	0.477527736912429	-2.2024365534788	0.0276344862170494	NA	0.858125258354029	1.79592953135714	AT1G15820	light harvesting complex photosystem II subunit 6	LHCB6	CP24	light harvesting complex photosystem II subunit 6	NA
AT1G15860	7.71962320915891	0.105202998778646	0.637237001754686	0.165092420071277	0.868871239054932	NA	0.812903921727449	0.721880708431634	AT1G15860	defective in cullin neddylation protein (DUF298)	NA	character(0)	NA	NA
AT1G15880	1096.98108571488	0.221163986856428	0.0700689139391292	3.15637812009701	0.00159741631175444	0.080213119083098	118.206207607384	100.857040546926	AT1G15880	golgi snare 11	GOS11	atgos11	golgi snare 11	NA
AT1G15920	1665.19272113204	0.0362887526323933	0.0627249635142046	0.578537644333191	0.562901189778144	0.977606752926667	107.053948879236	103.778142103003	AT1G15920	Polynucleotidyl transferase, ribonuclease H-like superfamily protein	NA	character(0)	NA	NA
AT1G15930	8.23269447300028	-0.920616041255754	0.618634179177809	-1.48814286737162	0.136713220503342	NA	0.814371194235153	1.52144306689121	AT1G15930	Ribosomal protein L7Ae/L30e/S12e/Gadd45 family protein	NA	character(0)	NA	NA
AT1G15940	90.4097273890291	-0.284808777109479	0.196979655237109	-1.44587915318791	0.148211100009779	0.822965608594466	2.41771445316826	2.92417451293714	AT1G15940	Tudor/PWWP/MBT superfamily protein	NA	character(0)	NA	NA
AT1G15980	4.1574632197002	0.0850000573071737	0.902204614838068	0.0942137248127797	0.924939382445418	NA	0.278226103048921	0.270740143417412	AT1G15980	NDH-dependent cyclic electron flow 1	PnsB1	c("NDF1", "NDH-dependent cyclic electron flow 1", "NDH48", "NAD(P)H DEHYDROGENASE SUBUNIT 48")	Photosynthetic NDH subcomplex B 1	NA
AT1G15990	53.5420593571344	-0.0419778268996895	0.24475436473886	-0.171510023710824	0.863822749439978	0.997623957180304	2.47646614349734	2.56287948903665	AT1G15990	cyclic nucleotide gated channel 7	CNGC7	c("ATCNGC7", "cyclic nucleotide gated channel 7")	cyclic nucleotide gated channel 7	NA
AT1G16010	26.588786374009	-0.0181054889181731	0.364073524244969	-0.0497303091613735	0.960337303116336	0.998559858222623	1.48488031435696	1.47110461420068	AT1G16010	magnesium transporter 2	MGT2	c("AtMGT2", "AtMRS2-1", "MRS2-1")	magnesium transporter 2	NA
AT1G16030	7.91094019242773	-0.469346940874151	0.700868125155305	-0.669665125333169	0.503071288122683	NA	0.272104787725814	0.400764386423404	AT1G16030	heat shock protein 70B	Hsp70b	character(0)	heat shock protein 70B	NA
AT1G16170	470.004639287654	-0.000604844444422629	0.0948457253090312	-0.00637713974406219	0.994911813143809	0.999581424187345	83.5694617068756	83.0694424577374	AT1G16170	ephrin-A3 protein	NA	character(0)	NA	NA
AT1G16180	1127.92222601126	0.0617468159599914	0.0782956881816124	0.78863622498298	0.430324652196308	0.977606752926667	73.6983165046867	70.2918443885512	AT1G16180	Serinc-domain containing serine and sphingolipid biosynthesis protein	NA	character(0)	NA	NA
AT1G16210	85.3691145926053	-0.0270444480334698	0.209198030261095	-0.129276781429138	0.897138642985434	0.998559858222623	9.09294951375564	9.21094785661963	AT1G16210	coiled-coil protein	NA	character(0)	NA	NA
AT1G16240	998.415951300657	0.00450043013370258	0.0745108352525739	0.060399673664202	0.951837318562832	0.998559858222623	101.325536031464	100.421924317578	AT1G16240	syntaxin of plants 51	SYP51	ATSYP51	syntaxin of plants 51	NA
AT1G16250	16.8139676576842	0.477565696946738	0.439795833211109	1.08588044925268	0.277531887652216	NA	1.08985694845394	0.784006554929927	AT1G16250	Galactose oxidase/kelch repeat superfamily protein	NA	character(0)	NA	NA
AT1G16270	370.228831086859	0.0597489395520426	0.112421138810616	0.531474242159167	0.595090186041168	0.977606752926667	9.19056496180943	8.8256965562496	AT1G16270	kinase superfamily with octicosapeptide/Phox/Bem1p domain-containing protein	NA	character(0)	NA	NA
AT1G16290	357.461620744293	-0.115965521736381	0.105270502060431	-1.10159559863988	0.270637522657083	0.947096563973394	24.9447701193294	26.924796370132	AT1G16290	transglycosylase	NA	character(0)	NA	NA
AT1G16300	8.21336072408201	0.187602468500105	0.630169282619197	0.297701702819226	0.765930843665558	NA	0.564944399038569	0.492214588302394	AT1G16300	glyceraldehyde-3-phosphate dehydrogenase of plastid 2	GAPCP-2	character(0)	glyceraldehyde-3-phosphate dehydrogenase of plastid 2	NA
AT1G16310	19.4568617934198	0.234632934979294	0.400661712103197	0.585613568483082	0.558135228189969	NA	1.58381002243489	1.34502933274171	AT1G16310	Cation efflux family protein	NA	character(0)	NA	NA
AT1G16320	7.66821225080701	-0.328703897623808	0.627371751868176	-0.523937994729599	0.600321667166361	NA	0.665064556998667	0.816981255243262	AT1G16320	plant/protein (DUF2358)	NA	character(0)	NA	NA
AT1G16330	56.7981960790751	0.139947487240375	0.239464731592954	0.584417948770258	0.558939153854086	0.977606752926667	3.08652941651994	2.81512834371365	AT1G16330	cyclin b3;1	CYCB3;1	character(0)	cyclin b3;1	NA
AT1G16360	492.685548227692	0.176258917589132	0.09696418665326	1.81777338286173	0.0690987764351155	0.654052957605016	46.9568901083142	41.4678138728288	AT1G16360	LEM3 (ligand-effect modulator 3) family protein / CDC50 family protein	NA	character(0)	NA	NA
AT1G16380	17.0777562862531	-0.616817233848755	0.433058723499649	-1.4243270031928	0.154351834195991	NA	0.564817685539234	0.875596009145112	AT1G16380	Cation/hydrogen exchanger family protein	ATCHX1	character(0)	NA	NA
AT1G16430	13.5782336012579	-0.470848683453396	0.478134922480062	-0.984761123515361	0.324741420903034	NA	2.61438704061757	3.62209004204802	AT1G16430	Surfeit locus protein 5 subunit 22 of Mediator complex	NA	character(0)	NA	NA
AT1G16440	87.9289815736681	0.266054559671422	0.190241088672569	1.39851260065767	0.161959191443755	0.841894460620423	6.38406698740621	5.25651557733835	AT1G16440	root hair specific 3	RSH3	character(0)	root hair specific 3	NA
AT1G16540	6.2369598504359	0.0161351444096411	0.712109617697464	0.0226582312731746	0.981922893889254	NA	0.220748661537441	0.22180328186331	AT1G16540	molybdenum cofactor sulfurase (LOS5) (ABA3)	ABA3	c("ACI2", "ALTERED CHLOROPLAST IMPORT 2", "ATABA3", "AtLOS5", "LOS5", "LOW OSMOTIC STRESS 5", "SIR3", "SIRTINOL RESISTANT 3")	ABA DEFICIENT 3	NA
AT1G16560	69.0477521947653	0.106918808375423	0.219386929272352	0.487352681994519	0.626008419902144	0.983226456647075	5.22347943252027	4.78979798742143	AT1G16560	Per1-like family protein	NA	character(0)	NA	NA
AT1G16570	60.3451893066593	0.240355951947835	0.237079994245296	1.01381794239099	0.310669632142346	0.957848740383926	3.86882528837169	3.27992550403534	AT1G16570	UDP-Glycosyltransferase superfamily protein	NA	character(0)	NA	NA
AT1G16610	13.6159946058338	-0.682764062149766	0.485869398684968	-1.40524195184489	0.15994934313136	NA	0.710050697678047	1.15154075459251	AT1G16610	arginine/serine-rich 45	SR45	c("AtSR45", "RNPS1")	arginine/serine-rich 45	NA
AT1G16680	6.00723597604364	0.438780742812746	0.712346383330656	0.615965425080389	0.537917339395284	NA	0.322096330362582	0.239649156211044	AT1G16680	Chaperone DnaJ-domain superfamily protein	NA	character(0)	NA	NA
AT1G16700	157.54480468454	0.0051047840747586	0.144169503554823	0.0354082101199537	0.971754238089497	0.998559858222623	16.4798354754101	16.3231940041097	AT1G16700	Alpha-helical ferredoxin	NA	character(0)	NA	NA
AT1G16710	33.1320445875369	-0.167710937028771	0.324763557358657	-0.516409348366501	0.605568537963199	0.977606752926667	0.494734611512564	0.557543314505537	AT1G16710	histone acetyltransferase of the CBP family 12	HAC12	character(0)	histone acetyltransferase of the CBP family 12	NA
AT1G16760	870.494132228322	0.0227327120492839	0.0755968698932938	0.300709699771584	0.763635871600918	0.995446086789001	38.4986364734691	37.6948623834141	AT1G16760	kinase with adenine nucleotide alpha hydrolases-like domain-containing protein	NA	character(0)	NA	NA
AT1G16770	8.33754078351804	-0.082340976193877	0.631928297851398	-0.13030113776174	0.896328179941524	NA	0.698955305486412	0.713422622548475	AT1G16770	hypothetical protein	NA	character(0)	NA	NA
AT1G16790	5.40261290074736	-0.0257264728691532	0.78744370781655	-0.0326708723604998	0.973937051975265	NA	1.06718578103101	1.01525356151346	AT1G16790	ribosomal protein-like protein	NA	character(0)	NA	NA
AT1G16800	4.50208132382282	-1.72404283888454	0.937309144158306	-1.83935348292447	0.0658632113062221	NA	0.0331656644680228	0.100367987220486	AT1G16800	P-loop containing nucleoside triphosphate hydrolases superfamily protein	NA	character(0)	NA	NA
AT1G16810	9.83869571997406	0.372693168605885	0.552240470573025	0.674874784564711	0.499755321975018	NA	1.8640354266832	1.42502285925236	AT1G16810	7-dehydrocholesterol reductase-like protein	NA	character(0)	NA	NA
AT1G16820	4.36946070043922	-0.545234342403018	0.877789541908719	-0.621144723617266	0.534504405173826	NA	0.700090257725664	1.09277675710165	AT1G16820	vacuolar ATP synthase catalytic subunit-related / V-ATPase-related / vacuolar proton pump-like protein	NA	character(0)	NA	NA
AT1G16825	217.384485836141	-0.159853465777856	0.135556983528649	-1.17923445636478	0.238304829235972	0.919865177653869	39.8776781935765	44.6419047873273	AT1G16825	Reticulon family protein	NA	character(0)	NA	NA
AT1G16840	381.756053683044	-0.0123317941589918	0.100614982115558	-0.122564193718472	0.902452209881563	0.998559858222623	46.2807476081116	46.5766214922331	AT1G16840	hypothetical protein	NA	character(0)	NA	NA
AT1G16890	79.2361526020068	-0.0486738770437077	0.205761656925127	-0.236554651488928	0.81300230455881	0.99744226344995	8.55741367933517	8.75558498308948	AT1G16890	ubiquitin-conjugating enzyme 36	UBC36	c("AtUBC36", "UBC13B", "UBIQUITIN CONJUGATING ENZYME 13B")	ubiquitin-conjugating enzyme 36	NA
AT1G16900	64.6127073489574	0.0468413488085527	0.235483921245339	0.198915274388313	0.842329021035379	0.997623957180304	3.20301665522485	3.02675705965742	AT1G16900	Alg9-like mannosyltransferase family	EBS3	character(0)	EMS-mutagenized bri1 suppressor 3	NA
AT1G16970	4.18469356109009	-0.239242380976388	0.903840840158013	-0.264695254238083	0.79124423370738	NA	0.159451467958718	0.197062887647513	AT1G16970	ATP-dependent DNA helicase 2 subunit Ku70-like protein	KU70	c("ATKU70", "ARABIDOPSIS THALIANA KU70 HOMOLOG")	KU70 homolog	NA
AT1G17040	30.2700839532973	-0.291623478879203	0.317270353221611	-0.919163974566215	0.358009811220811	0.969447011553481	1.12682370668358	1.38191863986169	AT1G17040	SH2 domain protein A	SHA	c("ATSHA", "ARABIDOPSIS THALIANA SH2 DOMAIN PROTEIN A", "STATLA", "STAT-TYPE LINKER-SH2 DOMAIN FACTOR A")	SH2 domain protein A	NA
AT1G17070	12.3825855028041	0.556521412475839	0.496888751740416	1.12001209632247	0.262708607414163	NA	0.53186649017114	0.356166388992816	AT1G17070	GC-rich sequence DNA-binding factor-like protein with Tuftelin interacting domain-containing protein	STIPL1	AtNTR1	SPLICEOSOMAL TIMEKEEPER LOCUS1	NA
AT1G17080	79.0547823906916	-0.134046698764365	0.206464839617894	-0.649247101891278	0.516178671143849	0.977606752926667	12.6779517089255	13.9737553400714	AT1G17080	Ribosomal protein L18ae family	NA	character(0)	NA	NA
AT1G17100	26.8267549692789	0.157050856748	0.372268603457129	0.421875106548129	0.67311618089319	0.989465690984555	3.58285297991279	3.14356283837985	AT1G17100	SOUL heme-binding family protein	HBP1	AtHBP1	haem-binding protein 1	NA
AT1G17130	61.6117014513553	0.123746149062097	0.228369979225907	0.541866971663933	0.587910151106531	0.977606752926667	5.00008048830225	4.60562276636581	AT1G17130	coiled-coil protein (DUF572)	NA	character(0)	NA	NA
AT1G17145	156.575281433749	0.0258745651576149	0.159321302621004	0.162404930991342	0.870986988019719	0.99817580605933	11.7342686524267	11.3718187079937	AT1G17145	RING/U-box superfamily protein	NA	character(0)	NA	NA
AT1G17160	5.78302965668829	-0.484872396068725	0.75706344561556	-0.640464678194152	0.521870545621593	NA	0.385999787875685	0.540421636879012	AT1G17160	pfkB-like carbohydrate kinase family protein	NA	character(0)	NA	NA
AT1G17210	12.4184952227579	-0.0641791777758607	0.494367783798706	-0.129820712188626	0.896708275631804	NA	0.354018414810267	0.365630037064026	AT1G17210	IAP-like protein 1	ILP1	c("ATILP1", "ARABIDOPSIS IAP-LIKE PROTEIN")	IAP-like protein 1	NA
AT1G17260	9.86362657760573	-1.14547646880655	0.61392557201872	-1.86582302646228	0.0620661296195307	NA	0.220850547981052	0.45640758056148	AT1G17260	autoinhibited H[+]-ATPase isoform 10	AHA10	character(0)	autoinhibited H(+)-ATPase isoform 10	NA
AT1G17270	59.5051127158674	0.0341836219007291	0.24043364372298	0.142174869420996	0.886941881420704	0.998559858222623	3.1346172145649	3.01004700366121	AT1G17270	O-fucosyltransferase family protein	NA	character(0)	NA	NA
AT1G17280	143.440090193344	-0.0269317256238457	0.161787324329304	-0.166463755646446	0.867792003985348	0.997623957180304	13.7544122244797	13.7909855926209	AT1G17280	ubiquitin-conjugating enzyme 34	UBC34	character(0)	ubiquitin-conjugating enzyme 34	NA
AT1G17290	358.084782601803	-0.0101394673740638	0.104125071144591	-0.0973777713917131	0.922426396683677	0.998559858222623	17.2657851025571	17.3388325420658	AT1G17290	alanine aminotransferas	AlaAT1	character(0)	alanine aminotransferas	NA
AT1G17340	10.9935708139253	0.676753231655984	0.527281959736953	1.28347503486294	0.19932570052627	NA	0.446385361447368	0.282931268765897	AT1G17340	Phosphoinositide phosphatase family protein	NA	c("SAC5", "suppressor of actin 5")	NA	NA
AT1G17370	11.4092274376308	-0.149221584123342	0.538021137994609	-0.277352642090499	0.781509341785715	NA	0.616741005348386	0.693854607974425	AT1G17370	oligouridylate binding protein 1B	UBP1B	character(0)	oligouridylate binding protein 1B	NA
AT1G17410	62.438512314631	0.27868804060584	0.245676657240303	1.13436923042	0.256639700289246	0.930587797825094	10.3205009607949	8.30813668450596	AT1G17410	Nucleoside diphosphate kinase family protein	NA	character(0)	NA	NA
AT1G17420	14.6404192767429	0.859141043296387	0.471447076370269	1.82234886238138	0.0684020685604	NA	0.626926990462935	0.340296066261205	AT1G17420	lipoxygenase 3	LOX3	c("ATLOX3", "Arabidopsis thaliana lipoxygenase 3")	lipoxygenase 3	NA
AT1G17440	12.8908460440545	-0.0957525056810026	0.538339066141211	-0.177866537473032	0.858827790988931	NA	0.508723877243835	0.51033354758011	AT1G17440	Transcription initiation factor TFIID subunit A	EER4	c("CKH1", "CYTOKININ-HYPERSENSITIVE 1", "TAF12B", "TBP-ASSOCIATED FACTOR 12B")	ENHANCED ETHYLENE RESPONSE 4	NA
AT1G17450	22.3169523122195	0.113200974133603	0.373846209402862	0.30280091461785	0.762041586357925	0.995446086789001	0.369987857572089	0.341056018502522	AT1G17450	B-block binding subunit of TFIIIC	NA	character(0)	NA	NA
AT1G17455	324.928024601293	0.0114082678027862	0.106918354143314	0.10670074276952	0.915026393327496	0.998559858222623	47.5816691442002	46.9418364700233	AT1G17455	ELF4-like 4	ELF4-L4	character(0)	ELF4-like 4	NA
AT1G17470	101.560640432247	0.352769404479319	0.18512964222843	1.90552631244239	0.0567116904555001	0.62926804865835	7.51840694263789	5.86575972655526	AT1G17470	developmentally regulated G-protein 1	DRG1	c("ATDRG", "ATDRG1", "developmentally regulated G-protein 1", "Drg1-2")	developmentally regulated G-protein 1	NA
AT1G17490	125.644458349161	-0.0985064400047323	0.171713302563236	-0.573668076580473	0.566192434770576	0.977606752926667	28.7919190959495	30.3537198097439	AT1G17490	epidermal patterning factor-like protein	NA	character(0)	NA	NA
AT1G17520	42.142976687603	-0.162683549106052	0.287332036085951	-0.566186601821829	0.571266936910047	0.977606752926667	3.0806082023298	3.40151712577944	AT1G17520	Homeodomain-like/winged-helix DNA-binding family protein	NA	character(0)	NA	NA
AT1G17530	147.517585162036	0.064059287294659	0.153606656038427	0.417034580055136	0.676653114554526	0.989807404852755	19.9613854215768	18.8983921083451	AT1G17530	translocase of inner mitochondrial membrane 23	TIM23-1	c("ATTIM23-1", "translocase of inner mitochondrial membrane 23")	translocase of inner mitochondrial membrane 23	NA
AT1G17540	9002.38622071724	0.158702294607464	0.0587349848231408	2.70200622483072	0.00689224720121194	0.225360454997767	365.161190959732	325.096855194005	AT1G17540	kinase with adenine nucleotide alpha hydrolases-like domain-containing protein	NA	character(0)	NA	NA
AT1G17550	33.2275043358265	0.278733719418731	0.318633227813641	0.874779197798398	0.381694057995696	0.973172225115557	1.488913616225	1.20377672745879	AT1G17550	homology to ABI2	HAB2	AtHAB2	homology to ABI2	NA
AT1G17680	22.3863090976384	0.482578768627048	0.380531214379706	1.26817130997699	0.204736780208885	0.899562228042787	0.802592624988662	0.570902866038863	AT1G17680	tetratricopeptide repeat (TPR)-containing protein	NA	character(0)	NA	NA
AT1G17690	9.70755137116682	-0.124664144456316	0.557132931055716	-0.223760143239225	0.822943944687708	NA	0.356845010583571	0.387311369013745	AT1G17690	U3 small nucleolar RNA-associated protein	NOF1	character(0)	nucleolar factor 1	NA
AT1G17710	195.791638691248	-0.155058288439212	0.13531481095754	-1.14590773428245	0.251833330698467	0.927511887261415	18.6627685427137	20.5765262127507	AT1G17710	Pyridoxal phosphate phosphatase-related protein	PEPC1	c("AtPEPC1", "Arabidopsis thaliana phosphoethanolamine/phosphocholine phosphatase 1")	phosphoethanolamine/phosphocholine phosphatase 1	NA
AT1G17720	442.258180735523	-0.00143841318434446	0.0950145597897345	-0.0151388712164498	0.987921389763738	0.998559858222623	17.1056355837961	16.9393597543711	AT1G17720	Protein phosphatase 2A, regulatory subunit PR55	ATB BETA	character(0)	NA	NA
AT1G17730	54.5495071976147	0.0423323811849531	0.238115282627409	0.177781034118641	0.858894942646382	0.997623957180304	7.13523460401396	6.85925820737487	AT1G17730	vacuolar protein sorting 46.1	VPS46.1	c("CHMP1B", "CHARGED MULTIVESICULAR BODY PROTEIN/CHROMATIN MODIFYING PROTEIN1B")	vacuolar protein sorting 46.1	NA
AT1G17760	7.02536476355579	0.787154185593619	0.670168276546622	1.17456199157893	0.240169997007015	NA	0.327995197076477	0.192833117689826	AT1G17760	Tetratricopeptide repeat (TPR)-like superfamily protein	CSTF77	character(0)	NA	NA
AT1G17780	31.3890922111452	0.0642539463894088	0.316113514144081	0.203262257114774	0.838930054163201	0.997623957180304	2.66057159144193	2.52217781387458	AT1G17780	transmembrane protein	NA	character(0)	NA	NA
AT1G17790	6.44290982888395	-0.578908404076229	0.752332599600786	-0.769484672581539	0.441605640147216	NA	0.28722608067599	0.455633847538112	AT1G17790	DNA-binding bromodomain-containing protein	NA	character(0)	NA	NA
AT1G17820	813.18145918385	0.0280810468321569	0.075257508292307	0.37313282713384	0.709049587597793	0.990355773106208	28.2363940068756	27.5495202802385	AT1G17820	testis-expressed sequence 2-like protein (DUF2404)	NA	character(0)	NA	NA
AT1G17830	238.049662610374	0.00761613818864317	0.124862909732356	0.0609960011741546	0.951362393728339	0.998559858222623	15.6259736785461	15.3881079794214	AT1G17830	hypothetical protein (DUF789)	NA	character(0)	NA	NA
AT1G17870	9.21760706204692	-0.143158143625081	0.578779246420082	-0.247344984310608	0.804641247621273	NA	0.471729485046098	0.537230787499392	AT1G17870	ethylene-dependent gravitropism-deficient and yellow-green-like 3	EGY3	c("ATEGY3", "ETHYLENE-DEPENDENT GRAVITROPISM-DEFICIENT AND YELLOW-GREEN-LIKE 3")	ETHYLENE-DEPENDENT GRAVITROPISM-DEFICIENT AND YELLOW-GREEN-LIKE 3	NA
AT1G17880	148.166007590675	-0.0827859278930845	0.15033844521382	-0.550663722611616	0.581864217509764	0.977606752926667	22.067889037661	23.3608208060735	AT1G17880	basic transcription factor 3	BTF3	ATBTF3	basic transcription factor 3	NA
AT1G17890	117.813819744661	0.14552573126268	0.168225779864828	0.865062009994023	0.387004754621265	0.973172225115557	9.69819356107849	8.73444723241588	AT1G17890	NAD(P)-binding Rossmann-fold superfamily protein	GER2	character(0)	NA	NA
AT1G17930	6.79344858894803	0.0699846286219833	0.659044405038844	0.106191067076669	0.915430758312521	NA	0.353869371250153	0.335915731356068	AT1G17930	Aminotransferase-like, plant mobile domain family protein	NA	c("MAIN", "MAINTENANCE OF MERISTEMS")	NA	NA
AT1G17950	72.5133830619741	-0.0708683422081258	0.216661290524888	-0.327092772485749	0.743597718145565	0.995058754469719	6.92872599743673	7.16921118637727	AT1G17950	myb domain protein 52	MYB52	c("ATMYB52", "MYB DOMAIN PROTEIN 52", "BW52")	myb domain protein 52	NA
AT1G18010	9.69503259245316	-0.21217226053368	0.583861630500268	-0.363394765900073	0.716310011137451	NA	0.572637408296886	0.689330703459249	AT1G18010	Major facilitator superfamily protein	NA	character(0)	NA	NA
AT1G18040	97.2707517108862	-0.130513672027534	0.181891080963994	-0.717537502860681	0.47304250459467	0.977606752926667	5.86934261286195	6.40486218333927	AT1G18040	cyclin-dependent kinase D1;3	CDKD1;3	c("AT;CDCKD;3", "CYCLIN-DEPENDENT KINASE D1;3", "CAK2AT")	cyclin-dependent kinase D1;3	NA
AT1G18060	7.25698660066389	0.510298957853915	0.643228136604777	0.793340540958739	0.427579442755045	NA	0.949417461974983	0.668104959171999	AT1G18060	microbial collagenase	NA	character(0)	NA	NA
AT1G18070	150.447867724702	0.175670644283573	0.154005727225755	1.14067604788528	0.254004757571132	0.930587797825094	7.60294518325851	6.63289139667151	AT1G18070	Translation elongation factor EF1A/initiation factor IF2gamma family protein	NA	character(0)	NA	NA
AT1G18080	5.3803145339679	-0.466613618534836	0.774725330190214	-0.602295549598553	0.546977422717864	NA	0.33888568814416	0.499102599575083	AT1G18080	Transducin/WD40 repeat-like superfamily protein	ATARCA	character(0)	NA	NA
AT1G18090	19.4916361444549	-0.192857034747794	0.40098794516661	-0.480954694704506	0.630548698609977	NA	0.979957511151142	1.11749013392853	AT1G18090	5'-3' exonuclease family protein	NA	character(0)	NA	NA
AT1G18150	2139.64520567747	-0.0209670361301834	0.0591919720011824	-0.354220942829284	0.723173309685353	0.992229716306705	101.846352718563	102.652056668407	AT1G18150	Protein kinase superfamily protein	ATMPK8	character(0)	NA	NA
AT1G18180	322.141374986625	-0.038950344523878	0.10767737563146	-0.361731926465137	0.717552366546699	0.99116229617051	30.0055514863244	30.6648041121464	AT1G18180	3-oxo-5-alpha-steroid 4-dehydrogenase (DUF1295)	NA	character(0)	NA	NA
AT1G18260	155.246524836301	0.0555028668649284	0.149462445634391	0.371349917561882	0.710376922812547	0.99037179323197	6.77996355281925	6.46848523595644	AT1G18260	HCP-like superfamily protein	EBS5	HRD3A	EMS-mutagenized bri1 suppressor 5	NA
AT1G18270	43.482048880223	0.0833062806804577	0.267689579226526	0.311204795200345	0.755644937874011	0.995446086789001	0.952295503006538	0.893641170331269	AT1G18270	ketose-bisphosphate aldolase class-II family protein	NA	character(0)	NA	NA
AT1G18280	26.657489352747	0.206017958358582	0.354230078958311	0.581593632489994	0.560840432939698	0.977606752926667	4.50123667132627	3.79462047120719	AT1G18280	Bifunctional inhibitor/lipid-transfer protein/seed storage 2S albumin superfamily protein	NA	c("LTPG3", "glycosylphosphatidylinositol-anchored lipid protein transfer 3")	NA	NA
AT1G18300	1645.92972700429	0.0595155741902159	0.068881701660923	0.864025898825601	0.387573663474691	0.973172225115557	174.580993845256	166.536901234734	AT1G18300	nudix hydrolase homolog 4	NUDT4	c("atnudt4", "nudix hydrolase homolog 4")	nudix hydrolase homolog 4	NA
AT1G18335	43.8076445802998	-0.121601243710187	0.271499200334422	-0.447888036356658	0.65423400298754	0.987964056222216	4.13320517741838	4.48407270704062	AT1G18335	Acyl-CoA N-acyltransferases (NAT) superfamily protein	NA	character(0)	NA	NA
AT1G18410	541.345360642362	0.0190615054185694	0.0910085769612277	0.209447351612697	0.834099031132151	0.997623957180304	15.4556488777322	15.1781013101505	AT1G18410	P-loop containing nucleoside triphosphate hydrolases superfamily protein	NA	character(0)	NA	NA
AT1G18420	125.703063657733	-0.358963498452251	0.165680488771789	-2.16660091428565	0.0302652976295478	0.470142333580047	6.50016059714595	8.2425642359961	AT1G18420	aluminum activated malate transporter family protein	NA	character(0)	NA	NA
AT1G18440	12.7697669516394	0.250178458075927	0.498423599277213	0.501939431517131	0.615710127040159	NA	1.36520966083939	1.14482101132915	AT1G18440	Peptidyl-tRNA hydrolase family protein	NA	character(0)	NA	NA
AT1G18480	26.4698330210377	0.219161038081085	0.352120732155664	0.622403107989106	0.533676837290356	0.977606752926667	2.16059217390343	1.89367240026304	AT1G18480	Calcineurin-like metallo-phosphoesterase superfamily protein	SLP2	AtSLP2	Shewenella-like protein phosphatase 2	NA
AT1G18520	84.6514641285604	0.341965245122856	0.201596837955184	1.69628278196941	0.0898323396353753	0.716028597956168	9.75213738154596	7.64049119523797	AT1G18520	tetraspanin11	TET11	character(0)	tetraspanin11	NA
AT1G18530	34.2028160403293	0.0532386015938117	0.299526205175202	0.177742717244626	0.858925035850789	0.997623957180304	10.8875927925801	10.4149048109436	AT1G18530	EF hand calcium-binding protein family	NA	character(0)	NA	NA
AT1G18540	40.6915478436233	-0.723411268055425	0.308985332046236	-2.34124792676947	0.0192193995036422	0.383247226257515	4.11050177154884	6.84330592165385	AT1G18540	Ribosomal protein L6 family protein	NA	character(0)	NA	NA
AT1G18610	30.5177788946252	-0.27351965304899	0.330551817957034	-0.827463768735172	0.407974249635076	0.975901993523232	1.30778962022434	1.5363426564603	AT1G18610	Galactose oxidase/kelch repeat superfamily protein	NA	character(0)	NA	NA
AT1G18640	6.13357287131617	0.179865373190563	0.70940250124525	0.253544881607883	0.799847183357638	NA	0.593280972191039	0.514270990923582	AT1G18640	3-phosphoserine phosphatase	PSP	c("PSP1", "phosphoserine phosphatase 1")	3-phosphoserine phosphatase	NA
AT1G18670	12.9167133082934	-0.427614103399045	0.498695383003413	-0.857465535020039	0.391187654278886	NA	0.43963319759161	0.592301691805609	AT1G18670	Protein kinase superfamily protein	IBS1	character(0)	IMPAIRED IN BABA-INDUCED STERILITY 1	NA
AT1G18680	42.435476408588	0.151084683796434	0.270438444647044	0.558665702998029	0.576389890280161	0.977606752926667	6.79121771828535	6.05716693894879	AT1G18680	HNH endonuclease domain-containing protein	NA	character(0)	NA	NA
AT1G18700	11.7578739392448	0.645610666278991	0.518761610919627	1.24452282645683	0.213307203623109	NA	0.598398794317495	0.380426704923004	AT1G18700	DNAJ heat shock N-terminal domain-containing protein	NA	character(0)	NA	NA
AT1G18720	55.4419799383484	0.0280878826188215	0.251846327672226	0.111527862559812	0.91119777229127	0.998559858222623	6.97091469892045	6.90109616248669	AT1G18720	ER membrane protein, putative (DUF962)	NA	character(0)	NA	NA
AT1G18750	372.765868624239	-0.014952466308564	0.10353999802982	-0.144412464681115	0.885174774590326	0.998559858222623	24.3153617031032	24.4624392726455	AT1G18750	AGAMOUS-like 65	AGL65	character(0)	AGAMOUS-like 65	NA
AT1G18800	9.32533393807426	-1.15616455483277	0.59300420365995	-1.94967345542757	0.0512150520924366	NA	0.482069596262635	1.1042668912326	AT1G18800	NAP1-related protein 2	NRP2	character(0)	NAP1-related protein 2	NA
AT1G18940	23.6438084012958	-0.0938434257382647	0.361063479943397	-0.259908384400927	0.794934443663901	0.99744226344995	1.51469949380753	1.57971630925479	AT1G18940	Nodulin-like / Major Facilitator Superfamily protein	NA	character(0)	NA	NA
AT1G18950	28.067608642431	0.314505238440166	0.335896605321543	0.936315620513938	0.349110707941709	0.965500541595268	1.12268592778475	0.901195761685225	AT1G18950	DDT domain superfamily	NA	character(0)	NA	NA
AT1G18980	6.01196003591738	-0.482601363949721	0.756798491314228	-0.637688062923664	0.523676757578844	NA	0.744510000071892	1.05712645856462	AT1G18980	RmlC-like cupins superfamily protein	NA	character(0)	NA	NA
AT1G18990	11806.0868803996	0.0465548053297044	0.048065472885172	0.968570629502044	0.332759463341127	0.963736834587191	711.195272934846	684.913388708678	AT1G18990	myosin-binding protein, putative (Protein of unknown function, DUF593)	NA	character(0)	NA	NA
AT1G19000	5.32305487960615	-0.944401743787383	0.780679739930593	-1.20971724445077	0.226387410496085	NA	0.280907005367633	0.574908120884483	AT1G19000	Homeodomain-like superfamily protein	NA	character(0)	NA	NA
AT1G19010	51.6079433811365	-0.0248403230769306	0.252314157160791	-0.0984499774267554	0.921574991146877	0.998559858222623	4.39679713222704	4.42889579344188	AT1G19010	hypothetical protein	NA	character(0)	NA	NA
AT1G19080	13.1267455615732	0.537039410477515	0.488658165165037	1.09900836364033	0.271764417832833	NA	1.90068409877105	1.30478364840282	AT1G19080	GINS complex protein	TTN10	c("PSF3", "Partner of SLD5 3")	TITAN 10	NA
AT1G19090	819.580658150504	0.856314148036779	0.0819156334012986	10.4536107758791	1.41050654882743e-25	3.96634441530273e-22	50.4060849437472	27.6400541808729	AT1G19090	receptor-like serine/threonine kinase 2	RKF2	c("CRK1", "CYSTEINE-RICH RLK (RECEPTOR-LIKE PROTEIN KINASE) 1")	receptor-like serine/threonine kinase 2	NA
AT1G19100	74.6983949326001	-0.673165898128772	0.212618778715524	-3.16606981845871	0.00154513702157793	0.0792210484544671	2.18057384056583	3.48957326456775	AT1G19100	Histidine kinase-, DNA gyrase B-, and HSP90-like ATPase family protein	DMS11	c("AtMORC6", "MORC6", "Microrchidia 6")	DEFECTIVE IN MERISTEM SILENCING 11	NA
AT1G19110	4228.9354165075	0.018553760243756	0.0558825122508759	0.332013710487135	0.739878906223497	0.994758149151103	165.20671421094	162.192082526024	AT1G19110	inter-alpha-trypsin inhibitor heavy chain-like protein	NA	character(0)	NA	NA
AT1G19140	101.12965745592	0.196000618114055	0.17972506771956	1.09055804290969	0.275467400065957	0.948037788513025	8.93679640017028	7.72617271468768	AT1G19140	ubiquinone biosynthesis COQ9-like protein	NA	character(0)	NA	NA
AT1G19270	100.421364323604	-0.0132715250432307	0.183413791120428	-0.0723583813526688	0.942316704805053	0.998559858222623	4.27322120291364	4.2378421732239	AT1G19270	DA1	DA1	character(0)	DA1	NA
AT1G19310	116.63604994832	-0.0293207966703147	0.169730211236252	-0.172749426615055	0.862848390967115	0.997623957180304	12.2941858572239	12.4368159370134	AT1G19310	RING/U-box superfamily protein	NA	character(0)	NA	NA
AT1G19370	35.9857627344946	0.306341622788904	0.323195417219235	0.947852619398689	0.343204488464955	0.965500541595268	1.82331076610255	1.49466830467127	AT1G19370	membrane protein	NA	character(0)	NA	NA
AT1G19394	14.9531602959106	-0.0211938665318621	0.454329461284888	-0.0466486731279186	0.962793238682614	NA	13.3394401570745	13.4152368763368	AT1G19394	hypothetical protein	NA	character(0)	NA	NA
AT1G19396	241.316001664538	0.193419393535345	0.12668593831905	1.52676292335012	0.1268199742847	0.785053990755166	101.669488537547	88.2718205679916	AT1G19396	hypothetical protein	NA	character(0)	NA	NA
AT1G19397	65.2066713126164	0.0475622319100613	0.222725400889299	0.213546509379508	0.830900716375238	0.997623957180304	10.7495536887686	10.3555412060617	AT1G19397	transmembrane protein	NA	character(0)	NA	NA
AT1G19400	19.729212742246	-0.297952647813603	0.396122658264906	-0.752172695999499	0.451947211178658	NA	1.08919875112477	1.345690008572	AT1G19400	Erythronate-4-phosphate dehydrogenase family protein	NA	character(0)	NA	NA
AT1G19440	353.285670948368	0.112996291331509	0.105486061902159	1.07119641489997	0.284081123276684	0.950608359950807	19.1041364932968	17.5667760074464	AT1G19440	3-ketoacyl-CoA synthase 4	KCS4	character(0)	3-ketoacyl-CoA synthase 4	NA
AT1G19450	368.784354750994	-0.0591411564744204	0.101795457620701	-0.580980309502467	0.561253724400084	0.977606752926667	18.7098934925184	19.4663441310024	AT1G19450	Major facilitator superfamily protein	NA	character(0)	NA	NA
AT1G19485	12.1008745698992	0.329598971219545	0.521783067568454	0.631678166092088	0.527597198012375	NA	0.513980267343074	0.409190223609358	AT1G19485	Transducin/WD40 repeat-like superfamily protein	NA	character(0)	NA	NA
AT1G19490	11.9576901470393	-0.10162745077584	0.502611220918242	-0.20219892940347	0.839761210057238	NA	0.685024056440737	0.726108107409441	AT1G19490	Basic-leucine zipper (bZIP) transcription factor family protein	NA	character(0)	NA	NA
AT1G19500	5667.38217157854	-0.0663161984661671	0.0627506054269748	-1.05682165159891	0.290592990857766	0.952386352321723	1348.61778262492	1404.4496334929	AT1G19500	hypothetical protein	NA	character(0)	NA	NA
AT1G19640	838.185842055336	0.0900935091068315	0.0767642483360146	1.17363891472592	0.240539687155825	0.921522616188256	56.5014893708594	52.6930063130315	AT1G19640	jasmonic acid carboxyl methyltransferase	JMT	character(0)	jasmonic acid carboxyl methyltransferase	NA
AT1G19650	121.467950403764	0.0453691973399086	0.178568736232989	0.254071335761221	0.799440447649754	0.99744226344995	5.44558410125437	5.19238408517128	AT1G19650	Sec14p-like phosphatidylinositol transfer family protein	NA	character(0)	NA	NA
AT1G19660	5.99776705259013	-0.525217060633422	0.759053197256171	-0.69193709022237	0.488976836865168	NA	0.368258121081991	0.527911293530021	AT1G19660	Wound-responsive family protein	NA	c("AtBBD2", "BBD2", "bifunctional nuclease in basal defense response 2")	NA	NA
AT1G19680	672.76245808343	0.217384981034559	0.0811687690868124	2.67818501475683	0.00740223179449164	0.237172312286328	40.92668224679	35.0535159599391	AT1G19680	RING/U-box superfamily protein	NA	character(0)	NA	NA
AT1G19690	8.92975320556808	0.287549960670875	0.588574039337443	0.488553591311248	0.625157775840155	NA	0.817518581672864	0.679345059247633	AT1G19690	NAD(P)-binding Rossmann-fold superfamily protein	NA	character(0)	NA	NA
AT1G19730	5.93170119702658	-0.717490855798314	0.740609394883431	-0.968784437188033	0.332652753059606	NA	0.788704592441446	1.25932813156584	AT1G19730	Thioredoxin superfamily protein	ATTRX4	character(0)	NA	NA
AT1G19750	3.08434577637106	0.225206044017467	1.12655858414555	0.199906198565143	0.841553942541395	NA	0.273004702325808	0.218524102617831	AT1G19750	Transducin/WD40 repeat-like superfamily protein	NA	character(0)	NA	NA
AT1G19770	5.51682202579075	0.398466166932265	0.781508765895703	0.50986781507892	0.610144071524997	NA	0.464451939441517	0.369410431087872	AT1G19770	purine permease 14	PUP14	c("ATPUP14", "purine permease 14")	purine permease 14	NA
AT1G19780	462.133588140742	0.0506288762268913	0.0926196114949236	0.546632353663741	0.584631336897109	0.977606752926667	20.7968534314247	19.9549193455324	AT1G19780	cyclic nucleotide gated channel 8	CNGC8	c("ATCNGC8", "cyclic nucleotide gated channel 8")	cyclic nucleotide gated channel 8	NA
AT1G19860	94.573587356824	0.0197433386025935	0.190933057604758	0.103404506533716	0.917641935625174	0.998559858222623	5.40696511708482	5.28804992898185	AT1G19860	Zinc finger C-x8-C-x5-C-x3-H type family protein	NA	character(0)	NA	NA
AT1G19880	20.2839262162767	0.00610621023210427	0.38812838243199	0.0157324496442211	0.987447839124901	NA	0.979486591954458	0.95737416517256	AT1G19880	Regulator of chromosome condensation (RCC1) family protein	NA	character(0)	NA	NA
AT1G19890	300.939334151981	0.115172925600456	0.110743231119281	1.0399996860883	0.298340046503482	0.954637596619699	62.552185952559	57.3462520937637	AT1G19890	male-gamete-specific histone H3	MGH3	c("ATMGH3", "MALE-GAMETE-SPECIFIC HISTONE H3")	male-gamete-specific histone H3	NA
AT1G19910	1898.31547887354	0.125783748039895	0.066208502966643	1.89981259813814	0.0574577170624369	0.62926804865835	268.528334114621	244.804551238956	AT1G19910	ATPase, F0/V0 complex, subunit C protein	AVA-P2	character(0)	NA	NA
AT1G19920	11.8389560976065	0.572517961492674	0.534194488229063	1.07174067518117	0.283836525821749	NA	0.803676165724576	0.541845869241512	AT1G19920	Pseudouridine synthase/archaeosine transglycosylase-like family protein	APS2	character(0)	NA	NA
AT1G19940	503.536149695089	-0.0285570307265289	0.0948959236855547	-0.300930004339859	0.763467870027654	0.995446086789001	28.5668104973803	28.8740798349756	AT1G19940	glycosyl hydrolase 9B5	GH9B5	c("AtGH9B5", "glycosyl hydrolase 9B5")	glycosyl hydrolase 9B5	NA
AT1G19970	74.9303758254266	-0.0478711752801622	0.213553582756627	-0.224164702189604	0.822629148149471	0.997623957180304	7.43453444160249	7.62916351846966	AT1G19970	ER lumen protein retaining receptor family protein	NA	character(0)	NA	NA
AT1G19980	18.6081738816746	-0.0393996804253396	0.433165916051581	-0.0909574806450098	0.927526376481498	NA	1.23029178345836	1.28521627178264	AT1G19980	cytomatrix protein-like protein	NA	character(0)	NA	NA
AT1G19990	83.6173270872591	-0.186220125178836	0.201849374198895	-0.922569742501857	0.356231469817089	0.969047448726168	10.0370735545366	11.4674052160565	AT1G19990	nucleolin	NA	character(0)	NA	NA
AT1G20060	9.29496143561078	1.06753645657942	0.601416293215108	1.77503747175269	0.0758917001876119	NA	0.413245086643369	0.197064027112966	AT1G20060	ATP binding microtubule motor family protein	NA	character(0)	NA	NA
AT1G20080	193.573231297755	0.0928776031321294	0.13282047576249	0.699271724475778	0.484382234150069	0.977606752926667	11.0256585048805	10.2392373465746	AT1G20080	Calcium-dependent lipid-binding (CaLB domain) family protein	SYTB	character(0)	NA	NA
AT1G20100	453.921996082356	-0.102430265084268	0.0947852829255494	-1.08065579299609	0.27985025437976	0.950608359950807	35.3460231842558	37.5645860751332	AT1G20100	DNA ligase-like protein	NA	character(0)	NA	NA
AT1G20110	187.630805682677	-0.0879628097583845	0.135297135103818	-0.650145398059521	0.51559830694126	0.977606752926667	8.54942696018072	9.08763776443701	AT1G20110	RING/FYVE/PHD zinc finger superfamily protein	NA	c("FREE1", "FYVE domain protein required for endosomal sorting 1", "FYVE1", "FYVE-domain protein 1")	NA	NA
AT1G20140	15.60643738648	-0.289983406995819	0.470974991930713	-0.615708714823823	0.538086784505328	NA	2.22554516178911	2.73727792457082	AT1G20140	SKP1-like 4	SK4	c("ASK4", "SKP1-like 4")	SKP1-like 4	NA
AT1G20220	131.333441918613	-0.25923117176342	0.158061293510844	-1.64006738149106	0.100991157615057	0.737628922632573	9.12446829177422	10.833229066152	AT1G20220	Alba DNA/RNA-binding protein	NA	character(0)	NA	NA
AT1G20225	55.2344027398292	0.344480733632521	0.236549153258357	1.45627548814889	0.145316478776585	0.821031872891521	7.59424647811389	5.97307719130336	AT1G20225	Thioredoxin superfamily protein	NA	character(0)	NA	NA
AT1G20260	62.8062304438086	-0.268316623850213	0.227203246223817	-1.18095418225625	0.237620925215942	0.919865177653869	3.01061659297417	3.61571280567987	AT1G20260	ATPase, V1 complex, subunit B protein	VAB3	AtVAB3	V-ATPase B subunit 3	NA
AT1G20270	6.76912429274724	-0.0262917463260653	0.686228993196214	-0.0383133714645421	0.96943782972747	NA	0.528049831667424	0.543418991307728	AT1G20270	2-oxoglutarate (2OG) and Fe(II)-dependent oxygenase superfamily protein	NA	character(0)	NA	NA
AT1G20320	14.2959257588475	0.53935987058229	0.503002581533461	1.07228052177782	0.283594052835692	NA	1.52911890383766	1.0019744595259	AT1G20320	Haloacid dehalogenase-like hydrolase (HAD) superfamily protein	NA	character(0)	NA	NA
AT1G20340	19.5117043556853	-0.952013254387699	0.437990355627273	-2.17359410351459	0.0297356316429926	NA	1.63743537417725	3.10233135702657	AT1G20340	Cupredoxin superfamily protein	DRT112	c("PETE2", "PLASTOCYANIN 2")	DNA-DAMAGE-REPAIR/TOLERATION PROTEIN 112	NA
AT1G20440	9.96016715996792	-0.208850007617289	0.561162845844574	-0.372173619768002	0.709763585971559	NA	0.81998788618512	0.933645538340215	AT1G20440	cold-regulated 47	COR47	c("AtCOR47", "RD17")	cold-regulated 47	NA
AT1G20450	7.35205413420829	0.506087763361435	0.66270411495351	0.763670772433544	0.445063462426456	NA	0.586596144082969	0.423839181031482	AT1G20450	Dehydrin family protein	ERD10	c("LTI29", "LOW TEMPERATURE INDUCED 29", "LTI45", "LOW TEMPERATURE INDUCED 45")	EARLY RESPONSIVE TO DEHYDRATION 10	NA
AT1G20460	65.7905912638952	0.0626597704081107	0.218495349516045	0.286778508315617	0.77428191993658	0.995681470979883	21.5808514273807	20.6694265077898	AT1G20460	NADH-ubiquinone oxidoreductase chain	NA	character(0)	NA	NA
AT1G20470	37.2973470097292	-0.0271981462343964	0.289964752150253	-0.093798111779817	0.925269531654831	0.998559858222623	7.86629884767781	8.01003025450557	AT1G20470	SAUR-like auxin-responsive protein family	NA	c("SAUR60", "SMALL AUXIN UPREGULATED RNA 60")	NA	NA
AT1G20480	104.074475706845	0.0993702581935353	0.181803709355841	0.5465799270302	0.584667362657421	0.977606752926667	5.81807467034859	5.40160950863753	AT1G20480	AMP-dependent synthetase and ligase family protein	NA	character(0)	NA	NA
AT1G20490	328.559521498099	0.0040724804363927	0.122671598760902	0.0331982339639214	0.973516506440338	0.998559858222623	17.9986165241686	17.9695572812217	AT1G20490	AMP-dependent synthetase and ligase family protein	NA	character(0)	NA	NA
AT1G20540	109.39579342391	0.0475086434334162	0.171784154595907	0.276560102677526	0.78211790357085	0.996678546009451	9.41567191647282	9.03122551993894	AT1G20540	Transducin/WD40 repeat-like superfamily protein	NA	character(0)	NA	NA
AT1G20550	21.7580283750984	0.035629705255171	0.399748314450504	0.0891303451876908	0.92897832138849	NA	1.01373897318589	0.996600435504131	AT1G20550	O-fucosyltransferase family protein	NA	character(0)	NA	NA
AT1G20575	20.120900458783	-0.424917725533352	0.401653971560047	-1.05791989030495	0.290091966269198	NA	1.90669101548554	2.46826628358819	AT1G20575	Nucleotide-diphospho-sugar transferases superfamily protein	DPMS1	character(0)	dolichol phosphate mannose synthase 1	NA
AT1G20610	12.4623015351832	-0.0794106508937034	0.495733547551341	-0.160188172226692	0.872732846276171	NA	0.668677806718642	0.708823640094076	AT1G20610	Cyclin B2;3	CYCB2;3	character(0)	Cyclin B2;3	NA
AT1G20620	228.557353416745	-0.180207302948837	0.129759727983436	-1.38877682428435	0.164900624694141	0.845397550847627	11.4556243744351	12.9011249016585	AT1G20620	catalase 3	CAT3	c("ATCAT3", "SEN2", "SENESCENCE 2")	catalase 3	NA
AT1G20630	7319.04600189277	0.0256490770946443	0.0568779360859485	0.450949504494781	0.65202594298147	0.987964056222216	368.726585444899	360.234663680078	AT1G20630	catalase 1	CAT1	character(0)	catalase 1	NA
AT1G20640	73.6300126727601	0.251835795386576	0.212569053540305	1.18472463979252	0.236126337035761	0.919865177653869	2.53831682516067	2.14638963632403	AT1G20640	Plant regulator RWP-RK family protein	NA	c("NLP4", "NIN-like protein 4")	NA	NA
AT1G20670	136.507121455494	-0.283456244693089	0.16196418881707	-1.75011678052633	0.0800981647652243	0.676384502461894	5.15017269491948	6.16540468596007	AT1G20670	DNA-binding bromodomain-containing protein	NA	character(0)	NA	NA
AT1G20696	6.94634823354357	0.0362150025103421	0.670061971273114	0.0540472434833658	0.956897524364311	NA	0.852858960687438	0.841003559751287	AT1G20696	high mobility group B3	HMGB3	c("NFD03", "NFD3")	high mobility group B3	NA
AT1G20760	361.029145521828	0.125704286990946	0.104021254003363	1.20844810222036	0.22687494680379	0.913667486442745	10.6618677177345	9.75336151041875	AT1G20760	Calcium-binding EF hand family protein	NA	character(0)	NA	NA
AT1G20770	12.2010230250911	-0.252934468937993	0.526926061400962	-0.480018901068406	0.631213953204129	NA	1.1760755073077	1.34210727970004	AT1G20770	coiled-coil protein	NA	character(0)	NA	NA
AT1G20790	15.6345916891424	0.0723151127343545	0.447891845266122	0.161456640701702	0.871733758953023	NA	1.29792775081213	1.24798990152105	AT1G20790	F-box family protein	NA	character(0)	NA	NA
AT1G20840	1462.52671370083	0.0641222226701305	0.0733616148581232	0.874056859219073	0.382087289761672	0.973172225115557	59.3014925449184	56.4280472890006	AT1G20840	tonoplast monosaccharide transporter1	TMT1	AtTMT1	tonoplast monosaccharide transporter1	NA
AT1G20870	6.50066396612076	0.147485294805012	0.679587617887544	0.217021751019332	0.82819139401422	NA	0.443314769150541	0.41174357725245	AT1G20870	HSP20-like chaperones superfamily protein	NA	c("IDM3", "Increased DNA Methylation 3")	NA	NA
AT1G20880	249.799301356539	0.0489680224136016	0.122822928639714	0.398687956360682	0.690123143121327	0.989807404852755	12.2034357489719	11.7862996132532	AT1G20880	RNA-binding (RRM/RBD/RNP motifs) family protein	NA	character(0)	NA	NA
AT1G20890	33.3148109456554	0.416774620864038	0.30671550433698	1.35883127840234	0.174200059349602	0.857881903487008	4.40358758913611	3.25415651917028	AT1G20890	caveolin-1 protein	NA	character(0)	NA	NA
AT1G20920	233.077800721352	-0.0984935379293005	0.124024256819281	-0.794147374515759	0.427109640768808	0.977606752926667	4.88024066302556	5.19140193067205	AT1G20920	P-loop containing nucleoside triphosphate hydrolases superfamily protein	NA	c("RCF1", "regulator of CBF gene expression 1")	NA	NA
AT1G20925	9.13327198260687	0.388658447627436	0.612516802549253	0.634526997479687	0.52573695361421	NA	0.758100718326035	0.595105732493872	AT1G20925	Auxin efflux carrier family protein	NA	c("PILS1", "PIN-LIKES 1")	NA	NA
AT1G20930	36.642024767381	-0.0307202386184797	0.2930349056322	-0.104834741623027	0.916506942102675	0.998559858222623	3.23318291873094	3.26029703922059	AT1G20930	cyclin-dependent kinase B2;2	CDKB2;2	character(0)	cyclin-dependent kinase B2;2	NA
AT1G20960	22.6307577920911	0.093213308301872	0.397031064420447	0.234775856740422	0.81438270757082	0.99744226344995	0.314359148970747	0.292700919774529	AT1G20960	U5 small nuclear ribonucleoprotein helicase	emb1507	character(0)	embryo defective 1507	NA
AT1G20970	502.054856075874	-0.0677915162651502	0.103834903967967	-0.652877921340051	0.513834983745948	0.977606752926667	10.0214480125033	10.4787841871119	AT1G20970	calponin-like domain protein	NA	character(0)	NA	NA
AT1G21010	122.71520517394	0.194475222736011	0.162119458082139	1.19957977306758	0.230302586015674	0.919580561317525	18.8469397075497	16.41528196419	AT1G21010	poly polymerase	NA	character(0)	NA	NA
AT1G21065	14.4841936322678	-0.0145095493289812	0.460334335728236	-0.0315195895740157	0.974855169684946	NA	2.14392164479757	2.14176107588456	AT1G21065	secondary thiamine-phosphate synthase enzyme	NA	character(0)	NA	NA
AT1G21070	403.844097251903	0.193589738025114	0.104899314310937	1.84548144377079	0.0649675353770143	0.651037005567747	26.7430642995625	23.222491532404	AT1G21070	Nucleotide-sugar transporter family protein	NA	c("URGT2", "UDP-Rha/UDP-Gal transporter 2")	NA	NA
AT1G21080	56.4227428750695	-0.0210954390861072	0.247152927351217	-0.085353790109593	0.931980129189529	0.998559858222623	3.02942864558288	3.09514241269531	AT1G21080	DNAJ heat shock N-terminal domain-containing protein	NA	character(0)	NA	NA
AT1G21160	104.183126506333	0.0411235967295119	0.17843701759819	0.230465613486745	0.817729980802976	0.99744226344995	2.74584296316442	2.65000167954951	AT1G21160	eukaryotic translation initiation factor 2 (eIF-2) family protein	NA	character(0)	NA	NA
AT1G21170	99.2400510639177	0.267289555691341	0.18044932451176	1.48124442368817	0.138541452280645	0.80564336764592	3.00631456620991	2.47549942202854	AT1G21170	Exocyst complex component SEC5	SEC5B	character(0)	NA	NA
AT1G21210	8.16722361128111	0.170726842791462	0.616702363072232	0.27683831458169	0.781904259697223	NA	0.325075073620076	0.296762441123789	AT1G21210	wall associated kinase 4	WAK4	character(0)	wall associated kinase 4	NA
AT1G21240	5.35476298258767	-0.151391744985861	0.772107429798425	-0.196076011113356	0.844550672158083	NA	0.206883615328405	0.241345033458238	AT1G21240	wall associated kinase 3	WAK3	character(0)	wall associated kinase 3	NA
AT1G21280	27.2035192130612	-0.221998743590773	0.350617092738256	-0.633165775966606	0.526625392380537	0.977606752926667	2.88876673369182	3.40218945304358	AT1G21280	Copia-like polyprotein/retrotransposon	NA	character(0)	NA	NA
AT1G21370	67.9085663712709	0.101494268859177	0.225965008606189	0.449159228170856	0.653316797031215	0.987964056222216	4.52219416144883	4.18519018326309	AT1G21370	transmembrane protein	NA	character(0)	NA	NA
AT1G21380	5.99839929021362	0.0112031429243914	0.730185041557444	0.0153428819912494	0.98775863162075	NA	0.312707815904349	0.308328636006036	AT1G21380	Target of Myb protein 1	NA	character(0)	NA	NA
AT1G21400	12.4823749017808	0.231298176311504	0.51863887687151	0.445971535544581	0.655617807276751	NA	0.687650349876066	0.598599940413378	AT1G21400	Thiamin diphosphate-binding fold (THDP-binding) superfamily protein	NA	character(0)	NA	NA
AT1G21460	8.4420591342132	0.957538366464115	0.653851522801386	1.46445841765666	0.14306873666596	NA	1.23452022498289	0.639379513615192	AT1G21460	Nodulin MtN3 family protein	SWEET1	character(0)	NA	NA
AT1G21480	6.06396247828944	0.410488711249265	0.753129431331127	0.545044044452947	0.58572322561428	NA	0.439344358541547	0.324428403060586	AT1G21480	Exostosin family protein	NA	character(0)	NA	NA
AT1G21580	100.903095976336	0.0360799061469543	0.185340553279576	0.194668168992297	0.845652732606563	0.997623957180304	1.34740769010565	1.28850446967534	AT1G21580	Zinc finger C-x8-C-x5-C-x3-H type family protein	NA	character(0)	NA	NA
AT1G21610	15.1910672002241	-0.736223331004476	0.475712643925184	-1.54762195288688	0.121713342802624	NA	0.443970371250184	0.743821947797095	AT1G21610	wound-responsive family protein	NA	c("UBN1", "Ubinuclein 1")	NA	NA
AT1G21630	343.820820662828	-0.00659540937609181	0.119384299530957	-0.0552451989248516	0.955943120359538	0.998559858222623	7.48622232752496	7.52013885838944	AT1G21630	Calcium-binding EF hand family protein	NA	character(0)	NA	NA
AT1G21640	33.8889907220345	0.0705730591393496	0.314189493307885	0.224619411668845	0.822275362418752	0.997623957180304	0.977954674543489	0.914152899639727	AT1G21640	NAD kinase 2	NADK2	c("ATNADK2", "NAD KINASE 2")	NAD kinase 2	NA
AT1G21660	470.508980956632	-0.0496015716811624	0.098712018424707	-0.502487665359576	0.615324526744459	0.977606752926667	23.0109889415067	23.7382502446724	AT1G21660	Chaperone DnaJ-domain superfamily protein	NA	character(0)	NA	NA
AT1G21695	177.136701051036	-0.230349315019955	0.157541714387803	-1.46214807878077	0.143700636060313	0.818765179045952	18.7531875026746	21.9163181244831	AT1G21695	hydroxyproline-rich glycoprotein family protein	NA	character(0)	NA	NA
AT1G21700	88.7236921633975	-0.0707651496393512	0.201790532922923	-0.350686172509297	0.725823800299748	0.992229716306705	3.08611193341198	3.27762912783923	AT1G21700	SWITCH/sucrose nonfermenting 3C	SWI3C	c("ATSWI3C", "SWITCH/sucrose nonfermenting 3C", "CHB4")	SWITCH/sucrose nonfermenting 3C	NA
AT1G21710	52.4363314656782	-0.155797842234942	0.246320624923193	-0.632500190690579	0.527060083892584	0.977606752926667	3.7486827679428	4.21826524948278	AT1G21710	8-oxoguanine-DNA glycosylase 1	OGG1	c("ATOGG1", "ARABIDOPSIS 8-OXOGUANINE-DNA GLYCOSYLASE 1")	8-oxoguanine-DNA glycosylase 1	NA
AT1G21722	7.97674991955354	0.180966228243481	0.629253561266793	0.287588723183649	0.773661577967296	NA	1.5051216828977	1.29282941361283	AT1G21722	transmembrane protein	NA	character(0)	NA	NA
AT1G21750	40.6984047064726	-0.0716919426797369	0.287181585720575	-0.249639761894387	0.802865946352924	0.99744226344995	2.1482743212933	2.19150324821212	AT1G21750	PDI-like 1-1	PDIL1-1	c("ATPDI5", "ARABIDOPSIS THALIANA PROTEIN DISULFIDE ISOMERASE 5", "ATPDIL1-1", "PDI-like 1-1", "PDI5", "PROTEIN DISULFIDE ISOMERASE 5")	PDI-like 1-1	NA
AT1G21760	65.9184360368704	0.120401869302517	0.240850343063948	0.499903250171201	0.617143203619834	0.977606752926667	5.56884628131282	5.02031190095439	AT1G21760	F-box protein 7	FBP7	c("ATFBP7", "F-BOX PROTEIN 7")	F-box protein 7	NA
AT1G21790	236.80604631074	0.132407910275398	0.126641302721096	1.04553496711102	0.295775788275339	0.954637596619699	21.6155866117082	19.6556457777386	AT1G21790	TRAM, LAG1 and CLN8 (TLC) lipid-sensing domain containing protein	NA	character(0)	NA	NA
AT1G21840	7.95746618442313	0.168899876299151	0.688778270191082	0.245216615576874	0.806288711706246	NA	0.70786209212224	0.593732372350192	AT1G21840	urease accessory protein F	UREF	character(0)	urease accessory protein F	NA
AT1G21860	14.260319398625	-0.444962927614462	0.492827359421237	-0.902877892446989	0.366590705040003	NA	0.766220423112542	1.04819423924187	AT1G21860	SKU5 similar 7	sks7	character(0)	SKU5 similar 7	NA
AT1G21864	7.61714169346912	0.834578689676315	0.655506454422387	1.27318149813143	0.202953644411203	NA	3.0979450367329	1.69460335045277	AT1G21864	Plant thionin family protein	NA	character(0)	NA	NA
AT1G21900	15.4191712073787	-0.542896932579136	0.45940295679586	-1.18174453287286	0.2373070824325	NA	1.20527835473243	1.79000359443481	AT1G21900	emp24/gp25L/p24 family/GOLD family protein	p24delta5	character(0)	p24 subfamily delta 5	NA
AT1G21930	10.613760488583	-0.545094171547659	0.567802470811573	-0.960006691708374	0.337051847083404	NA	2.25865638515005	3.25666069793297	AT1G21930	transmembrane protein	NA	character(0)	NA	NA
AT1G21980	7.8859147483171	-0.265082340252357	0.654292709974904	-0.405143349774637	0.685372143393028	NA	0.240583057174637	0.288316108757554	AT1G21980	phosphatidylinositol-4-phosphate 5-kinase 1	PIP5K1	c("ATPIP5K1", "phosphatidylinositol-4-phosphate 5-kinase 1", "ATPIPK1")	phosphatidylinositol-4-phosphate 5-kinase 1	NA
AT1G22020	86.550029598322	-0.00504963429396707	0.196262467119377	-0.0257289861280283	0.979473503919117	0.998559858222623	3.6378935171861	3.60564799156185	AT1G22020	serine hydroxymethyltransferase 6	SHM6	character(0)	serine hydroxymethyltransferase 6	NA
AT1G22110	683.029928084878	0.0100046560835937	0.0806836854448697	0.123998501412405	0.901316461606198	0.998559858222623	33.5804744716958	33.2486675109655	AT1G22110	structural constituent of ribosome	NA	character(0)	NA	NA
AT1G22130	412.586684400725	0.00997091932347669	0.0998072268307285	0.0999017770565574	0.920422305524028	0.998559858222623	45.7802451955056	45.074562799335	AT1G22130	AGAMOUS-like 104	AGL104	character(0)	AGAMOUS-like 104	NA
AT1G22140	42.6041591031523	-0.350730929315208	0.285030193942364	-1.23050447555787	0.218508252073424	0.907619690241863	11.6932050035033	14.6017207467996	AT1G22140	zinc finger CCCH domain protein	NA	character(0)	NA	NA
AT1G22150	7.88807636887765	-0.00457220224382449	0.681932398572593	-0.00670477345466345	0.994650404857812	NA	0.394079491283862	0.410482946109685	AT1G22150	sulfate transporter 1;3	SULTR1;3	character(0)	sulfate transporter 1;3	NA
AT1G22170	4.90842464118976	0.534665630643119	0.816725478811596	0.65464546474184	0.512696044809902	NA	0.429713728060903	0.315033524791097	AT1G22170	Phosphoglycerate mutase family protein	NA	character(0)	NA	NA
AT1G22200	6603.37106033286	-0.0230874595601322	0.0513403340388767	-0.449694377575526	0.652930825975586	0.987964056222216	420.547969198144	424.828397725936	AT1G22200	Endoplasmic reticulum vesicle transporter protein	NA	character(0)	NA	NA
AT1G22260	15.0695608667793	0.226499073271438	0.459638634365926	0.492776403758781	0.622170585153194	NA	0.544726346641653	0.450937657638131	AT1G22260	Myosin heavy chain-related protein	ZYP1a	character(0)	NA	NA
AT1G22280	41.4582399896049	0.0344890097990457	0.286614788719234	0.120332275780895	0.904219937487877	0.998559858222623	2.94986760114605	2.86467665391585	AT1G22280	phytochrome-associated protein phosphatase type 2C	PAPP2C	character(0)	phytochrome-associated protein phosphatase type 2C	NA
AT1G22300	233.93012841757	-0.108401324737942	0.123669001401692	-0.876544028894041	0.380734351739208	0.973172225115557	19.2350188651772	20.5714355449725	AT1G22300	general regulatory factor 10	GRF10	c("14-3-3EPSILON", "14-3-3 PROTEIN G-BOX FACTOR14 EPSILON", "GF14 EPSILON")	general regulatory factor 10	NA
AT1G22410	7.09329325110333	-0.315752745975263	0.650523686320352	-0.485382396698419	0.627405116932054	NA	0.33502287778626	0.41316167077233	AT1G22410	Class-II DAHP synthetase family protein	NA	character(0)	NA	NA
AT1G22450	21.7167313714003	0.160190120961767	0.405259088105445	0.395278293969034	0.692637516752867	NA	1.93928417908479	1.73597901294456	AT1G22450	cytochrome C oxidase 6B	COX6B	c("ATCOX6B2", "CYTOCHROME C OXIDASE 6B2")	cytochrome C oxidase 6B	NA
AT1G22460	448.064899092924	-0.118342126120968	0.0957833267395535	-1.23551906317426	0.216637386179035	0.907619690241863	20.4919473014781	22.2076483590295	AT1G22460	O-fucosyltransferase family protein	NA	character(0)	NA	NA
AT1G22520	4.01120317599513	-1.53948142952333	0.963828702985913	-1.59725626011558	0.110208596464894	NA	0.418093300286139	1.138667726585	AT1G22520	MICOS complex subunit Mic10-like protein (DUF543)	NA	character(0)	NA	NA
AT1G22530	57.2615331789314	-0.103639522793594	0.243450524045656	-0.425710822352377	0.670318575110285	0.989465690984555	2.24522393281075	2.38882170269891	AT1G22530	PATELLIN 2	PATL2	character(0)	PATELLIN 2	NA
AT1G22620	106.24617982828	-0.0702680043680753	0.175193107427043	-0.401088863597774	0.688354699664534	0.989807404852755	3.26449288318014	3.39026238577394	AT1G22620	Phosphoinositide phosphatase family protein	ATSAC1	c("SAC1", "suppressor of actin 1")	suppressor of actin 1	NA
AT1G22650	226.570081942209	-0.0139699360133869	0.130815015634268	-0.106791532651297	0.914954365025628	0.998559858222623	12.2671215083698	12.3328223854866	AT1G22650	Plant neutral invertase family protein	A/N-InvD	character(0)	alkaline/neutral invertase D	NA
AT1G22730	1172.73168769697	0.00782816843682802	0.0722043627694224	0.10841683433765	0.913665047974953	0.998559858222623	45.1728199599183	44.7259363345873	AT1G22730	MA3 domain-containing protein	NA	character(0)	NA	NA
AT1G22750	74.3226212540163	-0.0135361102082669	0.206752206822422	-0.0654702090792818	0.947799625141992	0.998559858222623	8.14545091471432	8.19185206373355	AT1G22750	transmembrane protein	NA	character(0)	NA	NA
AT1G22760	48.5889755912294	-0.196518500935153	0.255378139488282	-0.769519667301712	0.441584873690014	0.977606752926667	1.82353877884748	2.06347153205378	AT1G22760	poly(A) binding protein 3	PAB3	character(0)	poly(A) binding protein 3	NA
AT1G22800	154.809207130501	0.0778218321433058	0.154870241558693	0.50249700239418	0.615317960460388	0.977606752926667	11.2767245114536	10.7153122350857	AT1G22800	S-adenosyl-L-methionine-dependent methyltransferases superfamily protein	NA	character(0)	NA	NA
AT1G22840	17.2614474875178	0.0704804029218088	0.465393738031412	0.15144252524741	0.879626645986012	NA	3.00996175466302	2.76287128743049	AT1G22840	CYTOCHROME C-1	CYTC-1	c("ATCYTC-A", "CYTOCHROME C-A")	CYTOCHROME C-1	NA
AT1G22850	31.5578847172028	0.260478975832601	0.320040496398232	0.813893800203591	0.415705792704462	0.977606752926667	2.85546192124159	2.38811261530879	AT1G22850	SNARE associated Golgi protein family	NA	character(0)	NA	NA
AT1G22870	8.69480310845809	-1.17622892881314	0.61843840951349	-1.90193382351276	0.0571798066336749	NA	0.194019374862726	0.429213183828816	AT1G22870	kinase family with ARM repeat domain-containing protein	NA	character(0)	NA	NA
AT1G22882	6.23417512146065	-0.272393024273794	0.71241785890606	-0.38235007849475	0.702201713961291	NA	0.243064090164229	0.294388422523277	AT1G22882	Galactose-binding protein	NA	c("AtSUN3", "SUN3", "SUN-domain protein 3")	NA	NA
AT1G22930	55.2497541575853	-0.0871999821687335	0.243797054960624	-0.357674468966893	0.720586941603325	0.992229716306705	1.33785164757304	1.42468456840618	AT1G22930	T-complex protein 11	NA	character(0)	NA	NA
AT1G22950	33.6255677101766	-0.0934502953053108	0.307082204635165	-0.304316869863352	0.760886493975865	0.995446086789001	2.29175652980195	2.42360297286711	AT1G22950	2-oxoglutarate (2OG) and Fe(II)-dependent oxygenase superfamily protein	NA	character(0)	NA	NA
AT1G22960	22.8719838243828	0.253649043123192	0.383740293634973	0.660991423966731	0.508617813424614	0.977606752926667	1.16920222993728	0.955856897951089	AT1G22960	Pentatricopeptide repeat (PPR) superfamily protein	NA	character(0)	NA	NA
AT1G23010	5.76183463859186	-1.22590000330109	0.759339899077602	-1.6144285382478	0.106434505739391	NA	0.162340833355635	0.397144361584701	AT1G23010	Cupredoxin superfamily protein	LPR1	character(0)	Low Phosphate Root1	NA
AT1G23020	16.9587057785499	0.476338256180868	0.434723608320433	1.09572668027213	0.273198403163732	NA	0.864627763145265	0.624860013521548	AT1G23020	ferric reduction oxidase 3	FRO3	c("ATFRO3", "FERRIC REDUCTION OXIDASE 3")	ferric reduction oxidase 3	NA
AT1G23030	347.478350832966	0.367018398375752	0.104052762535769	3.52723358257391	0.000419926126397598	0.0288007870104889	18.0618440592193	13.9438733769081	AT1G23030	ARM repeat superfamily protein	NA	character(0)	NA	NA
AT1G23150	4024.12328882853	0.0644674922708668	0.0576774720669149	1.11772395634945	0.263684907886243	0.936863334109374	471.704067059191	448.45115920705	AT1G23150	hypothetical protein	NA	character(0)	NA	NA
AT1G23190	32.1892251725817	-0.308676061986544	0.309110089475071	-0.99859588055096	0.317990496521276	0.957848740383926	1.3719865870896	1.68547258137321	AT1G23190	Phosphoglucomutase/phosphomannomutase family protein	PGM3	character(0)	phosphoglucomutase 3	NA
AT1G23210	102.31165795107	-0.117776402269685	0.183750599198202	-0.640957922225035	0.521550021607828	0.977606752926667	7.01637201278571	7.52081217654181	AT1G23210	glycosyl hydrolase 9B6	GH9B6	c("AtGH9B6", "glycosyl hydrolase 9B6")	glycosyl hydrolase 9B6	NA
AT1G23230	58.0250946886431	-0.220493463446884	0.236120698712293	-0.933816749862959	0.350398427821664	0.965500541595268	1.05238802326722	1.20826818507403	AT1G23230	mediator of RNA polymerase II transcription subunit	NA	character(0)	NA	NA
AT1G23260	27.866853001952	-0.375542680914818	0.345139100134351	-1.08809080387772	0.276555023053526	0.948037788513025	3.54164502259773	4.48908367510916	AT1G23260	MMS ZWEI homologue 1	MMZ1	c("UEV1A", "UBIQUITIN E2 VARIANT 1A")	MMS ZWEI homologue 1	NA
AT1G23290	7.73637382499356	-0.599115698884377	0.645729660985976	-0.92781195457179	0.353505121804442	NA	1.33097162622665	2.04802454141176	AT1G23290	Ribosomal protein L18e/L15 superfamily protein	RPL27AB	character(0)	NA	NA
AT1G23310	42.2900592856376	-0.135403652186389	0.308991510577825	-0.438211561001076	0.661232928706279	0.989035635915987	1.96006985667893	2.10850127696521	AT1G23310	glutamate:glyoxylate aminotransferase	GGT1	c("AOAT1", "ALANINE-2-OXOGLUTARATE AMINOTRANSFERASE 1", "GGAT1", "GLUTAMATE:GLYOXYLATE AMINOTRANSFERASE 1")	glutamate:glyoxylate aminotransferase	NA
AT1G23350	18762.3237376307	-0.0329569302027959	0.0494979081305034	-0.66582470749882	0.505523150382428	0.977606752926667	3477.1358648291	3538.67584618646	AT1G23350	Plant invertase/pectin methylesterase inhibitor superfamily protein	NA	character(0)	NA	NA
AT1G23440	6.99482266489304	-0.329207648218212	0.666008997686831	-0.494299100104667	0.621094960577951	NA	0.664835905072169	0.867799107051261	AT1G23440	Peptidase C15, pyroglutamyl peptidase I-like protein	NA	character(0)	NA	NA
AT1G23490	1621.89132953397	-0.00949318624817377	0.0655800407113912	-0.144757248473693	0.884902537379591	0.998559858222623	185.381455951057	185.604059541417	AT1G23490	ADP-ribosylation factor 1	ARF1	c("ATARF1", "ADP-ribosylation factor 1", "ATARFA1A", "ADP-RIBOSYLATION FACTOR 1A", "ATARF", "ADP-RIBOSYLATION FACTOR")	ADP-ribosylation factor 1	NA
AT1G23540	1314.6844527709	0.000609326737551936	0.158556906766016	0.00384295298123546	0.996933774695532	0.999581424187345	57.6972671967463	57.260688492718	AT1G23540	Protein kinase superfamily protein	PERK12	c("AtPERK12", "proline-rich extensin like receptor kinase", "IGI1", "INFLORESCENCE GROWTH INHIBITOR 1")	proline-rich extensin-like receptor kinase 12	NA
AT1G23550	12.6927075506978	1.19059042772203	0.517467019843996	2.30080446108616	0.0214026861869045	NA	1.37737180091187	0.609630538621166	AT1G23550	similar to RCD one 2	SRO2	character(0)	similar to RCD one 2	NA
AT1G23710	14.6228076161225	-0.143543113809524	0.504959862214757	-0.28426638343084	0.776206246048926	NA	1.25985045135708	1.43963712681069	AT1G23710	hypothetical protein (DUF1645)	NA	character(0)	NA	NA
AT1G23730	24.7424804448368	0.00755913204836024	0.374243650625152	0.020198424303881	0.983885084853533	0.998559858222623	2.77951731948055	2.79524761896572	AT1G23730	beta carbonic anhydrase 3	BCA3	c("ATBCA3", "BETA CARBONIC ANHYDRASE 3")	beta carbonic anhydrase 3	NA
AT1G23750	385.207688703809	0.0101873121305039	0.100938390183149	0.100926041241785	0.919609170730731	0.998559858222623	53.6027268035451	52.9513594690052	AT1G23750	Nucleic acid-binding, OB-fold-like protein	NA	character(0)	NA	NA
AT1G23780	4.38726704212364	0.484591537162714	0.833277321478218	0.581548932956746	0.560870549016088	NA	0.279109495835228	0.206982816151177	AT1G23780	F-box family protein	NA	character(0)	NA	NA
AT1G23800	58.0562684065781	0.227330068110691	0.236548329697778	0.961030113385861	0.336537026879466	0.963736834587191	3.4021330514424	2.91627725617008	AT1G23800	aldehyde dehydrogenase 2B7	ALDH2B7	c("ALDH2B", "aldehyde dehydrogenase 2B")	aldehyde dehydrogenase 2B7	NA
AT1G23820	20.5898987245952	0.365844873216649	0.394085709134431	0.928338340459465	0.353232091859785	NA	1.72040251827388	1.34368112618327	AT1G23820	spermidine synthase	SPDS1	character(0)	spermidine synthase 1	NA
AT1G23870	30.3027698544088	-0.442986515603949	0.352781148825282	-1.25569780890799	0.2092255539327	0.907619690241863	0.858374131689557	1.12644077287491	AT1G23870	trehalose-phosphatase/synthase 9	TPS9	c("ATTPS9", "trehalose-phosphatase/synthase 9")	trehalose-phosphatase/synthase 9	NA
AT1G23900	45.6354699701566	-0.217812291786511	0.27557924858645	-0.790379874042595	0.429305952305457	0.977606752926667	1.29930813768239	1.51765154157802	AT1G23900	gamma-adaptin 1	GAMMA-ADAPTIN 1	c("Gamma-ADR", "Gamma-adaptin")	gamma-adaptin 1	NA
AT1G23960	104.749872634801	0.312650828081503	0.174977290479961	1.7868080321961	0.0739685207068606	0.659086372410727	9.92645815674886	7.94384378094603	AT1G23960	hypothetical protein (DUF626)	NA	character(0)	NA	NA
AT1G23970	101.380345281124	0.034427541825052	0.180387337253733	0.190853428789329	0.848640427837339	0.997623957180304	8.4346127390432	8.20521688835078	AT1G23970	hypothetical protein (DUF626)	NA	character(0)	NA	NA
AT1G24050	1066.83113568336	0.0139961251627678	0.0712934024407386	0.196317256346431	0.844361855578351	0.997623957180304	114.919335633649	112.895055635638	AT1G24050	RNA-processing, Lsm domain-containing protein	NA	character(0)	NA	NA
AT1G24110	824.26099337003	-0.245455859064885	0.0907656833794591	-2.70428040561014	0.00684524975403967	0.225360454997767	86.5756225205302	102.284989061542	AT1G24110	Peroxidase superfamily protein	NA	character(0)	NA	NA
AT1G24150	7.51328893691244	0.126817747261852	0.635205608952687	0.199648342952994	0.841755616625863	NA	0.351156814585347	0.312241674407356	AT1G24150	formin homologue 4	FH4	c("ATFH4", "FORMIN HOMOLOGUE 4")	formin homologue 4	NA
AT1G24180	601.947680849431	0.119422663992287	0.0854019669330135	1.39835964300399	0.162005095705657	0.841894460620423	42.2096356069653	38.5762889679264	AT1G24180	Thiamin diphosphate-binding fold (THDP-binding) superfamily protein	IAR4	character(0)	IAA-CONJUGATE-RESISTANT 4	NA
AT1G24220	11.0780441970123	-0.840924787710291	0.550042528626022	-1.52883594257862	0.126305119586907	NA	0.365727688520374	0.624935560268933	AT1G24220	paired amphipathic helix repeat-containing protein	NA	character(0)	NA	NA
AT1G24300	125.227071973894	0.303857613849931	0.167184571353509	1.81749793889431	0.0691409036168664	0.654052957605016	2.86863125651087	2.28697234116309	AT1G24300	GYF domain-containing protein	NA	character(0)	NA	NA
AT1G24330	380.112832334571	-0.05954243681467	0.0997402244099592	-0.596975163901122	0.550523962474529	0.977606752926667	13.5719826094589	14.1031598045874	AT1G24330	ARM repeat superfamily protein	NA	character(0)	NA	NA
AT1G24340	9.17278601814301	0.388627864171172	0.593568851765361	0.654730892659437	0.512641031602398	NA	0.421797593593241	0.318067081314005	AT1G24340	FAD/NAD(P)-binding oxidoreductase family protein	EMB2421	c("EMB260", "EMBRYO DEFECTIVE 260")	EMBRYO DEFECTIVE 2421	NA
AT1G24350	99.1983649846555	0.053616074584057	0.180568632066024	0.29692906221083	0.766520667800378	0.995446086789001	12.4691845461238	11.9872551680628	AT1G24350	Acid phosphatase/vanadium-dependent haloperoxidase-related protein	NA	character(0)	NA	NA
AT1G24400	10.0735365270058	-0.275732944312854	0.575656721774096	-0.47898849068084	0.631946816476188	NA	0.526827211887448	0.655008371530644	AT1G24400	lysine histidine transporter 2	LHT2	c("AATL2", "AMINO ACID TRANSPORTER-LIKE PROTEIN 2", "ATLHT2", "ARABIDOPSIS LYSINE HISTIDINE TRANSPORTER 2")	lysine histidine transporter 2	NA
AT1G24405	583.742417676269	-0.0543363859238529	0.0925440839921769	-0.587140566742723	0.557109304428522	0.977606752926667	233.882750277108	240.406561035678	AT1G24405	hypothetical protein	NA	character(0)	NA	NA
AT1G24440	166.597593692714	0.0925012644583024	0.146192958237402	0.632734063073613	0.526907321759435	0.977606752926667	14.535918234134	13.6649682489582	AT1G24440	RING/U-box superfamily protein	NA	character(0)	NA	NA
AT1G24460	32.6638493404513	-0.569784020482468	0.320670068924812	-1.77685439240687	0.0755921999036554	0.662144515106453	0.434071379539256	0.645064582384423	AT1G24460	TGN-related, localized SYP41 interacting protein	TNO1	character(0)	TGN-localized SYP41 interacting protein	NA
AT1G24480	18.0285804191473	0.148676132290524	0.415915014389628	0.357467576660372	0.720741794951332	NA	2.79297870115624	2.54092314454492	AT1G24480	S-adenosyl-L-methionine-dependent methyltransferases superfamily protein	NA	character(0)	NA	NA
AT1G24510	30.9039566289735	-0.033393393032918	0.336687949414483	-0.0991820262382149	0.920993745470609	0.998559858222623	1.58322087269037	1.59177398101475	AT1G24510	TCP-1/cpn60 chaperonin family protein	NA	character(0)	NA	NA
AT1G24520	64439.8652641015	-0.0518470332829267	0.0505596192743537	-1.02546328526698	0.305144640538446	0.957848740383926	12636.6343344454	13026.2069090276	AT1G24520	homolog of Brassica campestris pollen protein 1	BCP1	character(0)	homolog of Brassica campestris pollen protein 1	NA
AT1G24530	53.7229952845748	-0.0992910044668523	0.24470408808526	-0.405759483806651	0.684919331074046	0.989807404852755	3.67477913721464	3.9047392030376	AT1G24530	Transducin/WD40 repeat-like superfamily protein	NA	character(0)	NA	NA
AT1G24560	381.473587306613	0.0756160227718624	0.107258617481073	0.704987855966031	0.480817793648001	0.977606752926667	15.4725188671757	14.662642370709	AT1G24560	paramyosin	NA	character(0)	NA	NA
AT1G24600	25.9427010888313	0.301821590911852	0.353553485667507	0.853680145005541	0.393282238285479	0.973316126800254	11.2652285151754	9.05578322308302	AT1G24600	hypothetical protein	NA	character(0)	NA	NA
AT1G24610	256.141376965894	0.185333927701403	0.12228638679205	1.51557284963015	0.12962739661897	0.788720552277087	16.2364101115151	14.262396054361	AT1G24610	Rubisco methyltransferase family protein	NA	character(0)	NA	NA
AT1G24620	2153.48808970087	0.00977734186247409	0.0624373130731811	0.156594532679751	0.87556441167396	0.998253974458586	349.798738941932	345.368755359567	AT1G24620	EF hand calcium-binding protein family	NA	character(0)	NA	NA
AT1G24706	20.5448448812862	-0.384301976865422	0.424741625242201	-0.904790004149654	0.3655766482077	NA	0.282882736664943	0.370077107539799	AT1G24706	THO2	THO2	character(0)	NA	NA
AT1G24800	54.5917880771093	-1.15627369852112	1.89944030997468	-0.608744424580802	0.542693855961966	0.977606752926667	2.20754780371217	4.94002740627745	AT1G24800	F-box family protein	NA	character(0)	NA	NA
AT1G24881	231.569452272333	-0.227411348425786	0.47158381809517	-0.482228905445378	0.62964334508424	0.983784043350182	13.8499460543633	16.088030801741	AT1G24881	F-box family protein	NA	character(0)	NA	NA
AT1G25055	13.2624152276526	2.45680861698971	2.37752426228136	1.03334744295407	0.301441332479956	NA	1.50910278551905	0.269497985429399	AT1G25055	F-box family protein	NA	character(0)	NA	NA
AT1G25150	1.98326118285012	-4.38246278902242	3.92809112054247	-1.11567238501769	0.264562395263449	NA	0.000141912143031122	0.280640257929844	AT1G25150	F-box family protein	NA	character(0)	NA	NA
AT1G25211	107.481887624147	0.235721619237025	0.196989936518133	1.1966175704378	0.231455648826981	0.919865177653869	7.45557280778687	6.19995566594255	AT1G25211	F-box family protein	NA	character(0)	NA	NA
AT1G25220	8.79324571374523	-0.26806432856498	0.60421919224556	-0.443654110967128	0.657292677556136	NA	0.552376239979843	0.651738395427584	AT1G25220	anthranilate synthase beta subunit 1	ASB1	c("TRP4", "TRYPTOPHAN BIOSYNTHESIS 4", "WEI7", "WEAK ETHYLENE INSENSITIVE7")	anthranilate synthase beta subunit 1	NA
AT1G25240	11094.3836692323	-0.114283889981059	0.0486745491008784	-2.34791882189201	0.0188786353121951	0.381918866891313	905.129516555122	974.412707006369	AT1G25240	ENTH/VHS/GAT family protein	NA	character(0)	NA	NA
AT1G25290	14.4129389688708	1.10924686900258	0.488010170311678	2.27299949157645	0.0230262105781918	NA	1.73823876002325	0.792463709058474	AT1G25290	RHOMBOID-like protein 10	RBL10	c("ATRBL10", "RHOMBOID-like protein 10", "ATRBL7", "RHOMBOID-like protein 7", "AtRBL8", "RBL8", "RHOMBOID-like protein 8")	RHOMBOID-like protein 10	NA
AT1G25350	5.99185337567076	0.000551990864817296	0.737939899719812	0.000748016017329977	0.999403169624196	NA	0.231665829151266	0.223734361674568	AT1G25350	glutamine-tRNA ligase, putative / glutaminyl-tRNA synthetase, putative / GlnRS	OVA9	character(0)	ovule abortion 9	NA
AT1G25370	19.7899384322547	0.0165957234744304	0.39055457266492	0.0424927132748458	0.966105920469844	NA	1.86267985854336	1.83845767470516	AT1G25370	hypothetical protein (DUF1639)	NA	character(0)	NA	NA
AT1G25380	33.482615979601	-0.134219422973923	0.30361427606324	-0.442072173661447	0.658436979643979	0.989035635915987	2.17439545840837	2.36498097380542	AT1G25380	NAD+ transporter 2	NDT2	c("ATNDT2", "ARABIDOPSIS THALIANA NAD+ TRANSPORTER 2")	NAD+ transporter 2	NA
AT1G25400	67.5462425504941	-0.182282885015012	0.221463993777657	-0.823081359211912	0.410461728472166	0.976496091762885	5.37679932809326	5.98965187651091	AT1G25400	transmembrane protein	NA	character(0)	NA	NA
AT1G25420	13.9274116109312	-0.170201303752191	0.523287196996761	-0.3252540951298	0.744988770363192	NA	1.0650721060962	1.19427977932434	AT1G25420	Regulator of Vps4 activity in the MVB pathway protein	NA	character(0)	NA	NA
AT1G25480	28.8695406369624	0.0427808166883871	0.325312597869322	0.131506793676561	0.895374412672206	0.998559858222623	1.84225865648504	1.7648159394366	AT1G25480	aluminum activated malate transporter family protein	NA	character(0)	NA	NA
AT1G25490	198.713992724792	0.246883351153026	0.133008705420375	1.85614430553812	0.0634329920492327	0.648825439059716	10.2732171031048	8.62741359599312	AT1G25490	ARM repeat superfamily protein	RCN1	c("ATB BETA BETA", "EER1", "ENHANCED ETHYLENE RESPONSE 1", "REGA")	ROOTS CURL IN NPA	NA
AT1G25500	49.7882502150752	-0.165706604269044	0.257736042131355	-0.642931438299158	0.520268588808006	0.977606752926667	2.73008680364437	3.08336524375226	AT1G25500	Plasma-membrane choline transporter family protein	NA	character(0)	NA	NA
AT1G25540	678.468198636011	0.0548084011464705	0.0875034895095256	0.626356748212928	0.53108097219062	0.977606752926667	22.1114935476435	21.2446842181252	AT1G25540	phytochrome and flowering time regulatory protein (PFT1)	PFT1	c("MED25", "mediator 25")	PHYTOCHROME AND FLOWERING TIME 1	NA
AT1G25682	98.9572745582361	-0.242834762691751	0.194905277989438	-1.2459116818012	0.212796820900778	0.907619690241863	7.90083898095692	9.1408658986403	AT1G25682	coiled-coil protein (DUF572)	NA	character(0)	NA	NA
AT1G26110	11.8016808662495	-0.173753924871431	0.502555751943395	-0.34574059534593	0.729537672849813	NA	0.471243133709123	0.53328142381587	AT1G26110	decapping 5	DCP5	character(0)	decapping 5	NA
AT1G26120	232.518889160926	-0.0259626001228147	0.130996861422067	-0.19819253561476	0.842894427369257	0.997623957180304	13.312699755897	13.4615183603092	AT1G26120	alpha/beta-Hydrolases superfamily protein	ICME-LIKE1	character(0)	Isoprenylcysteine methylesterase-like 1	NA
AT1G26130	874.60451839825	-0.0718857954522895	0.0808371997789235	-0.889266274053101	0.373859992375572	0.969447011553481	20.4339916194456	21.4119661947892	AT1G26130	ATPase E1-E2 type family protein / haloacid dehalogenase-like hydrolase family protein	NA	character(0)	NA	NA
AT1G26170	11.3186691564254	0.362980592759521	0.518230020147907	0.700423708869516	0.483662734169056	NA	0.373010520739666	0.287818263717677	AT1G26170	ARM repeat superfamily protein	NA	character(0)	NA	NA
AT1G26180	269.651571364811	0.159117075774178	0.115850017702884	1.3734747644343	0.169604801147844	0.852769653205971	23.886537860904	21.2462458541608	AT1G26180	membrane protein	NA	character(0)	NA	NA
AT1G26300	69.5628529857582	-0.147034753317398	0.227819077952248	-0.645401406409945	0.518667092237343	0.977606752926667	6.71185414378382	7.45866280969281	AT1G26300	BSD domain-containing protein	NA	character(0)	NA	NA
AT1G26320	185.493570100049	-0.0427232429065093	0.139859833433468	-0.305471856055319	0.760006801859458	0.995446086789001	15.7841897330762	16.0681216084255	AT1G26320	Zinc-binding dehydrogenase family protein	NA	character(0)	NA	NA
AT1G26470	11.348355808261	-0.473019392521604	0.573741117137842	-0.824447435249722	0.409685371496614	NA	1.87746728857484	2.50142170293401	AT1G26470	chromatin modification-like protein	NA	c("SNS1", "SnRK2-substrate 1")	NA	NA
AT1G26480	1537.73844017034	-0.126090430788948	0.069228347086243	-1.82136994592501	0.0685506404875526	0.654052957605016	138.714142544224	150.372643102818	AT1G26480	general regulatory factor 12	GRF12	GF14 IOTA	general regulatory factor 12	NA
AT1G26560	19.1711515391048	-0.101049634006041	0.411260687820432	-0.245707010172977	0.805909045199964	NA	1.05626297278939	1.15010536588852	AT1G26560	beta glucosidase 40	BGLU40	character(0)	beta glucosidase 40	NA
AT1G26570	20.957531441361	0.40858995026027	0.404961086632171	1.00896101810245	0.312993329729761	NA	1.45320580601711	1.05709632930916	AT1G26570	UDP-glucose dehydrogenase 1	UGD1	c("ATUGD1", "UDP-GLUCOSE DEHYDROGENASE 1")	UDP-glucose dehydrogenase 1	NA
AT1G26580	316.185445660233	0.000156464502882616	0.119977934912569	0.00130411065165138	0.998959470540408	0.999581424187345	11.2118435687715	11.0459232853569	AT1G26580	ELM2 domain protein	NA	character(0)	NA	NA
AT1G26610	19.4024823977655	0.283861323241291	0.427520244021087	0.663971653298575	0.506708454012003	NA	1.16603647241906	0.964678657494739	AT1G26610	C2H2-like zinc finger protein	NA	character(0)	NA	NA
AT1G26630	906.123965488308	0.129908431259465	0.0796468379062306	1.63105572894693	0.102878560939272	0.738737313308351	121.533278391231	110.322307478523	AT1G26630	Eukaryotic translation initiation factor 5A-1 (eIF-5A 1) protein	FBR12	c("ATELF5A-2", "EUKARYOTIC ELONGATION FACTOR 5A-2", "ELF5A-2", "EUKARYOTIC ELONGATION FACTOR 5A-2")	FUMONISIN B1-RESISTANT12	NA
AT1G26640	7.37962643593111	-0.383489606902297	0.670627698828389	-0.571836814334193	0.567432533941193	NA	0.485938798128454	0.650638943443479	AT1G26640	Amino acid kinase family protein	NA	character(0)	NA	NA
AT1G26650	29.1708980232956	0.115273681983635	0.342349363487205	0.336713586406138	0.736332820389095	0.994758149151103	2.16631078224774	1.98870065076462	AT1G26650	Son of sevenless protein	NA	character(0)	NA	NA
AT1G26660	10.7153703374537	-0.0993174896928895	0.542374729590249	-0.183115997620172	0.854707003719464	NA	1.6177766114327	1.71901815872422	AT1G26660	Prefoldin chaperone subunit family protein	NA	character(0)	NA	NA
AT1G26665	59.1505267951072	0.189462153695678	0.238730749633124	0.793622748585337	0.427415085055021	0.977606752926667	9.51035431501388	8.15840104535031	AT1G26665	Mediator complex, subunit Med10	NA	character(0)	NA	NA
AT1G26670	714.39153803877	0.129969486088452	0.079215886311071	1.6406997654243	0.10085975365533	0.737627119060565	75.5518460908861	68.7544475871223	AT1G26670	Vesicle transport v-SNARE family protein	VTI1B	character(0)	NA	NA
AT1G26690	12.3037872901509	-0.175591755844846	0.506006856578495	-0.347014578087259	0.728580366781658	NA	1.47791994736136	1.69877324768883	AT1G26690	emp24/gp25L/p24 family/GOLD family protein	NA	character(0)	NA	NA
AT1G26830	308.135204606839	-0.0159702889055228	0.122011847831397	-0.130891296127171	0.895861300128891	0.998559858222623	11.7531822627969	11.8727712245688	AT1G26830	cullin 3	CUL3	c("ATCUL3A", "cullin 3A", "ATCUL3", "cullin 3", "CUL3A", "cullin 3A")	cullin 3	NA
AT1G26840	757.207944929532	-0.193312259418117	0.0821607292367265	-2.35285471798983	0.0186299113312285	0.380998623006652	77.2048353267286	87.6406257499218	AT1G26840	origin recognition complex protein 6	ORC6	c("ATORC6", "ARABIDOPSIS THALIANA ORIGIN RECOGNITION COMPLEX PROTEIN 6")	origin recognition complex protein 6	NA
AT1G26850	544.365892352165	-0.0363802458955945	0.0925875856777159	-0.392927903123308	0.694372731984363	0.989827480692192	22.0305119863366	22.4725826912026	AT1G26850	S-adenosyl-L-methionine-dependent methyltransferases superfamily protein	NA	character(0)	NA	NA
AT1G26880	29.6070759757387	-0.455858605735063	0.34885729721431	-1.30671942188161	0.191308020049416	0.881898610457308	4.71107432969924	6.39920959378902	AT1G26880	Ribosomal protein L34e superfamily protein	NA	character(0)	NA	NA
AT1G26900	7.64891166189064	0.275864096341294	0.625931850637679	0.440725449679949	0.659411769945923	NA	0.502815256231067	0.40986590176842	AT1G26900	Pentatricopeptide repeat (PPR) superfamily protein	NA	character(0)	NA	NA
AT1G26910	5.03401619080573	-0.411003451788873	0.847314132470129	-0.485066206308512	0.62762938271167	NA	0.558436412460776	0.771340795631194	AT1G26910	Ribosomal protein L16p/L10e family protein	RPL10B	character(0)	ribosomal protein L10 B	NA
AT1G27000	8.66873455759105	0.27436307671464	0.651523179091609	0.421110231407534	0.673674590747059	NA	0.764712017332511	0.588444924433722	AT1G27000	GRIP/coiled-coil protein, putative (DUF1664)	NA	character(0)	NA	NA
AT1G27070	10.9989003369036	0.680264766276652	0.578312801771191	1.17629207617956	0.239478181074086	NA	0.655933823859845	0.387205228150543	AT1G27070	5'-AMP-activated protein kinase-like protein	NA	character(0)	NA	NA
AT1G27100	5.4926097187534	-0.522989772100397	0.773642543658461	-0.676009581411128	0.499034561787625	NA	0.212843985719587	0.316656656996321	AT1G27100	Actin cross-linking protein	NA	character(0)	NA	NA
AT1G27150	7.73222202529612	-0.828035249239794	0.644035629287834	-1.28569788934725	0.198548518147475	NA	0.335377030856287	0.572078435670097	AT1G27150	Tetratricopeptide repeat (TPR)-like superfamily protein	NA	character(0)	NA	NA
AT1G27180	31.0335753905733	0.144676981059686	0.325054462063615	0.445085356285225	0.656258070947809	0.988694184572858	0.627374120376333	0.568923184215955	AT1G27180	disease resistance protein (TIR-NBS-LRR class)	NA	character(0)	NA	NA
AT1G27200	30.8938780709423	-0.507523018093076	0.319761567621034	-1.58719205021714	0.112469154728877	0.750328026328832	1.15378982720836	1.65077655015643	AT1G27200	glycosyltransferase family protein (DUF23)	NA	character(0)	NA	NA
AT1G27290	277.550008403491	-0.0315834900020526	0.115141104120816	-0.274302476454563	0.783852181540439	0.997115422754425	30.0710917738893	30.4812144038845	AT1G27290	transmembrane protein	NA	character(0)	NA	NA
AT1G27310	77.5563667111679	0.280684800177516	0.203111931896109	1.38192176873727	0.166995723105311	0.847983948295842	13.1606635678994	10.7763245476615	AT1G27310	nuclear transport factor 2A	NTF2A	character(0)	nuclear transport factor 2A	NA
AT1G27330	460.816837185805	-0.112482864623309	0.0978179861974541	-1.14992006067527	0.250176797600224	0.927511887261415	136.642981655752	146.453631875107	AT1G27330	Ribosome associated membrane protein RAMP4	NA	character(0)	NA	NA
AT1G27340	179.687416189001	0.0218567450223333	0.144098161067876	0.151679555522141	0.879439682909595	0.998499833218557	9.97357447837035	9.72381603659858	AT1G27340	Galactose oxidase/kelch repeat superfamily protein	LCR	character(0)	LEAF CURLING RESPONSIVENESS	NA
AT1G27350	207.526655232909	-0.0297084491108301	0.133266562560554	-0.22292500489259	0.823593874946371	0.997623957180304	59.664535599733	60.1981466924557	AT1G27350	Ribosome associated membrane protein RAMP4	NA	character(0)	NA	NA
AT1G27385	14.6020760511463	-0.0862356601075682	0.477735385041799	-0.180509258488406	0.856752786559565	NA	2.22877781782123	2.33662338664015	AT1G27385	phosphoribosylformylglycinamidine synthase	NA	character(0)	NA	NA
AT1G27400	5.18704351620133	0.55783848208351	0.802935711580815	0.694748625621896	0.487212849038367	NA	0.839425077057563	0.599116355112539	AT1G27400	Ribosomal protein L22p/L17e family protein	NA	character(0)	NA	NA
AT1G27430	83.7483219209903	0.0282968563361502	0.200397291007632	0.141203786707239	0.887708954690652	0.998559858222623	1.76266020528914	1.71475784737794	AT1G27430	GYF domain-containing protein	NA	character(0)	NA	NA
AT1G27500	1606.53172499409	-0.0300981913323995	0.0709220324492782	-0.424384218739431	0.671285627982466	0.989465690984555	70.2431791919447	71.2547439215606	AT1G27500	Tetratricopeptide repeat (TPR)-like superfamily protein	KLCR3	character(0)	kinesin light chain-related 3	NA
AT1G27510	27.3559428319979	-0.220145149686447	0.340781447175641	-0.64600098248008	0.518278719136347	0.977606752926667	1.14352541515618	1.30442133726994	AT1G27510	UvrB/UvrC domain protein (DUF3506)	EX2	character(0)	EXECUTER 2	NA
AT1G27520	44.9333837314064	0.343203428215106	0.276419051566637	1.2416055487853	0.21438213350205	0.907619690241863	2.38429787321287	1.84551937216627	AT1G27520	Glycosyl hydrolase family 47 protein	NA	c("MNS5", "mannosidase 5")	NA	NA
AT1G27530	348.816478937207	0.120853267134557	0.105205673354598	1.14873336466579	0.250665943584815	0.927511887261415	56.5137394614902	51.6924243306126	AT1G27530	ubiquitin-fold modifier-conjugating enzyme	NA	character(0)	NA	NA
AT1G27540	279.625435406182	-0.165863445427995	0.120142224657489	-1.38055913231881	0.167414556314398	0.848998615610616	17.481688119011	19.315631680598	AT1G27540	F-box protein (DUF295)	NA	character(0)	NA	NA
AT1G27580	14.6019643659881	1.17551144962117	2.17620759646923	0.540165125573668	0.589083160968226	NA	2.02533068912468	0.874839163598812	AT1G27580	F-box protein (DUF295)	NA	character(0)	NA	NA
AT1G27595	65.3126990336954	-0.0282017382129294	0.223126011509477	-0.126393771941429	0.899420231887845	0.998559858222623	1.88300909354856	1.90868112591765	AT1G27595	symplekin	NA	character(0)	NA	NA
AT1G27600	8.73503617798217	-0.407669711735429	0.602359237556822	-0.676788345421485	0.498540253732819	NA	0.43289191499977	0.593531658919053	AT1G27600	Nucleotide-diphospho-sugar transferases superfamily protein	IRX9-L	c("I9H", "IRREGULAR XYLEM 9 Homolog")	IRREGULAR XYLEM 9-LIKE	NA
AT1G27620	15.1839991727965	-0.0591450142282413	0.468304491293609	-0.126296064479039	0.899497571406667	NA	1.07720370125445	1.08790954660965	AT1G27620	HXXXD-type acyl-transferase family protein	NA	character(0)	NA	NA
AT1G27630	295.955532810533	-0.059104932470948	0.116008847793279	-0.509486419314065	0.610411315191237	0.977606752926667	19.7461946419019	20.4812071239429	AT1G27630	cyclin T 1;3	CYCT1;3	character(0)	cyclin T 1;3	NA
AT1G27650	48.8750370855046	0.47864897035794	0.255236288183363	1.87531707879279	0.060749115157023	0.641617295577575	4.24801803177909	3.05471792194264	AT1G27650	U2 snRNP auxiliary factor small subunit	ATU2AF35A	character(0)	NA	NA
AT1G27700	390.747677457003	-0.0247911825968259	0.105777934175225	-0.234370077182244	0.814697686723431	0.99744226344995	33.5802710357066	34.0816438021251	AT1G27700	Syntaxin/t-SNARE family protein	NA	character(0)	NA	NA
AT1G27720	103.71727588512	0.0730535044451602	0.195842841952432	0.373021059727596	0.709132769967763	0.990355773106208	4.98019198115288	4.61802894024992	AT1G27720	TBP-associated factor 4B	TAF4B	c("TAF4", "TBP-associated factor 4")	TBP-associated factor 4B	NA
AT1G27752	40.2850527679871	0.346286599743125	0.288869381550281	1.19876533083812	0.230619206786978	0.919580561317525	1.50862254515159	1.17054541377133	AT1G27752	Ubiquitin system component Cue protein	NA	character(0)	NA	NA
AT1G27760	119.915436544769	-0.106788032589414	0.168876693165802	-0.632343223848954	0.527162625087764	0.977606752926667	6.08016249533537	6.49423212431147	AT1G27760	interferon-related developmental regulator family protein / IFRD protein family	SAT32	c("ATSAT32", "SALT-TOLERANCE 32")	SALT-TOLERANCE 32	NA
AT1G27840	10.3158414856476	0.144918887913378	0.566051779500362	0.256017016749411	0.797937697635814	NA	0.605548035426065	0.561870823473838	AT1G27840	Transducin/WD40 repeat-like superfamily protein	ATCSA-1	character(0)	NA	NA
AT1G27850	6.36648632993387	0.638579782080609	0.760151197495526	0.840069428535456	0.400869459935619	NA	0.177396219682631	0.108563029987597	AT1G27850	RUN/FYVE domain protein	NA	character(0)	NA	NA
AT1G27910	13.2109888189469	0.372525212711201	0.4917291247895	0.757582160443865	0.448701163195036	NA	0.508615519347074	0.392622690591095	AT1G27910	plant U-box 45	PUB45	c("ATPUB45", "ARABIDOPSIS THALIANA PLANT U-BOX 45")	plant U-box 45	NA
AT1G27930	86.2811127100449	-0.117945326509047	0.194721930277095	-0.60571157209261	0.544706298296687	0.977606752926667	5.95583840454793	6.40996989952597	AT1G27930	glucuronoxylan 4-O-methyltransferase-like protein (DUF579)	NA	character(0)	NA	NA
AT1G27950	5.71572489213478	-0.880413198198322	0.741702250155264	-1.18701702470772	0.235220905266325	NA	0.620034589193795	1.1109699208417	AT1G27950	glycosylphosphatidylinositol-anchored lipid protein transfer 1	LTPG1	character(0)	glycosylphosphatidylinositol-anchored lipid protein transfer 1	NA
AT1G27970	45.5413297347639	-0.00208882964180393	0.270765700766474	-0.00771452822824657	0.993844758086654	0.999543899480927	8.43932297712526	8.41973479389808	AT1G27970	nuclear transport factor 2B	NTF2B	character(0)	nuclear transport factor 2B	NA
AT1G28060	112.524340494219	-0.153503360768448	0.179982534844445	-0.852879202424377	0.393726296114662	0.973316126800254	4.00891391641882	4.50765881259953	AT1G28060	Pre-mRNA-splicing factor 3	NA	c("RDM16", "RNA-directed DNA methylation 16")	NA	NA
AT1G28070	15.5647324969434	-0.0959053233585047	0.447398459071793	-0.214362212059195	0.830264607133643	NA	2.38956560031859	2.60453098765508	AT1G28070	ATP-dependent RNA helicase	NA	character(0)	NA	NA
AT1G28090	21.0379830313538	0.00728935286286344	0.38593344312891	0.0188875905745972	0.984930779063443	NA	1.16000594374236	1.13520035894367	AT1G28090	Polynucleotide adenylyltransferase family protein	NA	character(0)	NA	NA
AT1G28120	18.7334891107013	-0.141436119529212	0.417438415315982	-0.338819127181074	0.734745991267069	NA	1.38755687655353	1.47792005434069	AT1G28120	ubiquitin thioesterase otubain-like protein	NA	character(0)	NA	NA
AT1G28180	7.84417472456172	-0.533997748689226	0.641259968961196	-0.832732081427554	0.404995846952602	NA	0.344653905777077	0.512595961919605	AT1G28180	DEAD-box ATP-dependent RNA helicase-like protein	NA	character(0)	NA	NA
AT1G28200	112.846642016885	-0.0377327211129056	0.17791421356442	-0.212083792278031	0.832041663983678	0.997623957180304	11.2457252051013	11.3831498259176	AT1G28200	FH interacting protein 1	FIP1	character(0)	FH interacting protein 1	NA
AT1G28220	6.76652612686116	-1.0628188218731	0.788660886235499	-1.34762461334458	0.177779149986192	NA	0.492163822116287	0.918793234615669	AT1G28220	purine permease 3	PUP3	c("ATPUP3", "purine permease 3")	purine permease 3	NA
AT1G28240	31.2734701888613	0.451003498698051	0.328713792604724	1.37202487040262	0.170055695673919	0.852769653205971	1.52527822599248	1.10368602115704	AT1G28240	strawberry notch protein (DUF616)	NA	character(0)	NA	NA
AT1G28250	18.5733090448525	0.451354384473747	0.409878825056686	1.10118980752744	0.27081405678755	NA	3.38144911499983	2.47662409567815	AT1G28250	transmembrane protein	NA	character(0)	NA	NA
AT1G28270	31659.3468272352	0.0606419410050036	0.0577432435616079	1.05019976822575	0.293626276089663	0.954480990277921	4549.38956624594	4339.32233008596	AT1G28270	ralf-like 4	RALFL4	AtRALF4	ralf-like 4	NA
AT1G28305	1317.57237499374	0.215208971115159	0.0742658797864519	2.89781756755569	0.00375769097427752	0.149881234321537	215.727561292666	184.709728043058	AT1G28305	Plant self-incompatibility protein S1 family	NA	character(0)	NA	NA
AT1G28306	642.262091915022	-0.0620831928937117	0.08271223479322	-0.750592618479228	0.452897864867552	0.977606752926667	246.556453332049	255.267771556279	AT1G28306	Plant self-incompatibility protein S1 family	NA	character(0)	NA	NA
AT1G28320	22.220968188108	0.0281866105059883	0.378239831618692	0.0745204712717922	0.940596252734467	0.998559858222623	0.927374088986731	0.879957390912328	AT1G28320	protease-like protein	DEG15	AtDEG15	degradation of periplasmic proteins 15	NA
AT1G28335	503.113292196598	-0.0413356383721165	0.0976174841055086	-0.423445028837656	0.671970597618382	0.989465690984555	153.276804504483	156.733729060758	AT1G28335	low-molecular-weight cysteine-rich 31	LCR31	character(0)	low-molecular-weight cysteine-rich 31	NA
AT1G28400	13.3326485554789	-0.734436180167038	0.505471157409104	-1.45297346723311	0.14623112095552	NA	0.739599425944894	1.24899059122818	AT1G28400	GATA zinc finger protein	NA	character(0)	NA	NA
AT1G28410	29.7212442340748	0.514335635836231	0.32583370786382	1.57852187610741	0.114445766499911	0.75345448856083	2.55458037395682	1.79771299267735	AT1G28410	myosin heavy chain-like protein	NA	character(0)	NA	NA
AT1G28420	49.5972840606405	-0.197042208780714	0.266835246724791	-0.738441458537673	0.460246229053689	0.977606752926667	0.813251761410696	0.918564002317332	AT1G28420	homeobox-1	HB-1	c("RLT1", "RINGLET 1")	homeobox-1	NA
AT1G28490	189.273508585945	-0.262229245672148	0.137872369181518	-1.90197098395333	0.0571749480744206	0.62926804865835	17.633404823637	21.0953838070495	AT1G28490	syntaxin of plants 61	SYP61	c("ATSYP61", "OSM1")	syntaxin of plants 61	NA
AT1G28540	56.0594719618291	-0.100197612807131	0.250541625704853	-0.399924014723077	0.689212483847015	0.989807404852755	11.8693839229284	12.4362679818094	AT1G28540	transmembrane protein	NA	character(0)	NA	NA
AT1G28550	945.770961369768	-0.177137336832339	0.0799858455069512	-2.2146085436697	0.0267869450900437	0.445709405876939	171.183471760067	192.317930960621	AT1G28550	RAB GTPase homolog A1I	RABA1i	c("AtRABA1i", "RAB GTPase homolog A1I")	RAB GTPase homolog A1I	NA
AT1G28560	138.482314521216	-0.329577145255391	0.158373862616612	-2.08100718016345	0.0374332488511459	0.52369301377822	6.62946815132645	8.34433652734675	AT1G28560	snRNA activating complex family protein	SRD2	character(0)	SHOOT REDIFFERENTIATION DEFECTIVE 2	NA
AT1G28570	16.9152592026	-0.0624242313070422	0.445600962318828	-0.140089983159367	0.888588894828595	NA	1.24465776495427	1.30238032544132	AT1G28570	SGNH hydrolase-type esterase superfamily protein	NA	character(0)	NA	NA
AT1G28710	445.716918416922	-0.0114877393292072	0.0962352296657431	-0.119371454394694	0.90498107565697	0.998559858222623	37.0481120359921	37.1532906349299	AT1G28710	Nucleotide-diphospho-sugar transferase family protein	NA	character(0)	NA	NA
AT1G28960	1645.75927630237	0.0475450482287586	0.0625252737798364	0.760413275376833	0.447007590461166	0.977606752926667	121.038782736837	116.362988123261	AT1G28960	nudix hydrolase homolog 15	NUDX15	c("ATNUDT15", "ARABIDOPSIS THALIANA NUDIX HYDROLASE HOMOLOG 15", "ATNUDX15", "nudix hydrolase homolog 15")	nudix hydrolase homolog 15	NA
AT1G29040	9.12345684076972	0.818448408717974	0.599155300981508	1.3660037846235	0.171937775504953	NA	0.761042330950565	0.427674035890706	AT1G29040	50S ribosomal protein L34	NA	character(0)	NA	NA
AT1G29060	40.5811923362964	0.0306339119181752	0.283616332288609	0.108011804789161	0.913986328128439	0.998559858222623	6.14165524529471	5.92032817748836	AT1G29060	Target SNARE coiled-coil domain protein	NA	AtSFT12	NA	NA
AT1G29070	6.86291664183025	-0.414287533550679	0.676916290496909	-0.612021810328365	0.540523327501814	NA	0.900650754970541	1.23091856606299	AT1G29070	Ribosomal protein L34	NA	character(0)	NA	NA
AT1G29120	237.876957404997	-0.0115172865772545	0.125589590497084	-0.0917057419461998	0.926931835205956	0.998559858222623	12.2869606587575	12.2579438108524	AT1G29120	Hydrolase-like protein family	NA	c("UP9", "UP9")	NA	NA
AT1G29140	28762.1165875144	0.00429550273740872	0.0524541152947059	0.0818906717475846	0.93473365239209	0.998559858222623	3947.16042096749	3914.49630522338	AT1G29140	Pollen Ole e 1 allergen and extensin family protein	NA	character(0)	NA	NA
AT1G29150	16.2063209081075	-0.543734157624198	0.438788569016205	-1.23917120002303	0.215282103720029	NA	0.859450197147651	1.27852476221752	AT1G29150	non-ATPase subunit 9	ATS9	c("RPN6", "REGULATORY PARTICLE NON-ATPASE 6")	non-ATPase subunit 9	NA
AT1G29200	30.6429743420883	-0.199982214749206	0.322995635860095	-0.619148349223605	0.535818634479016	0.977606752926667	1.31829280763856	1.5391405286051	AT1G29200	O-fucosyltransferase family protein	NA	character(0)	NA	NA
AT1G29220	20.8250208999333	-0.246859108218715	0.384271899273692	-0.642407390926322	0.52060870208808	NA	1.5985713292453	1.89764983461236	AT1G29220	transcriptional regulator family protein	NA	character(0)	NA	NA
AT1G29230	7.5408951231521	-0.893857330000015	0.652443586898959	-1.37001473835997	0.170682300972909	NA	0.348897685691356	0.651563214915377	AT1G29230	CBL-interacting protein kinase 18	CIPK18	c("ATCIPK18", "ATWL1", "WPL4-LIKE 1", "SnRK3.20", "SNF1-RELATED PROTEIN KINASE 3.20", "WL1", "WPL4-LIKE 1")	CBL-interacting protein kinase 18	NA
AT1G29310	571.148939390587	0.108004922492471	0.0866287353799972	1.24675631034791	0.212486864579039	0.907619690241863	35.8560793134251	33.1419602489271	AT1G29310	SecY protein transport family protein	NA	character(0)	NA	NA
AT1G29330	17.3771929982319	0.114251719579898	0.424700837337846	0.269016939773566	0.787916646986826	NA	1.64520446237784	1.51791724159523	AT1G29330	ER lumen protein retaining receptor family protein	ERD2	c("AERD2", "ARABIDOPSIS ENDOPLASMIC RETICULUM RETENTION DEFECTIVE 2", "ATERD2", "ARABIDOPSIS THALIANA ENDOPLASMIC RETICULUM RETENTION DEFECTIVE 2")	ENDOPLASMIC RETICULUM RETENTION DEFECTIVE 2	NA
AT1G29340	501.883913001506	-0.156156973592053	0.0931524495180107	-1.67635928416311	0.0936678390657281	0.726386881110511	19.4699070714662	21.5929288040563	AT1G29340	plant U-box 17	PUB17	c("ATPUB17", "ARABIDOPSIS THALIANA PLANT U-BOX 17")	plant U-box 17	NA
AT1G29350	218.919583412202	0.409539626347046	0.134404150351029	3.04707574340103	0.00231079473396267	0.100743485145783	8.2377134183727	6.20627682938962	AT1G29350	RNA polymerase II degradation factor-like protein (DUF1296)	NA	character(0)	NA	NA
AT1G29370	315.408497212387	0.0196763216852595	0.11637142849695	0.169082067131067	0.865732090193429	0.997623957180304	10.8702539896944	10.7275250809977	AT1G29370	RNA polymerase II degradation factor-like protein (DUF1296)	NA	character(0)	NA	NA
AT1G29390	15.8013390876759	0.828751854255379	0.469067335850882	1.76680785659917	0.0772604125089167	NA	2.91483005652958	1.59961829917968	AT1G29390	cold regulated 314 thylakoid membrane 2	COR314-TM2	c("COR413IM2", "COLD REGULATED 314 INNER MEMBRANE 2")	cold regulated 314 thylakoid membrane 2	NA
AT1G29395	21.8987455817852	0.606835691305582	0.386506334642843	1.57005367548849	0.11640262446624	NA	3.30137499378275	2.20667738202063	AT1G29395	COLD REGULATED 314 INNER MEMBRANE 1	COR413IM1	c("COR413-TM1", "COLD REGULATED 314 THYLAKOID MEMBRANE 1", "COR414-TM1", "cold regulated 414 thylakoid membrane 1")	COLD REGULATED 314 INNER MEMBRANE 1	NA
AT1G29400	21.6903120810915	0.416385878969834	0.389435870178265	1.06920268741355	0.284978348042908	NA	0.843117661817964	0.632599119087237	AT1G29400	MEI2-like protein 5	ML5	c("AML5", "MEI2-like protein 5")	MEI2-like protein 5	NA
AT1G29630	530.867365609536	-0.00832456555215083	0.0894486375542263	-0.0930653141262687	0.925851673124952	0.998559858222623	20.8016571307024	20.817435037098	AT1G29630	5'-3' exonuclease family protein	NA	character(0)	NA	NA
AT1G29670	21.44341662724	0.475384927550031	0.389612675216082	1.22014748951989	0.222408968667057	NA	2.01407648306695	1.42209969133325	AT1G29670	GDSL-like Lipase/Acylhydrolase superfamily protein	NA	character(0)	NA	NA
AT1G29730	7.39556538461904	-0.865750788520917	0.652617129816469	-1.32658299785111	0.184646663140029	NA	0.168106586211378	0.301939437241453	AT1G29730	Leucine-rich repeat transmembrane protein kinase	NA	character(0)	NA	NA
AT1G29750	749.350134274147	-0.0255831144656707	0.0837664690200955	-0.305409966123	0.760053932300284	0.995446086789001	21.8662767983992	22.0784457650863	AT1G29750	receptor-like kinase in flowers 1	RKF1	character(0)	receptor-like kinase in flowers 1	NA
AT1G29760	119.845039700097	0.00663146327811916	0.167184985073988	0.0396654237531222	0.968359867818886	0.998559858222623	6.63081037538386	6.59391872980705	AT1G29760	Putative adipose-regulatory protein (Seipin)	NA	character(0)	NA	NA
AT1G29800	34.8871474885789	0.0928096865946717	0.303638924735226	0.305658066322037	0.759865004332338	0.995446086789001	1.90437960009416	1.75304487762658	AT1G29800	RING/FYVE/PHD-type zinc finger family protein	NA	character(0)	NA	NA
AT1G29810	58.0574955518219	-0.0278757172623439	0.242181272119113	-0.11510269567266	0.908363723269611	0.998559858222623	7.35612422142867	7.5222982556564	AT1G29810	Transcriptional coactivator/pterin dehydratase	NA	character(0)	NA	NA
AT1G29850	278.287335936667	-0.00341876126643925	0.115818039866933	-0.0295183830633567	0.976451157765036	0.998559858222623	39.6526936681949	39.6649515988005	AT1G29850	double-stranded DNA-binding family protein	NA	character(0)	NA	NA
AT1G29910	9.68267208664193	-1.50366014131264	0.608578740623314	-2.47077336249467	0.0134821232317863	NA	0.549782486655952	1.54665641570157	AT1G29910	chlorophyll A/B binding protein 3	CAB3	c("AB180", "LHCB1.2", "LIGHT HARVESTING CHLOROPHYLL A/B BINDING PROTEIN 1.2")	chlorophyll A/B binding protein 3	NA
AT1G29920	17.9860605286096	-1.18780436751573	0.43163300145655	-2.75188496594901	0.0059253330790028	NA	1.04544721600171	2.31898741770109	AT1G29920	chlorophyll A/B-binding protein 2	CAB2	c("AB165", "LHCB1.1", "LIGHT HARVESTING CHLOROPHYLL A/B-BINDING PROTEIN 1.1")	chlorophyll A/B-binding protein 2	NA
AT1G29930	33.7652195827124	-0.94822659274548	0.331322899848217	-2.86194100431897	0.00421055274158594	0.159479442095324	2.46875637201775	4.66458936780799	AT1G29930	chlorophyll A/B binding protein 1	CAB1	c("AB140", "CAB140", "CHLOROPHYLL A/B PROTEIN 140", "LHCB1.3", "LIGHT-HARVESTING CHLOROPHYLL A/B-PROTEIN 1.3")	chlorophyll A/B binding protein 1	NA
AT1G29950	2.85628271933288	1.31631812851101	1.19664709656905	1.10000528333296	0.271329819928278	NA	0.186766314479566	0.0805206344595397	AT1G29950	basic helix-loop-helix (bHLH) DNA-binding superfamily protein	NA	character(0)	NA	NA
AT1G29965	5.47852040914465	-1.02605060862893	0.765228892216779	-1.34084143850944	0.179971938959787	NA	0.598871624808142	1.13902710478668	AT1G29965	Ribosomal protein L18ae/LX family protein	NA	character(0)	NA	NA
AT1G29970	587.990284211728	0.16004986631104	0.0891870657720735	1.79454122551877	0.0727268246693717	0.658504075185056	58.0456082048476	51.8108794988857	AT1G29970	60S ribosomal protein L18A-1	RPL18AA	character(0)	60S ribosomal protein L18A-1	NA
AT1G30000	26.0971636050397	0.0241275354371142	0.356969392726625	0.0675899276764931	0.94611207361354	0.998559858222623	1.12442426634265	1.08865661481104	AT1G30000	alpha-mannosidase 3	MNS3	character(0)	alpha-mannosidase 3	NA
AT1G30050	347.005112640689	-0.0578753295671292	0.103467823673781	-0.55935582205345	0.575918905281187	0.977606752926667	23.7194394932018	24.5788526513412	AT1G30050	tropomyosin	NA	character(0)	NA	NA
AT1G30120	80.5442097412956	-0.103063014667266	0.2089085897479	-0.493340244130874	0.621772197089299	0.980278242987789	5.14162343738678	5.50679339809377	AT1G30120	pyruvate dehydrogenase E1 beta	PDH-E1 BETA	character(0)	pyruvate dehydrogenase E1 beta	NA
AT1G30130	9.57107390016479	-0.10556768419169	0.560739579470911	-0.188265084286182	0.850668854614018	NA	0.732312003681733	0.801222536375613	AT1G30130	DUF1365 family protein	NA	character(0)	NA	NA
AT1G30200	70.4445814437221	0.132058992471519	0.213655103128376	0.618094258166024	0.536513206999472	0.977606752926667	4.35582574436436	3.94340531550594	AT1G30200	F-box family protein	NA	character(0)	NA	NA
AT1G30230	14.2197273813348	0.0221946285874462	0.471845828015556	0.0470378824388259	0.962483035109958	NA	1.49834797793708	1.50776734243991	AT1G30230	translation elongation factor EF1B/ribosomal protein S6 family protein	eEF-1Bb1	c("EF1Bb", "elongation factor 1B beta")	eukaryotic elongation factor 1B beta 1	NA
AT1G30270	210.877530082146	0.0783237943399171	0.127206561726423	0.615721337617508	0.538078452031811	0.977606752926667	9.69390220041179	9.14140205417815	AT1G30270	CBL-interacting protein kinase 23	CIPK23	c("ATCIPK23", "LKS1", "LOW-K+-SENSITIVE 1", "PKS17", "SOS2-like protein kinase 17", "SnRK3.23", "SNF1-RELATED PROTEIN KINASE 3.23")	CBL-interacting protein kinase 23	NA
AT1G30300	18.6698377992741	0.0432127051432369	0.401072153133732	0.107742970449579	0.91419958240298	NA	1.46477778945005	1.41674917458001	AT1G30300	Metallo-hydrolase/oxidoreductase superfamily protein	NA	character(0)	NA	NA
AT1G30380	12.9884979189445	-0.966022160094569	0.495410812321712	-1.94994161626664	0.0511830781622652	NA	1.41801499573197	2.71644982544982	AT1G30380	photosystem I subunit K	PSAK	character(0)	photosystem I subunit K	NA
AT1G30400	15.3829662746384	-0.159048178962015	0.469102599908452	-0.339047745616958	0.734573762246977	NA	0.271581020423693	0.293501495468893	AT1G30400	multidrug resistance-associated protein 1	ABCC1	c("ATABCC1", "Arabidopsis thaliana ATP-binding cassette C1", "ATMRP1", "ARABIDOPSIS THALIANA MULTIDRUG RESISTANCE-ASSOCIATED PROTEIN 1", "EST1", "MRP1", "multidrug resistance-associated protein 1")	ATP-binding cassette C1	NA
AT1G30450	276.514269450641	-0.118900928317973	0.125669292164556	-0.946141465985818	0.344076436533661	0.965500541595268	7.55056829670497	8.15704256699111	AT1G30450	cation-chloride co-transporter 1	CCC1	c("ATCCC1", "HAP5", "HAPLESS 5")	cation-chloride co-transporter 1	NA
AT1G30460	12.3799712942245	0.0168412788870132	0.493768069476742	0.0341076710465712	0.972791291435029	NA	0.469602260101866	0.456741700696657	AT1G30460	cleavage and polyadenylation specificity factor 30	CPSF30	c("ATCPSF30", "ARABIDOPSIS THALIANA CLEAVAGE AND POLYADENYLATION SPECIFICITY FACTOR 30")	cleavage and polyadenylation specificity factor 30	NA
AT1G30470	135.830957958511	9.17225851208555e-05	0.174868304469639	0.000524523786051693	0.999581490588526	0.999581490588526	4.52495000671035	4.51590841093243	AT1G30470	SIT4 phosphatase-associated family protein	NA	character(0)	NA	NA
AT1G30475	51.3758936417212	0.170146253544519	0.254843701221062	0.667649436612627	0.504357393041459	0.977606752926667	7.45999018317998	6.65336250677342	AT1G30475	hypothetical protein	NA	character(0)	NA	NA
AT1G30480	15.0886430075045	0.101906901154913	0.481685197746981	0.211563281644463	0.832447757857237	NA	1.00345548622185	0.926761253522504	AT1G30480	D111/G-patch domain-containing protein	DRT111	c("RSN2", "REQUIRED FOR SNC4-1D 2")	DNA-DAMAGE-REPAIR/TOLERATION PROTEIN 111	NA
AT1G30540	227.997548215376	0.156990552993529	0.130848611605045	1.19978768645548	0.230221807606947	0.919580561317525	17.7526653538652	15.9122338926992	AT1G30540	Actin-like ATPase superfamily protein	NA	character(0)	NA	NA
AT1G30580	20.4048375321655	-0.416184705910999	0.394887194204398	-1.05393315361748	0.291913522735828	NA	1.16425097693742	1.57292910953501	AT1G30580	GTP binding protein	NA	EngD-1	NA	NA
AT1G30620	121.131595169001	0.116154664293159	0.165031387054038	0.703833775905458	0.4815362968355	0.977606752926667	6.66930859345572	6.07463545976392	AT1G30620	NAD(P)-binding Rossmann-fold superfamily protein	MUR4	c("HSR8", "HIGH SUGAR RESPONSE8", "UXE1", "UDP-D-XYLOSE 4-EPIMERASE 1")	MURUS 4	NA
AT1G30630	7.04582982118357	-0.133431189134303	0.706106684242177	-0.188967463574582	0.850118317631861	NA	0.596701080990059	0.651056820180221	AT1G30630	Coatomer epsilon subunit	NA	character(0)	NA	NA
AT1G30640	24.2633922327952	0.159079953721437	0.36079589567121	0.440913978318658	0.65927527363871	0.989035635915987	1.33959856355477	1.21986631574774	AT1G30640	Protein kinase family protein	NA	character(0)	NA	NA
AT1G30660	14.1777864220083	-0.264039132691907	0.468624014847968	-0.563434916534456	0.573138766590802	NA	1.42120629260765	1.68954687447409	AT1G30660	nucleic acid binding protein	NA	character(0)	NA	NA
AT1G30710	13653.5019950097	-0.0171822052102742	0.071133170813268	-0.241549828495335	0.809129001957069	0.99744226344995	757.034017784148	761.750588250583	AT1G30710	FAD-binding Berberine family protein	NA	character(0)	NA	NA
AT1G30740	40.4352963091471	0.228270887862853	0.285686369714157	0.799026177172011	0.424275233407719	0.977606752926667	2.83338259696001	2.38179938616262	AT1G30740	FAD-binding Berberine family protein	NA	character(0)	NA	NA
AT1G30810	270.948573839786	-0.00720385383447935	0.120688128295191	-0.0596898297806018	0.952402671952429	0.998559858222623	6.24519652966731	6.26216494524016	AT1G30810	Transcription factor jumonji (jmj) family protein / zinc finger (C5HC2 type) family protein	JMJ18	character(0)	Jumonji domain-containing protein 18	NA
AT1G30820	134.556923901516	-0.131066788114951	0.15837158746735	-0.827590290726688	0.407902568737275	0.975901993523232	5.11867869321607	5.6228405254987	AT1G30820	CTP synthase family protein	NA	character(0)	NA	NA
AT1G30860	16.6635286444509	0.153413870222663	0.42427735174468	0.361588639110258	0.717659455695633	NA	0.659922903531866	0.591611594255771	AT1G30860	RING/U-box superfamily protein	NA	character(0)	NA	NA
AT1G30890	23.5170022592449	0.0346779167380957	0.360721182147642	0.0961349608903815	0.923413385110372	0.998559858222623	2.53859419619005	2.46887752517748	AT1G30890	Integral membrane HRF1 family protein	NA	character(0)	NA	NA
AT1G30970	24.6675596436971	-0.13322793276369	0.364338620809908	-0.365670629337978	0.714610864868907	0.99116229617051	1.53987858878003	1.66071290106788	AT1G30970	zinc finger (C2H2 type) family protein	SUF4	character(0)	suppressor of FRIGIDA4	NA
AT1G31010	7.54711220109911	-0.371482501154705	0.638827270640072	-0.581506955366039	0.560898831910769	NA	0.53827066802295	0.669809867148952	AT1G31010	organellar single-stranded DNA binding protein 4	OSB4	character(0)	organellar single-stranded DNA binding protein 4	NA
AT1G31020	15.4540713749326	-0.529950260561204	0.461482824158052	-1.14836399713915	0.250818329888514	NA	1.85258260926812	2.78334713393526	AT1G31020	thioredoxin O2	TO2	c("ATO2", "thioredoxin O2")	thioredoxin O2	NA
AT1G31070	155.993606523112	-0.572773287511216	0.164414834893857	-3.4837080722125	0.000494518560913336	0.0323392137974023	7.08023126805386	10.4301930689514	AT1G31070	N-acetylglucosamine-1-phosphate uridylyltransferase 1	GlcNAc1pUT1	c("GLCNA.UT1", "N-acetylglucosamine-1-phosphate uridylyltransferase 1")	N-acetylglucosamine-1-phosphate uridylyltransferase 1	NA
AT1G31175	20.5472423081142	0.040507129657063	0.38332246176863	0.105673769990324	0.91584119231491	NA	1.05456157825581	1.0270692023632	AT1G31175	cytochrome C oxidase biogenesis Cmc1-like protein	NA	character(0)	NA	NA
AT1G31240	4.13625301425746	0.134392785466978	0.872316443154052	0.15406425789826	0.877559069824679	NA	0.432642620043646	0.420518889592769	AT1G31240	Bromodomain transcription factor	NA	character(0)	NA	NA
AT1G31300	60.7389724560573	0.0330754587432348	0.236718860512927	0.139724644971534	0.888877553545595	0.998559858222623	4.61468323258911	4.44994399525936	AT1G31300	TRAM, LAG1 and CLN8 (TLC) lipid-sensing domain containing protein	NA	character(0)	NA	NA
AT1G31330	11.2640889145923	-0.825882038121596	0.554426166952458	-1.48961590803202	0.136325256771088	NA	0.965703835353759	1.70595153921338	AT1G31330	photosystem I subunit F	PSAF	character(0)	photosystem I subunit F	NA
AT1G31340	30.1813223548587	-0.0396531795222622	0.337740367008442	-0.117407284990814	0.906537311412578	0.998559858222623	4.83868495259666	5.00518682034288	AT1G31340	related to ubiquitin 1	RUB1	c("ATRUB1", "ARABIDOPSIS THALIANA RELATED TO UBIQUITIN 1", "NEDD8")	related to ubiquitin 1	NA
AT1G31350	46.7025985508762	-0.0406497745800109	0.262364159199721	-0.154936461992382	0.876871408204906	0.998253974458586	3.30234259930831	3.43355189278203	AT1G31350	KAR-UP F-box 1	KUF1	character(0)	KAR-UP F-box 1	NA
AT1G31360	28.4852321391386	-0.166138675584292	0.353512736553938	-0.469965176371921	0.638379897532445	0.985690477672489	1.13694295545922	1.30059009659296	AT1G31360	RECQ helicase L2	RECQL2	c("ATRECQ2", "ARABIDOPSIS THALIANA RECQ 2", "MED34")	RECQ helicase L2	NA
AT1G31410	25.3534143510656	0.0718807092331686	0.364846059016183	0.197016542886599	0.843814592146696	0.997623957180304	1.52601183538374	1.40091231806258	AT1G31410	putrescine-binding periplasmic protein-like protein	NA	c("ENF2", "ENLARGED FIL EXPRESSION DOMAIN 2")	NA	NA
AT1G31480	11.3921876633752	0.0137563208506515	0.547253284513645	0.0251370274787423	0.979945665848328	NA	0.365111428803907	0.351338322101771	AT1G31480	shoot gravitropism 2 (SGR2)	SGR2	character(0)	SHOOT GRAVITROPISM 2	NA
AT1G31580	10.9323304948411	-1.03753843835142	0.548761767907373	-1.89069009364105	0.0586657256220175	NA	1.29172551883876	2.58125909806591	AT1G31580	ECS1	ECS1	character(0)	NA	NA
AT1G31710	99.7855008988377	0.0487849464720307	0.191938730219546	0.254169371737683	0.799364711575599	0.99744226344995	4.60047256432144	4.44138719852593	AT1G31710	Copper amine oxidase family protein	NA	character(0)	NA	NA
AT1G31730	26.9223358364557	-0.102720604199264	0.369627890431038	-0.277902741807382	0.781087019119705	0.996678546009451	0.726931664059031	0.786629988514644	AT1G31730	Adaptin family protein	NA	character(0)	NA	NA
AT1G31750	835.276789971171	-0.0611011064090103	0.0823445076392506	-0.742017994408234	0.458076433213055	0.977606752926667	137.234716671682	142.497824613364	AT1G31750	proline-rich family protein	NA	character(0)	NA	NA
AT1G31780	50.8440698443601	-0.0999611681072939	0.246584555825936	-0.405382923405213	0.685196061296368	0.989807404852755	2.13998607555571	2.27250849108876	AT1G31780	oligomeric golgi complex subunit	NA	character(0)	NA	NA
AT1G31790	7.72069565796235	0.655773744910216	0.639016822202348	1.02622297586802	0.304786493784067	NA	0.765256887059643	0.467560036919678	AT1G31790	Tetratricopeptide repeat (TPR)-like superfamily protein	NA	character(0)	NA	NA
AT1G31810	42.8445159265888	-0.0531882124073109	0.286384352181583	-0.185723179364167	0.852661850055815	0.997623957180304	0.96651588325028	0.986588449141397	AT1G31810	Formin Homology 14	AFH14	character(0)	Formin Homology 14	NA
AT1G31812	121.233920340422	0.21298313930754	0.165938847587257	1.28350378711377	0.199315633632782	0.894662169450138	25.9199822830282	22.2660678322746	AT1G31812	acyl-CoA-binding protein 6	ACBP6	c("ACBP", "ACYL-COA-BINDING PROTEIN", "AtACBP6")	acyl-CoA-binding protein 6	NA
AT1G31814	203.097932212214	0.042658095653764	0.131843702206944	0.323550499111495	0.746278369515972	0.995446086789001	11.0395938351014	10.7035088137273	AT1G31814	FRIGIDA like 2	FRL2	character(0)	FRIGIDA like 2	NA
AT1G31817	47.7960034852626	0.00558027928651878	0.262536538431751	0.021255248202221	0.98304204252646	0.998559858222623	4.27707439128516	4.19249094976993	AT1G31817	Ribosomal L18p/L5e family protein	NFD3	character(0)	NUCLEAR FUSION DEFECTIVE 3	NA
AT1G31820	14.2795034544217	0.449605431875757	0.472238171672166	0.952073463870428	0.341059725791515	NA	0.985823030165934	0.705997693516723	AT1G31820	Amino acid permease family protein	PUT1	character(0)	POLYAMINE UPTAKE TRANSPORTER 1	NA
AT1G31830	177.272941134973	0.0378922003313936	0.144256261830769	0.262672828551775	0.792802761226844	0.99716746644026	9.32792327698647	9.03172093102971	AT1G31830	Amino acid permease family protein	PUT2	character(0)	POLYAMINE UPTAKE TRANSPORTER 2	NA
AT1G31840	16.3358122533868	-0.616001998133665	0.442920360372912	-1.39077372197347	0.164294054021462	NA	0.506937444344736	0.770953001689083	AT1G31840	Tetratricopeptide repeat (TPR)-like superfamily protein	NA	character(0)	NA	NA
AT1G31870	40.0855808685539	0.0827790737795304	0.283204962320397	0.292293867668463	0.770061947088929	0.995446086789001	1.94026883168416	1.82380747936409	AT1G31870	pre-mRNA-splicing factor of RES complex protein	NA	character(0)	NA	NA
AT1G31910	247.039041847348	-0.108354377963143	0.12037979344355	-0.900104368545492	0.368064711441091	0.969447011553481	10.09289638357	10.8571611860628	AT1G31910	GHMP kinase family protein	NA	character(0)	NA	NA
AT1G31930	7.88136160319369	0.027615708727311	0.667476774115536	0.0413732878779254	0.966998307743046	NA	0.248712934403433	0.252268913910563	AT1G31930	extra-large GTP-binding protein 3	XLG3	character(0)	extra-large GTP-binding protein 3	NA
AT1G31990	766.676988188036	-0.027694444552909	0.0851906361129064	-0.325087894826897	0.745114550352396	0.995446086789001	64.0190604367345	64.7760854644271	AT1G31990	transmembrane protein	NA	character(0)	NA	NA
AT1G32050	18.441343330248	-0.544440827736501	0.417572479799745	-1.30382353740744	0.192293755424843	NA	1.23764933987439	1.85844723170547	AT1G32050	SCAMP family protein	SCAMP5	AtSCAMP5	Secretory carrier membrane protein 5	NA
AT1G32120	7213.82002446825	0.00402455155323251	0.064849507941552	0.0620598626108279	0.950515160351715	0.998559858222623	184.195249597966	182.521176957594	AT1G32120	serine/threonine-protein phosphatase 7 long form-like protein	NA	character(0)	NA	NA
AT1G32130	189.894387572807	0.0918334402003964	0.133542411048261	0.687672474081728	0.491659057659835	0.977606752926667	10.7813840250059	10.0512838971525	AT1G32130	Transcription elongation factor (TFIIS) family protein	IWS1	character(0)	NA	NA
AT1G32150	7.02497601519357	0.275034125616912	0.663170576069262	0.414726068287124	0.678342446753543	NA	0.485539606612752	0.409784022048278	AT1G32150	basic region/leucine zipper transcription factor 68	bZIP68	AtbZIP68	basic region/leucine zipper transcription factor 68	NA
AT1G32170	492.036111387281	-0.0481349360453984	0.0916820978447081	-0.525020011288679	0.599569279832384	0.977606752926667	39.9020864407784	40.8911976915661	AT1G32170	xyloglucan endotransglucosylase/hydrolase 30	XTH30	c("XTR4", "xyloglucan endotransglycosylase 4")	xyloglucan endotransglucosylase/hydrolase 30	NA
AT1G32210	15.8450143837505	-0.172077158426003	0.451665716421237	-0.38098344011906	0.703215536427701	NA	2.88611433934099	3.23017745290873	AT1G32210	Defender against death (DAD family) protein	ATDAD1	character(0)	DEFENDER AGAINST APOPTOTIC DEATH 1	NA
AT1G32220	623.626350300303	0.0893095471151013	0.0919126476793871	0.971678537937826	0.331210497140685	0.963736834587191	57.0937211628436	53.1824764092284	AT1G32220	NAD(P)-binding Rossmann-fold superfamily protein	NA	character(0)	NA	NA
AT1G32230	247.891845747127	-0.0919027217224358	0.120487406195753	-0.762757906607462	0.445607789050891	0.977606752926667	9.18715098535705	9.75691206424797	AT1G32230	WWE protein-protein interaction domain protein family	RCD1	c("ATP8", "ARABIDOPSIS THALIANA P8 (INTERACTING PROTEIN)", "AtRCD1", "CEO", "CEO1", "RIMB1", "REDOX IMBALANCED 1")	RADICAL-INDUCED CELL DEATH1	NA
AT1G32260	12.0512330823707	0.110505796048399	0.497002919829479	0.222344359840609	0.824045822064295	NA	1.65442866942508	1.5274619169169	AT1G32260	envelope glycoprotein	NA	character(0)	NA	NA
AT1G32280	10.2667784449796	-0.577990736700619	0.558683756722312	-1.03455797621821	0.300875388100193	NA	4.6339560058643	7.12367443789469	AT1G32280	Bifunctional inhibitor/lipid-transfer protein/seed storage 2S albumin superfamily protein	NA	c("AtEND1", "END1", "END1-LIKE 1")	NA	NA
AT1G32310	12.4302044636148	0.179111546803404	0.503169775904232	0.355966426007063	0.721865708654666	NA	2.79437841915008	2.46835210874128	AT1G32310	valine-tRNA ligase	SAMBA	character(0)	SAMBA	NA
AT1G32330	17.5535296238703	0.788389416214737	0.444271493004458	1.77456674269854	0.0759694526389656	NA	1.19067673527193	0.704615443651057	AT1G32330	heat shock transcription factor A1D	HSFA1D	c("ATHSFA1D", "heat shock transcription factor A1D")	heat shock transcription factor A1D	NA
AT1G32360	36.5076765665436	-0.0750180906267817	0.294618243876254	-0.25462812363477	0.799010335463583	0.99744226344995	2.12323675867893	2.21371058772589	AT1G32360	Zinc finger (CCCH-type) family protein	NA	character(0)	NA	NA
AT1G32370	25.7065379125107	-0.00472177335311686	0.358446646525632	-0.0131728763510115	0.989489869300204	0.998559858222623	3.78312005966553	3.83004499061245	AT1G32370	tobamovirus multiplication 2B	TOM2B	TTM1	tobamovirus multiplication 2B	NA
AT1G32380	626.45436884977	0.0821520561751373	0.0844104533289696	0.973245053606918	0.330431523831286	0.963736834587191	38.1400615221319	35.9018507174714	AT1G32380	phosphoribosyl pyrophosphate (PRPP) synthase 2	PRS2	character(0)	phosphoribosyl pyrophosphate (PRPP) synthase 2	NA
AT1G32400	477.228632113449	-0.0352144423616261	0.0914133871177094	-0.385221940373808	0.700072989274983	0.989827480692192	36.1551855922233	36.8639702275703	AT1G32400	tobamovirus multiplication 2A	TOM2A	character(0)	tobamovirus multiplication 2A	NA
AT1G32410	37.239308102811	0.0622889630954317	0.288749924301949	0.215719409263967	0.829206471002643	0.997623957180304	5.68720549279254	5.42152124143224	AT1G32410	Vacuolar protein sorting 55 (VPS55) family protein	NA	character(0)	NA	NA
AT1G32430	50.9236790840294	1.22897602942228	0.261181103691492	4.70545537962786	2.53299904553858e-06	0.000331292712374628	6.81306354002716	2.90745902600729	AT1G32430	F-box and associated interaction domains-containing protein	NA	character(0)	NA	NA
AT1G32440	33.8784594237259	-0.343611469510617	0.304380712205756	-1.12888713289541	0.258945449395766	0.934487089972877	1.5987322090063	2.00214360841344	AT1G32440	plastidial pyruvate kinase 3	PKp3	character(0)	plastidial pyruvate kinase 3	NA
AT1G32460	296.983707940638	-0.146828818538076	0.119427312750455	-1.22944086370659	0.218906557091735	0.907619690241863	54.2861781006737	59.251089515627	AT1G32460	hypothetical protein	NA	character(0)	NA	NA
AT1G32490	27.0299306870548	-0.153418252338376	0.336419793775973	-0.456032181152039	0.648366837023039	0.987964056222216	0.677403424510143	0.752821888951902	AT1G32490	RNA helicase family protein	ESP3	c("EMB2733", "EMBRYO DEFECTIVE 2733")	ENHANCED SILENCING PHENOTYPE 3	NA
AT1G32520	19.4799564434866	0.256088555702301	0.410009118056584	0.624592343009696	0.532238646402918	NA	2.56036478501789	2.14460839922814	AT1G32520	TLDc domain protein	NA	character(0)	NA	NA
AT1G32530	193.879497815857	0.165051097067353	0.138777257897629	1.18932380973477	0.234312269479431	0.919865177653869	8.42163787071343	7.42699176464863	AT1G32530	RING/U-box superfamily protein	NA	character(0)	NA	NA
AT1G32700	5.69581857659152	-1.0777844110337	0.753149993679502	-1.43103554415264	0.152420028480486	NA	0.365614665683843	0.755894324155794	AT1G32700	PLATZ transcription factor family protein	NA	character(0)	NA	NA
AT1G32730	41.9897415788323	-0.174466836601327	0.281437919545569	-0.61991233051692	0.535315507281933	0.977606752926667	2.83046951144806	3.22371743292196	AT1G32730	electron carrier/iron ion-binding protein	NA	character(0)	NA	NA
AT1G32740	19.5888931929055	-0.0299435253089792	0.398188184923302	-0.0751994319337897	0.940056036327589	NA	1.71721681620653	1.76896020198246	AT1G32740	SBP (S-ribonuclease binding protein) family protein	NA	character(0)	NA	NA
AT1G32750	143.405174268491	0.0945514046103745	0.160983041535555	0.587337670530294	0.556976945923853	0.977606752926667	2.27678123838805	2.10893904510939	AT1G32750	HAC13 protein (HAC13)	HAF01	character(0)	NA	NA
AT1G32780	11.4254168547456	-0.500700000397336	0.533832577106911	-0.937934517055635	0.348278063270637	NA	0.582405825761541	0.821689148426455	AT1G32780	GroES-like zinc-binding dehydrogenase family protein	NA	character(0)	NA	NA
AT1G32810	6.81761496330332	0.262781764306097	0.699100452214668	0.375885559040386	0.70700197680368	NA	0.227427256562364	0.184678408198606	AT1G32810	RING/FYVE/PHD zinc finger superfamily protein	NA	character(0)	NA	NA
AT1G32850	17.8462053310344	0.316748222493294	0.418029352075299	0.757717660065742	0.448620024432758	NA	0.73285903708766	0.577768680375743	AT1G32850	ubiquitin-specific protease 11	UBP11	character(0)	ubiquitin-specific protease 11	NA
AT1G32870	21.2338649443888	-0.0908916500222742	0.396149432248301	-0.229437789438266	0.81852866768806	NA	1.10457700177701	1.1457555018755	AT1G32870	NAC domain protein 13	NAC13	c("ANAC013", "Arabidopsis NAC domain containing protein 13", "ANAC13", "NAC domain protein 13")	NAC domain protein 13	NA
AT1G32928	351.466650375996	0.143241320448534	0.108627538189307	1.31864647617168	0.187287328316688	0.873386346975996	80.9133585389449	72.855498274185	AT1G32928	Avr9/Cf-9 rapidly elicited protein	NA	character(0)	NA	NA
AT1G32940	8.65976477090438	-0.141485916510502	0.598847504467578	-0.236263682247944	0.813228066606311	NA	0.329540599162807	0.358577673426926	AT1G32940	Subtilase family protein	SBT3.5	character(0)	NA	NA
AT1G33020	6.56974226170673	0.290977440753858	0.705371339215117	0.412516676787059	0.679960759832032	NA	0.446170945286094	0.372569229757684	AT1G33020	F-box and associated interaction domains-containing protein	NA	character(0)	NA	NA
AT1G33050	2193.97702690196	0.060872719535054	0.0598232039965505	1.01754361967246	0.308894892739255	0.957848740383926	82.5979459633354	78.7113076651837	AT1G33050	hypothetical protein	NA	character(0)	NA	NA
AT1G33120	51.5496456644929	0.256286140747013	0.281127042852758	0.911638162399212	0.36195922611877	0.969447011553481	6.41156202456233	5.54161223953559	AT1G33120	Ribosomal protein L6 family	NA	character(0)	NA	NA
AT1G33140	108.181551830047	-0.15164279533415	0.187293916956669	-0.809651470790866	0.41814051692564	0.977606752926667	12.3350878674188	13.4013404147446	AT1G33140	Ribosomal protein L6 family	PGY2	character(0)	PIGGYBACK2	NA
AT1G33170	84.7954452295592	-0.202732454682974	0.197250170018297	-1.02779356116229	0.304046945709972	0.957848740383926	3.50874572822465	4.04616410314494	AT1G33170	S-adenosyl-L-methionine-dependent methyltransferases superfamily protein	NA	character(0)	NA	NA
AT1G33230	11.1091459587876	-0.093901878459958	0.53584462873472	-0.17524086913344	0.860890372240549	NA	0.746982150933674	0.774020149795941	AT1G33230	TMPIT-like protein	NA	character(0)	NA	NA
AT1G33250	1569.3695214475	-0.000245756402553305	0.0666848742874888	-0.00368533951933105	0.997059531152318	0.999581424187345	76.7754898118549	76.3818076791496	AT1G33250	beta-1,3-n-acetylglucosaminyltransferase radical fringe protein, putative (DUF604)	NA	character(0)	NA	NA
AT1G33270	98.9708285181191	0.180525908054521	0.189750252350095	0.951386919483223	0.341407997987707	0.964834785295915	6.90782240442442	5.98347474373562	AT1G33270	Acyl transferase/acyl hydrolase/lysophospholipase superfamily protein	NA	character(0)	NA	NA
AT1G33290	269.374365714757	0.105212557154775	0.117726922735973	0.893700053561547	0.371482396725364	0.969447011553481	23.3239643156237	21.5735782855905	AT1G33290	P-loop containing nucleoside triphosphate hydrolases superfamily protein	NA	character(0)	NA	NA
AT1G33330	32.9131699618897	0.0705458281563508	0.309865474239659	0.227665984180569	0.819905918693391	0.99744226344995	3.47116979093586	3.2254900187187	AT1G33330	Class I peptide chain release factor	NA	character(0)	NA	NA
AT1G33360	140.643698453304	-0.0103204095471844	0.155539080441452	-0.0663525174373728	0.947097172441689	0.998559858222623	5.69651367479989	5.72478649750283	AT1G33360	ATP-dependent Clp protease	NA	character(0)	NA	NA
AT1G33420	70.5185772091179	-0.0647141608463961	0.218428221466547	-0.296271976267074	0.767022385454405	0.995446086789001	2.74303393289752	2.83109946759209	AT1G33420	RING/FYVE/PHD zinc finger superfamily protein	NA	character(0)	NA	NA
AT1G33520	90.0642031186378	0.423136207176048	0.191059780004561	2.21467965244149	0.026782060452381	0.445709405876939	5.86096668068649	4.35888579551318	AT1G33520	D111/G-patch domain-containing protein	MOS2	character(0)	modifier of snc1, 2	NA
AT1G33770	653.152018063255	-0.00246272520881622	0.0858637583296971	-0.02868177746611	0.977118389864328	0.998559858222623	36.1304143934897	35.8748055569066	AT1G33770	Protein kinase superfamily protein	NA	character(0)	NA	NA
AT1G33780	15.9618331528741	-0.365823501908435	0.454495472419666	-0.804900211570526	0.4208772663093	NA	1.08680601208018	1.42396007094968	AT1G33780	electron transporter, putative (DUF179)	NA	character(0)	NA	NA
AT1G33980	125.267914394813	-0.0258354989291104	0.161638546418078	-0.159835011521861	0.873011043415136	0.998253974458586	5.87049470598695	5.93836356536499	AT1G33980	Smg-4/UPF3 family protein	UPF3	character(0)	NA	NA
AT1G34030	6.5717181982369	-0.333117331871757	0.680837005299404	-0.489276183989537	0.624646179746912	NA	0.896036828502188	1.15202546178421	AT1G34030	Ribosomal protein S13/S18 family	NA	character(0)	NA	NA
AT1G34095	5732.68853031081	-0.368507977244684	0.0648206591579427	-5.68503902971387	1.30782788272097e-08	2.82893231247028e-06	1063.8632659252	1366.54234474631	AT1G34095	hypothetical protein	NA	character(0)	NA	NA
AT1G34150	95.1017128022987	0.0793048069462839	0.191899556605515	0.413262064535718	0.679414620372821	0.989807404852755	5.77207207556994	5.4542657739526	AT1G34150	Pseudouridine synthase family protein	NA	character(0)	NA	NA
AT1G34190	399.721135491602	0.177291186612057	0.103617217923451	1.71102052501577	0.0870773239298442	0.707987479907841	19.511482251919	17.1803580596219	AT1G34190	NAC domain containing protein 17	NAC017	c("RAO2", "regulators of aox1a 2", "anac017", "NAC domain containing protein 17")	NAC domain containing protein 17	NA
AT1G34220	113.749516549842	0.167459111895264	0.172398324962862	0.971349993866458	0.331374021121464	0.963736834587191	5.2441176829164	4.64897521437182	AT1G34220	Regulator of Vps4 activity in the MVB pathway protein	NA	character(0)	NA	NA
AT1G34260	114.524861504047	-0.328485212035843	0.171757482224965	-1.91249433666941	0.0558128183307142	0.62926804865835	2.05999575545215	2.54605161180861	AT1G34260	FORMS APLOID AND BINUCLEATE CELLS 1A	FAB1D	character(0)	FORMS APLOID AND BINUCLEATE CELLS 1A	NA
AT1G34340	20.8078643741733	-0.396498124450035	0.39005451530356	-1.01651976555498	0.309381940041884	NA	1.00599729383474	1.30334966074327	AT1G34340	alpha/beta-Hydrolases superfamily protein	NA	character(0)	NA	NA
AT1G34355	7.50472069216482	-0.260437996737228	0.649280843468066	-0.401117635546007	0.68833351732843	NA	0.143251175913069	0.169665334345856	AT1G34355	forkhead-associated (FHA) domain-containing protein	PS1	c("ATPS1", "PARALLEL SPINDLE 1")	PARALLEL SPINDLE 1	NA
AT1G34360	25.4523753606146	-0.167671683026474	0.388716691936775	-0.431346753315512	0.666216260101703	0.989465690984555	1.30561886165133	1.51503995584282	AT1G34360	translation initiation factor 3 (IF-3) family protein	NA	c("AtIF3-1", "Initiation factor 3-1", "AtINFC-1")	NA	NA
AT1G34370	9.99217613951881	-0.58031158549958	0.5671083474619	-1.02328168523135	0.306174680636624	NA	0.447094900213848	0.671161456231894	AT1G34370	C2H2 and C2HC zinc fingers superfamily protein	STOP1	AtSTOP1	sensitive to proton rhizotoxicity 1	NA
AT1G34440	9.47059507276965	1.31864620526538	0.59287663515442	2.22414938804584	0.0261383949556517	NA	4.21546871254091	1.67917372215758	AT1G34440	transmembrane protein	NA	character(0)	NA	NA
AT1G34460	29.6791971238512	-0.575741960384993	0.328349689410274	-1.75344146485731	0.0795262588103446	0.67459378514235	1.67574149196532	2.50405169278384	AT1G34460	CYCLIN B1;5	CYCB1;5	c("CYC3", "CYCLIN 3")	CYCLIN B1;5	NA
AT1G34470	9.6817380277095	-0.0967480940111267	0.557359660970584	-0.173582877961871	0.862193289136937	NA	0.586617483429679	0.618287489084347	AT1G34470	magnesium transporter, putative (DUF803)	NA	character(0)	NA	NA
AT1G34550	9.61685792549556	0.706722375549014	0.578770968389065	1.22107433535598	0.222057875924374	NA	0.45213809915228	0.277405759472889	AT1G34550	transmembrane protein (DUF616)	EMB2756	character(0)	EMBRYO DEFECTIVE 2756	NA
AT1G34630	110.946522015038	0.079611676808237	0.176892353238861	0.450057197784779	0.652669198419419	0.987964056222216	6.57609688506517	6.23584167203053	AT1G34630	transmembrane protein	NA	character(0)	NA	NA
AT1G34770	6.92877697642658	-0.719252028767926	0.683832393304376	-1.05179578477176	0.292893253411319	NA	0.627925093623974	1.0306157262089	AT1G34770	melanoma-associated antigen G1-like protein	NA	character(0)	NA	NA
AT1G34780	1076.907106486	0.0581815687114288	0.0701327127386469	0.829592446084973	0.406769249113142	0.975901993523232	79.1816053457631	75.6421766999067	AT1G34780	APR-like 4	APRL4	c("ATAPRL4", "APR-like 4")	APR-like 4	NA
AT1G35160	1399.45845558744	-0.134508836643715	0.0807023738296765	-1.66672713900087	0.095568673922348	0.726386881110511	100.577215938387	109.621968305733	AT1G35160	GF14 protein phi chain	GF14 PHI	c("14-3-3PHI", "14-3-3 PROTEIN G-BOX FACTOR14 PHI", "GRF4", "GENERAL REGULATORY FACTOR 4")	GF14 protein phi chain	NA
AT1G35190	554.881602636317	-0.124151216547198	0.0876233035498819	-1.41687441031622	0.156519649370667	0.837551387307924	41.5900976751751	45.1692108417127	AT1G35190	2-oxoglutarate (2OG) and Fe(II)-dependent oxygenase superfamily protein	NA	character(0)	NA	NA
AT1G35220	15.3896253837918	-0.69428029670267	0.456473624403749	-1.52096476025213	0.128268680880373	NA	0.326130135469378	0.516549811295833	AT1G35220	FAM91 carboxy-terminus protein	NA	character(0)	NA	NA
AT1G35310	9.50546622843678	-0.11691252534118	0.582956970907359	-0.200550865974222	0.841049780646193	NA	1.35818484087926	1.49577678455781	AT1G35310	MLP-like protein 168	MLP168	character(0)	MLP-like protein 168	NA
AT1G35340	48.2716754567068	-0.0435597939862494	0.254221564390312	-0.171345786856111	0.863951880067037	0.997623957180304	4.67266183376326	4.79310009303896	AT1G35340	ATP-dependent protease La (LON) domain protein	NA	character(0)	NA	NA
AT1G35490	32384.8234113042	0.0682696572429451	0.113837754103847	0.599710155742067	0.548699418770375	0.977606752926667	2693.10033526176	2551.02385057671	AT1G35490	bZIP family transcription factor	NA	character(0)	NA	NA
AT1G35510	32.2301310132513	-0.105935220476175	0.315300455964775	-0.335981818205839	0.736884577281357	0.994758149151103	1.33368992110967	1.45635442759307	AT1G35510	O-fucosyltransferase family protein	NA	character(0)	NA	NA
AT1G35530	101.163732109102	-0.254915573880525	0.185261362848365	-1.37597807746438	0.16882842055158	0.850798420414054	2.04527834365509	2.46391758988005	AT1G35530	DEAD/DEAH box RNA helicase family protein	FANCM	At-FANCM	Fanconi anemia complementation group M	NA
AT1G35540	49.4897485906377	0.835274749416121	0.262631004895927	3.18041180913547	0.0014706589553825	0.0787712949054398	3.57733870993866	1.97822388398448	AT1G35540	auxin response factor 14	ARF14	character(0)	auxin response factor 14	NA
AT1G35670	947.451976204983	-0.0674299445723638	0.0735862372157066	-0.916339075399431	0.35948907916765	0.969447011553481	53.9965143082186	56.2876302447996	AT1G35670	calcium-dependent protein kinase 2	CDPK2	c("ATCDPK2", "calcium-dependent protein kinase 2", "ATCPK11", "CPK11")	calcium-dependent protein kinase 2	NA
AT1G35710	49.479686035332	-0.198680722655798	0.266613451609713	-0.745201419719214	0.456149964741527	0.977606752926667	1.21161436722122	1.40192618858279	AT1G35710	kinase family with leucine-rich repeat domain-containing protein	NA	character(0)	NA	NA
AT1G35720	100.646807683896	0.1404303239217	0.179587651332469	0.781959800018337	0.434238199144181	0.977606752926667	8.52383884115891	7.715315446	AT1G35720	annexin 1	ANNAT1	c("ANN1", "annexin 1", "ATOXY5", "AtANN1", "OXY5")	annexin 1	NA
AT1G36050	3059.8628034204	-0.0696618831567005	0.0549281800417527	-1.26823577813334	0.20471376374146	0.899562228042787	176.857919940574	184.655067433764	AT1G36050	Endoplasmic reticulum vesicle transporter protein	NA	character(0)	NA	NA
AT1G36160	7.39377906000973	-0.286449818364617	0.68724268062536	-0.416810286148062	0.676817178090125	NA	0.0851989042130546	0.112124458089555	AT1G36160	acetyl-CoA carboxylase 1	ACC1	c("AT-ACC1", "EMB22", "EMBRYO DEFECTIVE 22", "GK", "GURKE", "GSD1", "GLOSSYHEAD 1", "PAS3", "PASTICCINO 3", "SFR3", "SENSITIVE TO FREEZING 3")	acetyl-CoA carboxylase 1	NA
AT1G36370	111.356577841565	0.0629305335350817	0.173940869331646	0.361792681483584	0.717506961541215	0.99116229617051	5.57720696626456	5.30939672054167	AT1G36370	serine hydroxymethyltransferase 7	SHM7	character(0)	serine hydroxymethyltransferase 7	NA
AT1G36380	27.4442557908511	0.015208772251468	0.348516932747482	0.0436385461434309	0.965192525570733	0.998559858222623	5.48971546177652	5.33650016754865	AT1G36380	transmembrane protein	NA	character(0)	NA	NA
AT1G36730	156.191010265771	0.0574292637331444	0.147406999285111	0.389596586401342	0.696834876738779	0.989827480692192	6.99305326071533	6.62607433078579	AT1G36730	Translation initiation factor IF2/IF5	NA	character(0)	NA	NA
AT1G36922	6.81744611216221	0.301766612205112	0.676490139899422	0.446076881844837	0.655541711492134	NA	2.14536334529563	1.72211429572771	AT1G36922	hypothetical protein	NA	character(0)	NA	NA
AT1G36980	185.280907634139	0.111113987251857	0.142451334790687	0.780013661613802	0.435382833850997	0.977606752926667	35.5488809125516	32.6982703654501	AT1G36980	transmembrane 50A-like protein	NA	character(0)	NA	NA
AT1G36990	108.309391883184	0.0530957994427912	0.180797889697403	0.293674884876458	0.769006347446171	0.995446086789001	3.79590347850634	3.6843972066307	AT1G36990	C-jun-amino-terminal kinase-interacting protein	NA	character(0)	NA	NA
AT1G37113	8.05413407317034	0.427324262100442	0.636731053442416	0.671122069184723	0.502142768903768	NA	0.789431140328051	0.603240478481486	AT1G37113	hypothetical protein	NA	character(0)	NA	NA
AT1G37130	23.5012196967951	0.232392477388857	0.361646618181034	0.642595466695405	0.520486625390957	0.977606752926667	0.79234402588862	0.671535755335068	AT1G37130	nitrate reductase 2	NIA2	c("ATNR2", "ARABIDOPSIS NITRATE REDUCTASE 2", "B29", "CHL3", "CHLORATE RESISTANT 3", "NR2", "NITRATE REDUCTASE 2", "NR", "NITRATE REDUCTASE")	nitrate reductase 2	NA
AT1G42470	8.20633891389902	-1.28422819404906	0.658511516432456	-1.95019853412205	0.051152460458042	NA	0.114732323873126	0.290009151585124	AT1G42470	Patched family protein	NA	character(0)	NA	NA
AT1G42560	5.72160226987117	0.954343895511123	0.750668406289495	1.27132551139108	0.203612870144546	NA	0.541309223477581	0.283149198915064	AT1G42560	Seven transmembrane MLO family protein	MLO9	c("ATMLO9", "ARABIDOPSIS THALIANA MILDEW RESISTANCE LOCUS O 9")	MILDEW RESISTANCE LOCUS O 9	NA
AT1G42970	5.45010709971444	-1.64429837208157	0.863876829731298	-1.90339446028783	0.056989093338341	NA	0.155643701015633	0.475364810023069	AT1G42970	glyceraldehyde-3-phosphate dehydrogenase B subunit	GAPB	character(0)	glyceraldehyde-3-phosphate dehydrogenase B subunit	NA
AT1G42990	118.138619994558	0.0683761010243213	0.178852896117054	0.38230357186708	0.702236205587625	0.989827480692192	12.0963730341394	11.4458668690771	AT1G42990	basic region/leucine zipper motif 60	BZIP60	c("ATBZIP60", "basic region/leucine zipper motif 60")	basic region/leucine zipper motif 60	NA
AT1G43170	13.791132090863	-0.350210012949558	0.470888511516778	-0.743721718377663	0.457044847436788	NA	0.842679925973712	1.07832203880377	AT1G43170	ribosomal protein 1	RP1	c("ARP1", "ribosomal protein 1", "RPL3A", "emb2207", "embryo defective 2207")	ribosomal protein 1	NA
AT1G43190	45.2246428801302	-0.264694740915381	0.261016036360707	-1.01409378751576	0.310538002141156	0.957848740383926	2.40633001183035	2.86683882102151	AT1G43190	polypyrimidine tract-binding protein 3	PTB3	character(0)	polypyrimidine tract-binding protein 3	NA
AT1G43245	14.5204914860044	0.352124723383883	0.47892099384281	0.735245954783631	0.462189716231402	NA	0.910776741656104	0.706460514551552	AT1G43245	SET domain-containing protein	NA	character(0)	NA	NA
AT1G43620	33.0239155730729	0.152787881122803	0.316989471879676	0.481996705495629	0.629808286626185	0.983784043350182	1.37916614976637	1.21636564093818	AT1G43620	UDP-Glycosyltransferase superfamily protein	UGT80B1	character(0)	NA	NA
AT1G43630	476.756373331099	-0.063589676780656	0.0966041328968907	-0.658250065227827	0.510377458971084	0.977606752926667	35.6662570700868	36.9331742922327	AT1G43630	plant/protein (DUF793)	NA	character(0)	NA	NA
AT1G43670	897.310046320948	0.0237280054785264	0.0747248790897913	0.317538225120635	0.750835239572648	0.995446086789001	73.0280520826956	71.4974576540453	AT1G43670	Inositol monophosphatase family protein	FBP	c("AtcFBP", "Arabidopsis thaliana cytosolic fructose-1", "6-bisphosphatase", "FINS1", "FRUCTOSE INSENSITIVE 1")	fructose-1,6-bisphosphatase	NA
AT1G43690	193.606255032496	-0.0293220554204806	0.132821344870345	-0.220763126959027	0.825276875636167	0.997623957180304	8.25739766959161	8.35117321753206	AT1G43690	ubiquitin interaction motif-containing protein	NA	character(0)	NA	NA
AT1G43700	2.88552154267549	1.11226533675981	1.09496435549499	1.01580049722897	0.309724399206493	NA	0.299584801490093	0.147160769161894	AT1G43700	VIRE2-interacting protein 1	VIP1	c("AtVIP1", "SUE3", "sulphate utilization efficiency 3")	VIRE2-interacting protein 1	NA
AT1G43710	1002.70444398834	-0.111972760802823	0.0743793522895423	-1.50542801672887	0.132214070581126	0.793868060935852	56.5524581151264	60.7651219467956	AT1G43710	Pyridoxal phosphate (PLP)-dependent transferases superfamily protein	EMB1075	c("ATSDC1", "Arabidopsis thaliana serine decarboxylase 1", "SDC1", "serine decarboxylase 1")	embryo defective 1075	NA
AT1G43890	62.5522368551313	-0.0403365752908442	0.235327109469775	-0.171406411193883	0.863904213979621	0.997623957180304	7.03005367443877	7.06313157280624	AT1G43890	RAB GTPASE HOMOLOG B18	RAB18	c("ATRAB-C1", "ARABIDOPSIS RAB GTPASE HOMOLOG C1", "ATRAB18", "ARABIDOPSIS RAB GTPASE HOMOLOG B18", "ATRABC1", "ARABIDOPSIS RAB GTPASE HOMOLOG C1", "RABC1", "RAB GTPASE HOMOLOG C1")	RAB GTPASE HOMOLOG B18	NA
AT1G44000	1141.4224160354	0.121580493173236	0.0729707621752058	1.66615353257948	0.0956828384301923	0.726386881110511	117.790042041551	107.818633035556	AT1G44000	STAY-GREEN-like protein	NA	character(0)	NA	NA
AT1G44100	20.7599349465919	-0.104387478319013	0.405140420011676	-0.257657526039995	0.796671228795341	NA	0.933926883446982	1.00030453900757	AT1G44100	amino acid permease 5	AAP5	character(0)	amino acid permease 5	NA
AT1G44120	3186.32813146944	-0.192947464262647	0.058024225174611	-3.32529152577246	0.000883261273491761	0.0534135634636308	44.3918002359499	50.4769087480643	AT1G44120	CELLULOSE SYNTHASE INTERACTIVE 2	NA	c("CSI2", "CELLULOSE SYNTHASE INTERACTIVE 2")	NA	NA
AT1G44160	2932.19092032119	0.0594934962879581	0.0597237325140436	0.996144979283882	0.319179708137066	0.957848740383926	216.640440728937	206.6903965087	AT1G44160	HSP40/DnaJ peptide-binding protein	NA	character(0)	NA	NA
AT1G44170	9.52048299222746	0.0393766549354198	0.586900138243808	0.0670925978195324	0.94650798670308	NA	0.598984747174061	0.561249251796833	AT1G44170	aldehyde dehydrogenase 3H1	ALDH3H1	c("ALDH4", "aldehyde dehydrogenase 4")	aldehyde dehydrogenase 3H1	NA
AT1G44542	5.69687658627515	-2.0198466407266	0.919495011235629	-2.19669124469996	0.0280425045835105	NA	0.267597554646897	0.969422252671611	AT1G44542	Cyclase family protein	NA	character(0)	NA	NA
AT1G44575	8.29824308830913	-1.26169737778194	0.634228872886858	-1.98934080695348	0.046663598403036	NA	0.509545609059689	1.22156176762734	AT1G44575	Chlorophyll A-B binding family protein	NPQ4	c("CP22", "PSBS", "PHOTOSYSTEM II SUBUNIT S")	NONPHOTOCHEMICAL QUENCHING 4	NA
AT1G44770	128.644915906421	-0.176850568039923	0.165953117991296	-1.06566583490886	0.286574727103944	0.951706765223054	10.9605889365032	12.2432428560439	AT1G44770	elongation factor	NA	character(0)	NA	NA
AT1G44790	7.11985466133206	0.758355855881993	0.696592483202927	1.08866500022377	0.276301641409841	NA	1.08716075674856	0.644596509186423	AT1G44790	ChaC-like family protein	NA	character(0)	NA	NA
AT1G44820	36.5075187546337	0.285222604617861	0.290100023607841	0.983187112743661	0.325515356284768	0.961459762147404	2.44027658442762	1.98529339170499	AT1G44820	Peptidase M20/M25/M40 family protein	NA	character(0)	NA	NA
AT1G44890	15.4111341847849	-0.571320790123018	0.447801192167559	-1.27583579525005	0.202013571116534	NA	1.21133247865287	1.78444361077927	AT1G44890	inner membrane OXA1-like protein	NA	character(0)	NA	NA
AT1G44900	39.7929676414091	-0.151056979721899	0.290379692735468	-0.520205040162744	0.602920672790192	0.977606752926667	1.2069982894646	1.35915335255744	AT1G44900	minichromosome maintenance (MCM2/3/5) family protein	MCM2	ATMCM2	MINICHROMOSOME MAINTENANCE 2	NA
AT1G44960	51.7701642069227	0.271865890049925	0.259290577682765	1.04849891762186	0.294408800719647	0.954480990277921	5.67095905603292	4.59968272164788	AT1G44960	SNARE associated Golgi protein family	NA	character(0)	NA	NA
AT1G45000	10.8063018495147	-0.0778114259851802	0.528045172460025	-0.147357517961346	0.882849835160505	NA	0.6967893621142	0.74373005441339	AT1G45000	AAA-type ATPase family protein	NA	character(0)	NA	NA
AT1G45050	175.160287718734	0.0586916455559731	0.145936959237143	0.402171224224297	0.687558018176398	0.989807404852755	27.6784359627602	26.4741319390378	AT1G45050	Ubiquitin-conjugating enzyme family protein	ATUBC2-1	character(0)	NA	NA
AT1G45145	119.724659758319	0.099696394350814	0.170496843728808	0.584740410264667	0.558722277809361	0.977606752926667	19.8889229886126	18.4255221694568	AT1G45145	thioredoxin H-type 5	TRX5	c("ATH5", "THIOREDOXIN H-TYPE 5", "ATTRX5", "thioredoxin H-type 5", "LIV1", "LOCUS OF INSENSITIVITY TO VICTORIN 1", "TRX-h5", "THIOREDOXIN H-TYPE 5")	thioredoxin H-type 5	NA
AT1G45150	14.3908701998028	-0.0437218864608108	0.476727926538383	-0.0917124507017749	0.926926504856267	NA	0.630518489410509	0.629172701632552	AT1G45150	alpha-1,6-mannosyl-glycoprotein 2-beta-N-acetylglucosaminyltransferase	NA	character(0)	NA	NA
AT1G45160	558.672524911021	-0.0054235205415222	0.0897842159843219	-0.0604061691920243	0.95183214532739	0.998559858222623	14.4294418266721	14.3851218932156	AT1G45160	Protein kinase superfamily protein	NA	character(0)	NA	NA
AT1G45170	6.07367083093856	-0.830343595371938	0.747576873651761	-1.11071332546161	0.26669176458585	NA	0.4822188820818	0.892478983976728	AT1G45170	outer envelope pore 24B-like protein	NA	character(0)	NA	NA
AT1G45180	54.062873726226	0.129104578351282	0.256451776538727	0.503426336497947	0.614664559014366	0.977606752926667	2.3019181502395	2.1003142125055	AT1G45180	RING/U-box superfamily protein	NA	character(0)	NA	NA
AT1G45545	186.274984105327	0.0650660927357495	0.136437724756813	0.476892244074896	0.633438855152261	0.984377426055504	8.43944813663852	8.00335715080512	AT1G45545	WEAK CHLOROPLAST MOVEMENT UNDER BLUE LIGHT-like protein (DUF827)	NA	character(0)	NA	NA
AT1G45976	114.341922294132	0.0646344978471462	0.168996176749126	0.382461302323399	0.702119227329925	0.989827480692192	11.974682470863	11.3592782092998	AT1G45976	S-ribonuclease binding protein 1	SBP1	character(0)	S-ribonuclease binding protein 1	NA
AT1G46408	9.58724773557853	-0.246831822211745	0.571113679241722	-0.432193854189358	0.665600525759141	NA	1.31188227308399	1.51208107201058	AT1G46408	AGAMOUS-like 97	AGL97	character(0)	AGAMOUS-like 97	NA
AT1G47128	33.1600824231139	-0.471937425939022	0.311182988403646	-1.51659134183407	0.129369892729651	0.788720552277087	1.60296254394319	2.23815910278024	AT1G47128	Granulin repeat cysteine protease family protein	RD21A	c("RD21", "responsive to dehydration 21")	responsive to dehydration 21A	NA
AT1G47200	78.0480009810859	-0.0643620217280734	0.206165562178225	-0.312186094748618	0.754899099180117	0.995446086789001	11.5448750112533	12.0456424437622	AT1G47200	WPP domain protein 2	WPP2	character(0)	WPP domain protein 2	NA
AT1G47230	25.8828115118703	-0.122546601679419	0.349286251519328	-0.350848626724828	0.725701914325112	0.992229716306705	1.68040965839872	1.79136406751615	AT1G47230	CYCLIN A3;4	CYCA3;4	character(0)	CYCLIN A3;4	NA
AT1G47240	36.6587559363322	-0.0244104007442939	0.301451675791842	-0.0809761653511247	0.935460907538733	0.998559858222623	1.93641656152573	1.93067964607166	AT1G47240	NRAMP metal ion transporter 2	NRAMP2	ATNRAMP2	NRAMP metal ion transporter 2	NA
AT1G47260	12.4978534928784	0.836416626211745	0.509269138566125	1.64238624112728	0.100509984500234	NA	1.46145037987575	0.822359686208442	AT1G47260	gamma carbonic anhydrase 2	GAMMA CA2	APFI	gamma carbonic anhydrase 2	NA
AT1G47270	7167.9900689578	0.0841394372805919	0.052608416351046	1.59935316659497	0.109742152270776	0.747871451017909	453.105986774397	424.899792884768	AT1G47270	tubby like protein 6	TLP6	c("AtTLP6", "tubby like protein 6")	tubby like protein 6	NA
AT1G47278	20.6357225825012	0.427539766999347	0.405613683483999	1.05405656763602	0.291857019338176	NA	5.68627909557191	4.15149392263009	AT1G47278	hypothetical protein	NA	character(0)	NA	NA
AT1G47280	4814.60800979127	0.0268794431134167	0.0664514083600251	0.404497719112097	0.685846754815244	0.989807404852755	1296.9522379945	1266.34063959447	AT1G47280	hypothetical protein	NA	character(0)	NA	NA
AT1G47310	10.1078729070436	-0.109216125487349	0.553738697061362	-0.197234049321364	0.843644386415395	NA	0.658350042807991	0.703104869775256	AT1G47310	signal peptidase I	NA	character(0)	NA	NA
AT1G47340	25.5309007218764	0.616649080653375	0.369977581772354	1.66672012314734	0.0955700696239006	0.726386881110511	1.87779200805627	1.2109465391409	AT1G47340	F-box and associated interaction domains-containing protein	NA	character(0)	NA	NA
AT1G47380	2869.68975845151	-0.087418047083253	0.0555233441321286	-1.5744377153369	0.115386290296935	0.75345448856083	137.195355018325	145.056033112388	AT1G47380	Protein phosphatase 2C family protein	NA	character(0)	NA	NA
AT1G47389	87.0529542740375	0.121397218480467	0.198507424466672	0.611550015353954	0.540835517557423	0.977606752926667	15.3421371530628	14.0209765908988	AT1G47389	transmembrane protein	NA	character(0)	NA	NA
AT1G47420	178.705418177873	0.178513813751027	0.136943278557129	1.30356024502915	0.192383562835414	0.883958461916969	18.7951930490197	16.5058072652169	AT1G47420	succinate dehydrogenase 5	SDH5	character(0)	succinate dehydrogenase 5	NA
AT1G47490	71.8355520556208	-0.0820494724076142	0.210556119382034	-0.389679828106745	0.696773314531139	0.989827480692192	4.14599109092672	4.38429757555219	AT1G47490	RNA-binding protein 47C	RBP47C	c("ATRBP47C", "RNA-binding protein 47C")	RNA-binding protein 47C	NA
AT1G47495	7.93816765911598	0.375642783897563	0.654633017196183	0.573821933862203	0.566088304531769	NA	3.29282806558594	2.53193812036787	AT1G47495	hypothetical protein	NA	character(0)	NA	NA
AT1G47500	169.283013274002	-0.0558694727834848	0.147531805102113	-0.378694429616822	0.704914790343059	0.98997318670975	9.90145640718143	10.1692412447865	AT1G47500	RNA-binding protein 47C'	RBP47C'	c("ATRBP47C'", "RNA-binding protein 47C'", "RBP47C'", "RNA-binding protein 47C'")	RNA-binding protein 47C'	NA
AT1G47510	13.690798281801	-0.172939692627726	0.480911882532008	-0.359607859379969	0.719140405329948	NA	0.891410225862029	1.01574143196951	AT1G47510	inositol polyphosphate 5-phosphatase 11	5PTASE11	c("AT5PTASE11", "ARABIDOPSIS THALIANA INOSITOL POLYPHOSPHATE 5-PHOSPHATASE 11")	inositol polyphosphate 5-phosphatase 11	NA
AT1G47550	107.130455030664	-0.184705375061405	0.177085406715703	-1.04302990566543	0.296934442326775	0.954637596619699	3.03833418111063	3.47106368329472	AT1G47550	exocyst complex component sec3A	SEC3A	character(0)	exocyst complex component sec3A	NA
AT1G47570	47.5011383311587	-0.00785401554023618	0.270888814527593	-0.0289935025701704	0.976869772615315	0.998559858222623	2.49650284124522	2.47085605625129	AT1G47570	RING/U-box superfamily protein	NA	character(0)	NA	NA
AT1G47750	112.029575652525	0.0539238440055214	0.184145061090678	0.292833506834961	0.769649415580583	0.995446086789001	14.567130791129	13.7730453806464	AT1G47750	peroxin 11A	PEX11A	character(0)	peroxin 11A	NA
AT1G47830	20.8479152052968	-0.039932960216354	0.387983336920027	-0.102924420758269	0.918022955664866	NA	2.9728909843507	3.01280420825836	AT1G47830	SNARE-like superfamily protein	NA	character(0)	NA	NA
AT1G47980	19.4220442744687	-0.621501935477697	0.409907501623468	-1.51620044282233	0.129468676137027	NA	1.45856084017827	2.2136014114025	AT1G47980	desiccation-like protein	NA	character(0)	NA	NA
AT1G48020	37384.221552396	-0.00478795944115349	0.0524879008313232	-0.0912202501018327	0.927317584779981	0.998559858222623	5931.93025488269	5920.3807058061	AT1G48020	pectin methylesterase inhibitor 1	PMEI1	c("ATPMEI1", "ARABIDOPSIS THALIANA PECTIN METHYLESTERASE INHIBITOR 1")	pectin methylesterase inhibitor 1	NA
AT1G48030	82.3063254349438	0.037865202109981	0.201774003968893	0.187661449766436	0.851142051926609	0.997623957180304	5.01743325263682	4.80562193548617	AT1G48030	mitochondrial lipoamide dehydrogenase 1	mtLPD1	character(0)	mitochondrial lipoamide dehydrogenase 1	NA
AT1G48040	53.9746627025275	-0.176760433998678	0.258649755598755	-0.683396872305141	0.49435609586129	0.977606752926667	3.23252511234737	3.65679424638275	AT1G48040	Protein phosphatase 2C family protein	NA	character(0)	NA	NA
AT1G48090	75.4178562961802	0.0309020023169217	0.206681016227008	0.149515436303935	0.881146929863781	0.998499833218557	0.544508004936248	0.536277522817353	AT1G48090	calcium-dependent lipid-binding family protein	NA	character(0)	NA	NA
AT1G48100	55.2616574224427	0.00274103763369918	0.259316378145217	0.0105702449390381	0.991566321808783	0.998559858222623	3.17594165506009	3.07362571883489	AT1G48100	Pectin lyase-like superfamily protein	NA	character(0)	NA	NA
AT1G48110	268.1615808661	0.117564958608096	0.116525276953159	1.00892237016828	0.313011865831951	0.957848740383926	10.6945888346028	9.79931922577885	AT1G48110	evolutionarily conserved C-terminal region 7	ECT7	character(0)	evolutionarily conserved C-terminal region 7	NA
AT1G48120	6.30583602494326	-1.21253362109563	0.746065623647114	-1.625237221316	0.104112022275731	NA	0.085316953169992	0.191121473923505	AT1G48120	serine/threonine-protein phosphatase 7 long form-like protein	NA	c("MAIL3", "MAIN-LIKE 3")	NA	NA
AT1G48140	38.8113609531113	-0.0915910421199663	0.292888801340969	-0.312716094642826	0.754496366667792	0.995446086789001	6.83328312199394	7.12997980910818	AT1G48140	dolichol-phosphate mannosyltransferase-like protein	DPMS3	character(0)	dolichol phosphate mannose synthase 3	NA
AT1G48160	22.9815825715385	0.189238983079836	0.376168200314911	0.503070123740959	0.61491497098326	0.977606752926667	2.6258577562169	2.25538474580243	AT1G48160	signal recognition particle 19 kDa protein, putative / SRP19	NA	character(0)	NA	NA
AT1G48200	10.5639801037248	0.0827947014042265	0.535079855874591	0.154733355209005	0.877031533017276	NA	1.69919967731844	1.59035534918437	AT1G48200	hypothetical protein	NA	character(0)	NA	NA
AT1G48230	14.1916737204741	0.235673686265036	0.462908502742461	0.509115051611297	0.61067158210814	NA	0.886330279732109	0.761052594970806	AT1G48230	nodulin MtN21 /EamA-like transporter family protein	NA	character(0)	NA	NA
AT1G48240	114.29003313541	0.154019213919808	0.169578526475496	0.908247153227052	0.36374765642759	0.969447011553481	10.2843406383675	9.26200904550465	AT1G48240	Putative plant snare 12	NPSN12	ATNPSN12	novel plant snare 12	NA
AT1G48270	12.3138014347822	-0.006725997525257	0.525987591718526	-0.0127873691911278	0.989797433598391	NA	0.885488984184297	0.879055829318522	AT1G48270	G-protein-coupled receptor 1	GCR1	ATGCR1	G-protein-coupled receptor 1	NA
AT1G48300	1566.03596934152	-0.303655397214577	0.0670736831588963	-4.52719133516528	5.97728160633403e-06	0.000747027372311613	137.354262256257	168.396954925608	AT1G48300	diacylglycerol acyltransferase	DGAT3	character(0)	diacylglycerol acyltransferase 3	NA
AT1G48310	131.200487259012	-0.410068434240561	0.160671973324382	-2.5522088622928	0.0107042328574911	0.293509937352604	4.90994517876261	6.45759783848853	AT1G48310	chromatin remodeling factor18	CHR18	CHA18	chromatin remodeling factor18	NA
AT1G48320	15.1236653466194	0.146483270051992	0.452532949140987	0.323696363612974	0.746167924179873	NA	2.30678905578865	2.0305017850197	AT1G48320	Thioesterase superfamily protein	DHNAT1	character(0)	DHNA-CoA thioesterase 1	NA
AT1G48360	26.1479467596452	-0.356720774562601	0.353511916340977	-1.00907708643838	0.312937666040059	0.957848740383926	0.812447028462664	1.0373496044171	AT1G48360	zinc ion binding/nucleic acid binding/hydrolase	NA	character(0)	NA	NA
AT1G48380	13.6884143493532	0.309019904123911	0.478766342699447	0.645450351379239	0.51863538268548	NA	1.0906873736817	0.887449225789551	AT1G48380	root hair initiation protein root hairless 1 (RHL1)	RHL1	c("HYP7", "HYPOCOTYL 7")	ROOT HAIRLESS 1	NA
AT1G48440	45.7057127749369	0.0927352982494206	0.278026189113166	0.333548787418995	0.738720068687547	0.994758149151103	8.5232275125016	8.08818728423393	AT1G48440	B-cell receptor-associated 31-like protein	NA	character(0)	NA	NA
AT1G48450	191.287931996368	-0.0521230602940241	0.145522610904721	-0.358178429935889	0.720209788283325	0.992229716306705	11.9784009922655	12.3879452650896	AT1G48450	alanine-tRNA ligase, putative (DUF760)	NA	character(0)	NA	NA
AT1G48470	14.4903492628411	-0.1238637396093	0.469218984794628	-0.263978533740518	0.791796459812536	NA	1.14007483434871	1.21804312260533	AT1G48470	glutamine synthetase 1;5	GLN1;5	character(0)	glutamine synthetase 1;5	NA
AT1G48490	19.8921432986813	-0.0293393383695007	0.396851867307269	-0.0739302011316587	0.941065924570391	NA	0.450996175782822	0.448778811892612	AT1G48490	Protein kinase superfamily protein	NA	character(0)	NA	NA
AT1G48540	41.6100913903202	0.0435488604915556	0.276085818782364	0.157736680151199	0.874664295716479	0.998253974458586	1.18102743238545	1.14675154225776	AT1G48540	Outer arm dynein light chain 1 protein	NA	character(0)	NA	NA
AT1G48550	15.0025071615204	0.460998195614071	0.46883468547648	0.98328517469981	0.325467104564774	NA	1.49863274952376	1.08396666021168	AT1G48550	Vacuolar protein sorting-associated protein 26	NA	character(0)	NA	NA
AT1G48590	482.972686771251	0.0134222856821904	0.0940916963841469	0.142651117983796	0.886565723966693	0.998559858222623	71.4456794120093	70.1797888472021	AT1G48590	Calcium-dependent lipid-binding (CaLB domain) family protein	NA	c("CAR5", "C2-domain ABA-related 5")	NA	NA
AT1G48600	262.609298789562	0.0946440560456668	0.116725971033723	0.810822606207517	0.417467550394712	0.977606752926667	14.0679244989136	13.0751314881229	AT1G48600	S-adenosyl-L-methionine-dependent methyltransferases superfamily protein	PMEAMT	AtPMEAMT	phosphoethanolamine N-methyltransferase	NA
AT1G48630	15.4486437761944	-0.210993447239068	0.458840964046412	-0.459840039952767	0.645631040940301	NA	1.23788245564131	1.43072243318272	AT1G48630	receptor for activated C kinase 1B	RACK1B_AT	c("RACK1B", "receptor for activated C kinase 1B")	receptor for activated C kinase 1B	NA
AT1G48650	6.92207540016051	-0.423583864129575	0.678109986060658	-0.624653629701429	0.532198413126351	NA	0.141919182044826	0.19925422649672	AT1G48650	DEA(D/H)-box RNA helicase family protein	NA	character(0)	NA	NA
AT1G48740	544.801512439063	-0.0589095812914323	0.0948817511839143	-0.620873672296001	0.534682744955023	0.977606752926667	36.018183258319	37.3068458552435	AT1G48740	2-oxoglutarate (2OG) and Fe(II)-dependent oxygenase superfamily protein	NA	character(0)	NA	NA
AT1G48760	45.3787288060772	-0.102904231149129	0.263457385019538	-0.390591560534532	0.69609916479651	0.989827480692192	1.25612080226152	1.34468955462371	AT1G48760	delta-adaptin	delta-ADR	c("PAT4", "PROTEIN-AFFECTED TRAFFICKING 4")	delta-adaptin	NA
AT1G48790	127.984744356022	0.0269980670276164	0.172530543224	0.15648282630493	0.875652455106395	0.998253974458586	6.52768598224653	6.33197834154055	AT1G48790	associated molecule with the SH3 domain of STAM 1	AMSH1	character(0)	associated molecule with the SH3 domain of STAM 1	NA
AT1G48850	236.235060482021	-0.0560747442688365	0.123383850725619	-0.454473935924851	0.649487747439862	0.987964056222216	14.0666069562269	14.5711065557671	AT1G48850	chorismate synthase, putative / 5-enolpyruvylshikimate-3-phosphate phospholyase	EMB1144	character(0)	embryo defective 1144	NA
AT1G48880	50.4941570674123	-0.343408311925672	0.250218931846562	-1.37243137196451	0.169929189461572	0.852769653205971	2.83720822444946	3.62766378421065	AT1G48880	TRICHOME BIREFRINGENCE-LIKE 7	TBL7	character(0)	TRICHOME BIREFRINGENCE-LIKE 7	NA
AT1G48900	148.614393567827	-0.0802662191338422	0.152904444942499	-0.524943661147503	0.599622356401099	0.977606752926667	8.14563086539495	8.56947793131767	AT1G48900	Signal recognition particle, SRP54 subunit protein	NA	character(0)	NA	NA
AT1G48950	74.9412965090598	-0.0500681895401016	0.20631689310552	-0.242676151169523	0.808256283867621	0.99744226344995	3.58341020559652	3.65351590243471	AT1G48950	C3HC zinc finger-like protein	NA	character(0)	NA	NA
AT1G48960	6.9463624761503	0.521322359236661	0.676918433659503	0.770140586094441	0.441216503002703	NA	0.996123971215463	0.690256835019431	AT1G48960	Adenine nucleotide alpha hydrolases-like superfamily protein	NA	character(0)	NA	NA
AT1G48970	16.2933550832828	-0.033440656309753	0.462985036661279	-0.0722283738388251	0.942420165080613	NA	0.668024264183884	0.655936014934703	AT1G48970	NagB/RpiA/CoA transferase-like superfamily protein	NA	character(0)	NA	NA
AT1G49032	5.78565977712915	0.479640175727548	0.757499848271247	0.633188477624351	0.526610569233312	NA	1.0943999162807	0.806708061895063	AT1G49032	hypothetical protein	NA	character(0)	NA	NA
AT1G49040	173.090865404876	0.08729674732734	0.150336967425658	0.580673861008328	0.561460281789639	0.977606752926667	4.42323168466119	4.10810224785283	AT1G49040	stomatal cytokinesis defective / SCD1 protein (SCD1)	SCD1	character(0)	STOMATAL CYTOKINESIS-DEFECTIVE 1	NA
AT1G49140	193.20090382105	0.17590560158404	0.136149643863879	1.29200192223718	0.196356478903661	0.890481571346495	42.9801695220496	37.639737728096	AT1G49140	NADH dehydrogenase ubiquinone 1 beta subcomplex subunit 10-B-like protein (Complex I subunit NDUFS6)	NA	character(0)	NA	NA
AT1G49160	236.469198102378	0.038656060954334	0.12148682889762	0.31819137354314	0.750339775911783	0.995446086789001	11.787165997059	11.432586635684	AT1G49160	Protein kinase superfamily protein	WNK7	character(0)	NA	NA
AT1G49240	2064.12244112404	0.150405261257867	0.0607479358004419	2.47589089696729	0.0132904184922907	0.325564591739921	130.867132199149	117.207059850644	AT1G49240	actin 8	ACT8	c("FIZ1", "FRIZZY AND KINKED SHOOTS")	actin 8	NA
AT1G49270	5764.90347500948	0.0473518203974782	0.149011207436344	0.317773550138545	0.750656715468857	0.995446086789001	280.876931577498	269.77756943522	AT1G49270	Protein kinase superfamily protein	PERK7	c("AtPERK7", "proline-rich extensin-like receptor kinase 7")	proline-rich extensin-like receptor kinase 7	NA
AT1G49290	1960.61513878827	-0.293806932187562	0.0607389857815964	-4.83720510651963	1.31677533057399e-06	0.000176322487122575	193.633687079446	235.911198071067	AT1G49290	Rho guanine nucleotide exchange factor	NA	character(0)	NA	NA
AT1G49300	198.94770758376	-0.206019963721991	0.136949015222461	-1.50435520392264	0.132489931989956	0.793868060935852	20.6553684311725	23.7279512464722	AT1G49300	RAB GTPase homolog G3E	RABG3E	c("ATRAB7", "ARABIDOPSIS RAB GTPASE HOMOLOG 7", "ATRABG3E", "ARABIDOPSIS RAB GTPASE HOMOLOG G3E")	RAB GTPase homolog G3E	NA
AT1G49340	1079.02883708956	0.174960105973725	0.0728257583420981	2.40244811666571	0.0162857446024215	0.359180500564779	16.4558718759715	14.488752938292	AT1G49340	Phosphatidylinositol 3- and 4-kinase family protein	ATPI4K ALPHA	character(0)	NA	NA
AT1G49360	5.49971615175602	0.318159250429933	0.735585591421305	0.432525125750741	0.665359794851105	NA	0.401795688146458	0.32135274813005	AT1G49360	F-box family protein	NA	character(0)	NA	NA
AT1G49400	7.15521896077998	0.100752405290535	0.671511893388532	0.150038154621694	0.880734512926389	NA	1.05315168443289	0.938176520651014	AT1G49400	Nucleic acid-binding, OB-fold-like protein	emb1129	character(0)	embryo defective 1129	NA
AT1G49405	31.6330366960595	-0.280797589599782	0.320998101089596	-0.874764020866922	0.381702317566059	0.973172225115557	9.39167256427259	11.3437107741948	AT1G49405	Uncharacterized protein family (UPF0497)	NA	c("CASPL5C3", "CASP-like protein 5C3")	NA	NA
AT1G49490	23483.9024356772	0.112049033376536	0.0602595836480042	1.85943922266457	0.0629649065676544	0.647907497320603	950.105543295301	873.3762379692	AT1G49490	Leucine-rich repeat (LRR) family protein	NA	character(0)	NA	NA
AT1G49590	8.79097324527391	-0.355457639712129	0.592926975105309	-0.599496488836583	0.548841850794191	NA	0.701647588305673	0.920524811615876	AT1G49590	C2H2 and C2HC zinc fingers superfamily protein	NA	c("ZOP1", "Zinc-finger and OCRE domain-containing Protein 1")	NA	NA
AT1G49610	23.3937024256557	0.0182025391338114	0.368215350610964	0.0494344928955533	0.960573040398668	0.998559858222623	2.4375533756877	2.41163178711577	AT1G49610	F-box family protein	NA	character(0)	NA	NA
AT1G49670	30.8869556969703	-0.0120057829144971	0.321824782339533	-0.0373053399654932	0.970241547781482	0.998559858222623	1.07138122083344	1.06713177386446	AT1G49670	ARP protein (REF)	NQR	character(0)	NA	NA
AT1G49700	37.9512442645589	0.1298715175151	0.289014690114604	0.449359572219675	0.653172290056486	0.987964056222216	5.53960917843458	5.02970759990541	AT1G49700	Plant protein 1589 of unknown function	NA	character(0)	NA	NA
AT1G49740	6.87577496621071	0.770332096633522	0.687836378362412	1.11993509047532	0.262741423524988	NA	0.479494586993016	0.280649617945182	AT1G49740	PLC-like phosphodiesterases superfamily protein	NA	character(0)	NA	NA
AT1G49780	8.07627618735881	0.275270543776303	0.61863072674762	0.444967460998107	0.65634326922628	NA	0.661979667267138	0.536770534426083	AT1G49780	plant U-box 26	PUB26	character(0)	plant U-box 26	NA
AT1G49910	11.7510148591995	-0.307540300679274	0.507499010772953	-0.60599192146379	0.544520117718105	NA	0.918743221695793	1.14428479157014	AT1G49910	Transducin/WD40 repeat-like superfamily protein	BUB3.2	character(0)	BUB (BUDDING UNINHIBITED BY BENZYMIDAZOL) 3.2	NA
AT1G49950	88.9959139609677	-0.245730372502858	0.193083854762585	-1.27266141855831	0.203138213887867	0.899562228042787	5.56496732891913	6.53024884394492	AT1G49950	telomere repeat binding factor 1	TRB1	c("ATTRB1", "TELOMERE REPEAT BINDING FACTOR 1")	telomere repeat binding factor 1	NA
AT1G49980	22.0321926638208	-0.0882148994101508	0.372147442043581	-0.237042874527726	0.812623528877843	NA	0.765937362472991	0.817663784193121	AT1G49980	DNA/RNA polymerases superfamily protein	NA	character(0)	NA	NA
AT1G50000	9.52487266180159	0.594721100539738	0.576562416776182	1.03149474061298	0.30230887331132	NA	1.25019850602687	0.833827369751139	AT1G50000	methyltransferase	NA	character(0)	NA	NA
AT1G50010	9824.32444673478	0.0830476772097552	0.0597097473152949	1.39085628299891	0.164269011801867	0.844468850432997	583.130085269239	547.072908235631	AT1G50010	tubulin alpha-2 chain	TUA2	character(0)	tubulin alpha-2 chain	NA
AT1G50020	48.7251648026655	-0.378180590114954	0.268653206160043	-1.4076905893677	0.159222709617998	0.839170941134953	5.24888382322858	6.78758926549244	AT1G50020	tubulin alpha-6 chain	NA	character(0)	NA	NA
AT1G50030	52.7233616525862	-0.0533468623769308	0.249799410966095	-0.213558799720995	0.830891131177673	0.997623957180304	0.609679119172085	0.626334963960106	AT1G50030	target of rapamycin	TOR	character(0)	target of rapamycin	NA
AT1G50120	7.42870433378516	-0.181127933033278	0.645447135848989	-0.280623962789813	0.778998834630341	NA	0.318360472575577	0.347252922482441	AT1G50120	immunoglobulin	NA	character(0)	NA	NA
AT1G50140	91.7359505197713	0.143854244090619	0.192309753142953	0.748034053081462	0.454439617743194	0.977606752926667	2.88636231125737	2.61857913393064	AT1G50140	P-loop containing nucleoside triphosphate hydrolases superfamily protein	NA	character(0)	NA	NA
AT1G50170	8.94643877481241	-0.401839855486827	0.591798702055072	-0.67901442516079	0.497128721977994	NA	0.920052912351676	1.20702939523695	AT1G50170	sirohydrochlorin ferrochelatase B	SIRB	c("ATSIRB", "sirohydrochlorin ferrochelatase B")	sirohydrochlorin ferrochelatase B	NA
AT1G50200	19.4120407289727	-0.80253676674128	0.414106566393555	-1.93799575247153	0.0526237407537965	NA	0.401345422067398	0.700293066597818	AT1G50200	Alanyl-tRNA synthetase	ALATS	ACD	Alanyl-tRNA synthetase	NA
AT1G50290	1418.25889837339	-0.0944469669905482	0.0725325070596842	-1.30213294451316	0.19287094291518	0.884031118952707	181.372285637928	192.222280336461	AT1G50290	hypothetical protein	NA	character(0)	NA	NA
AT1G50310	30.5797060090769	-0.271384585389734	0.321827603075172	-0.843260748290582	0.399082630095504	0.974149614434512	1.84776583272719	2.23326691026585	AT1G50310	sugar transporter 9	STP9	c("ATSTP9", "SUGAR TRANSPORTER 9")	sugar transporter 9	NA
AT1G50370	77.1292297002338	0.20059389205235	0.211890948599805	0.946684572313697	0.343799534171454	0.965500541595268	5.92534311855698	5.11084838347356	AT1G50370	Calcineurin-like metallo-phosphoesterase superfamily protein	FYPP1	AtFYPP1	flower- specific, phytochrome-associated protein phosphatase 1	NA
AT1G50390	19.4145428589965	0.420994486994534	0.400569071802132	1.05099099413869	0.29326272608432	NA	7.80860456884885	5.74480695686191	AT1G50390	pfkB-like carbohydrate kinase family protein	NA	character(0)	NA	NA
AT1G50410	30.2778274728419	0.0163553554941478	0.32454578645835	0.0503946012444894	0.959807938504761	0.998559858222623	0.882148650098608	0.886284905740239	AT1G50410	SNF2 domain-containing protein / helicase domain-containing protein / zinc finger protein-like protein	NA	c("CHR28", "chromatin remodeling 28", "FRG2", "SNF2-RING-HELICASE?LIKE 2")	NA	NA
AT1G50440	7.88252108933944	-0.0172851933822092	0.645029927370805	-0.0267975060516418	0.978621242387522	NA	0.682451891481772	0.675905529389138	AT1G50440	RING/FYVE/PHD zinc finger superfamily protein	NA	character(0)	NA	NA
AT1G50480	15.3392075613347	0.0894767331279853	0.463484045879932	0.19305245546934	0.846917887172628	NA	0.715972595915003	0.644394997340276	AT1G50480	10-formyltetrahydrofolate synthetase	THFS	character(0)	10-formyltetrahydrofolate synthetase	NA
AT1G50490	87.8763989266713	0.0916683381873074	0.197207017597188	0.464833043490105	0.642051022570199	0.987122731256096	11.2730186645717	10.5569567959623	AT1G50490	ubiquitin-conjugating enzyme 20	UBC20	character(0)	ubiquitin-conjugating enzyme 20	NA
AT1G50500	24.5053894666778	0.113149424287452	0.372220575672181	0.303984872633972	0.761139416039042	0.995446086789001	0.865672116061794	0.783401573602556	AT1G50500	Membrane trafficking VPS53 family protein	HIT1	c("ATVPS53", "ARABIDOPSIS THALIANA VPS53 HOMOLOG", "VPS53")	HEAT-INTOLERANT 1	NA
AT1G50610	3270.12177954385	-0.103532551789813	0.0587483947754855	-1.76230435206742	0.0780178889744938	0.66726670953727	135.48420307782	144.845148314251	AT1G50610	Leucine-rich repeat protein kinase family protein	PRK5	character(0)	pollen receptor like kinase 5	NA
AT1G50640	822.784995444489	0.153063125435407	0.0777958532781036	1.96749722492585	0.0491259155327239	0.59487329852946	72.0266625679679	64.4187886665569	AT1G50640	ethylene responsive element binding factor 3	ERF3	ATERF3	ethylene responsive element binding factor 3	NA
AT1G50670	187.758145278461	-0.0177445470329892	0.151159340790966	-0.117389682570313	0.906551259659984	0.998559858222623	19.8810474794918	19.8304722061161	AT1G50670	OTU-like cysteine protease family protein	NA	c("OTU2", "ovarian tumor domain (OTU)-containing DUB (deubiquitilating enzyme) 2")	NA	NA
AT1G50690	46.7286420405901	0.173796926843812	0.262747819773713	0.661459063650809	0.508317958934429	0.977606752926667	6.54375852204627	5.74698073375634	AT1G50690	Cystatin/monellin superfamily protein	NA	character(0)	NA	NA
AT1G50710	11.5928752298582	0.66204951072487	0.541048246017372	1.22364228254723	0.221087201642609	NA	0.864684306272183	0.564670789553954	AT1G50710	HAUS augmin-like complex subunit	AUG4	character(0)	augmin subunit 4	NA
AT1G50730	13.0710143691205	-0.323594739825024	0.490072070318628	-0.660300309737368	0.50906113139371	NA	0.390042550400043	0.481439633018763	AT1G50730	hypothetical protein	NA	character(0)	NA	NA
AT1G50740	25.9838352551275	0.112654591954212	0.357972024844476	0.314702222898999	0.752987756324391	0.995446086789001	4.05233272271707	3.77371410816363	AT1G50740	Transmembrane proteins 14C	NA	character(0)	NA	NA
AT1G50890	44.5049656760163	0.147641195991791	0.30245747520984	0.488138690866743	0.625451607278463	0.983226456647075	1.59262786894755	1.43185337525629	AT1G50890	ARM repeat superfamily protein	NA	character(0)	NA	NA
AT1G50940	6.83083374867415	0.577810899937126	0.670937269525735	0.861199587773031	0.389128127077374	NA	0.622084290315097	0.414171798249367	AT1G50940	electron transfer flavoprotein alpha	ETFALPHA	character(0)	electron transfer flavoprotein alpha	NA
AT1G50990	426.13822722576	0.0079256169429713	0.0987177558150422	0.0802856272160476	0.936010089131251	0.998559858222623	29.3164928756922	28.8661342225211	AT1G50990	kinase with tetratricopeptide repeat domain-containing protein	BSK11	character(0)	brassinosteroid-signaling kinase 11	NA
AT1G51060	130.799853236513	0.0870983896092478	0.169666277755536	0.513351213696947	0.60770566549831	0.977606752926667	25.0953016091395	23.3633031664771	AT1G51060	histone H2A 10	HTA10	character(0)	histone H2A 10	NA
AT1G51130	83.9258562843025	-0.0971895807205621	0.20283803876732	-0.479148690803752	0.631832852877108	0.983784043350182	5.41782461591107	5.74476290299744	AT1G51130	Nse4, component of Smc5/6 DNA repair complex	NA	character(0)	NA	NA
AT1G51160	10.5145709126396	-0.238824310278734	0.608755145596809	-0.392315879391206	0.694824832131211	NA	1.38160147772419	1.52359045134626	AT1G51160	SNARE-like superfamily protein	NA	character(0)	NA	NA
AT1G51170	15.1883447754561	0.00740927642439339	0.505282211505606	0.0146636399534346	0.988300527352143	NA	1.11440989867805	1.09709318331113	AT1G51170	Protein kinase superfamily protein	UCN	c("AGC2-3", "AGC2 kinase 3")	UNICORN	NA
AT1G51200	1612.50932082905	0.140542923116905	0.0628895620952468	2.23475754059237	0.0254332707383656	0.437421145665345	181.879929923056	164.004250335919	AT1G51200	A20/AN1-like zinc finger family protein	NA	character(0)	NA	NA
AT1G51250	12015.8556028757	0.106212413012995	0.0525902557042592	2.01962153616973	0.0434226595198655	0.565298697082693	2325.89717113932	2148.50602873986	AT1G51250	Plant self-incompatibility protein S1 family	NA	character(0)	NA	NA
AT1G51260	553.774027426829	-0.0672414734178791	0.091805490186739	-0.732434120019457	0.463903639593603	0.977606752926667	42.859466740675	44.4466534593809	AT1G51260	lysophosphatidyl acyltransferase 3	LPAT3	character(0)	lysophosphatidyl acyltransferase 3	NA
AT1G51310	10.2950335024041	-0.396440302315114	0.58106312288404	-0.682267186992402	0.495070017507586	NA	0.503045969828396	0.684410395481356	AT1G51310	tRNA (5-methylaminomethyl-2-thiouridylate)-methyltransferase	NA	character(0)	NA	NA
AT1G51340	36.5310123578434	0.315595173895511	0.309019720967782	1.02127842490808	0.307122545263399	0.957848740383926	2.21516127188543	1.74653146594809	AT1G51340	MATE efflux family protein	NA	character(0)	NA	NA
AT1G51350	334.688471804899	0.0572452115052285	0.10545486097353	0.542840898719667	0.587239351037173	0.977606752926667	13.8941914954989	13.2737367896861	AT1G51350	ARM repeat superfamily protein	NA	character(0)	NA	NA
AT1G51360	23.2496632330604	0.498213911695597	0.379191227714865	1.31388564735003	0.188884689395368	0.877005180579967	4.6288201104699	3.32382929101573	AT1G51360	dimeric A/B barrel domainS-protein 1	DABB1	c("ATDABB1", "DIMERIC A/B BARREL DOMAINS-PROTEIN 1")	dimeric A/B barrel domainS-protein 1	NA
AT1G51370	24.6450347749461	0.0803738616272886	0.365177116721958	0.220095558968128	0.825796733443206	0.997623957180304	1.53339702067099	1.42264514602059	AT1G51370	F-box/RNI-like/FBD-like domains-containing protein	NA	character(0)	NA	NA
AT1G51390	14.6620714268146	0.564134587903391	0.462520247329405	1.21969706442195	0.22257973484998	NA	1.49776209918977	1.01533431223202	AT1G51390	NFU domain protein 5	NFU5	ATNFU1	NFU domain protein 5	NA
AT1G51400	7.1683304317758	-0.501733968449318	0.684098550172967	-0.733423522564782	0.46330015677453	NA	1.33074689555362	2.04461584476422	AT1G51400	Photosystem II 5 kD protein	NA	character(0)	NA	NA
AT1G51410	1017.27110678852	-0.183534465789036	0.0759393652347679	-2.41685541117754	0.0156552344073843	0.354973512551115	109.841018685735	123.818744389978	AT1G51410	NAD(P)-binding Rossmann-fold superfamily protein	NA	character(0)	NA	NA
AT1G51420	13.3055566905375	-0.0080326473687225	0.480019587478944	-0.0167339991497219	0.986648823555231	NA	1.03406212013329	1.04173187469689	AT1G51420	sucrose-phosphatase 1	SPP1	c("ATSPP1", "SUCROSE-PHOSPHATASE 1")	sucrose-phosphatase 1	NA
AT1G51450	9.12882119300436	-0.167869005247723	0.619466539178194	-0.270989625154611	0.786399011742844	NA	0.485519534261336	0.510061623254042	AT1G51450	TRAUCO	TRO	c("ASH2R", "ARABIDOPSIS Ash2 RELATIVE")	TRAUCO	NA
AT1G51490	375.368519241697	0.305523983602226	0.106761739705594	2.86173665251931	0.00421326828187929	0.159479442095324	29.9342757801351	24.0981694824409	AT1G51490	beta glucosidase 36	BGLU36	character(0)	beta glucosidase 36	NA
AT1G51500	5.73986017009739	-0.40250770009621	0.757627735074034	-0.531273713279356	0.595229118480832	NA	0.207304732303526	0.27816927332516	AT1G51500	ABC-2 type transporter family protein	ABCG12	c("ATWBC12", "ARABIDOPSIS THALIANA WHITE-BROWN COMPLEX 12", "AtABCG12", "CER5", "ECERIFERUM 5", "D3", "WBC12", "WHITE-BROWN COMPLEX 12")	ATP-binding cassette G12	NA
AT1G51510	85.2125083827508	-0.117077298749039	0.192959695736822	-0.606744834987305	0.544020262893256	0.977606752926667	9.41878214149527	10.142089260688	AT1G51510	RNA-binding (RRM/RBD/RNP motifs) family protein	Y14	character(0)	NA	NA
AT1G51540	30.4780071035095	0.122207437662362	0.32226004933878	0.379219943375264	0.704524543006467	0.98997318670975	2.15220281702889	1.95987111973278	AT1G51540	Galactose oxidase/kelch repeat superfamily protein	NA	character(0)	NA	NA
AT1G51550	8.33343844870993	0.150961580741672	0.660333703857328	0.228614077791021	0.819168881823767	NA	0.426483765430172	0.383217050202041	AT1G51550	Kelch repeat-containing F-box family protein	NA	character(0)	NA	NA
AT1G51560	25.2628146811343	-0.35916968728654	0.37040440554847	-0.969669047955045	0.332211483408166	0.963736834587191	1.54137747465334	1.90584585492911	AT1G51560	Pyridoxamine 5'-phosphate oxidase family protein	NA	character(0)	NA	NA
AT1G51590	12.7035374449102	-0.474222434039964	0.518403013109232	-0.914775612887963	0.360309439936052	NA	0.5366113463198	0.716871157601761	AT1G51590	alpha-mannosidase 1	MNS1	c("MANIB", "ALPHA-MANNOSIDASE IB")	alpha-mannosidase 1	NA
AT1G51600	141.377157439913	0.143896959201093	0.156442414478395	0.919807839075287	0.357673186139529	0.969447011553481	9.16261120514306	8.30588181031399	AT1G51600	ZIM-LIKE 2	ZML2	c("GATA28", "GATA TRANSCRIPTION FACTOR 28", "TIFY2A")	ZIM-LIKE 2	NA
AT1G51630	15.5978861054539	0.0196967958538957	0.462622709402012	0.0425763704495958	0.966039232054938	NA	0.975751068701489	0.962528483530698	AT1G51630	O-fucosyltransferase family protein	MSR2	AtMSR2	Mannan Synthesis Related 2	NA
AT1G51640	10.7289032330666	0.422995184202268	0.55378496171552	0.763825696696259	0.44497112132605	NA	0.59316649351458	0.431007391561058	AT1G51640	exocyst subunit exo70 family protein G2	EXO70G2	c("ATEXO70G2", "exocyst subunit exo70 family protein G2")	exocyst subunit exo70 family protein G2	NA
AT1G51650	112.663727431656	0.118579801113926	0.171667644786147	0.690752187237409	0.489721287164698	0.977606752926667	27.9411498394511	25.5253507558995	AT1G51650	ATP synthase epsilon chain	NA	character(0)	NA	NA
AT1G51660	7.66230302845144	0.0615815746389772	0.634314830498198	0.0970836116043675	0.922659995422992	NA	0.49672568631192	0.476661018580229	AT1G51660	mitogen-activated protein kinase kinase 4	MKK4	c("ATMEK4", "ARABIDOPSIS THALIANA MITOGEN-ACTIVATED PROTEIN KINASE KINASE 4", "ATMKK4", "ARABIDOPSIS THALIANA MITOGEN-ACTIVATED PROTEIN KINASE KINASE 4")	mitogen-activated protein kinase kinase 4	NA
AT1G51690	113.255160269804	0.113948162676576	0.179667344371296	0.634217437093594	0.525938929390645	0.977606752926667	5.02014879405541	4.62363869650596	AT1G51690	protein phosphatase 2A 55 kDa regulatory subunit B alpha isoform	B ALPHA	c("ATB ALPHA", "protein phosphatase 2A 55 kDa regulatory subunit B alpha isoform")	protein phosphatase 2A 55 kDa regulatory subunit B alpha isoform	NA
AT1G51710	31.5612203538932	-0.525456450348285	0.342789988726406	-1.53288155322316	0.125305041771387	0.778789485835574	1.55143213767766	2.28651687113692	AT1G51710	ubiquitin-specific protease 6	UBP6	ATUBP6	ubiquitin-specific protease 6	NA
AT1G51730	27.7940858750847	0.161385512743341	0.340036993038129	0.474611633579657	0.635063812705304	0.984377426055504	2.59212535440568	2.26835026132946	AT1G51730	Ubiquitin-conjugating enzyme family protein	NA	character(0)	NA	NA
AT1G51740	114.33127966247	0.203435623516059	0.169730771762999	1.19857832143793	0.230691951807597	0.919580561317525	10.3906755369488	8.95662031277999	AT1G51740	syntaxin of plants 81	SYP81	c("ATSYP81", "ATUFE1", "ARABIDOPSIS THALIANA ORTHOLOG OF YEAST UFE1 (UNKNOWN FUNCTION-ESSENTIAL 1)", "UFE1", "ORTHOLOG OF YEAST UFE1 (UNKNOWN FUNCTION-ESSENTIAL 1)")	syntaxin of plants 81	NA
AT1G51915	30.799212453752	-0.132950439971172	0.348428752526996	-0.381571380108394	0.702779316173033	0.989827480692192	11.5879776977099	12.1953784828633	AT1G51915	cryptdin protein-like protein	NA	character(0)	NA	NA
AT1G51960	6.89532376343159	-0.162722919850284	0.680727566610271	-0.239042647649153	0.811072513115324	NA	0.7030907554606	0.740318936499103	AT1G51960	IQ-domain 27	IQD27	character(0)	IQ-domain 27	NA
AT1G51980	346.250541191617	0.280387229680884	0.108612933194487	2.5815270928998	0.0098364270268149	0.279394270701046	19.6071993239618	15.9500649760889	AT1G51980	Insulinase (Peptidase family M16) protein	NA	character(0)	NA	NA
AT1G52230	39.5439826400326	-0.567586098588461	0.287496973774252	-1.97423329761426	0.0483552214551309	0.594110305527052	6.06751117301012	8.90272610050098	AT1G52230	photosystem I subunit H2	PSAH2	c("PSAH-2", "PHOTOSYSTEM I SUBUNIT H-2", "PSI-H")	photosystem I subunit H2	NA
AT1G52240	3256.47268135833	-0.0391991648341047	0.0552902151929236	-0.708971102704655	0.478342409550711	0.977606752926667	158.409092310882	161.865776991033	AT1G52240	rop guanine nucleotide exchange factor-like protein	ROPGEF11	c("ATROPGEF11", "PIRF1", "phytochrome interacting RopGEF 1")	ROP (rho of plants) guanine nucleotide exchange factor 11	NA
AT1G52270	86.5862514984123	0.125778516212988	0.212548507496148	0.591763817561821	0.554008755340632	0.977606752926667	16.7535617708377	15.0524635764557	AT1G52270	hypothetical protein	NA	character(0)	NA	NA
AT1G52280	571.372299088335	-0.0877182736714271	0.101149103915912	-0.86721750638888	0.385822846007226	0.973172225115557	67.2971296626082	70.7353764584705	AT1G52280	RAB GTPase homolog G3D	RABG3d	c("AtRABG3d", "RAB GTPase homolog G3D")	RAB GTPase homolog G3D	NA
AT1G52300	74.7212155663113	-0.27554594670969	0.208588755120645	-1.32100096455496	0.186501042604296	0.87199602864071	12.3563751705974	14.7749720455004	AT1G52300	Zinc-binding ribosomal protein family protein	NA	character(0)	NA	NA
AT1G52343	521.00342099148	-0.0726204922016171	0.0949922333695438	-0.764488733716839	0.444576048016466	0.977606752926667	69.8228284835332	73.0104794420059	AT1G52343	transmembrane protein	NA	character(0)	NA	NA
AT1G52370	12.5484424265988	-0.0499776564322465	0.526178743010709	-0.0949822794936232	0.924328902193829	NA	1.19152658911923	1.28602579561094	AT1G52370	Ribosomal protein L22p/L17e family protein	NA	character(0)	NA	NA
AT1G52500	70.2292273489715	-0.181012997352774	0.21769751275777	-0.831488587350952	0.40569767282131	0.975901993523232	4.59627854154491	5.22943290678319	AT1G52500	MUTM homolog-1	MMH-1	c("ATFPG-1", "A. THALIANA FORMAMIDOPYRIMIDINE-DNA GLYCOSYLASE 1", "ATFPG-2", "FORMAMIDOPYRIMIDINE-DNA GLYCOSYLASE 2", "ATMMH-1", "MUTM homolog-1", "ATMMH-2", "FPG-1", "FORMAMIDOPYRIMIDINE-DNA GLYCOSYLASE 1", "FPG-2", "FORMAMIDOPYRIMIDINE-DNA GLYCOSYLASE 2", "MMH-2", "MMH", "MUTM homolog")	MUTM homolog-1	NA
AT1G52520	4.64503119011718	-0.494681814565335	0.826880588206993	-0.598250607911842	0.549672727961784	NA	0.159217803855547	0.223811269107181	AT1G52520	FAR1-related sequence 6	FRS6	character(0)	FAR1-related sequence 6	NA
AT1G52570	657.330396616916	-0.00465244694696984	0.0833243433318573	-0.0558353868861643	0.955472944245386	0.998559858222623	26.3729869826134	26.3238182063381	AT1G52570	phospholipase D alpha 2	PLDALPHA2	character(0)	phospholipase D alpha 2	NA
AT1G52580	3759.60924486369	0.107683954446451	0.0546788733730397	1.96938868348275	0.0489084742656614	0.59487329852946	424.799934235135	392.267342279211	AT1G52580	RHOMBOID-like protein 5	RBL5	c("ATRBL5", "RHOMBOID-like protein 5")	RHOMBOID-like protein 5	NA
AT1G52590	317.037341773467	-0.0259145401197973	0.112770760718986	-0.229798397692588	0.81824842986554	0.99744226344995	48.4780169398134	48.9596663079568	AT1G52590	Putative thiol-disulfide oxidoreductase DCC	NA	character(0)	NA	NA
AT1G52680	300.92806622272	0.167005254042943	0.114662952837695	1.45648834178672	0.145257670106674	0.821031872891521	58.3799100255072	51.6521740371345	AT1G52680	late embryogenesis abundant protein-related / LEA protein-like protein	NA	character(0)	NA	NA
AT1G52720	6.45152029716145	-0.727564981351258	0.708297229072165	-1.02720291918173	0.304324923822697	NA	0.784427349544527	1.23153585345256	AT1G52720	hypothetical protein	NA	character(0)	NA	NA
AT1G52730	8.94836730873396	-0.804387483628502	0.601348498169078	-1.3376394654308	0.181013992890729	NA	0.503139539149409	0.861678227546929	AT1G52730	Transducin/WD40 repeat-like superfamily protein	NA	character(0)	NA	NA
AT1G52740	16.0154099004449	0.441736230324698	0.443623141654458	0.995746589497738	0.319373287105103	NA	2.7057281223892	1.98843164767553	AT1G52740	histone H2A protein 9	HTA9	character(0)	histone H2A protein 9	NA
AT1G52820	6.98197724402503	-0.162005422340058	0.657977085078251	-0.246217423089729	0.805513928971862	NA	0.668472308006056	0.737357781780864	AT1G52820	2-oxoglutarate (2OG) and Fe(II)-dependent oxygenase superfamily protein	NA	character(0)	NA	NA
AT1G52825	13.3974806167933	0.61104310353616	0.495671321766883	1.23275863803865	0.217665827283205	NA	4.9110910419612	3.28076511059041	AT1G52825	sporulation-specific protein	NA	character(0)	NA	NA
AT1G52890	3.7437047789352	-0.155191220246624	0.976802474186423	-0.158876768177602	0.873765964498744	NA	0.303287786280527	0.326290804757902	AT1G52890	NAC domain containing protein 19	NAC019	c("ANAC019", "NAC domain containing protein 19")	NAC domain containing protein 19	NA
AT1G52920	22.5857731864139	-0.590745387679985	0.373693349583014	-1.58082927710426	0.113917078441683	0.75345448856083	1.45574761505044	2.16751705287268	AT1G52920	G protein coupled receptor	GPCR	c("GCR2", "G-PROTEIN COUPLED RECEPTOR 2")	G protein coupled receptor	NA
AT1G53000	5.82023077792698	0.858273588352576	0.768794640884483	1.11638862019791	0.264255822481632	NA	0.639146285543614	0.348180885684952	AT1G53000	Nucleotide-diphospho-sugar transferases superfamily protein	CKS	c("AtCKS", "KDSB")	CMP-KDO synthetase	NA
AT1G53025	15.0544667437537	-0.169167771054078	0.473198219900232	-0.357498747754682	0.720718463489507	NA	0.705999473266702	0.791652198130653	AT1G53025	Ubiquitin-conjugating enzyme family protein	NA	character(0)	NA	NA
AT1G53040	57.4488905169637	-0.0744576174488005	0.246800392894167	-0.301691648767875	0.762887135148149	0.995446086789001	2.60656913128835	2.68525442647709	AT1G53040	tRNA (met) cytidine acetyltransferase, putative (DUF616)	NA	character(0)	NA	NA
AT1G53050	17.1137977470725	0.0065149314630416	0.430109097655606	0.0151471603333957	0.987914776763564	NA	0.593509137283898	0.591573729359691	AT1G53050	Protein kinase superfamily protein	NA	character(0)	NA	NA
AT1G53165	65.8955105027957	0.00306201392984814	0.23440301140681	0.0130630315347526	0.989577505242585	0.998559858222623	2.49546672415731	2.46223399570346	AT1G53165	Protein kinase superfamily protein	ATMAP4K ALPHA1	character(0)	NA	NA
AT1G53170	61.1563057158139	0.162371212318481	0.231213566219442	0.702256424540314	0.482519263056764	0.977606752926667	8.05740066511183	7.19878212379613	AT1G53170	ethylene response factor 8	ERF8	c("ATERF-8", "ATERF8", "ETHYLENE RESPONSE ELEMENT BINDING FACTOR 4")	ethylene response factor 8	NA
AT1G53190	4019.53846373266	0.0106888629782199	0.0574073371141704	0.186193325026768	0.8522931582908	0.997623957180304	207.982302532352	205.259764919016	AT1G53190	RING/U-box superfamily protein	NA	character(0)	NA	NA
AT1G53210	22.5359039641266	0.0580960962795497	0.376391996519854	0.154349977727237	0.877333792896307	0.998253974458586	1.02917242093906	1.00069376262266	AT1G53210	sodium/calcium exchanger family protein / calcium-binding EF hand family protein	NA	c("AtNCL", "NCL", "Na+/Ca2+ exchanger")	NA	NA
AT1G53240	8.46506198592519	-0.479087283594591	0.612551948578387	-0.782116985680085	0.43414582526105	NA	0.490191172140517	0.675250241432918	AT1G53240	Lactate/malate dehydrogenase family protein	mMDH1	character(0)	mitochondrial malate dehydrogenase 1	NA
AT1G53290	37.4635101878272	-0.0798188670185401	0.291630574548023	-0.273698555586106	0.784316287862697	0.997115422754425	2.92780736791605	3.04359297822944	AT1G53290	Galactosyltransferase family protein	NA	character(0)	NA	NA
AT1G53320	5535.61858954983	0.072868281330143	0.0532490381649954	1.36844314641621	0.171173406560446	0.853840321568002	415.014022846167	392.304330756885	AT1G53320	tubby like protein 7	TLP7	c("AtTLP7", "tubby like protein 7")	tubby like protein 7	NA
AT1G53400	1513.33859385979	-0.00412581390943305	0.06948057982756	-0.05938082151405	0.952648788315579	0.998559858222623	212.922448369605	212.091729404408	AT1G53400	Ubiquitin domain-containing protein	NA	character(0)	NA	NA
AT1G53500	2073.67711450893	-0.0978081145559404	0.0671765449571189	-1.45598608291591	0.145396466895907	0.821031872891521	78.5958159734159	83.6315206335307	AT1G53500	NAD-dependent epimerase/dehydratase family protein	MUM4	c("ATMUM4", "ARABIDOPSIS THALIANA MUCILAGE-MODIFIED 4", "ATRHM2", "ARABIDOPSIS THALIANA RHAMNOSE BIOSYNTHESIS 2", "RHM2", "RHAMNOSE BIOSYNTHESIS 2")	MUCILAGE-MODIFIED 4	NA
AT1G53510	50.9170513592095	-0.409348157988831	0.254792795065731	-1.60659236020873	0.108143819519834	0.746568011120874	1.83661065751071	2.41385012899178	AT1G53510	mitogen-activated protein kinase 18	MPK18	c("ATMPK18", "ARABIDOPSIS THALIANA MAP KINASE 18")	mitogen-activated protein kinase 18	NA
AT1G53530	9.06441400097974	-0.0174090111015966	0.594122105928803	-0.0293020760006577	0.976623671205533	NA	1.10167652402115	1.15769380973309	AT1G53530	Peptidase S24/S26A/S26B/S26C family protein	NA	character(0)	NA	NA
AT1G53580	5.83900060849687	-0.570872490679612	0.754531019918313	-0.756592473482954	0.449294051911365	NA	0.397704698158148	0.615550633183646	AT1G53580	glyoxalase II 3	GLY3	c("ETHE1", "ETHE1-LIKE", "ETHE1", "ETHYLMALONIC ENCEPHALOPATHY PROTEIN1", "GLX2-3", "GLYOXALASE 2-3")	glyoxalase II 3	NA
AT1G53645	11.6596780723356	0.270189986000862	0.519786785259104	0.519809263458241	0.603196522199489	NA	0.682575817007604	0.554015889564423	AT1G53645	hydroxyproline-rich glycoprotein family protein	NA	character(0)	NA	NA
AT1G53670	11.2821746908492	-0.380732383380977	0.537527026450728	-0.708303703155056	0.478756677939201	NA	1.41187779089744	1.92556780546021	AT1G53670	methionine sulfoxide reductase B 1	MSRB1	ATMSRB1	methionine sulfoxide reductase B 1	NA
AT1G53710	38.4785262208607	-0.0854499951065505	0.293362238422304	-0.291278098933587	0.770838636123282	0.995446086789001	2.03019739902037	2.09993752191588	AT1G53710	Calcineurin-like metallo-phosphoesterase superfamily protein	NA	character(0)	NA	NA
AT1G53720	10.0847488270238	-0.0698955470967394	0.559857712840954	-0.12484519815233	0.900646104335638	NA	0.568195413157271	0.594181314942569	AT1G53720	cyclophilin 59	CYP59	c("ATCYP59", "CYCLOPHILIN 59")	cyclophilin 59	NA
AT1G53750	43.8387561707444	0.14595631866903	0.277543318508966	0.525886623584186	0.598966983405415	0.977606752926667	2.92068710540054	2.64708951544635	AT1G53750	regulatory particle triple-A 1A	RPT1A	character(0)	regulatory particle triple-A 1A	NA
AT1G53760	13.1641005668314	0.611845576529157	0.489410771016814	1.25016777881281	0.211238264467035	NA	1.49185570135723	0.958765184658851	AT1G53760	K+-H+ exchange-like protein	NA	character(0)	NA	NA
AT1G53770	20.7259589396385	0.243685195080308	0.402547435392295	0.605357713539598	0.544941341609675	NA	1.12217201626416	0.962920634524763	AT1G53770	O-fucosyltransferase family protein	NA	character(0)	NA	NA
AT1G53780	17.7292432327719	0.279807739757777	0.420555001071868	0.665329716790032	0.505839627557173	NA	0.910923892825424	0.761803995245039	AT1G53780	26S proteasome regulatory complex ATPase	NA	character(0)	NA	NA
AT1G53903	12.2803806600891	-0.62611816920051	0.513136474100648	-1.22017864798615	0.222397159268662	NA	1.96583974410413	3.01470427672676	AT1G53903	linoleate 9S-lipoxygenase-4 protein, putative (DUF581)	NA	character(0)	NA	NA
AT1G53910	43.639476628872	-0.0359809391949176	0.271573907710907	-0.132490413008379	0.894596405489506	0.998559858222623	2.81684658793879	2.82130924532961	AT1G53910	related to AP2 12	RAP2.12	character(0)	related to AP2 12	NA
AT1G53950	37.6064407623113	-0.0456638720772409	0.289436233370257	-0.15776833309887	0.874639352622281	0.998253974458586	7.17766129398533	7.45741687891162	AT1G53950	ubiquitin-40S ribosomal S27a-like protein	NA	character(0)	NA	NA
AT1G54060	29.2338333510528	0.0554114310759463	0.344177444835266	0.160996694895181	0.872096003776144	0.998253974458586	1.86343765968948	1.80198631062849	AT1G54060	6B-interacting protein 1-like 1	ASIL1	character(0)	6B-interacting protein 1-like 1	NA
AT1G54070	13268.9590670224	-0.0827464335028475	0.0497147686934513	-1.66442358432912	0.0960278102220516	0.726386881110511	5006.38298397294	5273.87832690638	AT1G54070	Dormancy/auxin associated family protein	NA	character(0)	NA	NA
AT1G54080	78.2994215556298	0.108991413583869	0.216418716091461	0.50361362248267	0.614532917919643	0.977606752926667	4.84514053065287	4.48332050297153	AT1G54080	oligouridylate-binding protein 1A	UBP1A	character(0)	oligouridylate-binding protein 1A	NA
AT1G54100	81.3314470489664	0.11919578919371	0.226581329922448	0.526061830577598	0.598845247705923	0.977606752926667	4.62124890689749	4.20554207422328	AT1G54100	aldehyde dehydrogenase 7B4	ALDH7B4	character(0)	aldehyde dehydrogenase 7B4	NA
AT1G54115	66.1554060694587	0.392117310566629	0.225417818464719	1.73951337670318	0.0819445013662411	0.679968625127759	3.64945084647018	2.78610522283673	AT1G54115	cation calcium exchanger 4	CCX4	c("ATCCX4", "CATION CALCIUM EXCHANGER 4")	cation calcium exchanger 4	NA
AT1G54130	212.678050710734	0.235855508944239	0.128805943017002	1.83109182247209	0.0670868388947654	0.652782652233361	8.63275558164468	7.2904459507643	AT1G54130	RELA/SPOT homolog 3	RSH3	c("AT-RSH3", "ATRSH3", "RELA/SPOT HOMOLOG 3")	RELA/SPOT homolog 3	NA
AT1G54150	30.7271193286754	-0.153449716613851	0.316543581808889	-0.484766475873438	0.627842005624939	0.983784043350182	2.23044841498751	2.44150931733419	AT1G54150	E3 Ubiquitin ligase family protein	SPL2	character(0)	SP1-like 2	NA
AT1G54170	383.000256796302	-0.016270196204144	0.10829064833341	-0.150245625587637	0.880570830396445	0.998499833218557	16.7546155821536	16.918449470017	AT1G54170	CTC-interacting domain 3	CID3	character(0)	CTC-interacting domain 3	NA
AT1G54210	16.7695426257271	0.30556284839605	0.441792941912266	0.691642666524831	0.489161760305898	NA	3.8018875511612	3.01866821598302	AT1G54210	Ubiquitin-like superfamily protein	ATG12A	c("APG12", "AUTOPHAGY 12", "ATATG12")	AUTOPHAGY 12 A	NA
AT1G54215	319.126946340889	-0.122981687872916	0.120933207540073	-1.01693893988684	0.309182477539808	0.957848740383926	84.7509752355611	92.4120937507827	AT1G54215	proline-rich family protein	NA	character(0)	NA	NA
AT1G54217	185.242736138761	0.152411173364207	0.142229457114602	1.07158655074807	0.283905776814526	0.950608359950807	28.5298315343768	25.3002005818796	AT1G54217	Ribosomal protein L18ae family	NA	character(0)	NA	NA
AT1G54240	69.1440356193559	-0.175841679633186	0.219459501498468	-0.801248879326437	0.422987579117255	0.977606752926667	7.17817461467198	7.95605762083386	AT1G54240	winged-helix DNA-binding transcription factor family protein	NA	character(0)	NA	NA
AT1G54260	118.912375652377	-0.0949293173536307	0.167211540733739	-0.56771988905235	0.570225184258131	0.977606752926667	11.398690688492	12.0291495304935	AT1G54260	winged-helix DNA-binding transcription factor family protein	NA	character(0)	NA	NA
AT1G54270	27.0342063275678	-0.241298913246401	0.340837759472309	-0.707958277920804	0.478971167295487	0.977606752926667	1.43983445431667	1.70505331296582	AT1G54270	eif4a-2	EIF4A-2	character(0)	eif4a-2	NA
AT1G54280	2564.95337344472	0.0367701252589838	0.0691059142153073	0.532083623760801	0.594668079016587	0.977606752926667	59.5190331928953	57.6922105583654	AT1G54280	ATPase E1-E2 type family protein / haloacid dehalogenase-like hydrolase family protein	NA	character(0)	NA	NA
AT1G54290	2260.61040153523	-0.0283878847115157	0.0647357150664216	-0.438519674686354	0.661009611042377	0.989035635915987	326.317390005221	330.604477027577	AT1G54290	Translation initiation factor SUI1 family protein	NA	character(0)	NA	NA
AT1G54300	11.665747476659	0.0858840761554027	0.52545929842099	0.163445725317803	0.870167503303246	NA	1.25962491741304	1.21091639476937	AT1G54300	hypothetical protein	NA	character(0)	NA	NA
AT1G54320	778.014712016814	0.0637972477298813	0.07815967850661	0.816242453255306	0.414361480461232	0.977606752926667	59.4291803159442	56.4748167511669	AT1G54320	LEM3 (ligand-effect modulator 3) family protein / CDC50 family protein	NA	character(0)	NA	NA
AT1G54350	8.37998123066832	-0.479232553457305	0.613983801232808	-0.780529636930262	0.4350791899466	NA	0.302965870640011	0.418018803380107	AT1G54350	ABC transporter family protein	ABCD2	character(0)	ATP-binding cassette D2	NA
AT1G54390	13.5698178148579	-0.151320123997765	0.487254045716222	-0.310556937039562	0.756137468655828	NA	1.05383551485543	1.13036524327298	AT1G54390	PHD finger protein-like protein	ING2	character(0)	INHIBITOR OF GROWTH 2	NA
AT1G54410	341.384498067368	0.536585333589047	0.106818967820705	5.02331509596405	5.07871190256638e-07	7.9340765944537e-05	67.891771137183	46.3435345495921	AT1G54410	dehydrin family protein	NA	c("AtHIRD11", "HIRD11", "dehydrin 11kDa")	NA	NA
AT1G54450	12.050953317638	-0.011088565774622	0.515836020706082	-0.0214962998501807	0.982849755074029	NA	0.671428488524528	0.66317631941474	AT1G54450	Calcium-binding EF-hand family protein	NA	character(0)	NA	NA
AT1G54460	642.457431569291	-0.0249785401839389	0.083710526432257	-0.298391865975815	0.765404096477234	0.995446086789001	45.5952208655374	46.1057866695161	AT1G54460	TPX2 (targeting protein for Xklp2) protein family	NA	character(0)	NA	NA
AT1G54490	6.39161691768957	-0.766447878588072	0.718804702585521	-1.06628111339726	0.286296584507877	NA	0.149098285348894	0.236480693139426	AT1G54490	exoribonuclease 4	XRN4	c("AIN1", "ACC INSENSITIVE 1", "ATXRN4", "EXORIBONUCLEASE 4", "EIN5", "ETHYLENE INSENSITIVE 5")	exoribonuclease 4	NA
AT1G54520	83.0388824029396	0.181789660233197	0.205458473654383	0.884800013354518	0.376264502270613	0.971540122713079	6.20149658226162	5.50974885783895	AT1G54520	myelin-associated oligodendrocyte basic protein	NA	character(0)	NA	NA
AT1G54530	41.7695211279467	-0.274346098790229	0.28373393152128	-0.966913253269648	0.333587400664863	0.963736834587191	17.2068191366469	20.1772579132142	AT1G54530	Calcium-binding EF hand family protein	NA	character(0)	NA	NA
AT1G54560	62.8891964779562	0.0824484007029777	0.223915588016298	0.368211974134541	0.712715182536843	0.99116229617051	1.34571450898601	1.27494000832816	AT1G54560	Myosin family protein with Dil domain-containing protein	XIE	character(0)	NA	NA
AT1G54580	15.2721670468223	-0.036472104155057	0.467793424057512	-0.0779662609164276	0.93785489115725	NA	1.99347102488673	2.03505334027648	AT1G54580	acyl carrier protein 2	ACP2	character(0)	acyl carrier protein 2	NA
AT1G54620	15.542617354744	0.0266196905273489	0.441133337167939	0.0603438649598474	0.951881766391914	NA	3.50560716182286	3.45066396746955	AT1G54620	Plant invertase/pectin methylesterase inhibitor superfamily protein	NA	character(0)	NA	NA
AT1G54630	31.8646321319632	0.609671480992079	0.315807232133723	1.93051779363281	0.0535427126617337	0.61876586548766	5.89082474867215	3.87027533725145	AT1G54630	acyl carrier protein 3	ACP3	character(0)	acyl carrier protein 3	NA
AT1G54710	390.286816700392	0.178448331723264	0.102118411759093	1.74746481706198	0.0805567426730137	0.677206458584498	12.1156868020814	10.5902317299051	AT1G54710	autophagy 18h-like protein	ATG18H	c("ATATG18H", "homolog of yeast autophagy 18 (ATG18) H")	homolog of yeast autophagy 18 (ATG18) H	NA
AT1G54740	450.586831198919	-0.16319721733574	0.0967853700666298	-1.68617650811677	0.0917618072400811	0.719563022102093	37.5537143659464	42.0606373148098	AT1G54740	FANTASTIC four-like protein (DUF3049)	NA	character(0)	NA	NA
AT1G54790	9.22202412167644	-1.04329094546787	0.616922919114488	-1.69112041900692	0.0908138061127742	NA	0.487866016101147	0.988263265687856	AT1G54790	GDSL-like Lipase/Acylhydrolase superfamily protein	NA	character(0)	NA	NA
AT1G54830	403.846983992478	-0.0197233227505632	0.112235255047206	-0.175731972473957	0.860504515766742	0.997623957180304	46.1032633150954	46.2509105143537	AT1G54830	nuclear factor Y, subunit C3	NF-YC3	character(0)	nuclear factor Y, subunit C3	NA
AT1G54870	35.9711099660436	0.249602468082297	0.30062729863146	0.830272131701136	0.406384940772276	0.975901993523232	3.40475330669735	2.81306767214695	AT1G54870	NAD(P)-binding Rossmann-fold superfamily protein	NA	character(0)	NA	NA
AT1G54920	3466.38095761423	0.0551521563396363	0.0579474087912068	0.951762252879292	0.341217569594077	0.964834785295915	106.7290289835	102.154921074422	AT1G54920	hypothetical protein	NA	character(0)	NA	NA
AT1G55000	137.56109539941	0.126321217662535	0.162297578294468	0.778330884477776	0.43637397271557	0.977606752926667	14.4267692409013	13.1258311903967	AT1G55000	peptidoglycan-binding LysM domain-containing protein	NA	character(0)	NA	NA
AT1G55020	12.9613894846362	-0.641575398666376	0.542773452373709	-1.18203164849087	0.237193143354265	NA	0.348558846211978	0.563199006702957	AT1G55020	lipoxygenase 1	LOX1	c("ATLOX1", "ARABIDOPSIS LIPOXYGENASE 1")	lipoxygenase 1	NA
AT1G55080	29.576163098201	0.514069945224674	0.340480752102187	1.50983555472877	0.131085390213593	0.79101312721164	4.3061085633937	2.9936745436973	AT1G55080	mediator of RNA polymerase II transcription subunit-like protein	MED9	character(0)	NA	NA
AT1G55090	2.90533180181323	-1.13725832437781	1.09643561529123	-1.03723219906145	0.299627655274466	NA	0.0635453615027817	0.144206097306136	AT1G55090	carbon-nitrogen hydrolase family protein	NA	character(0)	NA	NA
AT1G55120	7.07971898730779	0.0827991272066017	0.671477760819451	0.123308815329276	0.901862560485137	NA	0.37881404727082	0.363718887232514	AT1G55120	beta-fructofuranosidase 5	FRUCT5	c("ATFRUCT5", "beta-fructofuranosidase 5", "AtcwINV3", "6-fructan exohydrolase")	beta-fructofuranosidase 5	NA
AT1G55130	8.9172785604067	0.85113678181876	0.601035749907491	1.41611673174144	0.156741330073703	NA	0.571558795369589	0.308694985065802	AT1G55130	Endomembrane protein 70 protein family	TMN6	AtTMN6	transmembrane nine 6	NA
AT1G55152	10.3981284484012	-0.0830659730318957	0.570506243563631	-0.145600462692624	0.88423680270211	NA	1.32880764085947	1.43661210033619	AT1G55152	hypothetical protein	NA	character(0)	NA	NA
AT1G55170	45.1868645380213	0.137747013787408	0.264724477579208	0.520341054393782	0.602825886370654	0.977606752926667	4.22018356413481	3.76256714898979	AT1G55170	DNA double-strand break repair protein	NA	character(0)	NA	NA
AT1G55180	31.3988414245184	0.385276887128711	0.318874319540821	1.20824056224882	0.226954743698527	0.913667486442745	1.55937164393257	1.17389674799738	AT1G55180	phospholipase D alpha 4	PLDEPSILON	PLDALPHA4	phospholipase D alpha 4	NA
AT1G55190	97.6701107500403	-0.389123423242863	0.190500185661279	-2.04264065093746	0.0410880238755712	0.54758067837965	12.5143366911625	16.2074267355685	AT1G55190	PRA1 (Prenylated rab acceptor) family protein	PRA7	character(0)	NA	NA
AT1G55250	14.0014064944533	-0.100887699175467	0.490742588372291	-0.205581707326634	0.837117667746559	NA	0.477998084102411	0.509666334146685	AT1G55250	histone mono-ubiquitination 2	HUB2	character(0)	histone mono-ubiquitination 2	NA
AT1G55260	5.00440505614912	-0.660868700035147	0.800954210122111	-0.825101724522296	0.409313840738799	NA	0.438795083180707	0.692075884596583	AT1G55260	Bifunctional inhibitor/lipid-transfer protein/seed storage 2S albumin superfamily protein	NA	c("LTPG6", "glycosylphosphatidylinositol-anchored lipid protein transfer 6")	NA	NA
AT1G55280	26.2075685742976	-0.281816061735506	0.3671942069403	-0.767485043088722	0.442793182593572	0.977606752926667	1.75565721371637	2.15794285737894	AT1G55280	Lipase/lipooxygenase, PLAT/LH2 family protein	NA	character(0)	NA	NA
AT1G55300	41.5518098745424	0.307592542871331	0.28899581158558	1.0643494837649	0.287170409065349	0.951706765223054	4.85291061741365	3.87363584151186	AT1G55300	TBP-associated factor 7	TAF7	character(0)	TBP-associated factor 7	NA
AT1G55310	59.7122931334601	0.0132461602126141	0.23973868605192	0.055252493582723	0.955937308940907	0.998559858222623	5.02885926593168	5.04089701680077	AT1G55310	SC35-like splicing factor 33	SCL33	c("ATSCL33", "SC35-like splicing factor 33", "At-SCL33", "SC35-LIKE SPLICING FACTOR 33", "SR33", "SC35-like splicing factor 33")	SC35-LIKE SPLICING FACTOR 33	NA
AT1G55325	18.0350925800056	0.278494732402081	0.424626516161009	0.655858081873723	0.51191544126894	NA	0.272887256068452	0.217271244256997	AT1G55325	RNA polymerase II transcription mediator	GCT	c("MAB2", "MACCHI-BOU 2")	GRAND CENTRAL	NA
AT1G55330	145.124665896551	-0.196979849510697	0.160310370869183	-1.22874052653423	0.219169106315418	0.907619690241863	50.5573257457057	56.8732499123812	AT1G55330	arabinogalactan protein 21	AGP21	c("ATAGP21", "ARABINOGALACTAN PROTEIN 21")	arabinogalactan protein 21	NA
AT1G55350	9.65933985076409	0.783522817110088	0.607265882077899	1.2902467275604	0.1969650068138	NA	0.156113803491487	0.0928139180539501	AT1G55350	calpain-type cysteine protease family	DEK1	c("ATDEK1", "EMB1275", "embryo defective 1275", "EMB80", "EMBRYO DEFECTIVE 80")	DEFECTIVE KERNEL 1	NA
AT1G55380	6.58109385059416	0.0231359577864183	0.732228994291778	0.0315966152211654	0.974793742705921	NA	0.338980522819154	0.335979876694208	AT1G55380	Cysteine/Histidine-rich C1 domain family protein	NA	character(0)	NA	NA
AT1G55460	21.0005319696901	-0.406249787612954	0.390612812170484	-1.04003190616197	0.298325077496186	NA	1.22984268778061	1.58810313511506	AT1G55460	DNA/RNA-binding protein Kin17, conserved region	NA	c("AtKIN17", "KIN17")	NA	NA
AT1G55510	24.1482812864648	0.381461237043787	0.391408573146921	0.974585799122493	0.329765760593986	0.963736834587191	2.07231720930752	1.55631501577396	AT1G55510	branched-chain alpha-keto acid decarboxylase E1 beta subunit	BCDH BETA1	character(0)	branched-chain alpha-keto acid decarboxylase E1 beta subunit	NA
AT1G55520	610.00591424948	0.0701820871976498	0.0872507595427104	0.804372220545481	0.421182039605385	0.977606752926667	56.0983204288734	52.9678026740869	AT1G55520	TATA binding protein 2	TBP2	c("ATTBP2", "A. THALIANA TATA BINDING PROTEIN 2")	TATA binding protein 2	NA
AT1G55530	1185.56657743449	-0.0224225868350036	0.0698961548115071	-0.320798574620762	0.748363039642827	0.995446086789001	73.7109812059961	74.2921624996718	AT1G55530	RING/U-box superfamily protein	NA	character(0)	NA	NA
AT1G55535	469.049235521788	0.0694983308294816	0.091784035878399	0.757194104229162	0.44893358189018	0.977606752926667	35.8293023059006	33.9839791888866	AT1G55535	transmembrane protein	NA	character(0)	NA	NA
AT1G55540	8.8301950069196	-1.4975367437575	0.648184862270348	-2.31035439259132	0.0208685418685368	NA	0.0730567941653466	0.219303917772213	AT1G55540	Nuclear pore complex protein	LNO1	character(0)	LONO 1	NA
AT1G55560	76367.0091672071	-0.0254442170663707	0.0553630413644845	-0.459588498739761	0.645811616063371	0.987964056222216	3975.73060315653	4020.96591619545	AT1G55560	SKU5 similar 14	sks14	character(0)	SKU5 similar 14	NA
AT1G55570	29789.4141822521	-0.0126944819723263	0.0699010358477873	-0.181606492927646	0.855891552969495	0.997623957180304	1430.85693203398	1434.69721635834	AT1G55570	SKU5 similar 12	sks12	character(0)	SKU5 similar 12	NA
AT1G55590	77.7167287036582	0.332405053489239	0.233004050455505	1.42660633083164	0.153693398381209	0.831926537532165	4.14165482236524	3.30713762403053	AT1G55590	RNI-like superfamily protein	NA	character(0)	NA	NA
AT1G55620	19.0480645593767	0.0863878009019076	0.415112396002695	0.208107013266226	0.835145411248173	NA	0.696995399665421	0.661784113407444	AT1G55620	chloride channel F	CLC-F	c("ATCLC-F", "CLCF", "CHLORIDE CHANNEL F")	chloride channel F	NA
AT1G55670	16.9151951901416	-1.38319222126206	0.458258268550872	-3.01836827873519	0.00254139855241335	NA	1.44293223720289	3.71472691932472	AT1G55670	photosystem I subunit G	PSAG	character(0)	photosystem I subunit G	NA
AT1G55675	8.44790618468009	-0.457588415455772	0.623758977650193	-0.733598123396294	0.463193705007713	NA	0.957151540354232	1.28345933216611	AT1G55675	transmembrane protein	NA	character(0)	NA	NA
AT1G55680	312.082245946284	0.0471485847052628	0.121441468019219	0.388241228258219	0.697837525596647	0.989827480692192	16.3774107969003	15.8092291654614	AT1G55680	Transducin/WD40 repeat-like superfamily protein	NA	character(0)	NA	NA
AT1G55690	25.898359868458	0.712517735371104	0.36207437072894	1.96787674846093	0.0490822207268319	0.59487329852946	1.23116015224894	0.72979808718491	AT1G55690	Sec14p-like phosphatidylinositol transfer family protein	NA	character(0)	NA	NA
AT1G55805	5.79635823678107	-0.650214940117594	0.742804812803883	-0.875351005957018	0.381382949184567	NA	0.767950972890183	1.20910947122549	AT1G55805	BolA-like family protein	NA	c("BolA1", "homolog of E.coli BolA 1")	NA	NA
AT1G55810	31.9384169958429	-0.216438039370238	0.317416676597943	-0.681873560299385	0.495318905166866	0.977606752926667	1.70528127904327	1.98309627572898	AT1G55810	uridine kinase-like 3	UKL3	character(0)	uridine kinase-like 3	NA
AT1G55820	23.3313391602331	-0.0942119313110606	0.383194636433581	-0.245859211882237	0.805791219000437	0.99744226344995	1.16962074190283	1.21012005499962	AT1G55820	lysine-specific demethylase, putative (DUF1296)	NA	character(0)	NA	NA
AT1G55860	14.091199240522	-0.114601562499946	0.956999275786187	-0.11975093962929	0.904680446673896	NA	0.103774864726958	0.113075707914151	AT1G55860	LOW protein: E3 ubiquitin ligase-like protein	UPL1	character(0)	ubiquitin-protein ligase 1	NA
AT1G55880	22.7917236691522	-0.118510115232139	0.375263593829108	-0.315804989295358	0.752150530872661	0.995446086789001	1.30302973695629	1.44520188637409	AT1G55880	Pyridoxal-5'-phosphate-dependent enzyme family protein	NA	character(0)	NA	NA
AT1G55915	89.6533289969993	0.194368652914642	0.192262567071033	1.01095421680722	0.312038342973376	0.957848740383926	6.48715254989941	5.61501607875804	AT1G55915	zinc ion binding protein	NA	character(0)	NA	NA
AT1G55928	19.4051678212185	-0.175922102930895	0.395582657407091	-0.444716419278853	0.656524702075207	NA	1.52756250337383	1.73163430070978	AT1G55928	nuclear speckle splicing regulatory-like protein (DUF2040)	NA	character(0)	NA	NA
AT1G55960	175.114822604362	-0.211765571276685	0.147899639883005	-1.43181938403772	0.152195518277666	0.8297820455097	9.68060326709667	11.1561509676823	AT1G55960	Polyketide cyclase/dehydrase and lipid transport superfamily protein	NA	character(0)	NA	NA
AT1G55980	4.9916108778742	1.3323386425046	1.88600536704792	0.706434173403253	0.479918175411272	NA	0.533584117668138	0.219896978872846	AT1G55980	FAD/NAD(P)-binding oxidoreductase family protein	NA	character(0)	NA	NA
AT1G56000	26.7260502102367	0.217244607691273	0.373334340375265	0.581903629526565	0.560631595604623	0.977606752926667	1.90376744411477	1.5797484909351	AT1G56000	FAD/NAD(P)-binding oxidoreductase family protein	NA	character(0)	NA	NA
AT1G56070	60.5037492409344	-0.0796217790605562	0.232376800546992	-0.342640826765557	0.731868683965907	0.994219612456266	1.93486073629144	2.06237819599108	AT1G56070	Ribosomal protein S5/Elongation factor G/III/V family protein	LOS1	character(0)	LOW EXPRESSION OF OSMOTICALLY RESPONSIVE GENES 1	NA
AT1G56180	270.31141816142	-0.0178827619722053	0.115063194520127	-0.155416873716965	0.876492682490408	0.998253974458586	18.3524660611994	18.4978631137179	AT1G56180	ATP-dependent zinc metalloprotease	NA	character(0)	NA	NA
AT1G56190	11.7651859169262	-0.00458749657726294	0.538853563597726	-0.00851343832011412	0.993207341058904	NA	0.674609460824671	0.662423502992467	AT1G56190	Phosphoglycerate kinase family protein	NA	character(0)	NA	NA
AT1G56200	60.3431584381135	0.230066996325543	0.232748230895833	0.988480107625434	0.322917571991189	0.960567899904231	11.1356122224943	9.5553579963438	AT1G56200	embryo defective 1303	EMB1303	character(0)	embryo defective 1303	NA
AT1G56280	888.356968109367	0.312895700093016	0.0856214562986304	3.65440759383605	0.000257776481474877	0.0199937376696955	90.0813462669901	72.0476390139461	AT1G56280	drought-induced 19	DI19	c("ATDI19", "drought-induced 19")	drought-induced 19	NA
AT1G56290	47.1726322235362	-0.111703774784178	0.275128231316024	-0.406006225714693	0.684738026003883	0.989807404852755	1.86460575084925	2.00329555650863	AT1G56290	CwfJ-like family protein	NA	character(0)	NA	NA
AT1G56300	215.477882925401	-0.0803391453261505	0.128671393045074	-0.624374567064862	0.532381623665059	0.977606752926667	25.7756269057218	27.0235814878332	AT1G56300	Chaperone DnaJ-domain superfamily protein	NA	character(0)	NA	NA
AT1G56330	77.8273631215376	-0.385665363266867	0.202892739828992	-1.90083372915129	0.057323794622483	0.62926804865835	8.10796812948778	10.5831614790507	AT1G56330	secretion-associated RAS 1B	SAR1B	c("ATSAR1B", "secretion-associated RAS 1B", "ATSAR1", "SECRETION-ASSOCIATED RAS 1", "ATSARA1B", "ARABIDOPSIS THALIANA SECRETION-ASSOCIATED RAS 1B", "SAR1", "SECRETION-ASSOCIATED RAS 1")	secretion-associated RAS 1B	NA
AT1G56340	35.1835008110241	-0.0327999406494154	0.311395591217329	-0.105332064982653	0.916112320312154	0.998559858222623	2.34280984176853	2.4309262443197	AT1G56340	calreticulin 1a	CRT1a	c("AtCRT1a", "CRT1", "calreticulin 1")	calreticulin 1a	NA
AT1G56420	18.5979273721043	-0.0631403297310197	0.408874971716158	-0.15442454074898	0.877275005020997	NA	2.82550843279317	2.93316545691602	AT1G56420	antigenic heat-stable protein	NA	character(0)	NA	NA
AT1G56500	29.2659101898433	-0.103041338275553	0.332625487587177	-0.309781848116936	0.756726856154801	0.995446086789001	0.805172078932944	0.848146948508182	AT1G56500	haloacid dehalogenase-like hydrolase family protein	NA	c("SOQ1", "suppressor of quenching 1")	NA	NA
AT1G56560	61.4283454957374	-0.16609565176957	0.227218691181542	-0.730994668202113	0.464782409650895	0.977606752926667	2.74986715047767	3.0946567114206	AT1G56560	Plant neutral invertase family protein	A/N-InvA	character(0)	alkaline/neutral invertase A	NA
AT1G56580	21.0542482920358	-0.327693984643304	0.393532818052864	-0.832697985049075	0.405015081204827	NA	3.29088173143611	4.17490123583981	AT1G56580	plant/protein (Protein of unknown function, DUF538)	SVB	character(0)	SMALLER WITH VARIABLE BRANCHES	NA
AT1G56590	86.2321568943595	0.0130834361485336	0.207234236483064	0.0631335650448994	0.949660146560699	0.998559858222623	5.96510166246994	5.82907911067237	AT1G56590	Clathrin adaptor complexes medium subunit family protein	ZIP4	c("AP3M", "adaptor protein-3 mu-adaptin")	ZIG SUPPRESSOR 4	NA
AT1G56610	29.642540808539	-0.646720425170591	0.346736705341712	-1.86516286048586	0.0621585796247357	0.644010265280995	0.956375644754496	1.46188534247458	AT1G56610	Protein with RNI-like/FBD-like domain	NA	character(0)	NA	NA
AT1G56660	12.01546838075	-0.0995148717071028	0.521487727178484	-0.190828789481834	0.84865973240079	NA	0.641284208852224	0.705148677618452	AT1G56660	MAEBL domain protein	NA	character(0)	NA	NA
AT1G56700	9.91103865464336	0.360472075581386	0.583844820408373	0.617410762211184	0.536963825142454	NA	0.988998529258314	0.751994950037571	AT1G56700	Peptidase C15, pyroglutamyl peptidase I-like protein	NA	character(0)	NA	NA
AT1G57620	13.4386765815202	-0.0721400512649675	0.492901417951821	-0.14635797065615	0.883638804523383	NA	1.47240427193545	1.51227950798302	AT1G57620	emp24/gp25L/p24 family/GOLD family protein	NA	c("CYB", "CYTOPLASMIC BODIES")	NA	NA
AT1G57660	17.1494345478119	-0.382764943073917	0.440181517378559	-0.869561596664533	0.384540032435006	NA	2.57440925763361	3.32750868253742	AT1G57660	Translation protein SH3-like family protein	NA	character(0)	NA	NA
AT1G57680	3089.40555955551	0.122544573693283	0.0611911643456899	2.00265144492081	0.0452147138728296	0.57436405788348	176.24854853393	161.085881682275	AT1G57680	plasminogen activator inhibitor	Cand1	character(0)	candidate G-protein Coupled Receptor 1	NA
AT1G57720	38.8197247486917	-0.111244764672411	0.2825997099806	-0.393647837359946	0.693841057822236	0.989827480692192	2.3303818986343	2.47736744754094	AT1G57720	Translation elongation factor EF1B, gamma chain	NA	character(0)	NA	NA
AT1G57765	27.2169933822717	0.48631870818224	0.334294375214583	1.45476186331305	0.145735199452512	0.821843536535222	4.919049291715	3.49708772268607	AT1G57765	transmembrane protein	NA	character(0)	NA	NA
AT1G57800	2.77927241115108	-0.63764938600379	1.20066180775626	-0.531081593405056	0.595362238792598	NA	0.112808645111686	0.157076114889838	AT1G57800	zinc finger (C3HC4-type RING finger) family protein	VIM5	c("ORTH3", "ORTHRUS 3")	VARIANT IN METHYLATION 5	NA
AT1G57860	9.65131814634896	0.506312665191637	0.6200342859966	0.81658817363273	0.41416381580207	NA	2.1210090570009	1.45444921815127	AT1G57860	Translation protein SH3-like family protein	NA	character(0)	NA	NA
AT1G58025	8.56544372426922	-0.150405684631688	0.617183165898997	-0.243696997815236	0.807465498681541	NA	0.400139187980557	0.439347096020805	AT1G58025	DNA-binding bromodomain-containing protein	NA	character(0)	NA	NA
AT1G58030	4212.27242966034	0.0593890206888067	0.0560038386716361	1.06044553547514	0.288941955607767	0.952386352321723	180.586634075024	172.352901506102	AT1G58030	cationic amino acid transporter 2	CAT2	AtCAT2	cationic amino acid transporter 2	NA
AT1G58050	8.64614244417971	-0.103613574041662	0.617523172911769	-0.167788964992358	0.866749304082186	NA	0.190116563116915	0.203762171347274	AT1G58050	RNA helicase family protein	NA	character(0)	NA	NA
AT1G58060	17.287074663727	0.572283477798598	0.436950740263005	1.30972081075806	0.190290300774852	NA	0.421750251507983	0.292457975125357	AT1G58060	RNA helicase family protein	NA	character(0)	NA	NA
AT1G58120	20198.191038156	-0.0700709631254794	0.0498912107484418	-1.40447509840534	0.160177421806031	0.840316463998936	966.403528355929	1008.78145278853	AT1G58120	hypothetical protein	NA	character(0)	NA	NA
AT1G58200	108.490123496061	-0.0474050232707466	0.176644610567517	-0.268363824508687	0.788419282358355	0.99716746644026	4.21267177712945	4.30450280101066	AT1G58200	MSCS-like 3	MSL3	character(0)	MSCS-like 3	NA
AT1G58210	335.380347947197	-0.0112614060804701	0.106980072754994	-0.105266390183347	0.916164431515611	0.998559858222623	8.62546293442353	8.66477608841415	AT1G58210	EMBRYO DEFECTIVE protein	EMB1674	c("NET2A", "Networked 2A")	EMBRYO DEFECTIVE 1674	NA
AT1G58220	6.64215191073453	-0.757662869653208	0.74576638508558	-1.0159520257356	0.309652232404941	NA	0.157417637355602	0.284782455301408	AT1G58220	Homeodomain-like superfamily protein	NA	character(0)	NA	NA
AT1G58230	7.80766300802996	-0.717335502920813	0.660996937248285	-1.08523271818333	0.2778185966327	NA	0.0653281563504598	0.11190196068576	AT1G58230	binding protein	NA	c("BCHB", "Beach-Domain Homolog B")	NA	NA
AT1G58235	14.3784793863083	-0.499936657573436	0.493436720951161	-1.01317278659307	0.310977636538376	NA	1.31991731684624	1.84921170337474	AT1G58235	hypothetical protein	NA	character(0)	NA	NA
AT1G58290	710.053416267663	-0.0131385044401533	0.0864612070912073	-0.151958373959475	0.879219767064055	0.998499833218557	34.1516316986204	34.3300449452723	AT1G58290	Glutamyl-tRNA reductase family protein	HEMA1	character(0)	NA	NA
AT1G58350	81.4866950491083	-0.0397251194850631	0.208128129634716	-0.190868574828324	0.848628561166133	0.997623957180304	2.57616842101714	2.64339052689362	AT1G58350	Putative serine esterase family protein	ZW18	character(0)	NA	NA
AT1G58380	5.30183888050533	0.276370028742194	0.787833630451415	0.350797450197498	0.725740310245783	NA	0.584684865086153	0.455207305594057	AT1G58380	Ribosomal protein S5 family protein	XW6	character(0)	NA	NA
AT1G58440	26.9321573193775	-0.125488880503407	0.339162325598872	-0.369996520933823	0.711385082641089	0.990784352822612	1.37896129749676	1.51084300859507	AT1G58440	FAD/NAD(P)-binding oxidoreductase family protein	XF1	character(0)	NA	NA
AT1G58520	114.297209526258	0.231784988066342	0.18720630444357	1.23812597420409	0.215669354210649	0.907619690241863	3.31452264096855	2.80469625059206	AT1G58520	GDSL-like lipase/acylhydrolase superfamily protein	RXW8	character(0)	NA	NA
AT1G58684	2.68489709282081	-1.35192912535465	3.81354179637692	-0.354507488717983	0.722958592801953	NA	0.148558557195719	0.376582444352447	AT1G58684	Ribosomal protein S5 family protein	NA	character(0)	NA	NA
AT1G58983	2.68489709282081	-1.35192912535465	3.81354179637692	-0.354507488717983	0.722958592801953	NA	0.148558557195719	0.376582444352447	AT1G58983	Ribosomal protein S5 family protein	NA	character(0)	NA	NA
AT1G59359	9.66536927046388	-0.375383576997549	2.06983480360196	-0.181359196562113	0.856085644161646	NA	0.840338960043551	1.08156352599149	AT1G59359	Ribosomal protein S5 family protein	NA	character(0)	NA	NA
AT1G59520	8.16067396668939	0.601391462136919	0.647403890427358	0.928927785311785	0.352926512312601	NA	0.660164438271063	0.43469904370466	AT1G59520	CW7	CW7	character(0)	NA	NA
AT1G59580	14.9681815142651	0.061804285444745	0.449266854030872	0.13756698249655	0.890582651524082	NA	0.984062269793829	0.930958650810531	AT1G59580	mitogen-activated protein kinase homolog 2	MPK2	c("ATMPK2", "mitogen-activated protein kinase homolog 2")	mitogen-activated protein kinase homolog 2	NA
AT1G59610	137.679051444056	-0.0449662868163139	0.154088337080074	-0.291821481550201	0.770423119881838	0.995446086789001	4.04399284595312	4.1578929366971	AT1G59610	dynamin-like 3	DL3	c("ADL3", "dynamin-like 3", "CF1", "DRP2B", "Dynamin related protein 2B")	dynamin-like 3	NA
AT1G59650	37.4644207174419	0.281607664672873	0.304534262010685	0.924715868794403	0.355113722768497	0.969047448726168	1.99153261001175	1.61596186701166	AT1G59650	CW14 protein (DUF1336)	CW14	character(0)	NA	NA
AT1G59660	12.1498928861471	-0.00362139452212636	0.526420443420909	-0.00687928169847083	0.99451117063611	NA	0.368681086923055	0.371830041583552	AT1G59660	Nucleoporin autopeptidase	NA	character(0)	NA	NA
AT1G59700	138.605072751032	0.22730018560081	0.163340315161731	1.39157430531311	0.164051344160849	0.844468850432997	15.5742864829533	13.1982596900044	AT1G59700	glutathione S-transferase TAU 16	GSTU16	c("ATGSTU16", "glutathione S-transferase TAU 16")	glutathione S-transferase TAU 16	NA
AT1G59760	83.4204521925196	-0.0800498263007693	0.199637105453581	-0.400976692779099	0.688437283823203	0.989807404852755	2.49711555334405	2.64899864177679	AT1G59760	RNA helicase, ATP-dependent, SK12/DOB1 protein	MTR4	AtMTR4	homolog of yeast MTR4	NA
AT1G59820	283.250623397345	-0.141745216573831	0.120427860032112	-1.17701349617966	0.239190119499428	0.919865177653869	6.19656116535794	6.79510739944626	AT1G59820	aminophospholipid ATPase 3	ALA3	character(0)	aminophospholipid ATPase 3	NA
AT1G59830	50.4567044227182	0.121676427321915	0.252419652544151	0.48204022981385	0.629777368037854	0.983784043350182	4.29340980154818	3.97344957474604	AT1G59830	protein phosphatase 2A-2	PP2A-1	character(0)	protein phosphatase 2A-1	NA
AT1G59870	4.70115269025104	-1.0327777054898	0.91967977299749	-1.12297533969209	0.261447968000592	NA	0.0608336139823913	0.127728385571533	AT1G59870	ABC-2 and Plant PDR ABC-type transporter family protein	PEN3	c("ABCG36", "ATP-binding cassette G36", "ATABCG36", "Arabidopsis thaliana ATP-binding cassette G36", "ATPDR8", "ARABIDOPSIS PLEIOTROPIC DRUG RESISTANCE 8", "PDR8", "PLEIOTROPIC DRUG RESISTANCE 8")	PENETRATION 3	NA
AT1G59890	225.2612204428	-0.0512133929664224	0.124986260735645	-0.409752181279689	0.681987747503019	0.989807404852755	5.06205598572961	5.22459229551682	AT1G59890	SIN3-like 5	SNL5	character(0)	SIN3-like 5	NA
AT1G59900	25.1410622909002	-0.431585430609454	0.354787581430614	-1.21646149188528	0.223809171662695	0.913427272446297	1.54524212314306	2.04434266724922	AT1G59900	pyruvate dehydrogenase complex E1 alpha subunit	E1 ALPHA	c("AT-E1 ALPHA", "pyruvate dehydrogenase complex E1 alpha subunit")	pyruvate dehydrogenase complex E1 alpha subunit	NA
AT1G59910	35.1423030471674	0.270874762135485	0.321218017379567	0.843273874688686	0.399075290497355	0.974149614434512	1.24859325299357	1.03119166975354	AT1G59910	Actin-binding FH2 (formin homology 2) family protein	NA	character(0)	NA	NA
AT1G59970	9.26779210431367	-0.183630324263051	0.57427136343331	-0.319762286535076	0.749148538725009	NA	0.673446491438266	0.789876270297276	AT1G59970	Matrixin family protein	NA	character(0)	NA	NA
AT1G60070	8.70975840116347	0.180373885606878	0.624477290014997	0.288839784073726	0.772703985735581	NA	0.278657136841718	0.239739198058805	AT1G60070	Adaptor protein complex AP-1, gamma subunit	NA	character(0)	NA	NA
AT1G60170	25.6322703742537	-0.056216569327212	0.372652087130626	-0.150855372259076	0.880089805280888	0.998499833218557	1.42240329202063	1.44699711365368	AT1G60170	pre-mRNA processing ribonucleoprotein binding region-containing protein	emb1220	PRP31	embryo defective 1220	NA
AT1G60200	13.6481449807896	-0.227317761998538	0.520479388147306	-0.436746905209245	0.662294908393642	NA	0.423530259306821	0.50071308323433	AT1G60200	splicing factor PWI domain-containing protein / RNA recognition motif (RRM)-containing protein	NA	character(0)	NA	NA
AT1G60240	923.204400350774	-0.0933298390934402	0.079224835925436	-1.17803764442352	0.238781599041194	0.919865177653869	125.699776508216	133.070575802996	AT1G60240	NAC (No Apical Meristem) domain transcriptional regulator superfamily protein	NA	character(0)	NA	NA
AT1G60410	472.098494946815	-0.295876551985302	0.0988258329060695	-2.99391913313316	0.00275418931866349	0.115930627422941	30.4852375734497	37.1496501877308	AT1G60410	F-box family protein	NA	character(0)	NA	NA
AT1G60420	11.404968234166	0.222130318280124	0.528383653288119	0.420395893964191	0.674196267172161	NA	0.626317355640799	0.529182627790031	AT1G60420	DC1 domain-containing protein	NA	c("AtNRX1", "NRX1", "nucleoredoxin 1")	NA	NA
AT1G60430	59.2595923664354	0.380047067936399	0.238529880182476	1.59328914115775	0.111095341569144	0.748574286121175	7.10582344320888	5.35667535341396	AT1G60430	actin-related protein C3	ARPC3	character(0)	actin-related protein C3	NA
AT1G60440	27.5095326295268	-0.430114722536555	0.337415029479062	-1.27473492571037	0.202403080494045	0.899562228042787	1.66918870042416	2.21294987147839	AT1G60440	pantothenate kinase 1	PANK1	c("ATCOAA", "ATPANK1", "pantothenate kinase 1")	pantothenate kinase 1	NA
AT1G60490	27.4030944560527	0.010918283646034	0.339896336350026	0.0321223928544799	0.974374445707816	0.998559858222623	0.974633634605399	0.954142011578712	AT1G60490	vacuolar protein sorting 34	VPS34	c("ATVPS34", "PI3K", "PHOSPATIDYLINOSITOL 3-KINASE")	vacuolar protein sorting 34	NA
AT1G60550	14.9504409879407	0.657034038947156	0.466050591041478	1.40979123635245	0.158601335085012	NA	1.49659756560868	0.941641713174632	AT1G60550	enoyl-CoA hydratase/isomerase D	ECHID	DHNS	enoyl-CoA hydratase/isomerase D	NA
AT1G60590	64.257816557243	0.153653401108477	0.226649967142384	0.677932598207482	0.49781443004742	0.977606752926667	3.4739765071354	3.06994561480949	AT1G60590	Pectin lyase-like superfamily protein	NA	character(0)	NA	NA
AT1G60610	509.509268230789	-0.193504165242251	0.0886963056456488	-2.1816485346675	0.0291354819392253	0.462875566175715	27.4853385895624	31.2326921836661	AT1G60610	SBP (S-ribonuclease binding protein) family protein	NA	character(0)	NA	NA
AT1G60640	8.72840564061968	0.351812933699585	0.602015918692734	0.584391413541922	0.558957002318067	NA	0.855249671081569	0.661347253726496	AT1G60640	stress response protein	NA	character(0)	NA	NA
AT1G60740	53601.4715039643	-0.0846372313617541	0.0474512907482231	-1.78366552368069	0.0744780314921607	0.661157415555724	9616.20994918847	10143.0935263645	AT1G60740	Thioredoxin superfamily protein	NA	character(0)	NA	NA
AT1G60760	393.601876525576	-0.105656884006066	0.0981536163116296	-1.07644412887055	0.281728675525171	0.950608359950807	111.449682488414	119.480787142962	AT1G60760	Plant invertase/pectin methylesterase inhibitor superfamily protein	NA	character(0)	NA	NA
AT1G60780	479.12781893416	-0.0547867533847538	0.097793112152245	-0.560231208302906	0.575321742672586	0.977606752926667	25.2397256186737	25.9443999706288	AT1G60780	Clathrin adaptor complexes medium subunit family protein	HAP13	c("AP1M2", "adaptor protein-1 mu-adaptin 2")	HAPLESS 13	NA
AT1G60860	29.4969322039182	-0.134871932096122	0.322474585756652	-0.418240500347212	0.675771287174907	0.989465690984555	0.987489079206327	1.08980732988704	AT1G60860	ARF-GAP domain 2	AGD2	character(0)	ARF-GAP domain 2	NA
AT1G60900	12.9957881702099	-0.0642246612314231	0.50309906245686	-0.127658081726062	0.898419564528	NA	0.609561300112874	0.633886842438453	AT1G60900	U2 snRNP auxilliary factor, large subunit, splicing factor	NA	c("ATU2AF65B", "U2AF65b")	NA	NA
AT1G60930	3.61097864126341	-1.83796855355426	1.08028252948023	-1.70137765204681	0.0888720950010494	NA	0.0365942496103147	0.141559630139504	AT1G60930	RECQ helicase L4B	RECQ4B	c("ATRECQ4B", "RECQ helicase L4B", "RECQL4B", "RECQ HELICASE L4B")	RECQ helicase L4B	NA
AT1G60940	19.6413724299162	-0.199629188282871	0.413793676193499	-0.482436537259984	0.62949587097821	NA	1.15746704443353	1.30911331207294	AT1G60940	SNF1-related protein kinase 2.10	SNRK2.10	c("SRK2B", "SNF1-RELATED KINASE 2B")	SNF1-related protein kinase 2.10	NA
AT1G60950	5.49547055577537	-1.09773890198764	0.77716481416946	-1.41249176747763	0.157805213017648	NA	0.489741350843773	1.05748853475666	AT1G60950	2Fe-2S ferredoxin-like superfamily protein	FED A	character(0)	NA	NA
AT1G60995	4.20292181113862	0.675480072826813	0.898752926144144	0.751574824601437	0.452306787783838	NA	0.236289945250925	0.156812446714786	AT1G60995	S3 self-incompatibility locus-linked pollen protein	NA	character(0)	NA	NA
AT1G61030	12.9805989118067	-0.516235302355968	0.490946923817333	-1.05150939401353	0.293024697190987	NA	0.353941256547243	0.523147336516071	AT1G61030	WAPL (Wings apart-like protein regulation of heterochromatin) protein	NA	c("AtWAPL2", "WAPL2", "Wings apart-like protein 2")	NA	NA
AT1G61040	48.929999144101	-0.112032230206373	0.255974358054994	-0.43766973792861	0.661625709682785	0.989190280497037	1.9993410192753	2.13468031256517	AT1G61040	plus-3 domain-containing protein	VIP5	character(0)	vernalization independence 5	NA
AT1G61080	590.007857174848	0.213792708343539	0.104191350243461	2.05192377144528	0.0401770712336531	0.540938343998501	22.8961638047042	19.6547411002695	AT1G61080	Hydroxyproline-rich glycoprotein family protein	NA	character(0)	NA	NA
AT1G61100	14.4692981204965	-0.384721051497434	0.468558241714575	-0.821074131765648	0.411604043663992	NA	0.425669879206315	0.559823793332493	AT1G61100	disease resistance protein (TIR class)	NA	character(0)	NA	NA
AT1G61140	240.736267576991	0.0675437744936406	0.135380177777635	0.498919233246856	0.617836283957155	0.977606752926667	5.37830594829924	5.09094775983023	AT1G61140	SNF2 domain-containing protein / helicase domain-containing protein / zinc finger protein-like protein	EDA16	c("FRG4", "SNF2-RING-HELICASE?LIKE 4")	embryo sac development arrest 16	NA
AT1G61210	60.1878323771862	-0.257377193451337	0.230130467141822	-1.11839686699425	0.263397531829769	0.936863334109374	1.25206545675796	1.49410250894013	AT1G61210	Transducin/WD40 repeat-like superfamily protein	DWA3	character(0)	DWD hypersensitive to ABA 3	NA
AT1G61215	246.919106066828	0.0683272607224283	0.121014316277655	0.564621301215787	0.572331373515039	0.977606752926667	12.0314901612469	11.4574421450819	AT1G61215	bromodomain 4	BRD4	character(0)	bromodomain 4	NA
AT1G61250	7.09890905698727	-0.599176621292941	0.655751828448324	-0.913724667319258	0.360861539036517	NA	0.485847529108374	0.733300569790214	AT1G61250	secretory carrier 3	SC3	c("AtSCAMP1", "SCAMP1", "Secretory carrier membrane protein 1")	secretory carrier 3	NA
AT1G61280	15.1448285438083	0.289036145498145	0.447455802349894	0.645954626088701	0.518308740947677	NA	6.55938190065295	5.27033672772399	AT1G61280	Phosphatidylinositol N-acetylglucosaminyltransferase, GPI19/PIG-P subunit	NA	character(0)	NA	NA
AT1G61290	2326.91760814201	0.0167423408149391	0.0597167989025032	0.280362328903019	0.77919953570095	0.996678546009451	236.180495775916	232.292647953056	AT1G61290	syntaxin of plants 124	SYP124	ATSYP124	syntaxin of plants 124	NA
AT1G61520	25.8266175266178	-0.619915101930585	0.355134441142388	-1.7455786601166	0.0808841930540581	0.677333469692197	1.82150999713823	2.82428528645984	AT1G61520	PSI type III chlorophyll a/b-binding protein	LHCA3	character(0)	photosystem I light harvesting complex gene 3	NA
AT1G61540	12.5959677662134	-0.0509696226046396	0.510131599503699	-0.0999146546777877	0.920412081821129	NA	1.12191529502395	1.12881764459471	AT1G61540	Galactose oxidase/kelch repeat superfamily protein	NA	character(0)	NA	NA
AT1G61563	109044.336401832	-0.0900494717152649	0.0658467731405382	-1.36756089054008	0.171449565353454	0.854058773735895	27855.7889736223	29470.6461867905	AT1G61563	ralf-like 8	RALFL8	AtRALFL8	ralf-like 8	NA
AT1G61566	76657.4380940232	-0.0459793908455914	0.0667849700278451	-0.688469139484841	0.491157397616354	0.977606752926667	18666.0606716716	19148.9032209946	AT1G61566	ralf-like 9	RALFL9	character(0)	ralf-like 9	NA
AT1G61620	205.041305687852	0.115988104653891	0.12819391673313	0.904786339396679	0.365578590072525	0.969447011553481	18.1065247639191	16.5969566142578	AT1G61620	phosphoinositide binding protein	NA	c("CSU1", "COP1 SUPPRESSOR 1")	NA	NA
AT1G61640	81.2278691192031	0.137962349978511	0.199449084654042	0.691717137824002	0.489114982357265	0.977606752926667	3.77726683257274	3.41600182519042	AT1G61640	Protein kinase superfamily protein	NA	character(0)	NA	NA
AT1G61690	114.451219107019	0.29723946876039	0.168052928101995	1.76872531837107	0.0769397249810521	0.664261681355066	3.20365676345838	2.58626022736153	AT1G61690	phosphoinositide binding protein	NA	character(0)	NA	NA
AT1G61700	18.8097654610712	0.0732982787322627	0.413918403077431	0.177083884619044	0.859442500084931	NA	5.03236506425675	4.81962530690178	AT1G61700	RNA polymerases N / 8 kDa subunit	NA	character(0)	NA	NA
AT1G61770	1446.97457245114	0.0646204994576233	0.0808201919466661	0.799558846634104	0.423966439073909	0.977606752926667	134.141883416456	127.489699362144	AT1G61770	Chaperone DnaJ-domain superfamily protein	NA	character(0)	NA	NA
AT1G61780	41.9863958947199	0.0523989793306223	0.292338887013305	0.179240537808566	0.857748834536464	0.997623957180304	8.53788414933872	8.16329087146687	AT1G61780	postsynaptic protein-like protein	NA	character(0)	NA	NA
AT1G61790	534.919634850739	0.167222339161779	0.0944631319890663	1.77023919957613	0.0766873017706929	0.664261681355066	60.5728030587609	53.4394807153145	AT1G61790	Oligosaccharyltransferase complex/magnesium transporter family protein	NA	c("OST3/6", "oligosaccharyltransferase subunit 3/6")	NA	NA
AT1G61850	451.456052895901	0.0572503248596309	0.0976577087580322	0.586234569576896	0.557717893725751	0.977606752926667	10.8999634509901	10.433119755741	AT1G61850	phospholipase A I-like protein	NA	character(0)	NA	NA
AT1G61860	14909.0381045497	0.0540732323121205	0.0522161918754044	1.03556445558396	0.30040538159572	0.957848740383926	1152.86173252389	1104.06396935032	AT1G61860	Protein kinase superfamily protein	NA	character(0)	NA	NA
AT1G62020	29.1150255011187	-0.487025891160492	0.343191830887921	-1.41910688812271	0.155867856069965	0.837019565869855	0.563347873367544	0.80722845155732	AT1G62020	Coatomer, alpha subunit	NA	character(0)	NA	NA
AT1G62040	39.4883861279453	0.290365019387197	0.303856531476789	0.955599071627581	0.339274830733305	0.963736834587191	7.45126651375378	5.96817406861593	AT1G62040	Ubiquitin-like superfamily protein	ATG8C	character(0)	autophagy 8c	NA
AT1G62130	12.631967287922	0.221059338769524	0.499150359235947	0.442871240457286	0.657858870569087	NA	0.418117061691203	0.362777788433212	AT1G62130	AAA-type ATPase family protein	NA	character(0)	NA	NA
AT1G62200	439.270822794266	-0.0798648204441292	0.0969281028821228	-0.823959389169674	0.409962633477765	0.975901993523232	22.7436290465376	23.8794918848888	AT1G62200	Major facilitator superfamily protein	PTR6	c("AtNPF8.5", "AtPTR6", "NPF8.5", "NRT1/ PTR family 8.5")	peptide transporter 6	NA
AT1G62250	49.0632430724124	-0.12158219769555	0.258379498304793	-0.470556675329279	0.637957352558846	0.985690477672489	4.28785601619408	4.56076979030716	AT1G62250	orotidine 5'-phosphate decarboxylase	NA	character(0)	NA	NA
AT1G62300	18.4175060332564	-0.0780915888892426	0.422927723353404	-0.184645235053527	0.853507303493051	NA	0.899787803190865	0.971049521971077	AT1G62300	WRKY family transcription factor	WRKY6	character(0)	NA	NA
AT1G62305	53.7204146303518	-0.270522323747546	0.243325274720709	-1.11177239626279	0.266236023200868	0.93930479971032	3.38659689546082	4.07661549637013	AT1G62305	Core-2/I-branching beta-1,6-N-acetylglucosaminyltransferase family protein	NA	character(0)	NA	NA
AT1G62310	157.709746991985	0.00535819940498225	0.145897829071742	0.036725696599279	0.97070371953722	0.998559858222623	5.79873788185143	5.7528809329181	AT1G62310	transcription factor jumonji (jmjC) domain-containing protein	NA	character(0)	NA	NA
AT1G62320	34.6224206967572	0.333273199905056	0.30422737889008	1.09547405339041	0.273309006714187	0.948037788513025	1.66426353364118	1.32107049064661	AT1G62320	ERD (early-responsive to dehydration stress) family protein	NA	character(0)	NA	NA
AT1G62360	4.75707902476027	-0.0706742372259487	0.846382730361605	-0.0835015114211441	0.933452775650772	NA	0.349629306797614	0.390537954842938	AT1G62360	KNOX/ELK homeobox transcription factor	STM	c("BUM1", "BUMBERSHOOT 1", "BUM", "BUMBERSHOOT", "SHL", "SHOOTLESS", "WAM1", "WALDMEISTER 1", "WAM", "WALDMEISTER")	SHOOT MERISTEMLESS	NA
AT1G62380	26.7400968132934	-0.709049900381752	0.353400452895312	-2.0063638701442	0.0448174401397815	0.572848371241207	1.61969241153721	2.69297282057431	AT1G62380	ACC oxidase 2	ACO2	ATACO2	ACC oxidase 2	NA
AT1G62390	334.086825545127	-0.115586049539001	0.115967783581859	-0.996708275082376	0.318906131847043	0.957848740383926	11.0879828744435	12.0174053424009	AT1G62390	Octicosapeptide/Phox/Bem1p (PB1) domain-containing protein / tetratricopeptide repeat (TPR)-containing protein	Phox2	c("CLMP1", "CLUMPED CHLOROPLASTS 1")	Phox2	NA
AT1G62450	515.349559319414	-0.104541769519478	0.0932047734564601	-1.12163535881898	0.262017511201343	0.93620488119209	92.7315313495944	99.1246705555101	AT1G62450	Immunoglobulin E-set superfamily protein	NA	character(0)	NA	NA
AT1G62480	7.7782191889071	-0.72113417299371	0.674652616271149	-1.06889702285521	0.285116073620561	NA	0.969150781290475	1.47146629286049	AT1G62480	Vacuolar calcium-binding protein-like protein	NA	character(0)	NA	NA
AT1G62600	256.094114475656	-0.0608668928023831	0.117986308760489	-0.515880981800542	0.605937537732794	0.977606752926667	17.0712571302775	17.6916252389906	AT1G62600	Flavin-binding monooxygenase family protein	NA	character(0)	NA	NA
AT1G62610	6.63392275161821	-0.823725868737746	0.723846985983098	-1.13798342009948	0.255127405598475	NA	0.630029420576174	1.07176743481979	AT1G62610	NAD(P)-binding Rossmann-fold superfamily protein	NA	character(0)	NA	NA
AT1G62620	16.0047444266648	-0.195700366875857	0.463535284088613	-0.42219087433794	0.672885701876937	NA	1.02421415941911	1.16491260877974	AT1G62620	Flavin-binding monooxygenase family protein	NA	character(0)	NA	NA
AT1G62660	69.6066957530433	0.0153201434216769	0.219809540960046	0.0696973541492521	0.94443454774544	0.998559858222623	2.85373625815955	2.82893058680977	AT1G62660	Glycosyl hydrolases family 32 protein	NA	character(0)	NA	NA
AT1G62680	12.8652516088239	0.0718596899595522	0.503128725963305	0.142825655247506	0.886427874842093	NA	0.576218487544001	0.538755251357587	AT1G62680	Pentatricopeptide repeat (PPR) superfamily protein	NA	character(0)	NA	NA
AT1G62730	17.2908513668012	0.321556558356984	0.444385127334715	0.723598830333456	0.469312059700894	NA	1.62302983465619	1.33711595000733	AT1G62730	Terpenoid synthases superfamily protein	NA	character(0)	NA	NA
AT1G62760	23.761442830608	-0.650342278113143	0.405621181302639	-1.60332425447949	0.108863084315258	0.746641446571967	2.28547163948169	3.472684868295	AT1G62760	Plant invertase/pectin methylesterase inhibitor superfamily protein	NA	character(0)	NA	NA
AT1G62820	31.6531695576857	0.277831663017434	0.317934589912328	0.873864221864149	0.38219220099179	0.973172225115557	6.41239071727926	5.23351993087601	AT1G62820	Calcium-binding EF-hand family protein	NA	character(0)	NA	NA
AT1G62850	8.50184200989219	-0.0339233374574098	0.59784381597386	-0.056742808992931	0.954750072285001	NA	0.511252993105007	0.537100937437354	AT1G62850	Class I peptide chain release factor	NA	character(0)	NA	NA
AT1G62930	19.2868187468013	0.0223891440761126	0.425653499737166	0.0525994596307502	0.958051047528542	NA	0.927698403068507	0.862830765694984	AT1G62930	Tetratricopeptide repeat (TPR)-like superfamily protein	RPF3	character(0)	RNA processing factor 3	NA
AT1G62950	16.9142483348174	-0.143766793141997	0.42878298744836	-0.33529033882043	0.737406080882789	NA	0.559072636590252	0.607156912118986	AT1G62950	leucine-rich repeat transmembrane protein kinase family protein	NA	character(0)	NA	NA
AT1G62960	443.449857539165	-0.0136860255881478	0.0969056240126705	-0.141230457237016	0.887687885818206	0.998559858222623	24.424058781865	24.4467650889393	AT1G62960	ACC synthase 10	ACS10	character(0)	ACC synthase 10	NA
AT1G63000	2504.42563863754	-0.180785870387371	0.0623114062926959	-2.90132868351845	0.00371583897780656	0.149270560079886	196.990326093031	221.87667750068	AT1G63000	nucleotide-rhamnose synthase/epimerase-reductase	NRS/ER	c("UER1", "UDP-4-KETO-6-DEOXY-D-GLUCOSE-3", "5-EPIMERASE-4-REDUCTASE 1")	nucleotide-rhamnose synthase/epimerase-reductase	NA
AT1G63010	13.2290593673746	-0.105386278866716	0.479778879610174	-0.219655935985226	0.826139124481284	NA	0.425799725983431	0.454512171949777	AT1G63010	Major Facilitator Superfamily with SPX (SYG1/Pho81/XPR1) domain-containing protein	NA	character(0)	NA	NA
AT1G63050	5.95422172114946	0.601604815017319	0.742731962663657	0.809989128325358	0.417946424133015	NA	0.44154114656928	0.285680945423719	AT1G63050	MBOAT (membrane bound O-acyl transferase) family protein	LPLAT2	c("AtLPLAT2", "LPCAT2", "lysophosphatidylcholine acyltransferase 2")	lysophospholipid acyltransferase 2	NA
AT1G63060	686.357949999287	0.0035139993111313	0.0835252391277791	0.0420711074619672	0.966442012675793	0.998559858222623	130.347533347627	129.542450908825	AT1G63060	ribosome biogenesis NEP1-like protein	NA	character(0)	NA	NA
AT1G63090	119.527676360883	0.101518323259909	0.175208352767181	0.57941486040228	0.562309279414517	0.977606752926667	9.88400074238167	9.17436733822467	AT1G63090	phloem protein 2-A11	PP2-A11	c("AtPP2-A11", "phloem protein 2-A11")	phloem protein 2-A11	NA
AT1G63110	59.7796688750083	-0.00987573698001616	0.267938684816269	-0.0368581975640738	0.970598070593108	0.998559858222623	3.51451484895361	3.45140168985304	AT1G63110	GPI transamidase subunit PIG-U	NA	character(0)	NA	NA
AT1G63160	33.304062449001	-0.190340271840786	0.313037957548616	-0.608042147129156	0.543159520730996	0.977606752926667	2.6349853597341	3.00618548017415	AT1G63160	replication factor C 2	RFC2	c("EMB2811", "EMBRYO DEFECTIVE 2811")	replication factor C 2	NA
AT1G63170	244.724369606172	0.0271602881716136	0.123072442524662	0.220685375332264	0.82533741952416	0.997623957180304	15.9511196272603	15.550752241721	AT1G63170	Zinc finger, C3HC4 type (RING finger) family protein	NA	character(0)	NA	NA
AT1G63180	38.7158869355451	0.32106396166046	0.284761240953734	1.12748476788884	0.259537577072115	0.934487089972877	3.18432591936255	2.52712560498088	AT1G63180	UDP-D-glucose/UDP-D-galactose 4-epimerase 3	UGE3	character(0)	UDP-D-glucose/UDP-D-galactose 4-epimerase 3	NA
AT1G63190	30.1924784730157	0.169783128965293	0.328419715365755	0.516969965631352	0.605177125079148	0.977606752926667	5.85206907890587	5.26417837889991	AT1G63190	Cystatin/monellin superfamily protein	NA	character(0)	NA	NA
AT1G63200	5.7323182212465	1.02833242180569	0.739658551124947	1.39027990718379	0.164443896825727	NA	1.50483230579554	0.729263108115053	AT1G63200	Cystatin/monellin superfamily protein	NA	character(0)	NA	NA
AT1G63206	5.54469377841117	0.411811773553766	0.772356222839831	0.533188911250821	0.59390281670483	NA	0.880365120963312	0.680669998094942	AT1G63206	Cystatin/monellin superfamily protein	NA	character(0)	NA	NA
AT1G63210	4.1946351312105	-0.45460701945945	0.960139332172601	-0.473480258777407	0.635870581911741	NA	0.0937894124309889	0.131080689655431	AT1G63210	Transcription elongation factor Spt6	NA	character(0)	NA	NA
AT1G63220	1277.83430159739	-0.0555886971395459	0.0746748887372817	-0.744409507392986	0.456628768935472	0.977606752926667	202.388716639295	208.665571255203	AT1G63220	Calcium-dependent lipid-binding (CaLB domain) family protein	NA	character(0)	NA	NA
AT1G63230	19.8199077677794	-0.311158715943608	0.410017423942854	-0.758891446493687	0.447917496058524	NA	1.17625199874792	1.43657253736219	AT1G63230	Tetratricopeptide repeat (TPR)-like superfamily protein	NA	character(0)	NA	NA
AT1G63360	16.5079813011136	-0.0753897033061977	0.431690647765778	-0.174638259356273	0.861363883910586	NA	0.600230395051701	0.6253653863399	AT1G63360	Disease resistance protein (CC-NBS-LRR class) family	NA	character(0)	NA	NA
AT1G63370	24.4868602958052	-0.114308935339916	0.370153770511978	-0.308814726327953	0.75746246633325	0.995446086789001	1.82287084371907	1.98647876281275	AT1G63370	Flavin-binding monooxygenase family protein	NA	character(0)	NA	NA
AT1G63380	26.9669134338812	0.919428282721415	0.34419193265287	2.67126621950402	0.00755656891372341	0.238753615566182	4.85565461489867	2.53366974793695	AT1G63380	NAD(P)-binding Rossmann-fold superfamily protein	NA	character(0)	NA	NA
AT1G63390	7.48481470678181	-0.185095682662979	0.659029544356341	-0.280860978461531	0.778817031074227	NA	2.93909616637799	3.52282667983534	AT1G63390	flavin containing monooxygenase FMO GS-OX-like protein	NA	character(0)	NA	NA
AT1G63440	136.665412744527	0.405148579224105	0.172101842702151	2.35412109982621	0.0185665612969599	0.380998623006652	5.10386039755298	3.84471198005507	AT1G63440	heavy metal atpase 5	HMA5	character(0)	heavy metal atpase 5	NA
AT1G63460	9.87432119691973	1.0744079951703	0.576012955023723	1.86524970627796	0.0621464111879608	NA	2.17666730222064	1.01268273168261	AT1G63460	glutathione peroxidase 8	GPX8	ATGPX8	glutathione peroxidase 8	NA
AT1G63490	25.2843048282546	0.0380264368407173	0.361980178551376	0.105051157753712	0.916335215237864	0.998559858222623	0.661545279620512	0.650587549164809	AT1G63490	transcription factor jumonji (jmjC) domain-containing protein	NA	character(0)	NA	NA
AT1G63500	144.773362893165	-0.117538402916489	0.151327749210618	-0.776714142182208	0.437327441274245	0.977606752926667	6.06598986389908	6.53364857275059	AT1G63500	kinase with tetratricopeptide repeat domain-containing protein	BSK7	character(0)	brassinosteroid-signaling kinase 7	NA
AT1G63640	4032.78351343699	-0.0100709579717133	0.059152813329991	-0.170253237416304	0.864810985404236	0.997623957180304	105.917956742469	106.029337999065	AT1G63640	P-loop nucleoside triphosphate hydrolases superfamily protein with CH (Calponin Homology) domain-containing protein	NA	character(0)	NA	NA
AT1G63690	15.1348249983122	0.0568193428881954	0.475547808344747	0.119481873096983	0.904893600327286	NA	0.761311398371262	0.724115177723993	AT1G63690	SIGNAL PEPTIDE PEPTIDASE-LIKE 2	SPPL2	c("ATSPPL2", "SIGNAL PEPTIDE PEPTIDASE-LIKE 2")	SIGNAL PEPTIDE PEPTIDASE-LIKE 2	NA
AT1G63770	45.4467628554939	-0.518719768491831	0.310400983436092	-1.67112798016837	0.0946964017804461	0.726386881110511	1.0596474005126	1.50466080977853	AT1G63770	Peptidase M1 family protein	NA	character(0)	NA	NA
AT1G63830	14.823074394068	0.64783927655754	0.476841455893067	1.35860518952618	0.174271729848342	NA	2.01013241634134	1.25753859784756	AT1G63830	PLAC8 family protein	NA	character(0)	NA	NA
AT1G63930	692.648863532948	0.0493639713926004	0.193023993326399	0.255740079468397	0.798151545059413	0.99744226344995	51.3035252759756	49.2504247200099	AT1G63930	from the Czech 'roh' meaning 'corner'	ROH1	character(0)	from the Czech 'roh' meaning 'corner'	NA
AT1G63940	5.50996380109264	-0.766982032906049	0.763465708195639	-1.00460574020898	0.315086732141117	NA	0.208619291203795	0.361410743531155	AT1G63940	monodehydroascorbate reductase 6	MDAR6	character(0)	monodehydroascorbate reductase 6	NA
AT1G63980	6.12148912470371	-0.31377877878246	0.728343623267601	-0.430811458710574	0.666605467087234	NA	0.372122849854181	0.43809389462542	AT1G63980	D111/G-patch domain-containing protein	NA	character(0)	NA	NA
AT1G64040	116.27490884906	0.181709173316196	0.171843366106164	1.05741162684125	0.290323767481922	0.952386352321723	8.02148266802525	7.05887692574007	AT1G64040	type one serine/threonine protein phosphatase 3	TOPP3	character(0)	type one serine/threonine protein phosphatase 3	NA
AT1G64050	8.79674117934527	0.0669722786180779	0.590803883042804	0.113357884977249	0.909746827352064	NA	0.354017023319026	0.328210448809932	AT1G64050	hypothetical protein	NA	character(0)	NA	NA
AT1G64090	133.208354785922	0.00611551726518836	0.157709075073493	0.038777205828761	0.969068018276568	0.998559858222623	9.59828280306974	9.55294839631171	AT1G64090	Reticulan like protein B3	RTNLB3	character(0)	Reticulan like protein B3	NA
AT1G64110	67.9919515065871	-0.275311311970779	0.216727790269768	-1.27030922812478	0.203974502345143	0.899562228042787	2.0922641765618	2.52111806524028	AT1G64110	P-loop containing nucleoside triphosphate hydrolases superfamily protein	DAA1	character(0)	DUO1-activated ATPase 1	NA
AT1G64140	319.495306389463	0.0535883914838874	0.110906211772976	0.483186564820936	0.628963273953901	0.983784043350182	11.6692189624354	11.2000021349636	AT1G64140	WRKY transcription factor	NA	character(0)	NA	NA
AT1G64150	18.3798542325347	-0.419189615337724	0.410003393932713	-1.02240523259307	0.306589144979301	NA	1.24427710190478	1.64166508361308	AT1G64150	Uncharacterized protein family (UPF0016)	NA	character(0)	NA	NA
AT1G64200	426.744625778451	0.0947799802856969	0.0980372476687461	0.966775205745728	0.333656421800229	0.963736834587191	74.4831791376386	69.0469654731497	AT1G64200	vacuolar H+-ATPase subunit E isoform 3	VHA-E3	character(0)	vacuolar H+-ATPase subunit E isoform 3	NA
AT1G64230	2280.69914413256	0.138545305934875	0.0627261536937813	2.20873268606951	0.0271932395201334	0.449083955387895	261.910265104912	236.512245751427	AT1G64230	ubiquitin-conjugating enzyme 28	UBC28	character(0)	ubiquitin-conjugating enzyme 28	NA
AT1G64235	26.1709029095519	-0.0701343137276445	0.345632557537779	-0.202915819699591	0.839200829170899	0.997623957180304	12.0605515108168	12.8159140153204	AT1G64235	Bifunctional inhibitor/lipid-transfer protein/seed storage 2S albumin superfamily protein	NA	character(0)	NA	NA
AT1G64300	1982.86090292078	-0.0555562974070471	0.0728310376098014	-0.76281073605864	0.445576277394878	0.977606752926667	71.1441545620609	73.5361994719252	AT1G64300	Protein kinase family protein	NA	character(0)	NA	NA
AT1G64320	657.868611797691	-0.159709160553191	0.0860791964950037	-1.85537466723984	0.0635427423435872	0.648825439059716	45.6858373971831	50.809904573461	AT1G64320	myosin heavy chain-like protein	NA	character(0)	NA	NA
AT1G64430	128.294124944853	-0.211369106491531	0.166504426939174	-1.26945037064237	0.204280480683852	0.899562228042787	5.86731639472915	6.80005251386818	AT1G64430	Pentatricopeptide repeat (PPR) superfamily protein	NA	character(0)	NA	NA
AT1G64440	17.1415808824884	-0.186133604687902	0.453711470189138	-0.410246636723354	0.681625033038947	NA	1.13447304138075	1.33434671322663	AT1G64440	NAD(P)-binding Rossmann-fold superfamily protein	RHD1	c("REB1", "ROOT EPIDERMAL BULGER1", "UGE4", "UDP-GLUCOSE 4-EPIMERASE")	ROOT HAIR DEFECTIVE 1	NA
AT1G64450	7.51582234211365	-0.163710298049432	0.68652593889904	-0.238461926598096	0.811522841846456	NA	0.594117218005106	0.691201893369349	AT1G64450	Glycine-rich protein family	NA	character(0)	NA	NA
AT1G64460	164.569002499181	0.0148967728379553	0.148990230958657	0.0999848966076772	0.920356316115113	0.998559858222623	16.6376449264344	16.3621227413702	AT1G64460	phosphatidylinositol 4-kinase gamma-like protein	NA	character(0)	NA	NA
AT1G64520	10.5338887287999	0.0855920906490047	0.538956903345548	0.158810639807554	0.87381806584768	NA	1.11306617564953	1.04072748711775	AT1G64520	regulatory particle non-ATPase 12A	RPN12a	character(0)	regulatory particle non-ATPase 12A	NA
AT1G64550	15.5363043303271	0.0969771741631557	0.447783115920126	0.216571752518811	0.828542101490158	NA	0.641287885565345	0.605878081984713	AT1G64550	general control non-repressible 3	ABCF3	c("ATGCN3", "general control non-repressible 3", "AtABCF3", "AtGCN20", "GCN20", "general control non-repressible 20", "GCN3", "general control non-repressible 3", "SCORD5", "susceptible to coronatine-deficient Pst DC3000 5")	ATP-binding cassette F3	NA
AT1G64561	24.8333129615962	0.0296667531813077	0.359191144427335	0.0825932199097111	0.934174992584258	0.998559858222623	6.31305950593813	6.01119121755109	AT1G64561	hypothetical protein	NA	character(0)	NA	NA
AT1G64570	82.6386925203615	-0.149595581156404	0.200376273438086	-0.746573327218941	0.455321153850943	0.977606752926667	2.03502822948031	2.25302747574677	AT1G64570	Homeodomain-like superfamily protein	DUO3	character(0)	DUO POLLEN 3	NA
AT1G64580	10.0647955032266	0.062007042037297	0.567243869842028	0.109312846438632	0.912954357671553	NA	0.529995895293656	0.517752065782405	AT1G64580	Pentatricopeptide repeat (PPR) superfamily protein	NA	character(0)	NA	NA
AT1G64610	984.316909262139	-0.141164054271831	0.0765852783271562	-1.84322701902066	0.065295871552965	0.651037005567747	38.3240453245012	41.9975144759395	AT1G64610	Transducin/WD40 repeat-like superfamily protein	NA	character(0)	NA	NA
AT1G64630	1833.73734616118	0.0814171451065002	0.060484157902229	1.3460904132634	0.178273359997549	0.864410072272972	85.8479528929016	80.6874367222738	AT1G64630	with no lysine (K) kinase 10	WNK10	c("ATWNK10", "WITH NO LYSINE KINASE 10")	with no lysine (K) kinase 10	NA
[truncated: 6,900 more rows]
