# Supplementary material for: Epigenetic reprogramming rewires transcription during the alternation of generations in Arabidopsis
Source: eLife. 2021 Jan 25;10:e61894. doi: 10.7554/eLife.61894 (PMC7920552; doi:10.7554/eLife.61894)
Supplement: Supplementary file 5. [file elife-61894-supp5.txt]

ID	baseMean	log2FoldChange	pvalue	padj	wt	dme	Name	Note	symbol	Alias	peakID	Chr	Start	End	Strand	Detailed.Annotation	Distance.to.TSS	peak.group
AT1G66235	80.6496387416497	0.762050935322671	0.000418652448098456	0.0288007870104889	8.94147965912493	14.924970402302	AT1G66235	no-apical-meristem-associated carboxy-terminal domain protein	NA	character(0)	peak3905	1	24683744	24684147	+	promoter-TSS (AT1G66235.1)	41	VNsp
AT5G27610	89.0203100867648	0.701370492387108	0.000274959074698525	0.0206182644813934	1.98179071477729	3.17939035201611	AT5G27610	protein ALWAYS EARLY 1	ALY1	c(ATALY1, ARABIDOPSIS THALIANA ALWAYS EARLY 1)	peak16619	5	9763737	9764338	+	promoter-TSS (AT5G27610.1)	-98	common
AT1G19100	74.6983949326001	0.673165898128772	0.00154513702157793	0.0792210484544671	2.18057384056583	3.48957326456775	AT1G19100	Histidine kinase-, DNA gyrase B-, and HSP90-like ATPase family protein	DMS11	c(AtMORC6, MORC6, Microrchidia 6)	peak1202	1	6592892	6593113	+	TTS (AT1G19090.1)	-1881	VNsp
AT5G38410	89.6996985659569	0.611297992463597	0.00140829413758561	0.0768955944638976	7.98218829192605	12.1541902360907	AT5G38410	Ribulose bisphosphate carboxylase (small chain) family protein	RBCS3B	character(0)	peak17079	5	15378908	15379243	+	promoter-TSS (AT5G05745.1)	-433	common
AT5G49900	465.28332495196	0.518252929774149	2.54046515384611e-08	4.7625253417435e-06	11.2753688287717	16.083172980644	AT5G49900	Beta-glucosidase, GBA2 type family protein	NA	character(0)	peak17986	5	20296196	20297171	+	TTS (AT5G49900.3)	3566	common
AT1G80470	4033.87446324555	0.231866273054774	9.39040057924328e-06	0.00105623225715328	246.516216715518	287.803290440577	AT1G80470	F-box/RNI-like/FBD-like domains-containing protein	NA	character(0)	peak4993	1	30255556	30256525	+	promoter-TSS (AT1G80470.1)	-25	common
AT2G19480	1385.96684339589	0.212760004560507	0.00135850401136743	0.0749041819601022	83.6057560499126	96.384437068986	AT2G19480	nucleosome assembly protein 1;2	NAP1;2	c(NFA02, NUCLEOSOME/CHROMATIN ASSEMBLY FACTOR GROUP A 02, NFA2, NUCLEOSOME/CHROMATIN ASSEMBLY FACTOR GROUP A 2)	peak5974	2	8438291	8439052	+	intron (AT2G19480.1, intron 1 of 11)	215	common
AT1G44120	3186.32813146944	0.192947464262647	0.000883261273491761	0.0534135634636308	44.3918002359499	50.4769087480643	AT1G44120	CELLULOSE SYNTHASE INTERACTIVE 2	NA	c(CSI2, CELLULOSE SYNTHASE INTERACTIVE 2)	peak2503	1	16779565	16780084	+	promoter-TSS (AT1G44120.2)	-235	VNsp
AT2G24450	94929.8033285047	0.155786395852607	0.000441730978770154	0.0295749407690875	8178.32316791897	9061.57690327722	AT2G24450	FASCICLIN-like arabinogalactan protein 3 precursor	FLA3	character(0)	peak6329	2	10392902	10394867	+	promoter-TSS (AT2G24460.1)	92	VNsp
AT4G01000	948.034085137161	-0.252005208326652	0.000705145461831695	0.0435795393114445	67.1569629549036	55.9763341246692	AT4G01000	Ubiquitin-like superfamily protein	NA	character(0)	peak11954	4	433487	434828	+	promoter-TSS (AT4G01000.2)	-128	common
AT1G10680	567.498371273092	-0.315148835398887	0.0015035240648573	0.0792210484544671	16.5068493858571	13.2348361717502	AT1G10680	P-glycoprotein 10	PGP10	c(ABCB10, ATP-binding cassette B10)	peak607	1	3541483	3543852	+	intron (AT1G10680.1, intron 3 of 12)	1115	common
AT2G03520	336.166495705119	-0.455347548424466	4.25787075461873e-05	0.00399104418732929	31.3505018633849	22.6420729717812	AT2G03520	ureide permease 4	UPS4	c(ATUPS4, ureide permease 4)	peak5237	2	1069381	1071225	+	exon (AT2G03520.1, exon 4 of 7)	812	common
AT2G39270	130.710078704044	-0.501626571022757	0.00217952135061994	0.0977466141319747	14.3114250119735	10.1124120270325	AT2G39270	P-loop containing nucleoside triphosphate hydrolases superfamily protein	NA	character(0)	peak7497	2	16399197	16401100	+	promoter-TSS (AT2G39260.1)	179	common
AT2G16586	6857.08867469911	-0.517539432537708	3.87927323355192e-22	7.27234422183201e-19	903.096947063162	627.490271805766	AT2G16586	transmembrane protein	NA	character(0)	peak5739	2	7190742	7191371	+	promoter-TSS (AT2G06695.1)	119	common
AT2G14260	444.527977891991	-0.613207754777642	2.41391298385647e-10	7.14518243221516e-08	39.4005259181089	25.603139307068	AT2G14260	proline iminopeptidase	PIP	character(0)	peak5595	2	6043118	6044892	+	promoter-TSS (AT2G14260.2)	-31	common
AT4G16950	347.239789560806	-0.703378898655877	1.73040592353365e-10	6.08237682122078e-08	8.801020766614	5.3589887584788	AT4G16950	Disease resistance protein (TIR-NBS-LRR class) family	RPP5	character(0)	peak13131	4	9542344	9544352	+	exon (AT4G16950.4, exon 2 of 7)	1119	common
AT4G16950	347.239789560806	-0.703378898655877	1.73040592353365e-10	6.08237682122078e-08	8.801020766614	5.3589887584788	AT4G16950	Disease resistance protein (TIR-NBS-LRR class) family	RPP5	character(0)	peak13132	4	9545388	9546114	+	promoter-TSS (AT4G16950.2)	-996	VNsp
AT5G28470	177.009904080292	-0.751314406777424	2.85666595523301e-07	4.59025409492299e-05	13.5431659698543	7.9625149135288	AT5G28470	Major facilitator superfamily protein	NA	character(0)	peak16694	5	10432579	10432902	+	TTS (AT5G28470.1)	2939	VNsp
AT1G35540	49.4897485906377	-0.835274749416121	0.0014706589553825	0.0787712949054398	3.57733870993866	1.97822388398448	AT1G35540	auxin response factor 14	ARF14	character(0)	peak2300	1	13108752	13109133	+	promoter-TSS (AT1G06907.1)	308	VNsp
AT4G16860	204.23393818867	-0.852897090819257	2.39652198659634e-10	7.14518243221516e-08	6.91387206814156	3.79224698326797	AT4G16860	Disease resistance protein (TIR-NBS-LRR class) family	RPP4	character(0)	peak13122	4	9490124	9490849	+	exon (AT4G16860.1, exon 3 of 6)	1914	VNsp
AT1G19090	819.580658150504	-0.856314148036779	1.41050654882743e-25	3.96634441530273e-22	50.4060849437472	27.6400541808729	AT1G19090	receptor-like serine/threonine kinase 2	RKF2	c(CRK1, CYSTEINE-RICH RLK (RECEPTOR-LIKE PROTEIN KINASE) 1)	peak1201	1	6589762	6590659	+	TTS (AT1G19086.1)	375	VNsp
AT2G16030	380.597111244479	-0.899367197233449	1.01555944506125e-17	9.51917719837415e-15	43.4814568455281	23.2356276616342	AT2G16030	S-adenosyl-L-methionine-dependent methyltransferases superfamily protein	NA	character(0)	peak5706	2	6974766	6975931	+	promoter-TSS (AT2G16040.1)	-341	VNsp
AT3G30720	46.80861261919	-0.927848234572192	0.000592717998746171	0.0383154715511318	13.9433908981459	7.17549238185692	AT3G30720	qua-quine starch	QQS	character(0)	peak10253	3	12348865	12349972	+	intron (AT3G30720.2, intron 1 of 2)	371	VNsp
AT5G24500	32.6604889482428	-0.998519254638346	0.00146369916094224	0.0787712949054398	3.95942458258133	1.96838756637205	AT5G24500	fantom protein	NA	character(0)	peak16356	5	8368452	8368989	+	TTS (AT5G24510.1)	217	common
AT4G32210	61.8239989268225	-1.08218677405934	0.000135875193804082	0.0117563398454486	8.90026542351413	4.25940931515664	AT4G32210	succinate dehydrogenase 3-2	SDH3-2	character(0)	peak14233	4	15553448	15556218	+	exon (AT4G32200.2, exon 15 of 15)	3334	common
AT1G74800	72.9555815813087	-1.08239194225904	7.64904761713634e-07	0.000113205904733618	4.13848336206644	1.92244754823537	AT1G74800	Galactosyltransferase family protein	NA	character(0)	peak4609	1	28104834	28105312	+	exon (AT1G74800.1, exon 1 of 7)	120	VNsp
AT2G16015	37.9232793061696	-1.09256221999489	0.000457607798225179	0.0302774853790401	30.2128422672	14.2367780447478	AT2G16015	hypothetical protein	NA	character(0)	peak5704	2	6969536	6969995	+	promoter-TSS (AT2G16015.1)	-587	VNsp
AT3G53305	250.023496278221	-1.1158831478406	3.58108079638764e-19	4.02799967977682e-16	37.5860900109993	17.242791608448	AT3G53305	cytochrome P450, family 71, subfamily B, polypeptide 32	CYP71B32	character(0)	peak11160	3	19764938	19765405	+	TTS (AT3G53305.1)	1553	VNsp
