# Supplementary material for: Epigenetic reprogramming rewires transcription during the alternation of generations in Arabidopsis
Source: eLife. 2021 Jan 25;10:e61894. doi: 10.7554/eLife.61894 (PMC7920552; doi:10.7554/eLife.61894)
Supplement: Supplementary file 6. [file elife-61894-supp6.txt]

peakID	Chr	Start	End	Strand	Detailed.Annotation	Distance.to.TSS	Nearest.PromoterID	Gene.Name	Gene.Alias	Gene.Description	Gene.Type	peak.group
peak2	1	14582	14840	+	promoter-TSS (AT1G01030.1)	-997	AT1G01030	NGA3	NGATHA3|T25K16.3|T25K16_3	AP2/B3-like transcriptional factor family protein	protein-coding	SNsp
peak673	1	3890690	3891816	+	TTS (AT1G11580.2)	719	AT1G04857	AT1G04857	-	ncRNA	ncRNA	SNsp
peak910	1	4993837	4995782	+	promoter-TSS (AT1G05097.1)	65	AT1G05097	AT1G05097	-	ncRNA	ncRNA	SNsp
peak232	1	1480742	1481388	+	Intergenic	-1481	AT1G05140	AT1G05140	YUP8H12.25|YUP8H12_25	Peptidase M50 family protein	protein-coding	SNsp
peak244	1	1549929	1550385	+	TTS (AT1G05310.1)	-2308	AT1G05300	ZIP5	YUP8H12.8|YUP8H12_8|zinc transporter 5 precursor	zinc transporter 5 precursor	protein-coding	SNsp
peak1358	1	7402228	7402477	+	TTS (AT1G05633.1)	1007	AT1G05633	AT1G05633	-	ncRNA	ncRNA	SNsp
peak288	1	1845657	1846556	+	promoter-TSS (AT1G06090.1)	-595	AT1G06090	AT1G06090	T21E18.14|T21E18_14	Fatty acid desaturase family protein	protein-coding	SNsp
peak1779	1	9794117	9794437	+	promoter-TSS (AT1G06113.1)	-267	AT1G06113	AT1G06113	-	ncRNA	ncRNA	SNsp
peak1814	1	9989899	9990984	+	promoter-TSS (AT1G06157.1)	-651	AT1G06157	AT1G06157	-	ncRNA	ncRNA	SNsp
peak2094	1	11599776	11600331	+	Intergenic	-1068	AT1G06533	AT1G06533	-	ncRNA	ncRNA	SNsp
peak2289	1	13045325	13046230	+	Intergenic	-2400	AT1G06897	AT1G06897	-	ncRNA	ncRNA	SNsp
peak3132	1	20484688	20485170	+	TTS (AT1G54940.1)	220	AT1G08007	AT1G08007	-	ncRNA	ncRNA	SNsp
peak3413	1	22133682	22134285	+	Intergenic	5112	AT1G08297	AT1G08297	-	ncRNA	ncRNA	SNsp
peak3589	1	23076595	23076979	+	promoter-TSS (AT1G08523.1)	-409	AT1G08523	AT1G08523	-	ncRNA	ncRNA	SNsp
peak3590	1	23078902	23079325	+	Intergenic	1917	AT1G08523	AT1G08523	-	ncRNA	ncRNA	SNsp
peak3884	1	24576569	24577183	+	promoter-TSS (AT1G66020.1)	129	AT1G08807	AT1G08807	-	ncRNA	ncRNA	SNsp
peak3966	1	24945364	24945994	+	exon (AT1G66870.2, exon 3 of 3)	149	AT1G08853	AT1G08853	-	ncRNA	ncRNA	SNsp
peak4236	1	26307721	26308928	+	exon (AT1G09123.1, exon 1 of 1)	175	AT1G09123	AT1G09123	-	ncRNA	ncRNA	SNsp
peak4350	1	26772174	26773502	+	promoter-TSS (AT1G09207.1)	43	AT1G09207	AT1G09207	-	ncRNA	ncRNA	SNsp
peak4418	1	27072356	27073074	+	promoter-TSS (AT1G09277.1)	-516	AT1G09277	AT1G09277	-	ncRNA	ncRNA	SNsp
peak4601	1	28056048	28057192	+	promoter-TSS (AT1G09507.1)	91	AT1G09507	AT1G09507	-	ncRNA	ncRNA	SNsp
peak4686	1	28486026	28488465	+	TTS (AT1G09587.1)	1006	AT1G09587	AT1G09587	-	ncRNA	ncRNA	SNsp
peak4757	1	28884718	28885636	+	TTS (AT1G76900.1)	-1714	AT1G09683	AT1G09683	-	ncRNA	ncRNA	SNsp
peak703	1	4023639	4024469	+	TTS (AT1G11915.1)	1059	AT1G11920	AT1G11920	F12F1.22|F12F1_22	Pectin lyase-like superfamily protein	protein-coding	SNsp
peak704	1	4027552	4028903	+	promoter-TSS (AT1G11930.2)	-368	AT1G11930	AT1G11930	F12F1.20|F12F1_20	Putative pyridoxal phosphate-dependent enzyme, YBL036C type	protein-coding	SNsp
peak713	1	4066212	4067344	+	promoter-TSS (AT1G12030.1)	-434	AT1G12030	AT1G12030	F12F1.10|F12F1_10	phosphoenolpyruvate carboxylase, putative (DUF506)	protein-coding	SNsp
peak718	1	4095292	4095769	+	exon (AT1G12100.1, exon 2 of 2)	284	AT1G12100	AT1G12100	F12F1.2|F12F1_2	Bifunctional inhibitor/lipid-transfer protein/seed storage 2S albumin superfamily protein	protein-coding	SNsp
peak735	1	4166685	4167934	+	Intergenic	-1381	AT1G12260	NAC007	ANAC007|EMB2749|EMBRYO DEFECTIVE 2749|NAC 007|T28K15.1|T28K15_1|VASCULAR RELATED NAC-DOMAIN PROTEIN 4|VND4	NAC 007	protein-coding	SNsp
peak754	1	4274172	4274592	+	promoter-TSS (AT1G12550.1)	-149	AT1G12550	HPR3	F5O11.29|F5O11_29|hydroxypyruvate reductase 3	D-isomer specific 2-hydroxyacid dehydrogenase family protein	protein-coding	SNsp
peak755	1	4276097	4277033	+	promoter-TSS (AT1G12560.1)	60	AT1G12560	EXPA7	ATEXP7|ATEXPA7|ATHEXP ALPHA 1.26|EXP7|F5O11.30|F5O11_30|expansin A7	expansin A7	protein-coding	SNsp
peak762	1	4309699	4310181	+	TTS (AT1G12660.1)	997	AT1G12660	AT1G12660	T12C24.19|T12C24_19	thionin-like protein	protein-coding	SNsp
peak761	1	4308244	4308683	+	promoter-TSS (AT1G12660.1)	-480	AT1G12660	AT1G12660	T12C24.19|T12C24_19	thionin-like protein	protein-coding	SNsp
peak763	1	4313951	4316387	+	Intergenic	2838	AT1G12665	AT1G12665	-	thionin-like protein	protein-coding	SNsp
peak838	1	4652598	4653593	+	Intergenic	-1546	AT1G13600	bZIP58	AtbZIP58|F21F23.3|basic leucine-zipper 58	basic leucine-zipper 58	protein-coding	SNsp
peak847	1	4701614	4702247	+	TTS (AT1G13710.1)	2764	AT1G13710	CYP78A5	''cytochrome P450|F21F23.15|F21F23_15|KLU|KLUH|cytochrome P450|family 78|polypeptide 5|polypeptide 5''|subfamily A	cytochrome P450, family 78, subfamily A, polypeptide 5	protein-coding	SNsp
peak883	1	4868816	4869264	+	exon (AT1G14250.1, exon 2 of 9)	694	AT1G14250	AT1G14250	-	GDA1/CD39 nucleoside phosphatase family protein	protein-coding	SNsp
peak893	1	4905279	4905977	+	Intergenic	-2259	AT1G14350	FLP	AtMYB124|F14L17.12|F14L17_12|FOUR LIPS|MYB124|myb domain protein 124	Duplicated homeodomain-like superfamily protein	protein-coding	SNsp
peak913	1	5005651	5007155	+	Intergenic	-2766	AT1G14600	AT1G14600	T5E21.10|T5E21_10	Homeodomain-like superfamily protein	protein-coding	SNsp
peak917	1	5018528	5019356	+	promoter-TSS (AT1G14630.1)	-858	AT1G14630	AT1G14630	T5E21.19|T5E21_19	XRI1-like protein	protein-coding	SNsp
peak977	1	5349061	5349863	+	Intergenic	-3120	AT1G15550	GA3OX1	ARABIDOPSIS THALIANA GIBBERELLIN 3 BETA-HYDROXYLASE 1|ATGA3OX1|GA REQUIRING 4|GA4|GIBBERELLIN 3 BETA-HYDROXYLASE|T16N11.6|T16N11_6|gibberellin 3-oxidase 1	gibberellin 3-oxidase 1	protein-coding	SNsp
peak978	1	5350063	5350264	+	Intergenic	-3821	AT1G15550	GA3OX1	ARABIDOPSIS THALIANA GIBBERELLIN 3 BETA-HYDROXYLASE 1|ATGA3OX1|GA REQUIRING 4|GA4|GIBBERELLIN 3 BETA-HYDROXYLASE|T16N11.6|T16N11_6|gibberellin 3-oxidase 1	gibberellin 3-oxidase 1	protein-coding	SNsp
peak984	1	5378642	5379293	+	promoter-TSS (AT1G15640.1)	81	AT1G15640	AT1G15640	T16N11.15|T16N11_15	transmembrane protein	protein-coding	SNsp
peak1134	1	6229280	6230478	+	TTS (AT1G05383.1)	315	AT1G18100	E12A11	MFT|MOTHER OF FT AND TFL1|T10F20.11	PEBP (phosphatidylethanolamine-binding protein) family protein	protein-coding	SNsp
peak1152	1	6333396	6334959	+	TTS (AT1G18400.2)	2779	AT1G18400	BEE1	BR enhanced expression 1|F15H18.11|F15H18_11	BR enhanced expression 1	protein-coding	SNsp
peak1173	1	6453028	6453804	+	TTS (AT1G18710.1)	2831	AT1G18710	MYB47	AtMYB47|F6A14.18|F6A14_18|myb domain protein 47	myb domain protein 47	protein-coding	SNsp
peak1180	1	6480177	6480574	+	promoter-TSS (AT1G18790.1)	-332	AT1G18790	RKD1	AtRKD1|F6A14.11|F6A14_11|RWP-RK domain containing 1|UAS-TAGGED ROOT PATTERNING5|URP5	RWP-RK domain-containing protein	protein-coding	SNsp
peak1246	1	6841360	6842443	+	Intergenic	-1588	AT1G19790	SRS7	F14P1.22|F14P1_22|SHI-related sequence 7	SHI-related sequence 7	protein-coding	SNsp
peak1244	1	6838406	6838581	+	exon (AT1G19790.2, exon 2 of 2)	1800	AT1G19790	SRS7	F14P1.22|F14P1_22|SHI-related sequence 7	SHI-related sequence 7	protein-coding	SNsp
peak1255	1	6878029	6878256	+	Intergenic	-4784	AT1G19840	AT1G19840	F6F9.11|F6F9_11|SAUR53|SMALL AUXIN UPREGULATED RNA 53	SAUR-like auxin-responsive protein family	protein-coding	SNsp
peak1256	1	6882774	6884700	+	Intergenic	-2932	AT1G19850	MP	ARF5|AUXIN RESPONSE FACTOR 5|F6F9.10|F6F9_10|IAA24|MONOPTEROS|TRANSCRIPTION FACTOR IAA24|indole-3-acetic acid inducible 24	Transcriptional factor B3 family protein / auxin-responsive factor AUX/IAA-like protein	protein-coding	SNsp
peak1259	1	6903892	6905763	+	promoter-TSS (AT1G19880.1)	-136	AT1G19890	HTR10	ATMGH3|F6F9.5|F6F9_5|MALE-GAMETE-SPECIFIC HISTONE H3|male-gamete-specific histone H3	male-gamete-specific histone H3	protein-coding	SNsp
peak1261	1	6910840	6912026	+	Intergenic	-1568	AT1G19910	AVA-P2	ATVHA-C2|AVA-2PE|F6F9.3|F6F9_3|VACUOLAR H+-PUMPING ATPASE 16 KDA PROTEOLIPID|VACUOLAR-TYPE H+ ATPASE C2	ATPase, F0/V0 complex, subunit C protein	protein-coding	SNsp
peak1302	1	7111354	7112571	+	promoter-TSS (AT1G20540.1)	-649	AT1G20540	AT1G20540	F5M15.14|F5M15_14	Transducin/WD40 repeat-like superfamily protein	protein-coding	SNsp
peak1342	1	7333767	7334725	+	Intergenic	-2146	AT1G20990	AT1G20990	F9H16.2|F9H16_2	Cysteine/Histidine-rich C1 domain family protein	protein-coding	SNsp
peak1355	1	7393382	7394285	+	Intergenic	-2230	AT1G21110	IGMT3	T22I11.6|T22I11_6|indole glucosinolate O-methyltransferase 3	O-methyltransferase family protein	protein-coding	SNsp
peak1389	1	7537765	7538741	+	Intergenic	-3326	AT1G21520	AT1G21520	F24J8.16|F24J8_16	hypothetical protein	protein-coding	SNsp
peak1425	1	7727752	7729493	+	intron (AT1G21970.1, intron 1 of 1)	1027	AT1G21970	LEC1	AtLEC1|EMB 212|EMB212|EMBRYO DEFECTIVE 212|LEAFY COTYLEDON 1|NF-YB9|NUCLEAR FACTOR Y|SUBUNIT B9|T26F17.20|T26F17_20	Histone superfamily protein	protein-coding	SNsp
peak1427	1	7733815	7734925	+	promoter-TSS (AT1G21980.1)	-291	AT1G21980	PIP5K1	ATPIP5K1|ATPIPK1|PHOSPHATIDYLINOSITOL-4-PHOSPHATE 5-KINASE|phosphatidylinositol-4-phosphate 5-kinase 1	phosphatidylinositol-4-phosphate 5-kinase 1	protein-coding	SNsp
peak1435	1	7784791	7785418	+	promoter-TSS (AT1G22065.1)	-604	AT1G22065	AT1G22065	-	hypothetical protein	protein-coding	SNsp
peak1518	1	8240879	8241065	+	intron (AT1G23210.1, intron 1 of 3)	827	AT1G23210	GH9B6	AtGH9B6|F26F24.6|F26F24_6|glycosyl hydrolase 9B6	glycosyl hydrolase 9B6	protein-coding	SNsp
peak1521	1	8252711	8254462	+	intron (AT1G23240.4, intron 2 of 4)	716	AT1G23240	AT1G23240	F26F24.33|F26F24_33	Caleosin-related family protein	protein-coding	SNsp
peak1522	1	8255556	8255780	+	intron (AT1G23250.2, intron 3 of 4)	762	AT1G23250	AT1G23250	F26F24.9|F26F24_9	Caleosin-related family protein	protein-coding	SNsp
peak1562	1	8492901	8493907	+	Intergenic	3162	AT1G24000	AT1G24000	T23E23.17|T23E23_17	Polyketide cyclase/dehydrase and lipid transport superfamily protein	protein-coding	SNsp
peak1577	1	8572629	8573184	+	promoter-TSS (AT1G24200.1)	-529	AT1G24200	AT1G24200	F3I6.13|F3I6_13	Paired amphipathic helix (PAH2) superfamily protein	protein-coding	SNsp
peak1683	1	9261247	9263311	+	TTS (AT1G26770.1)	-2125	AT1G26773	AT1G26773	-	hypothetical protein	protein-coding	SNsp
peak1684	1	9270115	9271085	+	promoter-TSS (AT1G26780.2)	-352	AT1G26780	MYB117	AtMYB117|LATERAL ORGAN FUSION 1|LOF1|T24P13.16|T24P13_16|myb domain protein 117	myb domain protein 117	protein-coding	SNsp
peak1788	1	9838373	9838590	+	promoter-TSS (AT1G28160.1)	-835	AT1G28160	AT1G28160	F3H9.18|F3H9_18	Integrase-type DNA-binding superfamily protein	protein-coding	SNsp
peak1801	1	9910285	9911688	+	Intergenic	2841	AT1G28310	AT1G28310	F3H9.4|F3H9_4	Dof-type zinc finger DNA-binding family protein	protein-coding	SNsp
peak1847	1	10162654	10163970	+	exon (AT1G29090.1, exon 2 of 2)	1140	AT1G29090	AT1G29090	F28N24.20|F28N24_20	Cysteine proteinases superfamily protein	protein-coding	SNsp
peak1861	1	10237150	10237439	+	exon (AT1G29280.1, exon 2 of 2)	957	AT1G29280	WRKY65	ATWRKY65|F28N24.4|F28N24_4|WRKY DNA-BINDING PROTEIN 65|WRKY DNA-binding protein 65	WRKY DNA-binding protein 65	protein-coding	SNsp
peak1863	1	10241419	10241916	+	Intergenic	-2786	AT1G29290	AT1G29290	F28N24.30|F28N24_30	B-cell lymphoma 6 protein	protein-coding	SNsp
peak1914	1	10550162	10552539	+	exon (AT1G30080.2, exon 3 of 3)	1945	AT1G30080	AT1G30080	T1P2.13|T1P2_13	Glycosyl hydrolase superfamily protein	protein-coding	SNsp
peak1916	1	10560928	10562375	+	promoter-TSS (AT1G30090.1)	-106	AT1G30090	AT1G30090	T2H7.11|T2H7_11	Galactose oxidase/kelch repeat superfamily protein	protein-coding	SNsp
peak1921	1	10595611	10596600	+	promoter-TSS (AT1G30135.1)	-247	AT1G30135	JAZ8	TIFY5A|jasmonate-zim-domain protein 8	jasmonate-zim-domain protein 8	protein-coding	SNsp
peak1982	1	10944324	10945000	+	promoter-TSS (AT1G30814.4)	65	AT1G30814	AT1G30814	-	hypothetical protein	protein-coding	SNsp
peak2010	1	11081156	11082039	+	Intergenic	-2308	AT1G31050	AT1G31050	F17F8.3	basic helix-loop-helix (bHLH) DNA-binding superfamily protein	protein-coding	SNsp
peak2008	1	11076275	11076977	+	intron (AT1G31050.7, intron 3 of 7)	2614	AT1G31050	AT1G31050	F17F8.3	basic helix-loop-helix (bHLH) DNA-binding superfamily protein	protein-coding	SNsp
peak2011	1	11083516	11085039	+	promoter-TSS (AT1G31070.2)	-389	AT1G31070	GlcNAc1pUT1	F17F8.1|GLCNA.UT1|N-acetylglucosamine-1-phosphate uridylyltransferase 1	N-acetylglucosamine-1-phosphate uridylyltransferase 1	protein-coding	SNsp
peak2065	1	11444780	11445541	+	promoter-TSS (AT1G31880.1)	-330	AT1G31880	BRX	BREVIS RADIX|F5M6.11|F5M6_11|NIP3;1|NLM9|NOD26-like intrinsic protein 3;1	DZC (Disease resistance/zinc finger/chromosome condensation-like region) domain containing protein	protein-coding	SNsp
peak2117	1	11730800	11731031	+	Intergenic	-7203	AT1G32460	AT1G32460	F5D14.24|F5D14_24	hypothetical protein	protein-coding	SNsp
peak2160	1	12001932	12003507	+	exon (AT1G33102.1, exon 1 of 1)	286	AT1G33102	AT1G33102	-	hypothetical protein	protein-coding	SNsp
peak2205	1	12304747	12304959	+	promoter-TSS (AT1G33880.2)	58	AT1G33880	AT1G33880	T3M13.10|T3M13_10	Avirulence induced gene (AIG1) family protein	protein-coding	SNsp
peak2255	1	12663191	12663768	+	exon (AT1G34580.2, exon 3 of 3)	2960	AT1G34580	AT1G34580	F12K21.8|F12K21_8	Major facilitator superfamily protein	protein-coding	SNsp
peak2464	1	16439698	16440048	+	exon (AT1G43640.2, exon 5 of 5)	2042	AT1G43640	TLP5	AtTLP5|T10P12.9|T10P12_9|tubby like protein 5	tubby like protein 5	protein-coding	SNsp
peak2500	1	16762240	16763672	+	promoter-TSS (AT1G44090.1)	-470	AT1G44090	GA20OX5	ARABIDOPSIS THALIANA GIBBERELLIN 20-OXIDASE 5|ATGA20OX5|T7O23.20|T7O23_20|gibberellin 20-oxidase 5	gibberellin 20-oxidase 5	protein-coding	SNsp
peak2554	1	17217894	17220451	+	Intergenic	-5548	AT1G46264	HSFB4	AT-HSFB4|F2G19.8|F2G19_8|SCHIZORIZA|SCZ|heat shock transcription factor B4|heat shock transcription factor B4	heat shock transcription factor B4	protein-coding	SNsp
peak2582	1	17378451	17379907	+	promoter-TSS (AT1G47390.1)	-365	AT1G47390	AT1G47390	T3F24.1|T3F24_1	F-box and associated interaction domains-containing protein	protein-coding	SNsp
peak2589	1	17429995	17430659	+	promoter-TSS (AT1G47495.1)	-514	AT1G47495	AT1G47495	-	hypothetical protein	protein-coding	SNsp
peak2659	1	17882569	17882867	+	intron (AT1G48400.1, intron 1 of 2)	1137	AT1G48400	AT1G48400	F11A17.5|F11A17_5	F-box/RNI-like/FBD-like domains-containing protein	protein-coding	SNsp
peak2712	1	18233291	18234091	+	promoter-TSS (AT1G49300.1)	-11	AT1G49290	AT1G49290	F13F21.27|F13F21_27	Rho guanine nucleotide exchange factor	protein-coding	SNsp
peak2711	1	18231737	18232596	+	TTS (AT1G49290.1)	1514	AT1G49290	AT1G49290	F13F21.27|F13F21_27	Rho guanine nucleotide exchange factor	protein-coding	SNsp
peak2715	1	18241796	18242202	+	Intergenic	-3502	AT1G49310	AT1G49310	F13F21.30|F13F21_30	transmembrane protein	protein-coding	SNsp
peak2737	1	18347787	18348100	+	exon (AT1G49570.1, exon 3 of 4)	985	AT1G49570	AT1G49570	F14J22.19|F14J22_19	Peroxidase superfamily protein	protein-coding	SNsp
peak2753	1	18422406	18423149	+	Intergenic	-1801	AT1G49770	RGE1	F14J22.2|F14J22_2|RETARDED GROWTH OF EMBRYO 1|ZHOUPI|ZOU	basic helix-loop-helix (bHLH) DNA-binding superfamily protein	protein-coding	SNsp
peak2791	1	18604037	18605541	+	promoter-TSS (AT1G50220.1)	37	AT1G50220	AT1G50220	F14I3.16|F14I3_16	B3 domain protein	protein-coding	SNsp
peak2851	1	18910994	18911329	+	promoter-TSS (AT1G51010.1)	-228	AT1G51010	AT1G51010	F23H24.12|F23H24_12	hypothetical protein	protein-coding	SNsp
peak2865	1	18972929	18974196	+	Intergenic	-3614	AT1G51190	PLT2	F11M15.6|F11M15_6|PLETHORA 2	Integrase-type DNA-binding superfamily protein	protein-coding	SNsp
peak2866	1	18975959	18977136	+	promoter-TSS (AT1G51190.1)	-629	AT1G51190	PLT2	F11M15.6|F11M15_6|PLETHORA 2	Integrase-type DNA-binding superfamily protein	protein-coding	SNsp
peak2869	1	18992200	18993212	+	promoter-TSS (AT1G51220.1)	-557	AT1G51220	WIP5	AtWIP5|F11M15.9|F11M15_9|WIP domain protein 5	WIP domain protein 5	protein-coding	SNsp
peak2872	1	19010409	19010904	+	TTS (AT1G51270.1)	-1517	AT1G51290	AT1G51290	F11M15.14|F11M15_14	F-box and associated interaction domains-containing protein	protein-coding	SNsp
peak2934	1	19359016	19359735	+	intron (AT1G52060.1, intron 3 of 3)	1447	AT1G52060	AT1G52060	F5F19.12|F5F19_12	Mannose-binding lectin superfamily protein	protein-coding	SNsp
peak2946	1	19438863	19440348	+	TTS (AT1G52190.1)	2119	AT1G52191	AT1G52191	-	Thioesterase superfamily protein	protein-coding	SNsp
peak2948	1	19448502	19449584	+	Intergenic	-5412	AT1G52200	AT1G52200	F9I5.19|F9I5_19	PLAC8 family protein	protein-coding	SNsp
peak3010	1	19825417	19826586	+	Intergenic	-3602	AT1G53170	ERF8	ATERF-8|ATERF8|ERF TRANSCRIPTION FACTOR8|ETHYLENE RESPONSE ELEMENT BINDING FACTOR 4|F8L10.19|ethylene response factor 8	ethylene response factor 8	protein-coding	SNsp
peak3071	1	20140636	20141437	+	promoter-TSS (AT1G53930.1)	-149	AT1G53930	AT1G53930	T18A20.19	Ubiquitin-like superfamily protein	protein-coding	SNsp
peak3073	1	20150288	20150705	+	promoter-TSS (AT1G53990.1)	-520	AT1G53990	GLIP3	F15I1.7|F15I1_7|GDSL-motif lipase 3	GDSL-motif lipase 3	protein-coding	SNsp
peak3163	1	20688832	20691685	+	Intergenic	3781	AT1G55420	EDA11	T5A14.16|T5A14_16|embryo sac development arrest 11	Cysteine/Histidine-rich C1 domain family protein	protein-coding	SNsp
peak3238	1	21056186	21056369	+	promoter-TSS (AT1G56242.1)	-124	AT1G56242	AT1G56242	-	ncRNA	ncRNA	SNsp
peak3290	1	21313742	21314516	+	Intergenic	-1210	AT1G57550	AT1G57550	F25P12.2|F25P12_2	Low temperature and salt responsive protein family	protein-coding	SNsp
peak3309	1	21417577	21418404	+	promoter-TSS (AT1G57820.2)	-53	AT1G57820	VIM1	F12K22.14|F12K22_14|ORTH2|ORTHRUS 2|VARIANT IN METHYLATION 1	Zinc finger (C3HC4-type RING finger) family protein	protein-coding	SNsp
peak3310	1	21423280	21423655	+	TTS (AT1G57835.1)	1007	AT1G57835	AT1G57835	-	ncRNA	ncRNA	SNsp
peak3329	1	21534750	21536235	+	promoter-TSS (AT1G58170.1)	-403	AT1G58170	AT1G58170	T15M6.17	Disease resistance-responsive (dirigent-like protein) family protein	protein-coding	SNsp
peak3350	1	21669654	21670337	+	Intergenic	-2366	AT1G58350	ZW18	F19C14.4|F19C14_4	Putative serine esterase family protein	protein-coding	SNsp
peak3355	1	21704043	21704225	+	exon (AT1G58410.4, exon 1 of 3)	121	AT1G58410	AT1G58410	F9K23.6|F9K23_6	Disease resistance protein (CC-NBS-LRR class) family	protein-coding	SNsp
peak3378	1	21932019	21933598	+	promoter-TSS (AT1G59675.1)	-204	AT1G59680	EDA1	T30E16.27|T30E16_27|embryo sac development arrest 1	F-box associated ubiquitination effector family protein	protein-coding	SNsp
peak3379	1	21936251	21936469	+	promoter-TSS (AT1G59690.1)	82	AT1G59700	GSTU16	ATGSTU16|F23H11.1|F23H11_1|glutathione S-transferase TAU 16	glutathione S-transferase TAU 16	protein-coding	SNsp
peak3412	1	22124652	22125704	+	Intergenic	-1297	AT1G60050	UMAMIT35	T2K10.10|T2K10_10|Usually multiple acids move in and out Transporters 35	Nodulin MtN21 /EamA-like transporter family protein	protein-coding	SNsp
peak3430	1	22254040	22254301	+	promoter-TSS (AT1G60400.1)	-235	AT1G60400	AT1G60400	T13D8.27|T13D8_27	F-box/RNI-like superfamily protein	protein-coding	SNsp
peak3457	1	22374390	22375298	+	promoter-TSS (AT1G60783.1)	-65	AT1G60783	AT1G60783	-	cyclin-dependent kinase inhibitor SMR2-like protein	protein-coding	SNsp
peak3464	1	22419075	22419366	+	Intergenic	-1908	AT1G60890	AT1G60890	T7P1.4|T7P1_4	Phosphatidylinositol-4-phosphate 5-kinase family protein	protein-coding	SNsp
peak3480	1	22522976	22523581	+	promoter-TSS (AT1G08357.1)	-357	AT1G61120	TPS04	F11P17.15|F11P17_15|GERANYLLINALOOL SYNTHASE|GES|TERPENE SYNTHASE 4|TPS4|terpene synthase 04	terpene synthase 04	protein-coding	SNsp
peak3481	1	22528727	22529465	+	TTS (AT1G61120.1)	2731	AT1G61130	SCPL32	F11P17.14|F11P17_14|serine carboxypeptidase-like 32	serine carboxypeptidase-like 32	protein-coding	SNsp
peak3524	1	22745456	22746324	+	TTS (AT1G61640.2)	1683	AT1G61630	ENT7	ATENT7|T25B24.2|T25B24_2|equilibrative nucleoside transporter 7	equilibrative nucleoside transporter 7	protein-coding	SNsp
peak3526	1	22758509	22758694	+	Intergenic	-2214	AT1G61660	AT1G61660	T13M11.1|T13M11_1	basic helix-loop-helix (bHLH) DNA-binding superfamily protein	protein-coding	SNsp
peak3539	1	22842493	22843418	+	Intergenic	-4292	AT1G61840	AT1G61840	F8K4.5|F8K4_5	Cysteine/Histidine-rich C1 domain family protein	protein-coding	SNsp
peak3604	1	23154475	23154809	+	exon (AT1G62540.2, exon 5 of 6)	2892	AT1G62540	FMO GS-OX2	T3P18.10|T3P18_10|flavin-monooxygenase glucosinolate S-oxygenase 2	flavin-monooxygenase glucosinolate S-oxygenase 2	protein-coding	SNsp
peak3606	1	23161680	23162116	+	exon (AT1G62560.2, exon 6 of 6)	2164	AT1G62560	FMO GS-OX3	T3P18.12|T3P18_12|flavin-monooxygenase glucosinolate S-oxygenase 3	flavin-monooxygenase glucosinolate S-oxygenase 3	protein-coding	SNsp
peak3608	1	23170072	23170415	+	intron (AT1G62570.1, intron 2 of 6)	1476	AT1G62570	FMO GS-OX4	T3P18.13|T3P18_13|flavin-monooxygenase glucosinolate S-oxygenase 4	flavin-monooxygenase glucosinolate S-oxygenase 4	protein-coding	SNsp
peak3614	1	23200597	23202023	+	exon (AT1G62660.3, exon 2 of 6)	719	AT1G62660	AT1G62660	F23N19.3	Glycosyl hydrolases family 32 protein	protein-coding	SNsp
peak3619	1	23225705	23226078	+	intron (AT1G62710.1, intron 2 of 8)	1092	AT1G62710	BETA-VPE	BETAVPE|F23N19.7|F23N19_7|beta vacuolar processing enzyme	beta vacuolar processing enzyme	protein-coding	SNsp
peak3625	1	23243611	23245921	+	Intergenic	2183	AT1G62770	AT1G62770	F23N19.14|F23N19_14	Plant invertase/pectin methylesterase inhibitor superfamily protein	protein-coding	SNsp
peak3641	1	23335022	23335657	+	TTS (AT1G62981.3)	1699	AT1G62981	AT1G62981	-	transmembrane protein, putative (DUF1191)	protein-coding	SNsp
peak3642	1	23341070	23341382	+	promoter-TSS (AT1G63000.1)	-985	AT1G63000	NRS/ER	''UDP-4-KETO-6-DEOXY-D-GLUCOSE-3|5-EPIMERASE-4-REDUCTASE 1|5-EPIMERASE-4-REDUCTASE 1''|F16P17.17|F16P17_17|UDP-4-KETO-6-DEOXY-D-GLUCOSE-3|UER1|nucleotide-rhamnose synthase/epimerase-reductase	nucleotide-rhamnose synthase/epimerase-reductase	protein-coding	SNsp
peak3665	1	23460261	23460439	+	exon (AT1G63245.1, exon 1 of 1)	534	AT1G63245	CLE14	CLAVATA3/ESR-RELATED 14	CLAVATA3/ESR-RELATED 14	protein-coding	SNsp
peak3686	1	23572175	23573170	+	Intergenic	-2591	AT1G63570	AT1G63570	F2K11.7|F2K11_7	Receptor-like protein kinase-related family protein	protein-coding	SNsp
peak3769	1	24013277	24013878	+	Intergenic	-3066	AT1G64625	AT1G64625	LHL3|LL1|LONESOME HIGHWAY LIKE 3	Serine/threonine-protein kinase WNK (With No Lysine)-like protein	protein-coding	SNsp
peak3839	1	24397570	24398247	+	promoter-TSS (AT1G65620.2)	-235	AT1G65620	AS2	ASYMMETRIC LEAVES 2|F5I14.15|F5I14_15	Lateral organ boundaries (LOB) domain family protein	protein-coding	SNsp
peak3850	1	24453000	24453455	+	promoter-TSS (AT1G65740.1)	-16	AT1G65740	UCL1	F1E22.11|F1E22_11|UPWARD CURLY LEAF1	ascorbic acid mannose pathway regulator (DUF295)	protein-coding	SNsp
peak3880	1	24566435	24566998	+	intron (AT1G65985.1, intron 1 of 4)	1903	AT1G65985	AT1G65985	-	transmembrane protein, putative (DUF247)	protein-coding	SNsp
peak3892	1	24614366	24615741	+	TTS (AT1G66120.1)	236	AT1G66130	AT1G66130	F15E12.2|F15E12_2	NAD(P)-binding Rossmann-fold superfamily protein	protein-coding	SNsp
peak3899	1	24652261	24652463	+	TTS (AT1G66190.1)	1636	AT1G66190	AT1G66190	F15E12.13|F15E12_13	hypothetical protein	protein-coding	SNsp
peak3924	1	24752487	24753585	+	promoter-TSS (AT1G66370.1)	-553	AT1G66370	MYB113	AtMYB113|T27F4.12|T27F4_12|myb domain protein 113	myb domain protein 113	protein-coding	SNsp
peak3926	1	24758759	24760473	+	TTS (AT1G66380.2)	1570	AT1G66380	MYB114	AtMYB114|T27F4.13|T27F4_13|myb domain protein 114	myb domain protein 114	protein-coding	SNsp
peak3925	1	24757719	24758017	+	promoter-TSS (AT1G66380.3)	-178	AT1G66380	MYB114	AtMYB114|T27F4.13|T27F4_13|myb domain protein 114	myb domain protein 114	protein-coding	SNsp
peak3957	1	24906054	24907488	+	exon (AT1G66770.1, exon 1 of 1)	465	AT1G66770	SWEET6	AtSWEET6|F4N21.10|F4N21_10	Nodulin MtN3 family protein	protein-coding	SNsp
peak3962	1	24925180	24925477	+	intron (AT1G66800.1, intron 2 of 4)	554	AT1G66800	AT1G66800	F4N21.7|F4N21_7	NAD(P)-binding Rossmann-fold superfamily protein	protein-coding	SNsp
peak3967	1	24947442	24947976	+	promoter-TSS (AT1G66870.2)	-741	AT1G66870	AT1G66870	F4N21.2|F4N21_2	Carbohydrate-binding X8 domain superfamily protein	protein-coding	SNsp
peak4083	1	25577812	25579660	+	TTS (AT1G68250.2)	1458	AT1G68250	AT1G68250	T22E19.12|T22E19_12	hypothetical protein	protein-coding	SNsp
peak4085	1	25587302	25588204	+	promoter-TSS (AT1G68260.1)	-36	AT1G68260	AT1G68260	ALT3|T22E19.11|T22E19_11|acyl-lipid thioesterase 3	Thioesterase superfamily protein	protein-coding	SNsp
peak4086	1	25592457	25593084	+	exon (AT1G68280.1, exon 4 of 5)	870	AT1G68280	AT1G68280	ALT4|T22E19.9|T22E19_9|acyl-lipid thioesterase 4	Thioesterase superfamily protein	protein-coding	SNsp
peak4094	1	25635141	25635387	+	promoter-TSS (AT1G68370.1)	-484	AT1G68370	ARG1	ALTERED RESPONSE TO GRAVITY 1|T22E19.25|T22E19_25	Chaperone DnaJ-domain superfamily protein	protein-coding	SNsp
peak4109	1	25712480	25713442	+	promoter-TSS (AT1G68526.1)	-582	AT1G68526	AT1G68526	-	hypothetical protein	protein-coding	SNsp
peak4110	1	25715290	25716155	+	promoter-TSS (AT1G68530.2)	-698	AT1G68530	KCS6	3-ketoacyl-CoA synthase 6|AtCUT1|CER6|CUT1|CUTICULAR 1|ECERIFERUM 6|G2|POLLEN-PISTIL INCOMPATIBILITY 1|POP1|T26J14.10|T26J14_10	3-ketoacyl-CoA synthase 6	protein-coding	SNsp
peak4118	1	25763108	25764720	+	TTS (AT1G68600.1)	455	AT1G68610	PCR11	F24J5.15|F24J5_15|PLANT CADMIUM RESISTANCE 11	PLANT CADMIUM RESISTANCE 11	protein-coding	SNsp
peak4139	1	25855130	25856242	+	Intergenic	-5408	AT1G68810	AT1G68810	ABNORMAL SHOOT 5|ABS5|T5L1|T6L1.1|T6L1_1|TMO5-LIKE1	basic helix-loop-helix (bHLH) DNA-binding superfamily protein	protein-coding	SNsp
peak4162	1	25977297	25977817	+	exon (AT1G69090.1, exon 1 of 1)	1149	AT1G69090	AT1G69090	F4N2.7|F4N2_7	F-box protein (DUF295)	protein-coding	SNsp
peak4165	1	25981849	25982048	+	TTS (AT1G69100.2)	1949	AT1G69100	AT1G69100	F4N2.8|F4N2_8	Eukaryotic aspartyl protease family protein	protein-coding	SNsp
peak4209	1	26181718	26181990	+	promoter-TSS (AT1G69600.1)	-302	AT1G69600	ZFHD1	ARABIDOPSIS THALIANA HOMEOBOX PROTEIN 29|ATHB29|F24J1.29|F24J1_29|ZHD11|ZINC FINGER HOMEODOMAIN 11|zinc finger homeodomain 1|zinc finger homeodomain 1	zinc finger homeodomain 1	protein-coding	SNsp
peak4225	1	26255926	26256716	+	Intergenic	-2467	AT1G69780	ATHB13	HOMEODOMAIN LEUCINE-ZIPPER PROTEIN ATHB13|T6C23.2|T6C23_2	Homeobox-leucine zipper protein family	protein-coding	SNsp
peak4228	1	26264405	26264920	+	Intergenic	-1930	AT1G69790	AT1G69790	T6C23.1|T6C23_1	Protein kinase superfamily protein	protein-coding	SNsp
peak4267	1	26440331	26440876	+	promoter-TSS (AT1G70209.1)	-807	AT1G70209	AT1G70209	-	hypothetical protein	protein-coding	SNsp
peak4266	1	26438734	26440156	+	promoter-TSS (AT1G70210.1)	-111	AT1G70210	CYCD1;1	ATCYCD1;1|CYCLIN D1;1|F20P5.7|F20P5_7	CYCLIN D1;1	protein-coding	SNsp
peak4270	1	26453188	26453835	+	intron (AT1G70250.1, intron 2 of 5)	664	AT1G70250	AT1G70250	F20P5.3|F20P5_3	receptor serine/threonine kinase	protein-coding	SNsp
peak4273	1	26462866	26463847	+	promoter-TSS (AT1G70270.2)	-870	AT1G70270	AT1G70270	F17O7.20|F17O7_20	transcription factor	protein-coding	SNsp
peak4288	1	26521362	26521845	+	Intergenic	5742	AT1G70380	AT1G70380	F17O7.8|F17O7_8	F-box and associated interaction domains-containing protein	protein-coding	SNsp
peak4338	1	26722389	26723057	+	TTS (AT1G70880.1)	-1160	AT1G70870	AT1G70870	F15H11.29|F15H11_29	Polyketide cyclase/dehydrase and lipid transport superfamily protein	protein-coding	SNsp
peak4346	1	26751048	26751252	+	Intergenic	-1447	AT1G70950	AT1G70950	F15H11.15|F15H11_15	TPX2 (targeting protein for Xklp2) protein family	protein-coding	SNsp
peak4349	1	26770258	26770713	+	promoter-TSS (AT1G71000.1)	-308	AT1G71000	AT1G71000	F15H11.19|F15H11_19	Chaperone DnaJ-domain superfamily protein	protein-coding	SNsp
peak4414	1	27059841	27060562	+	intron (AT1G71890.1, intron 2 of 2)	-1260	AT1G71900	AT1G71900	F17M19.5|F17M19_5	magnesium transporter, putative (DUF803)	protein-coding	SNsp
peak4656	1	28335128	28335445	+	promoter-TSS (AT1G75490.1)	-216	AT1G75490	AT1G75490	F1B16.21	Integrase-type DNA-binding superfamily protein	protein-coding	SNsp
peak4676	1	28423021	28423919	+	promoter-TSS (AT1G75690.1)	-25	AT1G75700	HVA22G	F10A5.11|F10A5_11|HVA22-like protein G	HVA22-like protein G	protein-coding	SNsp
peak4688	1	28493571	28494565	+	exon (AT1G75890.1, exon 3 of 5)	259	AT1G75891	AT1G75891	-	ncRNA	ncRNA	SNsp
peak4851	1	29371330	29372388	+	Intergenic	-1944	AT1G78090	TPPB	ATTPPB|Arabidopsis thaliana trehalose-6-phosphate phosphatase B|T11I11.2|T11I11_2|TREHALOSE-6-PHOSPHATE PHOSPHATASE|trehalose-6-phosphate phosphatase|trehalose-6-phosphate phosphatase B	trehalose-6-phosphate phosphatase	protein-coding	SNsp
peak4857	1	29412752	29413456	+	promoter-TSS (AT1G78170.1)	-770	AT1G78170	AT1G78170	T11I11.11|T11I11_11	E3 ubiquitin-protein ligase	protein-coding	SNsp
peak5028	2	55248	55639	+	promoter-TSS (AT2G01045.1)	-975	AT2G01045	AT2G01045	-	hypothetical protein	protein-coding	SNsp
peak5095	2	336722	337455	+	promoter-TSS (AT2G01770.1)	-626	AT2G01770	VIT1	ATVIT1|T8O11.6|T8O11_6|vacuolar iron transporter 1	vacuolar iron transporter 1	protein-coding	SNsp
peak5094	2	335875	336196	+	intron (AT2G01770.1, intron 1 of 3)	427	AT2G01770	VIT1	ATVIT1|T8O11.6|T8O11_6|vacuolar iron transporter 1	vacuolar iron transporter 1	protein-coding	SNsp
peak5097	2	346723	347787	+	promoter-TSS (AT2G01810.1)	-282	AT2G01810	AT2G01810	T8O11.2|T8O11_2	RING/FYVE/PHD zinc finger superfamily protein	protein-coding	SNsp
peak5123	2	515557	515795	+	Intergenic	6031	AT2G02080	IDD4	AtIDD4|F5O4.15|F5O4_15|indeterminate(ID)-domain 4	indeterminate(ID)-domain 4	protein-coding	SNsp
peak5138	2	605433	606857	+	TTS (AT2G02290.1)	1692	AT2G02290	AT2G02290	T16F16.8|T16F16_8	Haloacid dehalogenase-like hydrolase (HAD) superfamily protein	protein-coding	SNsp
peak5139	2	610243	610572	+	promoter-TSS (AT2G02310.1)	-124	AT2G02310	PP2-B6	AtPP2-B6|T16F16.10|T16F16_10|phloem protein 2-B6	phloem protein 2-B6	protein-coding	SNsp
peak5147	2	650791	650989	+	TTS (AT2G02450.1)	-1674	AT2G02470	AL6	T16F16.26|T16F16_26|alfin-like 6	alfin-like 6	protein-coding	SNsp
peak5160	2	731605	732490	+	promoter-TSS (AT2G02635.1)	-244	AT2G02640	AT2G02640	T8K22.6|T8K22_6	Cysteine/Histidine-rich C1 domain family protein	protein-coding	SNsp
peak5213	2	992675	992899	+	promoter-TSS (AT2G03260.1)	-455	AT2G03260	AT2G03260	T18E12.7|T18E12_7	EXS (ERD1/XPR1/SYG1) family protein	protein-coding	SNsp
peak5216	2	1001475	1002281	+	Intergenic	2344	AT2G03300	AT2G03300	T4M8.27|T4M8_27	Toll-Interleukin-Resistance (TIR) domain family protein	protein-coding	SNsp
peak5152	2	679636	681736	+	Intergenic	-1971	AT2G04225	AT2G04225	-	ncRNA	ncRNA	SNsp
peak5248	2	1132355	1134069	+	promoter-TSS (AT2G04565.1)	-333	AT2G04565	AT2G04565	-	ncRNA	ncRNA	SNsp
peak5329	2	2015342	2015555	+	promoter-TSS (AT2G05510.3)	-176	AT2G05510	AT2G05510	T20G20.14|T20G20_14	Glycine-rich protein family	protein-coding	SNsp
peak5775	2	7380862	7381202	+	TTS (AT2G16980.1)	1433	AT2G06805	AT2G06805	-	ncRNA	ncRNA	SNsp
peak6386	2	10693226	10694759	+	Intergenic	-1600	AT2G08115	AT2G08115	-	ncRNA	ncRNA	SNsp
peak6714	2	12349786	12350321	+	TTS (AT2G08295.1)	803	AT2G08295	AT2G08295	-	ncRNA	ncRNA	SNsp
peak7109	2	14393170	14393943	+	exon (AT2G34080.1, exon 2 of 2)	146	AT2G08650	AT2G08650	-	ncRNA	ncRNA	SNsp
peak7402	2	15968744	15969879	+	Intergenic	2128	AT2G08930	AT2G08930	-	ncRNA	ncRNA	SNsp
peak7401	2	15966341	15966930	+	promoter-TSS (AT2G08930.1)	-548	AT2G08930	AT2G08930	-	ncRNA	ncRNA	SNsp
peak7573	2	16819875	16821108	+	TTS (AT2G09135.1)	-1029	AT2G09130	AT2G09130	-	ncRNA	ncRNA	SNsp
peak7661	2	17242791	17243213	+	Intergenic	2381	AT2G09255	AT2G09255	-	ncRNA	ncRNA	SNsp
peak7872	2	18349641	18350564	+	promoter-TSS (AT2G09525.1)	-706	AT2G09525	AT2G09525	-	ncRNA	ncRNA	SNsp
peak7960	2	18724276	18724752	+	promoter-TSS (AT2G09620.1)	84	AT2G09620	AT2G09620	-	ncRNA	ncRNA	SNsp
peak5591	2	6018003	6018776	+	promoter-TSS (AT2G14210.1)	-169	AT2G14210	AGL44	AGAMOUS-like 44|ANR1|ARABIDOPSIS NITRATE REGULATED 1|F15N24.5|F15N24_5	AGAMOUS-like 44	protein-coding	SNsp
peak5615	2	6240411	6242117	+	TTS (AT2G14610.1)	1277	AT2G14610	PR1	ATPR1|PATHOGENESIS-RELATED GENE 1|PATHOGENESIS-RELATED PROTEIN 1|PR 1|T6B13.15|T6B13_15|pathogenesis-related gene 1	pathogenesis-related protein 1	protein-coding	SNsp
peak5613	2	6236785	6237615	+	Intergenic	5341	AT2G14610	PR1	ATPR1|PATHOGENESIS-RELATED GENE 1|PATHOGENESIS-RELATED PROTEIN 1|PR 1|T6B13.15|T6B13_15|pathogenesis-related gene 1	pathogenesis-related protein 1	protein-coding	SNsp
peak5614	2	6239452	6240024	+	Intergenic	2803	AT2G14610	PR1	ATPR1|PATHOGENESIS-RELATED GENE 1|PATHOGENESIS-RELATED PROTEIN 1|PR 1|T6B13.15|T6B13_15|pathogenesis-related gene 1	pathogenesis-related protein 1	protein-coding	SNsp
peak5621	2	6287048	6287644	+	promoter-TSS (AT2G14692.1)	57	AT2G14692	AT2G14692	-	hypothetical protein	protein-coding	SNsp
peak5665	2	6674777	6675569	+	Intergenic	-2052	AT2G15340	AT2G15340	F26H6.14|F26H6_14	glycine-rich protein	protein-coding	SNsp
peak5667	2	6688074	6688782	+	exon (AT2G15350.1, exon 2 of 2)	1391	AT2G15350	FUT10	ATFUT10|F26H6.13|F26H6_13|fucosyltransferase 10	fucosyltransferase 10	protein-coding	SNsp
peak5669	2	6697859	6698745	+	exon (AT2G15370.1, exon 2 of 2)	1534	AT2G15370	FUT5	ARABIDOPSIS FUCOSYLTRANSFERASE 5|ATFUT5|F26H6.11|F26H6_11|fucosyltransferase 5	fucosyltransferase 5	protein-coding	SNsp
peak5776	2	7382110	7383307	+	promoter-TSS (AT2G16990.7)	-97	AT2G16990	AT2G16990	F6P23.2|F6P23_2	Major facilitator superfamily protein	protein-coding	SNsp
peak5777	2	7387526	7387936	+	exon (AT2G16990.7, exon 13 of 13)	4374	AT2G17000	AT2G17000	F6P23.16|F6P23_16	Mechanosensitive ion channel family protein	protein-coding	SNsp
peak5787	2	7436353	7437919	+	exon (AT2G17090.1, exon 1 of 9)	178	AT2G17090	SSP	BSK12|F6P23.23|F6P23_23|SHORT SUSPENSOR|brassinosteroid-signaling kinase 12	kinase with tetratricopeptide repeat domain-containing protein	protein-coding	SNsp
peak5816	2	7589084	7589408	+	Intergenic	-1119	AT2G17470	ALMT6	ALuminium activated Malate Transporter 6|AtALMT6|F5J6.5	aluminum activated malate transporter family protein	protein-coding	SNsp
peak5851	2	7811192	7812030	+	promoter-TSS (AT2G17950.1)	-800	AT2G17950	WUS	PGA6|T27K22.18|T27K22_18|WUS1|WUSCHEL|WUSCHEL 1	Homeodomain-like superfamily protein	protein-coding	SNsp
peak5898	2	8053733	8055425	+	Intergenic	-3263	AT2G18550	HB21	ATHB21|F24H14.10|F24H14_10|HB-2|homeobox protein 21|homeobox-2	homeobox protein 21	protein-coding	SNsp
peak5901	2	8068764	8069159	+	promoter-TSS (AT2G18590.1)	-984	AT2G18590	AT2G18590	F24H14.6|F24H14_6	Major facilitator superfamily protein	protein-coding	SNsp
peak5919	2	8150756	8151316	+	Intergenic	-1567	AT2G18810	AT2G18810	MSF3.19|MSF3_19	B3 domain protein (DUF313)	protein-coding	SNsp
peak5918	2	8150196	8150381	+	promoter-TSS (AT2G18810.1)	-819	AT2G18810	AT2G18810	MSF3.19|MSF3_19	B3 domain protein (DUF313)	protein-coding	SNsp
peak6023	2	8675035	8676313	+	Intergenic	-2286	AT2G20100	AT2G20100	T2G17.10|T2G17_10	basic helix-loop-helix (bHLH) DNA-binding superfamily protein	protein-coding	SNsp
peak6061	2	8892398	8893253	+	intron (AT2G20620.1, intron 2 of 5)	419	AT2G20620	AT2G20620	F23N11.6|F23N11_6	hypothetical protein (DUF626)	protein-coding	SNsp
peak6087	2	9026941	9029138	+	TTS (AT2G21040.1)	309	AT2G21045	AT2G21045	-	Rhodanese/Cell cycle control phosphatase superfamily protein	protein-coding	SNsp
peak6121	2	9245583	9246506	+	exon (AT2G21610.1, exon 3 of 5)	981	AT2G21610	PE11	A. THALIANA PECTINESTERASE 11|ATPE11|F2G1.12|F2G1_12|pectinesterase 11	pectinesterase 11	protein-coding	SNsp
peak6153	2	9420805	9421351	+	TTS (AT2G22145.1)	838	AT2G22145	AT2G22145	-	ECA1 gametogenesis related family protein	protein-coding	SNsp
peak6189	2	9596223	9597041	+	exon (AT2G22600.1, exon 1 of 7)	106	AT2G22600	AT2G22600	T9I22.4|T9I22_4	RNA-binding KH domain-containing protein	protein-coding	SNsp
peak6204	2	9673989	9675012	+	TTS (AT2G22750.4)	2356	AT2G22750	AT2G22750	T30L20.1|T30L20_1	basic helix-loop-helix (bHLH) DNA-binding superfamily protein	protein-coding	SNsp
peak6208	2	9681773	9682273	+	Intergenic	-2539	AT2G22770	NAI1	T30L20.3|T30L20_3	basic helix-loop-helix (bHLH) DNA-binding superfamily protein	protein-coding	SNsp
peak6212	2	9709814	9710818	+	Intergenic	-1948	AT2G22805	AT2G22805	-	Defensin-like (DEFL) family protein	protein-coding	SNsp
peak6214	2	9720598	9721392	+	promoter-TSS (AT2G22821.1)	-137	AT2G22821	AT2G22821	-	ncRNA	ncRNA	SNsp
peak6221	2	9754717	9755531	+	exon (AT2G22920.4, exon 5 of 13)	1186	AT2G22920	SCPL12	T20K9.13|T20K9_13|serine carboxypeptidase-like 12	serine carboxypeptidase-like 12	protein-coding	SNsp
peak6222	2	9756489	9757011	+	intron (AT2G22920.2, intron 11 of 13)	2812	AT2G22920	SCPL12	T20K9.13|T20K9_13|serine carboxypeptidase-like 12	serine carboxypeptidase-like 12	protein-coding	SNsp
peak6265	2	9979432	9979785	+	exon (AT2G23440.1, exon 1 of 1)	203	AT2G23440	AT2G23440	F26B6.9|F26B6_9	transmembrane protein	protein-coding	SNsp
peak6290	2	10155695	10156959	+	promoter-TSS (AT2G23840.1)	-628	AT2G23840	AT2G23840	T29E15.4|T29E15_4	HNH endonuclease	protein-coding	SNsp
peak6316	2	10319116	10320438	+	exon (AT2G24260.1, exon 6 of 6)	2080	AT2G24260	LRL1	F27D4.17|F27D4_17|LJRHL1-like 1	LJRHL1-like 1	protein-coding	SNsp
peak6317	2	10324590	10324943	+	Intergenic	-2343	AT2G24260	LRL1	F27D4.17|F27D4_17|LJRHL1-like 1	LJRHL1-like 1	protein-coding	SNsp
peak6328	2	10390721	10391082	+	promoter-TSS (AT2G24440.1)	-174	AT2G24440	AT2G24440	T28I24.17|T28I24_17	selenium binding protein	protein-coding	SNsp
peak6360	2	10556138	10556497	+	Intergenic	-2856	AT2G24762	GDU4	AtGDU4|glutamine dumper 4	glutamine dumper 4	protein-coding	SNsp
peak6388	2	10701988	10703014	+	promoter-TSS (AT2G25140.1)	-298	AT2G25140	CLPB4	CASEIN LYTIC PROTEINASE B-M|CLPB-M|F13D4.100|F13D4_100|HEAT SHOCK PROTEIN 98.7|HSP98.7|casein lytic proteinase B4	casein lytic proteinase B4	protein-coding	SNsp
peak6418	2	10841819	10842102	+	promoter-TSS (AT2G25480.2)	-903	AT2G25480	AT2G25480	F13B15.14|F13B15_14	TPX2 (targeting protein for Xklp2) protein family	protein-coding	SNsp
peak6442	2	10992596	10993383	+	exon (AT2G25770.1, exon 2 of 2)	209	AT2G25770	AT2G25770	F17H15.20|F17H15_20	Polyketide cyclase/dehydrase and lipid transport superfamily protein	protein-coding	SNsp
peak6447	2	11013122	11014681	+	promoter-TSS (AT2G25820.1)	-888	AT2G25820	ESE2	F17H15.15|F17H15_15|ethylene and salt inducible 2	Integrase-type DNA-binding superfamily protein	protein-coding	SNsp
peak6461	2	11085372	11086509	+	TTS (AT2G26000.1)	-1340	AT2G26010	PDF1.3	T19L18.18|T19L18_18|plant defensin 1.3	plant defensin 1.3	protein-coding	SNsp
peak6463	2	11093943	11094503	+	promoter-TSS (AT2G26030.2)	-779	AT2G26030	AT2G26030	T19L18.16|T19L18_16	F-box/RNI-like/FBD-like domains-containing protein	protein-coding	SNsp
peak6475	2	11138529	11138852	+	TTS (AT2G26150.1)	761	AT2G26160	AT2G26160	T19L18.3|T19L18_3	F-box SKIP23-like protein (DUF295)	protein-coding	SNsp
peak6481	2	11174919	11175104	+	Intergenic	-1733	AT2G26250	KCS10	3-ketoacyl-CoA synthase 10|FDH|FIDDLEHEAD|T1D16.11|T1D16_11	3-ketoacyl-CoA synthase 10	protein-coding	SNsp
peak6486	2	11194656	11195987	+	promoter-TSS (AT2G26290.1)	-890	AT2G26290	ARSK1	T1D16.7|T1D16_7|root-specific kinase 1	root-specific kinase 1	protein-coding	SNsp
peak6514	2	11306763	11306980	+	exon (AT2G26580.1, exon 1 of 7)	115	AT2G26580	YAB5	T9J22.25|T9J22_25|YABBY5	plant-specific transcription factor YABBY family protein	protein-coding	SNsp
peak6527	2	11373830	11375103	+	Intergenic	5992	AT2G26700	PID2	F18A8.7|F18A8_7|PINOID2	AGC (cAMP-dependent, cGMP-dependent and protein kinase C) kinase family protein	protein-coding	SNsp
peak6529	2	11382426	11383213	+	intron (AT2G26710.1, intron 3 of 3)	-1963	AT2G26720	AT2G26720	F18A8.9|F18A8_9	Cupredoxin superfamily protein	protein-coding	SNsp
peak6541	2	11457858	11459190	+	intron (AT2G26870.1, intron 1 of 2)	957	AT2G26870	NPC2	F12C20.9|F12C20_9|non-specific phospholipase C2	non-specific phospholipase C2	protein-coding	SNsp
peak6601	2	11806722	11807323	+	promoter-TSS (AT2G27680.1)	-935	AT2G27680	AT2G27680	-	NAD(P)-linked oxidoreductase superfamily protein	protein-coding	SNsp
peak6609	2	11846471	11846981	+	promoter-TSS (AT2G27780.1)	-148	AT2G27780	AT2G27780	F15K20.12|F15K20_12	Transcription factor IIS family protein	protein-coding	SNsp
peak6622	2	11905890	11906701	+	Intergenic	-2233	AT2G27950	AT2G27950	T1E2.13|T1E2_13	Ring/U-Box superfamily protein	protein-coding	SNsp
peak6635	2	11968004	11968424	+	exon (AT2G28085.1, exon 1 of 1)	498	AT2G28085	AT2G28085	SAUR42|SMALL AUXIN UPREGULATED RNA 42	SAUR-like auxin-responsive protein family	protein-coding	SNsp
peak6646	2	12033287	12034572	+	promoter-TSS (AT2G28220.1)	-69	AT2G28220	AT2G28220	T3B23.11|T3B23_11	aspartic proteinase CDR1-like protein	protein-coding	SNsp
peak6686	2	12228523	12230168	+	promoter-TSS (AT2G28550.4)	-721	AT2G28550	RAP2.7	T17D12.11|T17D12_11|TARGET OF EARLY ACTIVATION TAGGED (EAT) 1|TOE1|related to AP2.7	related to AP2.7	protein-coding	SNsp
peak6694	2	12256699	12257059	+	TTS (AT2G28605.1)	1991	AT2G28605	AT2G28605	T8O18.1|T8O18_1	Photosystem II reaction center PsbP family protein	protein-coding	SNsp
peak6706	2	12311633	12311958	+	Intergenic	-3152	AT2G28690	AT2G28690	T8O18.2|T8O18_2	TOX high mobility group box protein, putative (DUF1635)	protein-coding	SNsp
peak6707	2	12312815	12312987	+	Intergenic	-4258	AT2G28690	AT2G28690	T8O18.2|T8O18_2	TOX high mobility group box protein, putative (DUF1635)	protein-coding	SNsp
peak6725	2	12386384	12387129	+	Intergenic	-1705	AT2G28850	CYP710A3	F8N16.14|F8N16_14|cytochrome P450|family 710|polypeptide 3|subfamily A	cytochrome P450, family 710, subfamily A, polypeptide 3	protein-coding	SNsp
peak6726	2	12388112	12388594	+	exon (AT2G28860.1, exon 1 of 1)	1538	AT2G28860	CYP710A4	F8N16.15|F8N16_15|cytochrome P450|family 710|polypeptide 4|subfamily A	cytochrome P450, family 710, subfamily A, polypeptide 4	protein-coding	SNsp
peak6775	2	12678999	12679183	+	exon (AT2G29660.1, exon 1 of 1)	201	AT2G29660	AT2G29660	T27A16.24|T27A16_24	zinc finger (C2H2 type) family protein	protein-coding	SNsp
peak6809	2	12840195	12841432	+	promoter-TSS (AT2G30080.1)	-561	AT2G30080	ZIP6	ATZIP6|T27E13.18|T27E13_18	ZIP metal ion transporter family	protein-coding	SNsp
peak6859	2	13062589	13063851	+	Intergenic	-1545	AT2G30660	AT2G30660	T11J7.5|T11J7_5	ATP-dependent caseinolytic (Clp) protease/crotonase family protein	protein-coding	SNsp
peak6858	2	13061122	13061503	+	exon (AT2G30660.1, exon 3 of 13)	300	AT2G30660	AT2G30660	T11J7.5|T11J7_5	ATP-dependent caseinolytic (Clp) protease/crotonase family protein	protein-coding	SNsp
peak6868	2	13109335	13111079	+	exon (AT2G30766.2, exon 3 of 3)	1781	AT2G30770	CYP71A13	T11J7.16|T11J7_16|cytochrome P450|family 71|polypeptide 13|subfamily A	cytochrome P450 family 71 polypeptide	protein-coding	SNsp
peak6888	2	13243518	13245056	+	Intergenic	2942	AT2G31082	CLE7	CLAVATA3/ESR-RELATED 7	CLAVATA3/ESR-RELATED 7	protein-coding	SNsp
peak6889	2	13246840	13247655	+	Intergenic	-4829	AT2G31083	CLE5	AtCLE5|CLAVATA3/ESR-RELATED 5	CLAVATA3/ESR-RELATED 5	protein-coding	SNsp
peak6984	2	13735963	13736838	+	TTS (AT2G32360.1)	1146	AT2G32360	AT2G32360	T32F6.12|T32F6_12	Ubiquitin-like superfamily protein	protein-coding	SNsp
peak7030	2	14004917	14005159	+	intron (AT2G32990.1, intron 3 of 3)	-1097	AT2G33000	AT2G33000	T21L14.6|T21L14_6	ubiquitin-associated (UBA)/TS-N domain-containing protein-like protein	protein-coding	SNsp
peak7101	2	14364610	14366024	+	exon (AT2G34000.1, exon 1 of 1)	386	AT2G34000	AT2G34000	T14G11.12|T14G11_12	RING/U-box superfamily protein	protein-coding	SNsp
peak7240	2	15084504	15085289	+	promoter-TSS (AT2G35930.1)	-337	AT2G35930	PUB23	AtPUB23|F11F19.16|F11F19_16|plant U-box 23	plant U-box 23	protein-coding	SNsp
peak7241	2	15086233	15086716	+	Intergenic	-1915	AT2G35930	PUB23	AtPUB23|F11F19.16|F11F19_16|plant U-box 23	plant U-box 23	protein-coding	SNsp
peak7251	2	15127768	15127974	+	promoter-TSS (AT2G36030.1)	-100	AT2G36030	AT2G36030	F11F19.6|F11F19_6	hypothetical protein	protein-coding	SNsp
peak7268	2	15203214	15203808	+	exon (AT2G36260.1, exon 3 of 3)	865	AT2G36260	AT2G36260	F2H17.13|F2H17_13	Iron-sulfur cluster biosynthesis family protein	protein-coding	SNsp
peak7275	2	15232178	15232502	+	exon (AT2G36325.1, exon 3 of 5)	994	AT2G36325	AT2G36325	-	GDSL-like Lipase/Acylhydrolase superfamily protein	protein-coding	SNsp
peak7298	2	15372746	15373482	+	Intergenic	-2081	AT2G36680	AT2G36680	F13K3.8|F13K3_8|VPS37-2	Modifier of rudimentary (Mod(r)) protein	protein-coding	SNsp
peak7320	2	15496989	15497876	+	Intergenic	-4294	AT2G36910	ABCB1	ARABIDOPSIS THALIANA P GLYCOPROTEIN1|ATP binding cassette subfamily B1|ATP-binding cassette B1|ATPGP1|P-GLYCOPROTEIN 1|PGP1|T1J8.9|T1J8_9	ATP binding cassette subfamily B1	protein-coding	SNsp
peak7321	2	15498254	15498974	+	Intergenic	-3112	AT2G36910	ABCB1	ARABIDOPSIS THALIANA P GLYCOPROTEIN1|ATP binding cassette subfamily B1|ATP-binding cassette B1|ATPGP1|P-GLYCOPROTEIN 1|PGP1|T1J8.9|T1J8_9	ATP binding cassette subfamily B1	protein-coding	SNsp
peak7343	2	15631379	15632145	+	Intergenic	-4730	AT2G37210	LOG3	LONELY GUY 3|T2N18.3|T2N18_3	lysine decarboxylase family protein	protein-coding	SNsp
peak7366	2	15767845	15768850	+	promoter-TSS (AT2G37590.1)	-739	AT2G37590	DOF2.4	ATDOF2.4|DNA binding with one finger 2.4|F13M22.9|F13M22_9	DNA binding with one finger 2.4	protein-coding	SNsp
peak7414	2	16042715	16043122	+	promoter-TSS (AT2G38290.2)	-397	AT2G38290	AMT2	AMMONIUM TRANSPORTER 2|AMMONIUM TRANSPORTER 2;1|AMT2;1|ATAMT2|F16M14.22|F16M14_22|ammonium transporter 2	ammonium transporter 2	protein-coding	SNsp
peak7426	2	16075719	16076175	+	promoter-TSS (AT2G38380.1)	-342	AT2G38380	AT2G38380	T19C21.13|T19C21_13	Peroxidase superfamily protein	protein-coding	SNsp
peak7466	2	16253797	16254198	+	Intergenic	-2980	AT2G38920	AT2G38920	T7F6.9|T7F6_9	SPX (SYG1/Pho81/XPR1) domain-containing protein / zinc finger (C3HC4-type RING finger) protein-like protein	protein-coding	SNsp
peak7474	2	16297877	16298414	+	promoter-TSS (AT2G39030.1)	35	AT2G39030	NATA1	N-acetyltransferase activity 1|T7F6.20|T7F6_20	Acyl-CoA N-acyltransferases (NAT) superfamily protein	protein-coding	SNsp
peak7475	2	16299935	16301289	+	intron (AT2G39040.1, intron 2 of 3)	633	AT2G39040	AT2G39040	T7F6.21|T7F6_21	Peroxidase superfamily protein	protein-coding	SNsp
peak7538	2	16632564	16633301	+	intron (AT2G39850.1, intron 7 of 9)	-1587	AT2G39851	AT2G39851	-	Proteinase inhibitor, propeptide	protein-coding	SNsp
peak7590	2	16884811	16886216	+	Intergenic	-1254	AT2G40435	AT2G40435	T2P4.23	transcription factor SCREAM-like protein	protein-coding	SNsp
peak7597	2	16926359	16926833	+	promoter-TSS (AT2G40530.1)	-905	AT2G40530	AT2G40530	T2P4.12|T2P4_12	transmembrane protein	protein-coding	SNsp
peak7652	2	17192065	17194482	+	Intergenic	-1787	AT2G41225	AT2G41225	-	transmembrane protein	protein-coding	SNsp
peak7651	2	17189094	17190028	+	TTS (AT2G41220.1)	1925	AT2G41225	AT2G41225	-	transmembrane protein	protein-coding	SNsp
peak7699	2	17441986	17442423	+	promoter-TSS (AT2G41810.1)	-788	AT2G41810	AT2G41810	T11A7.9|T11A7_9	imidazolonepropionase (Protein of unknown function, DUF642)	protein-coding	SNsp
peak7753	2	17741383	17743418	+	Intergenic	-3233	AT2G42600	PPC2	ATPPC2|F14N22.13|F14N22_13|phosphoenolpyruvate carboxylase 2	phosphoenolpyruvate carboxylase 2	protein-coding	SNsp
peak7754	2	17744477	17745420	+	Intergenic	-2833	AT2G42610	LSH10	LIGHT SENSITIVE HYPOCOTYLS 10	LIGHT-DEPENDENT SHORT HYPOCOTYLS-like protein (DUF640)	protein-coding	SNsp
peak7757	2	17768729	17769482	+	promoter-TSS (AT2G09390.1)	-726	AT2G42660	AT2G42660	F14N22.7|F14N22_7	Homeodomain-like superfamily protein	protein-coding	SNsp
peak7850	2	18232563	18232769	+	promoter-TSS (AT2G44070.1)	-36	AT2G44070	AT2G44070	F6E13.20	NagB/RpiA/CoA transferase-like superfamily protein	protein-coding	SNsp
peak7851	2	18233635	18237071	+	Intergenic	-1436	AT2G44080	ARL	ARGOS-like|F6E13.21	ARGOS-like protein	protein-coding	SNsp
peak7883	2	18396890	18397503	+	promoter-TSS (AT2G44570.1)	-859	AT2G44570	GH9B12	AtGH9B12|F16B22.6|glycosyl hydrolase 9B12	glycosyl hydrolase 9B12	protein-coding	SNsp
peak7895	2	18449022	18449468	+	promoter-TSS (AT2G44745.1)	-152	AT2G44745	WRKY12	AtWRKY12|WRKY DNA-binding protein 12	WRKY family transcription factor	protein-coding	SNsp
peak7902	2	18476697	18478382	+	promoter-TSS (AT2G44810.2)	-835	AT2G44810	DAD1	DEFECTIVE ANTHER DEHISCENCE 1|F16B22.45	alpha/beta-Hydrolases superfamily protein	protein-coding	SNsp
peak7904	2	18483837	18484493	+	promoter-TSS (AT2G44820.2)	91	AT2G44820	AT2G44820	F16B22.34|F16B22_34	axoneme-associated protein MST101(2) protein	protein-coding	SNsp
peak7954	2	18708778	18708961	+	promoter-TSS (AT2G45403.1)	-432	AT2G45403	AT2G45403	-	hypothetical protein	protein-coding	SNsp
peak7955	2	18709297	18709502	+	promoter-TSS (AT2G45403.1)	98	AT2G45403	AT2G45403	-	hypothetical protein	protein-coding	SNsp
peak7956	2	18710325	18711779	+	TTS (AT2G45403.1)	496	AT2G45406	AT2G45406	-	Galactose oxidase/kelch repeat superfamily protein	protein-coding	SNsp
peak7957	2	18717407	18717925	+	promoter-TSS (AT2G45420.1)	-682	AT2G45420	LBD18	F4L23.7|LOB domain-containing protein 18	LOB domain-containing protein 18	protein-coding	SNsp
peak7958	2	18718742	18718951	+	exon (AT2G45420.1, exon 1 of 2)	498	AT2G45420	LBD18	F4L23.7|LOB domain-containing protein 18	LOB domain-containing protein 18	protein-coding	SNsp
peak8055	2	19204807	19205078	+	TTS (AT2G46740.1)	757	AT2G46735	AT2G46735	-	death domain associated protein	protein-coding	SNsp
peak8056	2	19207714	19208394	+	promoter-TSS (AT2G46740.1)	-446	AT2G46740	GulLO5	4-lactone ( L -GulL) oxidase 5|AtGulLO5|F19D11.2|L -gulono-1	D-arabinono-1,4-lactone oxidase family protein	protein-coding	SNsp
peak8057	2	19209455	19209798	+	intron (AT2G46750.1, intron 2 of 3)	1395	AT2G46750	GulLO2	4-lactone ( L -GulL) oxidase 2|AtGulLO2|F19D11.3|L -gulono-1	D-arabinono-1,4-lactone oxidase family protein	protein-coding	SNsp
peak8058	2	19213723	19215449	+	exon (AT2G46760.1, exon 1 of 4)	624	AT2G46760	GulLO6	4-lactone ( L -GulL) oxidase 6|AtGulLO6|F19D11.4|L -gulono-1	D-arabinono-1,4-lactone oxidase family protein	protein-coding	SNsp
peak8059	2	19225644	19226606	+	Intergenic	-2945	AT2G46780	AT2G46780	F19D11.6	RNA-binding (RRM/RBD/RNP motifs) family protein	protein-coding	SNsp
peak8068	2	19256535	19256930	+	Intergenic	3062	AT2G46860	PPa3	AtPPa3|F19D11.23|F19D11_23|pyrophosphorylase 3	pyrophosphorylase 3	protein-coding	SNsp
peak8097	2	19408147	19410620	+	Intergenic	-2285	AT2G47260	WRKY23	ATWRKY23|T8I13.10|WRKY DNA-BINDING PROTEIN 23|WRKY DNA-binding protein 23	WRKY DNA-binding protein 23	protein-coding	SNsp
peak8098	2	19413276	19413545	+	Intergenic	-1082	AT2G47270	UPB1	T8I13.11|UPBEAT1	transcription factor UPBEAT protein	protein-coding	SNsp
peak8116	2	19486260	19487123	+	promoter-TSS (AT2G47490.1)	-151	AT2G47490	NDT1	ARABIDOPSIS THALIANA NAD+ TRANSPORTER 1|ATNDT1|NAD+ transporter 1|T30B22.21	NAD+ transporter 1	protein-coding	SNsp
peak8180	3	164346	164823	+	TTS (AT3G01430.1)	-1679	AT3G01420	DOX1	ALPHA-DOX1|DIOX1|PADOX-1|T13O15.6|T13O15_6|alpha-dioxygenase 1|plant alpha dioxygenase 1	Peroxidase superfamily protein	protein-coding	SNsp
peak8228	3	420701	420955	+	promoter-TSS (AT3G02245.1)	721	AT3G02242	AT3G02242	GLV8|GOLVEN 8	root meristem growth factor-like protein	protein-coding	SNsp
peak9100	3	5421464	5422825	+	TTS (AT3G03205.1)	320	AT3G03205	AT3G03205	-	ncRNA	ncRNA	SNsp
peak8308	3	903177	903996	+	promoter-TSS (AT3G03670.1)	-175	AT3G03670	AT3G03670	T12J13.5|T12J13_5	Peroxidase superfamily protein	protein-coding	SNsp
peak9285	3	6388910	6389286	+	promoter-TSS (AT3G03715.1)	-169	AT3G03715	AT3G03715	-	ncRNA	ncRNA	SNsp
peak9286	3	6390900	6392694	+	promoter-TSS (AT3G03735.1)	-77	AT3G03735	AT3G03735	-	ncRNA	ncRNA	SNsp
peak9462	3	7365420	7366522	+	promoter-TSS (AT3G04045.1)	-455	AT3G04045	AT3G04045	-	ncRNA	ncRNA	SNsp
peak9968	3	10033852	10034077	+	promoter-TSS (AT3G05175.1)	91	AT3G05175	AT3G05175	-	ncRNA	ncRNA	SNsp
peak10010	3	10235706	10237002	+	promoter-TSS (AT3G05275.1)	-454	AT3G05275	AT3G05275	-	ncRNA	ncRNA	SNsp
peak8426	3	1577053	1577882	+	promoter-TSS (AT3G05460.1)	-323	AT3G05460	AT3G05460	F22F7.9|F22F7_9	sporozoite surface protein-like protein	protein-coding	SNsp
peak8500	3	1997520	1997802	+	Intergenic	-4797	AT3G06483	PDK	ATPDHK|PYRUVATE DEHYDROGENASE KINASE|pyruvate dehydrogenase kinase	pyruvate dehydrogenase kinase	protein-coding	SNsp
peak10948	3	18706012	18707219	+	TTS (AT3G08115.1)	1181	AT3G08115	AT3G08115	-	ncRNA	ncRNA	SNsp
peak11334	3	20687098	20687539	+	Intergenic	1327	AT3G08585	AT3G08585	-	ncRNA	ncRNA	SNsp
peak11470	3	21373475	21375239	+	TTS (AT3G57670.1)	971	AT3G08965	AT3G08965	-	ncRNA	ncRNA	SNsp
peak8861	3	4108797	4109006	+	promoter-TSS (AT3G12910.1)	-474	AT3G12910	AT3G12910	MGH6.1|MGH6.22|MGH6_1|MJM20.5	NAC (No Apical Meristem) domain transcriptional regulator superfamily protein	protein-coding	SNsp
peak8980	3	4802363	4802805	+	TTS (AT3G14380.1)	1884	AT3G14380	AT3G14380	CASP-like protein 2A2|CASPL2A2	Uncharacterized protein family (UPF0497)	protein-coding	SNsp
peak9062	3	5233930	5234761	+	promoter-TSS (AT3G15500.1)	-112	AT3G15500	NAC3	ANAC055|ATNAC3|NAC domain containing protein 3|NAC domain containing protein 55|NAC-DOMAIN ENCODING GENE|NAC055	NAC domain containing protein 3	protein-coding	SNsp
peak9132	3	5581136	5581551	+	promoter-TSS (AT3G16430.1)	-225	AT3G16430	JAL31	PBPII|jacalin-related lectin 31	jacalin-related lectin 31	protein-coding	SNsp
peak9179	3	5824575	5825293	+	promoter-TSS (AT3G17080.1)	-355	AT3G17080	AT3G17080	-	Plant self-incompatibility protein S1 family	protein-coding	SNsp
peak9284	3	6385045	6385758	+	exon (AT3G18550.3, exon 4 of 4)	1714	AT3G18550	BRC1	ATTCP18|AtBRC1|BRANCHED 1|TCP18	TCP family transcription factor	protein-coding	SNsp
peak9341	3	6674536	6674822	+	exon (AT3G19270.1, exon 7 of 8)	1841	AT3G19270	CYP707A4	''cytochrome P450|cytochrome P450|family 707|polypeptide 4|polypeptide 4''|subfamily A	cytochrome P450, family 707, subfamily A, polypeptide 4	protein-coding	SNsp
peak9450	3	7298468	7299315	+	Intergenic	-1553	AT3G20840	PLT1	PLETHORA 1	Integrase-type DNA-binding superfamily protein	protein-coding	SNsp
peak9459	3	7356641	7357097	+	intron (AT3G20980.1, intron 2 of 2)	906	AT3G20980	AT3G20980	-	Gag-Pol-related retrotransposon family protein	protein-coding	SNsp
peak9491	3	7514715	7514939	+	exon (AT3G21340.1, exon 3 of 13)	1246	AT3G21340	AT3G21340	-	Leucine-rich repeat protein kinase family protein	protein-coding	SNsp
peak9506	3	7579834	7580325	+	promoter-TSS (AT3G21510.1)	-290	AT3G21510	AHP1	histidine-containing phosphotransmitter 1	histidine-containing phosphotransmitter 1	protein-coding	SNsp
peak9522	3	7649495	7651789	+	TTS (AT3G21710.1)	2326	AT3G21710	AT3G21710	VASCULAR-RELATED UNKNOWN PROTEIN 1|VUP1	transmembrane protein	protein-coding	SNsp
peak9523	3	7659687	7660575	+	exon (AT3G21730.1, exon 2 of 3)	1091	AT3G21730	FOLB3	-	Dihydroneopterin aldolase	protein-coding	SNsp
peak9538	3	7715623	7716263	+	exon (AT3G21900.2, exon 2 of 2)	550	AT3G21900	AT3G21900	-	Receptor-like protein kinase-related family protein	protein-coding	SNsp
peak9540	3	7717014	7719531	+	exon (AT3G21910.1, exon 2 of 2)	1004	AT3G21910	AT3G21910	-	cysteine-rich repeat secretory protein, putative (DUF26)	protein-coding	SNsp
peak9542	3	7724245	7726174	+	TTS (AT3G21930.1)	1967	AT3G21930	AT3G21930	-	cysteine-rich repeat secretory protein	protein-coding	SNsp
peak9544	3	7736042	7737602	+	promoter-TSS (AT3G21960.1)	-158	AT3G21960	AT3G21960	-	Receptor-like protein kinase-related family protein	protein-coding	SNsp
peak9552	3	7779960	7780803	+	intron (AT3G22085.1, intron 5 of 5)	-1138	AT3G22080	AT3G22080	-	ubiquitin carboxyl-terminal hydrolase-like protein	protein-coding	SNsp
peak9558	3	7810058	7810986	+	Intergenic	-2339	AT3G22150	AT3G22150	-	Tetratricopeptide repeat (TPR)-like superfamily protein	protein-coding	SNsp
peak9569	3	7870236	7870504	+	promoter-TSS (AT3G22260.4)	-456	AT3G22260	AT3G22260	-	Cysteine proteinases superfamily protein	protein-coding	SNsp
peak9581	3	7925828	7927908	+	exon (AT3G22400.1, exon 1 of 9)	140	AT3G22400	LOX5	ATLOX5|Arabidopsis thaliana lipoxygenase 5	PLAT/LH2 domain-containing lipoxygenase family protein	protein-coding	SNsp
peak9585	3	7941927	7942721	+	TTS (AT3G22415.1)	1410	AT3G22415	AT3G22415	-	hypothetical protein	protein-coding	SNsp
peak9639	3	8191815	8193242	+	Intergenic	-2078	AT3G23050	IAA7	AUXIN RESISTANT 2|AXR2|indole-3-acetic acid 7	indole-3-acetic acid 7	protein-coding	SNsp
peak9638	3	8190101	8190851	+	Intergenic	-4130	AT3G23050	IAA7	AUXIN RESISTANT 2|AXR2|indole-3-acetic acid 7	indole-3-acetic acid 7	protein-coding	SNsp
peak9648	3	8250336	8251404	+	exon (AT3G23140.1, exon 1 of 1)	351	AT3G23140	URO	UPRIGHT ROSETTE	C2H2 and C2HC zinc fingers superfamily protein	protein-coding	SNsp
peak9656	3	8287326	8288073	+	promoter-TSS (AT3G23220.1)	-243	AT3G23220	ESE1	ethylene and salt inducible 1	Integrase-type DNA-binding superfamily protein	protein-coding	SNsp
peak9659	3	8298114	8298326	+	Intergenic	2603	AT3G23240	ERF1	ATERF1|AtERF#092|ERF1B|ETHYLENE RESPONSE FACTOR 1|ethylene response factor 1	ethylene response factor 1	protein-coding	SNsp
peak9661	3	8307777	8308175	+	Intergenic	-1233	AT3G23250	MYB15	ATMYB15|ATY19|MYB DOMAIN PROTEIN 15|myb domain protein 15	myb domain protein 15	protein-coding	SNsp
peak9689	3	8454304	8455238	+	exon (AT3G23560.2, exon 5 of 6)	1937	AT3G23560	ALF5	ABERRANT LATERAL ROOT FORMATION 5	MATE efflux family protein	protein-coding	SNsp
peak9736	3	8710325	8711387	+	TTS (AT3G24130.1)	-2520	AT3G24120	AT3G24120	-	Homeodomain-like superfamily protein	protein-coding	SNsp
peak9817	3	9204847	9205265	+	promoter-TSS (AT3G25270.1)	-91	AT3G25270	AT3G25270	-	Ribonuclease H-like superfamily protein	protein-coding	SNsp
peak9840	3	9332774	9333301	+	promoter-TSS (AT3G25640.1)	-625	AT3G25640	AT3G25640	-	MIZU-KUSSEI-like protein (Protein of unknown function, DUF617)	protein-coding	SNsp
peak9839	3	9328745	9329197	+	Intergenic	-4691	AT3G25640	AT3G25640	-	MIZU-KUSSEI-like protein (Protein of unknown function, DUF617)	protein-coding	SNsp
peak9845	3	9366384	9366606	+	Intergenic	-3004	AT3G25710	BHLH32	ATAIG1|TARGET OF MONOPTEROS 5|TMO5|basic helix-loop-helix 32	basic helix-loop-helix 32	protein-coding	SNsp
peak9857	3	9431623	9432573	+	exon (AT3G25810.1, exon 3 of 7)	1336	AT3G25810	AT3G25810	-	Terpenoid cyclases/Protein prenyltransferases superfamily protein	protein-coding	SNsp
peak9933	3	9856383	9857343	+	promoter-TSS (AT3G26790.1)	-651	AT3G26790	FUS3	FUSCA 3	AP2/B3-like transcriptional factor family protein	protein-coding	SNsp
peak9937	3	9876084	9877669	+	promoter-TSS (at3g26816)	-773	at3g26816					SNsp
peak9938	3	9879131	9879669	+	promoter-TSS (at3g26819)	-646	at3g26819					SNsp
peak10038	3	10392019	10392964	+	TTS (AT3G27990.1)	-1413	AT3G27980	AT3G27980	-	Plant invertase/pectin methylesterase inhibitor superfamily	protein-coding	SNsp
peak10064	3	10533747	10534256	+	TTS (AT3G28250.1)	677	AT3G28250	AT3G28250	-	Carbohydrate-binding X8 domain superfamily protein	protein-coding	SNsp
peak10065	3	10539607	10541001	+	TTS (AT3G28280.1)	1366	AT3G28280	AT3G28280	-	F-box/associated interaction domain protein	protein-coding	SNsp
peak10074	3	10602376	10602605	+	Intergenic	-3448	AT3G28345	ABCB15	ATP-binding cassette B15|MDR13|multi-drug resistance 13	ABC transporter family protein	protein-coding	SNsp
peak10201	3	11530731	11532196	+	exon (AT3G29680.1, exon 1 of 1)	1565	AT3G29680	AT3G29680	-	HXXXD-type acyl-transferase family protein	protein-coding	SNsp
peak10233	3	11951946	11952990	+	Intergenic	-3990	AT3G30340	UMAMIT32	Usually multiple acids move in and out Transporters 32	nodulin MtN21 /EamA-like transporter family protein	protein-coding	SNsp
peak10499	3	16123764	16124530	+	promoter-TSS (AT3G06845.1)	126	AT3G44540	FAR4	fatty acid reductase 4	fatty acid reductase 4	protein-coding	SNsp
peak10500	3	16124983	16125349	+	intron (AT3G44540.1, intron 3 of 9)	1145	AT3G44540	FAR4	fatty acid reductase 4	fatty acid reductase 4	protein-coding	SNsp
peak10538	3	16424951	16425320	+	Intergenic	1977	AT3G44955	AT3G44955	67246.TRNA-GLY-1	tRNA	tRNA	SNsp
peak10540	3	16430609	16431506	+	Intergenic	-1229	AT3G44970	AT3G44970	-	Cytochrome P450 superfamily protein	protein-coding	SNsp
peak10550	3	16484541	16484859	+	Intergenic	2649	AT3G45070	AT3G45070	AtSULT202B1|SULT202B1|sulfotransferase 202B1	P-loop containing nucleoside triphosphate hydrolases superfamily protein	protein-coding	SNsp
peak10563	3	16566042	16567529	+	promoter-TSS (AT3G45220.1)	-455	AT3G45220	AT3G45220	-	Serine protease inhibitor (SERPIN) family protein	protein-coding	SNsp
peak10627	3	16984530	16986009	+	promoter-TSS (AT3G46230.1)	-402	AT3G46230	HSP17.4	ARABIDOPSIS THALIANA HEAT SHOCK PROTEIN 17.4|ATHSP17.4|SMALL HEAT-SHOCK PROTEIN 17.4|heat shock protein 17.4	heat shock protein 17.4	protein-coding	SNsp
peak10637	3	17042606	17044346	+	promoter-TSS (AT3G46360.1)	24	AT3G46360	AT3G46360	-	transmembrane protein	protein-coding	SNsp
peak10672	3	17250483	17251151	+	promoter-TSS (AT3G46840.1)	-194	AT3G46840	AT3G46840	-	Subtilase family protein	protein-coding	SNsp
peak10674	3	17261736	17263610	+	promoter-TSS (AT3G46870.1)	-270	AT3G46870	AT3G46870	-	Pentatricopeptide repeat (PPR) superfamily protein	protein-coding	SNsp
peak10712	3	17456070	17456580	+	Intergenic	-1289	AT3G47380	AT3G47380	-	Plant invertase/pectin methylesterase inhibitor superfamily protein	protein-coding	SNsp
peak10715	3	17468566	17469772	+	TTS (ENSRNA049757959-T1)	348	AT3G47410	AT3G47410	-	hypothetical protein	protein-coding	SNsp
peak10730	3	17542051	17543328	+	Intergenic	-1382	AT3G47600	MYB94	ATMYB94|ATMYBCP70|myb domain protein 94	myb domain protein 94	protein-coding	SNsp
peak10868	3	18284037	18284919	+	TTS (AT3G49310.1)	-1284	AT3G49307	AT3G49307	-	Expressed protein	protein-coding	SNsp
peak10878	3	18337872	18339188	+	promoter-TSS (AT3G49450.1)	12	AT3G49450	AT3G49450	-	F-box and associated interaction domains-containing protein	protein-coding	SNsp
peak10903	3	18464835	18465544	+	promoter-TSS (AT3G49780.1)	-129	AT3G49780	PSK4	ATPSK3 (FORMER SYMBOL)|ATPSK4|phytosulfokine 4 precursor	phytosulfokine 4 precursor	protein-coding	SNsp
peak10927	3	18592753	18593780	+	exon (AT3G50140.1, exon 2 of 3)	1449	AT3G50140	AT3G50140	-	transmembrane protein, putative (DUF247)	protein-coding	SNsp
peak10936	3	18647797	18650015	+	exon (AT3G50310.1, exon 1 of 1)	615	AT3G50310	MAPKKK20	MAPKK kinase 20|MKKK20|mitogen-activated protein kinase kinase kinase 20	mitogen-activated protein kinase kinase kinase 20	protein-coding	SNsp
peak10937	3	18650581	18651040	+	Intergenic	-1289	AT3G50310	MAPKKK20	MAPKK kinase 20|MKKK20|mitogen-activated protein kinase kinase kinase 20	mitogen-activated protein kinase kinase kinase 20	protein-coding	SNsp
peak10975	3	18854831	18856673	+	exon (AT3G50740.1, exon 1 of 1)	1288	AT3G50740	UGT72E1	F18B3.20|UDP-glucosyl transferase 72E1	UDP-glucosyl transferase 72E1	protein-coding	SNsp
peak10978	3	18867240	18867437	+	promoter-TSS (AT3G50760.1)	-496	AT3G50760	GATL2	F18B3.40|galacturonosyltransferase-like 2	galacturonosyltransferase-like 2	protein-coding	SNsp
peak10987	3	18905717	18906862	+	Intergenic	-4137	AT3G50850	AT3G50850	-	Putative methyltransferase family protein	protein-coding	SNsp
peak10988	3	18912086	18913698	+	promoter-TSS (AT3G50880.1)	-418	AT3G50880	AT3G50880	-	DNA glycosylase superfamily protein	protein-coding	SNsp
peak11057	3	19255698	19256500	+	promoter-TSS (AT3G51895.2)	-177	AT3G51895	SULTR3;1	AST12|SULFATE TRANSPORTER 1|sulfate transporter 3;1	sulfate transporter 3;1	protein-coding	SNsp
peak11123	3	19562758	19563928	+	intron (AT3G52780.1, intron 1 of 5)	852	AT3G52780	PAP20	ATPAP20	Purple acid phosphatases superfamily protein	protein-coding	SNsp
peak11130	3	19598010	19599601	+	Intergenic	-2971	AT3G52870	AT3G52870	-	IQ calmodulin-binding motif family protein	protein-coding	SNsp
peak11154	3	19729277	19730041	+	Intergenic	1860	AT3G53232	RTFL1	DEVIL 20|DVL20|ROTUNDIFOLIA like 1	ROTUNDIFOLIA like 1	protein-coding	SNsp
peak11176	3	19857209	19858257	+	intron (AT3G53550.1, intron 3 of 4)	863	AT3G53550	AT3G53550	-	FBD-like domain family protein	protein-coding	SNsp
peak11294	3	20477990	20479480	+	promoter-TSS (AT3G08460.1)	-386	AT3G55250	PDE329	PIGMENT DEFECTIVE 329	calcium homeostasis regulator	protein-coding	SNsp
peak11347	3	20741023	20741247	+	promoter-TSS (AT3G08615.1)	397	AT3G55890	AT3G55890	-	Yippee family putative zinc-binding protein	protein-coding	SNsp
peak11488	3	21456761	21456941	+	TTS (AT3G57940.1)	-3484	AT3G57950	AT3G57950	-	cotton fiber protein	protein-coding	SNsp
peak11794	3	23031197	23032093	+	promoter-TSS (AT3G62220.1)	114	AT3G62230	DAF1	DUO1-activated F-box 1	F-box family protein	protein-coding	SNsp
peak11896	4	90285	90602	+	exon (AT4G00220.1, exon 1 of 2)	535	AT4G00220	JLO	F6N15.4|F6N15_4|JAGGED LATERAL ORGANS|LBD30|LOB DOMAIN-CONTAINING PROTEIN 30	Lateral organ boundaries (LOB) domain family protein	protein-coding	SNsp
peak11988	4	610036	611276	+	TTS (AT4G01450.1)	2200	AT4G01450	UMAMIT30	F11O4.14|F11O4_14|Usually multiple acids move in and out Transporters 30	nodulin MtN21 /EamA-like transporter family protein	protein-coding	SNsp
peak12102	4	1184632	1185070	+	promoter-TSS (AT4G02690.2)	161	AT4G02680	EOL1	ETO1-like 1|T10P11.24|T10P11_24	ETO1-like 1	protein-coding	SNsp
peak12103	4	1190694	1190934	+	exon (AT4G02700.1, exon 3 of 12)	1831	AT4G02700	SULTR3;2	sulfate transporter 3;2	sulfate transporter 3;2	protein-coding	SNsp
peak12117	4	1245815	1246861	+	promoter-TSS (AT4G02790.1)	-989	AT4G02790	EMB3129	EMBRYO DEFECTIVE 3129|T5J8.11|T5J8_11	GTP-binding family protein	protein-coding	SNsp
peak11895	4	88024	89028	+	promoter-TSS (AT4G03545.1)	-50	AT4G03545	AT4G03545	-	ncRNA	ncRNA	SNsp
peak12104	4	1191958	1192454	+	exon (AT4G02700.1, exon 8 of 12)	-3063	AT4G04275	AT4G04275	-	ncRNA	ncRNA	SNsp
peak12307	4	2781036	2781874	+	Intergenic	-2616	AT4G05497	AT4G05497	-	RNI-like superfamily protein	protein-coding	SNsp
peak12564	4	6430263	6431476	+	promoter-TSS (AT4G05780.1)	-294	AT4G05780	AT4G05780	-	ncRNA	ncRNA	SNsp
peak12834	4	7888570	7889274	+	TTS (AT4G06115.1)	150	AT4G06115	AT4G06115	-	ncRNA	ncRNA	SNsp
peak13629	4	12354768	12356037	+	promoter-TSS (AT4G07170.1)	-617	AT4G07170	AT4G07170	-	ncRNA	ncRNA	SNsp
peak13746	4	12983833	12985341	+	TTS (AT4G07375.1)	443	AT4G07375	AT4G07375	-	ncRNA	ncRNA	SNsp
peak14147	4	15061997	15063104	+	Intergenic	2034	AT4G08385	AT4G08385	-	ncRNA	ncRNA	SNsp
peak12455	4	5451046	5452021	+	intron (AT4G08560.1, intron 2 of 5)	1099	AT4G08560	PUM15	APUM15|T15F16.9|T15F16_9|pumilio 15	pumilio 15	protein-coding	SNsp
peak14589	4	17534817	17536090	+	TTS (AT4G09485.1)	433	AT4G09485	AT4G09485	-	ncRNA	ncRNA	SNsp
peak12567	4	6439647	6439824	+	Intergenic	3819	AT4G10390	AT4G10390	F7L13.4	Protein kinase superfamily protein	protein-coding	SNsp
peak12621	4	6743305	6745325	+	promoter-TSS (AT4G11040.2)	-785	AT4G11040	AT4G11040	RDO5|REDUCED DORMANCY 5|T22B4.20|T22B4_20	Protein phosphatase 2C family protein	protein-coding	SNsp
peak12622	4	6745683	6746425	+	intron (AT4G11040.1, intron 2 of 3)	935	AT4G11040	AT4G11040	RDO5|REDUCED DORMANCY 5|T22B4.20|T22B4_20	Protein phosphatase 2C family protein	protein-coding	SNsp
peak12637	4	6820701	6820889	+	TTS (AT4G11180.1)	762	AT4G11180	AT4G11180	DP1|T22B4.160|T22B4_160|dirigent protein 1	Disease resistance-responsive (dirigent-like protein) family protein	protein-coding	SNsp
peak12641	4	6828543	6829615	+	Intergenic	2492	AT4G11190	AT4G11190	T22B4.170|T22B4_170	Disease resistance-responsive (dirigent-like protein) family protein	protein-coding	SNsp
peak12652	4	6891292	6892278	+	promoter-TSS (AT4G11330.1)	-141	AT4G11330	MPK5	ATMPK5|F8L21.120|F8L21_120|MAP kinase 5	MAP kinase 5	protein-coding	SNsp
peak12659	4	6931731	6931980	+	promoter-TSS (AT4G11393.1)	-464	AT4G11393	AT4G11393	-	Defensin-like (DEFL) family protein	protein-coding	SNsp
peak12660	4	6932211	6932406	+	promoter-TSS (AT4G11393.1)	-11	AT4G11393	AT4G11393	-	Defensin-like (DEFL) family protein	protein-coding	SNsp
peak12662	4	6941256	6942379	+	promoter-TSS (AT4G11402.1)	68	AT4G11402	AT4G11402	-	transmembrane protein	protein-coding	SNsp
peak12669	4	6991911	6992504	+	exon (AT4G11540.1, exon 1 of 1)	348	AT4G11540	AT4G11540	F25E4.160|F25E4_160	Cysteine/Histidine-rich C1 domain family protein	protein-coding	SNsp
peak12670	4	6992760	6993162	+	promoter-TSS (AT4G11540.1)	-406	AT4G11540	AT4G11540	F25E4.160|F25E4_160	Cysteine/Histidine-rich C1 domain family protein	protein-coding	SNsp
peak12716	4	7270398	7270735	+	promoter-TSS (AT4G12150.1)	-299	AT4G12150	AT4G12150	T4C9.2	RING/U-box superfamily protein	protein-coding	SNsp
peak12790	4	7669178	7669441	+	promoter-TSS (AT4G13210.2)	-59	AT4G13200	AT4G13200	F17N18.90|F17N18_90	hypothetical protein	protein-coding	SNsp
peak12803	4	7741804	7742703	+	TTS (AT4G13300.1)	1970	AT4G13290	CYP71A19	''cytochrome P450|T9E8.30|T9E8_30|cytochrome P450|family 71|polypeptide 19|polypeptide 19''|subfamily A	cytochrome P450, family 71, subfamily A, polypeptide 19	protein-coding	SNsp
peak12804	4	7745473	7746050	+	intron (AT4G13300.1, intron 2 of 6)	633	AT4G13300	TPS13	ATTPS13|T9E8.40|T9E8_40|terpenoid synthase 13	terpenoid synthase 13	protein-coding	SNsp
peak12805	4	7746671	7747033	+	promoter-TSS (AT4G13300.1)	-458	AT4G13300	TPS13	ATTPS13|T9E8.40|T9E8_40|terpenoid synthase 13	terpenoid synthase 13	protein-coding	SNsp
peak12823	4	7840197	7841090	+	promoter-TSS (AT4G13490.1)	-359	AT4G13490	AT4G13490	T6G15.40|T6G15_40	RING/U-box superfamily protein	protein-coding	SNsp
peak12833	4	7886966	7888034	+	promoter-TSS (AT4G13572.1)	60	AT4G13572	AT4G13572	-	hypothetical protein	protein-coding	SNsp
peak12839	4	7918510	7919636	+	intron (AT4G13610.1, intron 5 of 12)	4051	AT4G13610	MEE57	T6G15.160|T6G15_160|maternal effect embryo arrest 57	DNA (cytosine-5-)-methyltransferase family protein	protein-coding	SNsp
peak12840	4	7919942	7920652	+	exon (AT4G13610.1, exon 10 of 13)	-3838	AT4G13615	AT4G13615	-	Uncharacterized protein family SERF	protein-coding	SNsp
peak12876	4	8140386	8141743	+	Intergenic	-2672	AT4G14130	XTH15	DL3105C|FCAALL.173|XTR7|xyloglucan endotransglucosylase/hydrolase 15|xyloglucan endotransglycosylase 7	xyloglucan endotransglucosylase/hydrolase 15	protein-coding	SNsp
peak12893	4	8240219	8241982	+	promoter-TSS (AT4G14310.1)	253	AT4G14315	AT4G14315	-	transmembrane protein	protein-coding	SNsp
peak12918	4	8395449	8396360	+	Intergenic	-1789	AT4G14640	CAM8	AtCML8|CALMODULIN 8|CML8|DL3360W|FCAALL.157|calmodulin 8|calmodulin-like 8	calmodulin 8	protein-coding	SNsp
peak12959	4	8595758	8596151	+	TTS (AT4G15056.1)	1476	AT4G15056	AT4G15056	-	hypothetical protein	protein-coding	SNsp
peak12970	4	8647305	8647682	+	TTS (AT4G15160.2)	-1339	AT4G15165	AT4G15165	-	N-terminal nucleophile aminohydrolases (Ntn hydrolases) superfamily protein	protein-coding	SNsp
peak12989	4	8755674	8756590	+	intron (AT4G15340.1, intron 10 of 13)	-2835	AT4G15330	CYP705A1	''cytochrome P450|DL3710C|FCAALL.270|cytochrome P450|family 705|polypeptide 1|polypeptide 1''|subfamily A	cytochrome P450, family 705, subfamily A, polypeptide 1	protein-coding	SNsp
peak12993	4	8794422	8796238	+	promoter-TSS (AT4G15390.1)	-888	AT4G15390	AT4G15390	DL3740C|FCAALL.282	HXXXD-type acyl-transferase family protein	protein-coding	SNsp
peak13010	4	8908204	8909553	+	promoter-TSS (AT4G15610.2)	-1	AT4G15610	AT4G15610	CASP-like protein 1D1|CASPL1D1|DL3845W|FCAALL.139	Uncharacterized protein family (UPF0497)	protein-coding	SNsp
peak13020	4	8969125	8970749	+	TTS (AT4G15755.1)	-1322	AT4G15750	AT4G15750	DL3915C|FCAALL.95	Plant invertase/pectin methylesterase inhibitor superfamily protein	protein-coding	SNsp
peak13055	4	9182433	9182748	+	intron (AT4G16220.1, intron 1 of 2)	307	AT4G16220	AT4G16220	DL4150W|FCAALL.316	GDSL-like Lipase/Acylhydrolase superfamily protein	protein-coding	SNsp
peak13054	4	9180957	9181313	+	Intergenic	-1148	AT4G16220	AT4G16220	DL4150W|FCAALL.316	GDSL-like Lipase/Acylhydrolase superfamily protein	protein-coding	SNsp
peak13056	4	9184596	9186370	+	exon (AT4G16230.1, exon 1 of 5)	185	AT4G16230	AT4G16230	DL4155W|FCAALL.318	GDSL-like Lipase/Acylhydrolase superfamily protein	protein-coding	SNsp
peak13057	4	9186806	9187660	+	promoter-TSS (AT4G16233.1)	-772	AT4G16233	AT4G16233	-	GDSL-like lipase/acylhydrolase superfamily protein	protein-coding	SNsp
peak13103	4	9405089	9406063	+	intron (AT4G16730.2, intron 5 of 5)	-2035	AT4G16740	TPS03	ATTPS03|DL4395W|FCAALL.18|terpene synthase 03	terpene synthase 03	protein-coding	SNsp
peak13111	4	9442822	9444450	+	Intergenic	-5478	AT4G16780	HB-2	ARABIDOPSIS THALIANA HOMEOBOX PROTEIN 2|ATHB-2|ATHB2|DL4415W|FCAALL.101|HAT4|homeobox protein 2	homeobox protein 2	protein-coding	SNsp
peak13116	4	9464357	9465265	+	Intergenic	-2558	AT4G16810	AT4G16810	DL4430C|FCAALL.38	VEFS-Box of polycomb protein	protein-coding	SNsp
peak13195	4	9897537	9899622	+	Intergenic	-1891	AT4G17800	AT4G17800	AHL23|AT-hook motif nuclear localized protein 23|DL4935C|FCAALL.129	Putative AT-hook DNA-binding family protein	protein-coding	SNsp
peak13206	4	9961816	9962533	+	TTS (AT4G17920.1)	1916	AT4G17920	AT4G17920	T6K21.100|T6K21_100	RING/U-box superfamily protein	protein-coding	SNsp
peak13218	4	10021420	10021636	+	promoter-TSS (AT4G18050.2)	-258	AT4G18050	ABCB9	ATP-binding cassette B9|F15J5.20|F15J5_20|P-glycoprotein 9|P-glycoprotein 9|PGP9	P-glycoprotein 9	protein-coding	SNsp
peak13242	4	10136110	10136369	+	Intergenic	-4047	AT4G18340	AT4G18340	T9A21.190|T9A21_190	Glycosyl hydrolase superfamily protein	protein-coding	SNsp
peak13243	4	10138551	10138921	+	Intergenic	-3519	AT4G18350	NCED2	ATNCED2|F28J12.10|F28J12_10|NINE-CIS-EPOXYCAROTENOID DIOXYGENASE 2|nine-cis-epoxycarotenoid dioxygenase 2	nine-cis-epoxycarotenoid dioxygenase 2	protein-coding	SNsp
peak13283	4	10366516	10367653	+	intron (AT4G18910.2, intron 2 of 3)	1025	AT4G18910	NIP1;2	ATNLM2|F13C5.80|F13C5_80|NLM2|NOD26-LIKE INTRINSIC PROTEIN 2|NOD26-like intrinsic protein 1;2	NOD26-like intrinsic protein 1;2	protein-coding	SNsp
peak13284	4	10368102	10368724	+	promoter-TSS (AT4G18920.1)	-342	AT4G18920	AT4G18920	F13C5.90|F13C5_90	histone acetyltransferase (DUF1264)	protein-coding	SNsp
peak13285	4	10372588	10372997	+	TTS (AT4G18930.1)	134	AT4G18940	AT4G18940	F13C5.110|F13C5_110	RNA ligase/cyclic nucleotide phosphodiesterase family protein	protein-coding	SNsp
peak13313	4	10507878	10510736	+	Intergenic	-1186	AT4G19220	AT4G19220	T18B16.190|T18B16_190	Tetratricopeptide repeat (TPR)-like superfamily protein	protein-coding	SNsp
peak13315	4	10516451	10517721	+	Intergenic	-4173	AT4G19230	CYP707A1	''cytochrome P450|T18B16.200|T18B16_200|cytochrome P450|family 707|polypeptide 1|polypeptide 1''|subfamily A	cytochrome P450, family 707, subfamily A, polypeptide 1	protein-coding	SNsp
peak13363	4	10803479	10804377	+	exon (AT4G19930.1, exon 1 of 1)	370	AT4G19930	AT4G19930	F18F4.30|F18F4_30	F-box and associated interaction domains-containing protein	protein-coding	SNsp
peak13367	4	10817129	10818639	+	promoter-TSS (AT4G19970.1)	-244	AT4G19970	AT4G19970	F18F4.70|F18F4_70	nucleotide-diphospho-sugar transferase family protein	protein-coding	SNsp
peak13389	4	10931174	10931644	+	promoter-TSS (AT4G20235.2)	-132	AT4G20235	CYP71A28	''cytochrome P450|F1C12.160B|cytochrome P450|family 71|polypeptide 28|polypeptide 28''|subfamily A	cytochrome P450, family 71, subfamily A, polypeptide 28	protein-coding	SNsp
peak13390	4	10932157	10932487	+	intron (AT4G20240.1, intron 2 of 3)	-1045	AT4G20235	CYP71A28	''cytochrome P450|F1C12.160B|cytochrome P450|family 71|polypeptide 28|polypeptide 28''|subfamily A	cytochrome P450, family 71, subfamily A, polypeptide 28	protein-coding	SNsp
peak13499	4	11588830	11589214	+	promoter-TSS (AT4G21840.1)	-649	AT4G21840	MSRB8	ATMSRB8|T8O5.50|T8O5_50|methionine sulfoxide reductase B8	methionine sulfoxide reductase B8	protein-coding	SNsp
peak13508	4	11643793	11644536	+	promoter-TSS (AT4G21950.1)	42	AT4G21950	AT4G21950	F1N20.4	hypothetical protein	protein-coding	SNsp
peak13546	4	11827317	11828215	+	exon (AT4G22430.1, exon 1 of 1)	107	AT4G22430	AT4G22430	F7K2.10|F7K2_10	LOW protein: F-box/kelch-repeat protein	protein-coding	SNsp
peak13584	4	12067254	12067737	+	intron (AT4G23020.2, intron 1 of 3)	1043	AT4G23020	TRM11	F7H19.210|F7H19_210|TON1 Recruiting Motif 11	hypothetical protein	protein-coding	SNsp
peak13590	4	12098431	12098724	+	exon (AT4G23080.1, exon 7 of 7)	2903	AT4G23090	AT4G23090	F7H19.280|F7H19_280	transmembrane protein	protein-coding	SNsp
peak13626	4	12332451	12333171	+	promoter-TSS (AT4G23660.4)	-935	AT4G23660	PPT1	4-HYDROXYBENZOATE POLYPRENYL DIPHOSPHATE TRANSFERASE|AtPPT1|F9D16.130|F9D16_130|polyprenyltransferase 1	polyprenyltransferase 1	protein-coding	SNsp
peak13947	4	14098221	14099239	+	Intergenic	-3828	AT4G28530	NAC074	F20O9.220|F20O9_220|NAC domain containing protein 74|anac074	NAC domain containing protein 74	protein-coding	SNsp
peak13948	4	14101387	14101995	+	Intergenic	-5044	AT4G28540	CKL6	F20O9.240|F20O9_240|PAPK1|casein kinase I-like 6	casein kinase I-like 6	protein-coding	SNsp
peak14000	4	14338737	14339124	+	Intergenic	-2021	AT4G29100	AT4G29100	F19B15.130|F19B15_130	basic helix-loop-helix (bHLH) DNA-binding superfamily protein	protein-coding	SNsp
peak14004	4	14356756	14358430	+	Intergenic	-2392	AT4G29130	HXK1	ARABIDOPSIS THALIANA HEXOKINASE 1|ATHXK1|F19B15.160|F19B15_160|GIN2|GLUCOSE INSENSITIVE 2|HEXOKINASE|hexokinase 1	hexokinase 1	protein-coding	SNsp
peak14013	4	14396564	14397196	+	Intergenic	3318	AT4G29200	AT4G29200	F17A13.20|F17A13_20	Beta-galactosidase related protein	protein-coding	SNsp
peak14016	4	14412399	14412680	+	intron (AT4G29230.3, intron 3 of 4)	2668	AT4G29230	NAC075	F17A13.50|F17A13_50|NAC domain containing protein 75|anac075	NAC domain containing protein 75	protein-coding	SNsp
peak14036	4	14508941	14509216	+	TTS (AT4G29570.1)	-1069	AT4G29580	AT4G29580	T16L4.90|T16L4_90	Cytidine/deoxycytidylate deaminase family protein	protein-coding	SNsp
peak14047	4	14565582	14566839	+	promoter-TSS (AT4G29740.3)	27	AT4G29740	CKX4	ATCKX4|T16L4.250|T16L4_250|cytokinin oxidase 4	cytokinin oxidase 4	protein-coding	SNsp
peak14048	4	14568006	14568187	+	exon (AT4G29740.3, exon 3 of 4)	-1569	AT4G29750	AT4G29750	T16L4.260|T16L4_260	CRS1 / YhbY (CRM) domain-containing protein	protein-coding	SNsp
peak14113	4	14892835	14893064	+	Intergenic	-1124	AT4G30470	AT4G30470	F17I23.190|F17I23_190	NAD(P)-binding Rossmann-fold superfamily protein	protein-coding	SNsp
peak14238	4	15582068	15582471	+	Intergenic	-1063	AT4G32280	IAA29	F10M6.1|indole-3-acetic acid inducible 29	indole-3-acetic acid inducible 29	protein-coding	SNsp
peak14248	4	15634503	15635649	+	exon (AT4G32380.1, exon 9 of 9)	-1339	AT4G32390	AT4G32390	F8B4.90|F8B4_90	Nucleotide-sugar transporter family protein	protein-coding	SNsp
peak14430	4	16691793	16692560	+	Intergenic	-1868	AT4G35070	AT4G35070	T12J5.5	SBP (S-ribonuclease binding protein) family protein	protein-coding	SNsp
peak14522	4	17189140	17189946	+	intron (AT4G36380.2, intron 4 of 7)	2293	AT4G36370	AT4G36370	F23E13.210|F23E13_210	hypothetical protein	protein-coding	SNsp
peak14611	4	17654067	17654573	+	Intergenic	-4253	AT4G37553	AT4G37553	-	ncRNA	ncRNA	SNsp
peak14623	4	17717538	17718015	+	promoter-TSS (AT4G37710.2)	-342	AT4G37710	AT4G37710	T28I19.3|VQ MOTIF-CONTAINING PROTEIN 29|VQ29	VQ motif-containing protein	protein-coding	SNsp
peak14630	4	17736522	17736903	+	Intergenic	-2802	AT4G37750	ANT	AINTEGUMENTA|AtANT|CKC|CKC1|COMPLEMENTING A PROTEIN KINASE C MUTANT 1|DRAGON|DRG|T28I19.30|T28I19_30	Integrase-type DNA-binding superfamily protein	protein-coding	SNsp
peak14633	4	17753560	17754350	+	exon (AT4G37770.1, exon 4 of 4)	1876	AT4G37770	ACS8	1-amino-cyclopropane-1-carboxylate synthase 8|T28I19.50|T28I19_50	1-amino-cyclopropane-1-carboxylate synthase 8	protein-coding	SNsp
peak14634	4	17754752	17755387	+	TTS (AT4G37770.1)	2990	AT4G37770	ACS8	1-amino-cyclopropane-1-carboxylate synthase 8|T28I19.50|T28I19_50	1-amino-cyclopropane-1-carboxylate synthase 8	protein-coding	SNsp
peak14653	4	17845300	17847097	+	intron (AT4G37950.1, intron 7 of 15)	1542	AT4G37950	AT4G37950	F20D10.70|F20D10_70	Rhamnogalacturonate lyase family protein	protein-coding	SNsp
peak14656	4	17865707	17865961	+	exon (AT4G38030.1, exon 4 of 13)	896	AT4G38030	AT4G38030	F20D10.150|F20D10_150	Rhamnogalacturonate lyase family protein	protein-coding	SNsp
peak14740	4	18336762	18337524	+	Intergenic	-1984	AT4G39420	AT4G39420	F23K16.50|F23K16_50	spatacsin carboxy-terminus protein	protein-coding	SNsp
peak14760	4	18451422	18452035	+	promoter-TSS (AT4G39770.1)	-423	AT4G39770	TPPH	T19P19.160|T19P19_160|trehalose-6-phosphate phosphatase H	Haloacid dehalogenase-like hydrolase (HAD) superfamily protein	protein-coding	SNsp
peak15376	5	3162720	3163446	+	Intergenic	-1393	AT5G01655	AT5G01655	-	ncRNA	ncRNA	SNsp
peak14840	5	282779	283294	+	Intergenic	2362	AT5G01740	AT5G01740	T20L15.10|T20L15_10	Nuclear transport factor 2 (NTF2) family protein	protein-coding	SNsp
peak14862	5	418386	419219	+	promoter-TSS (AT5G02120.1)	-289	AT5G02120	OHP	PDE335|PIGMENT DEFECTIVE 335|T7H20.170|T7H20_170|one helix protein	one helix protein	protein-coding	SNsp
peak15870	5	5834040	5834662	+	promoter-TSS (AT5G17700.3)	-227	AT5G02765	AT5G02765	-	ncRNA	ncRNA	SNsp
peak15878	5	5874489	5875445	+	promoter-TSS (AT5G02775.1)	-44	AT5G02775	AT5G02775	-	ncRNA	ncRNA	SNsp
peak16154	5	7324929	7325099	+	Intergenic	-2831	AT5G03385	AT5G03385	-	ncRNA	ncRNA	SNsp
peak16181	5	7464238	7464950	+	Intergenic	-1730	AT5G03405	AT5G03405	-	ncRNA	ncRNA	SNsp
peak14979	5	1024702	1025322	+	intron (AT5G03840.1, intron 3 of 3)	860	AT5G03840	TFL1	MED24.6|TERMINAL FLOWER 1|TFL-1	PEBP (phosphatidylethanolamine-binding protein) family protein	protein-coding	SNsp
peak16674	5	10149138	10151110	+	promoter-TSS (AT5G04695.1)	-490	AT5G04695	AT5G04695	-	ncRNA	ncRNA	SNsp
peak15104	5	1689092	1689768	+	exon (AT5G05653.1, exon 1 of 3)	138	AT5G05653	AT5G05653	-	hypothetical protein	protein-coding	SNsp
peak15116	5	1759159	1759922	+	exon (AT5G05840.1, exon 2 of 3)	1126	AT5G05840	AT5G05840	MJJ3.26|MJJ3_26	replication factor C subunit, putative (DUF620)	protein-coding	SNsp
peak17367	5	17049640	17051228	+	promoter-TSS (AT5G06325.1)	-335	AT5G06325	AT5G06325	-	ncRNA	ncRNA	SNsp
peak17540	5	17957347	17958161	+	promoter-TSS (AT5G06585.1)	-697	AT5G06585	AT5G06585	-	ncRNA	ncRNA	SNsp
peak15235	5	2367812	2368531	+	intron (AT5G07480.2, intron 2 of 3)	802	AT5G07480	KUOX1	KAR-UP oxidoreductase 1|T2I1.190|T2I1_190	KAR-UP oxidoreductase 1	protein-coding	SNsp
peak18006	5	20394748	20394951	+	TTS (AT5G07575.1)	580	AT5G07575	AT5G07575	-	ncRNA	ncRNA	SNsp
peak18185	5	21364117	21364532	+	promoter-TSS (AT5G07905.1)	-672	AT5G07905	AT5G07905	-	ncRNA	ncRNA	SNsp
peak18477	5	22793197	22793730	+	promoter-TSS (AT5G08475.1)	-384	AT5G08475	AT5G08475	-	ncRNA	ncRNA	SNsp
peak18519	5	22997465	22999161	+	Intergenic	-3664	AT5G08655	AT5G08655	-	ncRNA	ncRNA	SNsp
peak18533	5	23052937	23053595	+	Intergenic	-1200	AT5G08685	AT5G08685	-	ncRNA	ncRNA	SNsp
peak18938	5	25085687	25087419	+	Intergenic	2762	AT5G09080	U2.15	-	ncRNA	ncRNA	SNsp
peak15561	5	4151668	4151905	+	promoter-TSS (AT5G13080.1)	-585	AT5G13080	WRKY75	ARABIDOPSIS THALIANA WRKY DNA-BINDING PROTEIN 75|ATWRKY75|T19L5.40|T19L5_40|WRKY DNA-binding protein 75	WRKY DNA-binding protein 75	protein-coding	SNsp
peak15577	5	4229282	4229847	+	Intergenic	-1847	AT5G13240	AT5G13240	T31B5.60|T31B5_60	transcription regulator	protein-coding	SNsp
peak15650	5	4624940	4625278	+	TTS (AT5G14340.1)	1673	AT5G14345	ENODL21	AtENODL21|early nodulin-like protein 21	early nodulin-like protein 21	protein-coding	SNsp
peak15694	5	4868769	4869807	+	promoter-TSS (AT5G15030.1)	-209	AT5G15030	AT5G15030	F2G14.150|F2G14_150	paired amphipathic helix Sin3-like protein	protein-coding	SNsp
peak15695	5	4870380	4870970	+	promoter-TSS (AT5G15040.2)	45	AT5G15040	AT5G15040	F2G14.160|F2G14_160	Paired amphipathic helix (PAH2) superfamily protein	protein-coding	SNsp
peak15702	5	4903005	4903291	+	Intergenic	-1142	AT5G15130	WRKY72	ARABIDOPSIS THALIANA WRKY DNA-BINDING PROTEIN 72|ATWRKY72|F8M21.20|F8M21_20|WRKY DNA-binding protein 72	WRKY DNA-binding protein 72	protein-coding	SNsp
peak15740	5	5127851	5128197	+	intron (AT5G15725.1, intron 2 of 2)	649	AT5G15725	AT5G15725	GLV9|GOLVEN 9	transmembrane protein	protein-coding	SNsp
peak15789	5	5412238	5412408	+	promoter-TSS (AT5G16560.1)	-557	AT5G16560	KAN	KAN1|KANADI|KANADI 1|MQK4.31|MQK4_31	Homeodomain-like superfamily protein	protein-coding	SNsp
peak15853	5	5742927	5744616	+	exon (AT5G17430.2, exon 5 of 8)	1449	AT5G17430	BBM	BABY BOOM|T10B6.90|T10B6_90	Integrase-type DNA-binding superfamily protein	protein-coding	SNsp
peak15854	5	5745542	5746263	+	promoter-TSS (AT5G17430.2)	-154	AT5G17430	BBM	BABY BOOM|T10B6.90|T10B6_90	Integrase-type DNA-binding superfamily protein	protein-coding	SNsp
peak15881	5	5889895	5890195	+	exon (AT5G17820.1, exon 1 of 3)	173	AT5G17820	AT5G17820	MVA3.170|MVA3_170	Peroxidase superfamily protein	protein-coding	SNsp
peak15946	5	6233405	6234197	+	exon (AT5G18690.1, exon 1 of 1)	450	AT5G18690	AGP25	ARABIDOPSIS THALIANA ARABINOGALACTAN PROTEINS 25|ATAGP25|T1A4.70|T1A4_70|arabinogalactan protein 25	arabinogalactan protein 25	protein-coding	SNsp
peak16035	5	6721000	6722243	+	exon (AT5G19880.1, exon 2 of 4)	856	AT5G19880	AT5G19880	F28I16.30|F28I16_30	Peroxidase superfamily protein	protein-coding	SNsp
peak16064	5	6841790	6842493	+	intron (AT5G20270.1, intron 2 of 2)	805	AT5G20270	HHP1	F5O24.160|F5O24_160|heptahelical transmembrane protein1	heptahelical transmembrane protein1	protein-coding	SNsp
peak16155	5	7325487	7325878	+	Intergenic	-3188	AT5G22100	AT5G22100	-	RNA cyclase family protein	protein-coding	SNsp
peak16159	5	7347196	7348988	+	intron (AT5G22160.1, intron 2 of 2)	1148	AT5G22160	AT5G22160	-	transmembrane protein	protein-coding	SNsp
peak16212	5	7641867	7643526	+	exon (AT5G22860.4, exon 1 of 8)	402	AT5G22860	AT5G22860	MRN17.9|MRN17_9	Serine carboxypeptidase S28 family protein	protein-coding	SNsp
peak16218	5	7673873	7674288	+	Intergenic	-2582	AT5G22940	F8H	FRA8 homolog|MRN17.17|MRN17_17	glucuronoxylan glucuronosyltransferase, putative	protein-coding	SNsp
peak16223	5	7693784	7694042	+	Intergenic	-1445	AT5G22990	AT5G22990	MRN17.22|MRN17_22	C2H2-like zinc finger protein	protein-coding	SNsp
peak16228	5	7705106	7707406	+	exon (AT5G23010.3, exon 8 of 9)	3164	AT5G23010	MAM1	2-ISOPROPYLMALATE SYNTHASE|2-ISOPROPYLMALATE SYNTHASE 3|IMS3|METHYLTHIOALKYLMALATE SYNTHASE|T20O7.3|T20O7_3|methylthioalkylmalate synthase 1	methylthioalkylmalate synthase 1	protein-coding	SNsp
peak16225	5	7699276	7700414	+	Intergenic	-3196	AT5G23010	MAM1	2-ISOPROPYLMALATE SYNTHASE|2-ISOPROPYLMALATE SYNTHASE 3|IMS3|METHYLTHIOALKYLMALATE SYNTHASE|T20O7.3|T20O7_3|methylthioalkylmalate synthase 1	methylthioalkylmalate synthase 1	protein-coding	SNsp
peak16231	5	7720812	7721855	+	exon (AT5G23020.1, exon 9 of 10)	3215	AT5G23020	IMS2	2-isopropylmalate synthase 2|MAM-L|MAM3|METHYLTHIOALKYMALATE SYNTHASE-LIKE|MYJ24.1|MYJ24_1	2-isopropylmalate synthase 2	protein-coding	SNsp
peak16230	5	7719833	7720164	+	exon (AT5G23020.1, exon 4 of 10)	1880	AT5G23020	IMS2	2-isopropylmalate synthase 2|MAM-L|MAM3|METHYLTHIOALKYMALATE SYNTHASE-LIKE|MYJ24.1|MYJ24_1	2-isopropylmalate synthase 2	protein-coding	SNsp
peak16229	5	7717536	7718034	+	promoter-TSS (AT5G23020.1)	-333	AT5G23020	IMS2	2-isopropylmalate synthase 2|MAM-L|MAM3|METHYLTHIOALKYMALATE SYNTHASE-LIKE|MYJ24.1|MYJ24_1	2-isopropylmalate synthase 2	protein-coding	SNsp
peak16232	5	7725881	7728165	+	TTS (AT5G23035.1)	321	AT5G23030	TET12	MYJ24.2|MYJ24_2|tetraspanin12	tetraspanin12	protein-coding	SNsp
peak16288	5	8030630	8032254	+	TTS (AT5G23810.1)	277	AT5G23820	AT5G23820	MD2-related lipid recognition 3|ML3|MRO11.14|MRO11_14	MD-2-related lipid recognition domain-containing protein	protein-coding	SNsp
peak16309	5	8135049	8135617	+	exon (AT5G24070.1, exon 3 of 4)	817	AT5G24070	AT5G24070	MZF18.4|MZF18_4	Peroxidase superfamily protein	protein-coding	SNsp
peak16320	5	8184469	8184794	+	intron (AT5G24160.1, intron 4 of 7)	1469	AT5G24160	SQE6	K12G2.4|K12G2_4|squalene monoxygenase 6	squalene monooxygenase 6	protein-coding	SNsp
peak16359	5	8384957	8386257	+	intron (AT5G24540.1, intron 10 of 12)	2420	AT5G24540	BGLU31	K18P6.7|K18P6_7|beta glucosidase 31	beta glucosidase 31	protein-coding	SNsp
peak16380	5	8507389	8508865	+	exon (AT5G24780.2, exon 2 of 3)	830	AT5G24780	VSP1	ATVSP1|T4C12.50|VEGETATIVE STORAGE PROTEIN 1|vegetative storage protein 1	vegetative storage protein 1	protein-coding	SNsp
peak16415	5	8669690	8670825	+	TTS (AT5G25130.1)	2025	AT5G25130	CYP71B12	''cytochrome P450|F21J6.2|cytochrome P450|family 71|polypeptide 12|polypeptide 12''|subfamily B	cytochrome P450, family 71, subfamily B, polypeptide 12	protein-coding	SNsp
peak16445	5	8807781	8808185	+	promoter-TSS (AT5G25370.2)	-200	AT5G25370	PLDALPHA3	F18G18.110|F18G18_110|phospholipase D alpha 3	phospholipase D alpha 3	protein-coding	SNsp
peak16451	5	8836138	8836975	+	exon (AT5G25415.1, exon 7 of 8)	2350	AT5G25415	AT5G25415	-	hypothetical protein (DUF239)	protein-coding	SNsp
peak16452	5	8842266	8844535	+	Intergenic	-1625	AT5G25420	AT5G25420	F18G18.160|F18G18_160	Xanthine/uracil/vitamin C permease	protein-coding	SNsp
peak16486	5	9000428	9001547	+	promoter-TSS (AT5G25820.1)	-642	AT5G25820	AT5G25820	F18A17.70|F18A17_70	Exostosin family protein	protein-coding	SNsp
peak16489	5	9014164	9015476	+	exon (AT5G25850.1, exon 1 of 3)	738	AT5G25850	AT5G25850	F18A17.100|F18A17_100	F-box/RNI-like/FBD-like domains-containing protein	protein-coding	SNsp
peak16548	5	9366573	9368240	+	promoter-TSS (AT5G26620.1)	-443	AT5G26620	AT5G26620	-	hypothetical protein	protein-coding	SNsp
peak16688	5	10335927	10336379	+	Intergenic	-1369	AT5G28370	AT5G28370	F21B23.6|F21B23_6	Pentatricopeptide repeat (PPR) superfamily protein	protein-coding	SNsp
peak16952	5	14604308	14605873	+	exon (AT5G36970.1, exon 1 of 2)	220	AT5G36970	NHL25	MLF18.15|MLF18_15|NDR1/HIN1-like 25	NDR1/HIN1-like 25	protein-coding	SNsp
peak17042	5	15123738	15125069	+	promoter-TSS (AT5G37970.1)	32	AT5G37970	AT5G37970	K18L3.130|K18L3_130	S-adenosyl-L-methionine-dependent methyltransferase superfamily protein	protein-coding	SNsp
peak17041	5	15122927	15123208	+	TTS (AT5G37970.1)	1368	AT5G37970	AT5G37970	K18L3.130|K18L3_130	S-adenosyl-L-methionine-dependent methyltransferase superfamily protein	protein-coding	SNsp
peak17044	5	15128900	15129153	+	Intergenic	-2263	AT5G37980	AT5G37980	K18L3.140|K18L3_140	Zinc-binding dehydrogenase family protein	protein-coding	SNsp
peak17046	5	15134733	15135582	+	promoter-TSS (AT5G37990.1)	12	AT5G37990	AT5G37990	K18L3.150|K18L3_150	S-adenosyl-L-methionine-dependent methyltransferase superfamily protein	protein-coding	SNsp
peak17047	5	15142896	15143403	+	exon (AT5G38000.1, exon 5 of 5)	1449	AT5G38000	AT5G38000	K19A23.1|K19A23_1	Zinc-binding dehydrogenase family protein	protein-coding	SNsp
peak17083	5	15393063	15393454	+	TTS (AT5G38450.1)	3035	AT5G38440	AT5G38440	MXI10.17|MXI10_17	Plant self-incompatibility protein S1 family	protein-coding	SNsp
peak17144	5	15792917	15794454	+	promoter-TSS (AT5G39470.1)	-623	AT5G39470	AT5G39470	MUL8.150|MUL8_150	F-box family protein	protein-coding	SNsp
peak17145	5	15797501	15797791	+	Intergenic	-1903	AT5G39471	AT5G39471	-	Cysteine/Histidine-rich C1 domain family protein	protein-coding	SNsp
peak17150	5	15840368	15840775	+	exon (AT5G39550.1, exon 1 of 9)	107	AT5G39550	VIM3	MIJ24.3|MIJ24_3|ORTH1|ORTHRUS 1|VARIANT IN METHYLATION 3	Zinc finger (C3HC4-type RING finger) family protein	protein-coding	SNsp
peak17155	5	15863115	15864676	+	TTS (AT5G39620.1)	1887	AT5G39620	RABG1	AtRABG1|MIJ24.90|MIJ24_90|RAB GTPase homolog G1	RAB GTPase homolog G1	protein-coding	SNsp
peak17156	5	15866091	15866303	+	promoter-TSS (AT5G39620.1)	-415	AT5G39620	RABG1	AtRABG1|MIJ24.90|MIJ24_90|RAB GTPase homolog G1	RAB GTPase homolog G1	protein-coding	SNsp
peak17195	5	16115087	16115813	+	exon (AT5G40310.2, exon 3 of 6)	366	AT5G40310	AT5G40310	MPO12.2|MPO12_2	Exonuclease family protein	protein-coding	SNsp
peak17196	5	16117833	16119308	+	promoter-TSS (AT5G40315.1)	-677	AT5G40315	AT5G40315	-	hypothetical protein	protein-coding	SNsp
peak17272	5	16512837	16513332	+	exon (AT5G41290.1, exon 1 of 2)	930	AT5G41290	AT5G41290	K1O13.9|K1O13_9	Receptor-like protein kinase-related family protein	protein-coding	SNsp
peak17294	5	16644242	16646207	+	promoter-TSS (AT5G41620.3)	-933	AT5G41620	AT5G41620	MBK23.17|MBK23_17	intracellular protein transporter USO1-like protein	protein-coding	SNsp
peak17305	5	16710682	16712134	+	exon (AT5G41761.1, exon 1 of 1)	366	AT5G41761	AT5G41761	-	hypothetical protein	protein-coding	SNsp
peak17337	5	16865415	16866193	+	promoter-TSS (AT5G42210.1)	34	AT5G42210	AT5G42210	K5J14.1|K5J14_1	Major facilitator superfamily protein	protein-coding	SNsp
peak17344	5	16896179	16896694	+	intron (AT5G42250.1, intron 5 of 8)	-2276	AT5G42260	BGLU12	K5J14.7|K5J14_7|beta glucosidase 12	beta glucosidase 12	protein-coding	SNsp
peak17361	5	17004330	17005810	+	intron (AT5G42530.1, intron 1 of 1)	440	AT5G42530	AT5G42530	MDH9.23|MDH9_23	hypothetical protein	protein-coding	SNsp
peak17364	5	17034025	17036218	+	Intergenic	-1321	AT5G42590	CYP71A16	K16E1.6|K16E1_6|MRO|cytochrome P450|family 71|marneral oxidase|polypeptide 16|subfamily A	cytochrome P450, family 71, subfamily A, polypeptide 16	protein-coding	SNsp
peak17416	5	17285845	17286203	+	promoter-TSS (AT5G43068.1)	-811	AT5G43068	AT5G43068	-	transmembrane protein	protein-coding	SNsp
peak17419	5	17294565	17295895	+	promoter-TSS (AT5G43090.1)	-703	AT5G43090	PUM13	APUM13|MMG4.11|MMG4_11|pumilio 13	pumilio 13	protein-coding	SNsp
peak17427	5	17335501	17336245	+	TTS (AT5G43175.1)	1752	AT5G43175	AT5G43175	-	basic helix-loop-helix (bHLH) DNA-binding superfamily protein	protein-coding	SNsp
peak17444	5	17414080	17414349	+	Intergenic	-1484	AT5G43370	PHT1;2	APT1|ARABIDOPSIS PHOSPHATE TRANSPORTER 1|MWF20.6|MWF20_6|PHOSPHATE TRANSPORTER 2|PHT2|phosphate transporter 2	phosphate transporter 2	protein-coding	SNsp
peak17662	5	18622374	18622902	+	promoter-TSS (AT5G45920.4)	-9	AT5G45920	AT5G45920	K15I22.12|K15I22_12	SGNH hydrolase-type esterase superfamily protein	protein-coding	SNsp
peak17697	5	18802478	18803244	+	intron (AT5G46350.1, intron 1 of 2)	1195	AT5G46350	WRKY8	ARABIDOPSIS THALIANA WRKY DNA-BINDING PROTEIN 8|ATWRKY8|MPL12.15|MPL12_15|WRKY DNA-binding protein 8	WRKY DNA-binding protein 8	protein-coding	SNsp
peak17741	5	19021698	19023202	+	promoter-TSS (AT5G46874.1)	67	AT5G46874	AT5G46874	-	Putative membrane lipoprotein	protein-coding	SNsp
peak17744	5	19038580	19038784	+	Intergenic	-1744	AT5G46890	AT5G46890	MQD22.2|MQD22_2	Bifunctional inhibitor/lipid-transfer protein/seed storage 2S albumin superfamily protein	protein-coding	SNsp
peak17745	5	19041385	19042074	+	Intergenic	-1273	AT5G46900	AT5G46900	MQD22.3|MQD22_3	Bifunctional inhibitor/lipid-transfer protein/seed storage 2S albumin superfamily protein	protein-coding	SNsp
peak17821	5	19440093	19441588	+	Intergenic	6082	AT5G47990	CYP705A5	MDN11.4|MDN11_4|THAD|THAD1|THALIAN-DIOL DESATURASE|cytochrome P450|family 705|polypeptide 5|subfamily A	cytochrome P450, family 705, subfamily A, polypeptide 5	protein-coding	SNsp
peak17825	5	19455964	19456198	+	promoter-TSS (AT5G48010.2)	-756	AT5G48010	THAS1	Arabidopsis thaliana thalianol synthase 1|AtTHAS1|MDN11.9|MDN11_9|THALIANOL SYNTHASE|THAS|thalianol synthase 1	thalianol synthase 1	protein-coding	SNsp
peak17826	5	19462045	19462675	+	TTS (AT5G48020.1)	2611	AT5G48020	AT5G48020	MDN11.10|MDN11_10	2-oxoglutarate (2OG) and Fe(II)-dependent oxygenase superfamily protein	protein-coding	SNsp
peak17833	5	19491686	19492806	+	intron (AT5G48100.1, intron 2 of 5)	498	AT5G48100	TT10	ATLAC15|AtTT10|LAC15|LACCASE-LIKE 15|MDN11.18|MDN11_18|TRANSPARENT TESTA 10	Laccase/Diphenol oxidase family protein	protein-coding	SNsp
peak17832	5	19490765	19491329	+	exon (AT5G48100.1, exon 5 of 6)	1697	AT5G48100	TT10	ATLAC15|AtTT10|LAC15|LACCASE-LIKE 15|MDN11.18|MDN11_18|TRANSPARENT TESTA 10	Laccase/Diphenol oxidase family protein	protein-coding	SNsp
peak17892	5	19783469	19784084	+	Intergenic	-1710	AT5G48790	AT5G48790	K24G6.12|K24G6_12	LOW PSII ACCUMULATION protein (DUF1995)	protein-coding	SNsp
peak17925	5	19963052	19963393	+	intron (AT5G49240.1, intron 1 of 3)	288	AT5G49240	APRR4	K21P3.12|K21P3_12|PRR4|PSEUDO-RESPONSE REGULATOR 4|pseudo-response regulator 4	pseudo-response regulator 4	protein-coding	SNsp
peak17931	5	19994509	19995785	+	promoter-TSS (AT5G49310.1)	-475	AT5G49310	IMPA-5	K21P3.21|K21P3_21|importin alpha isoform 5	importin alpha	protein-coding	SNsp
peak17945	5	20074884	20075610	+	promoter-TSS (AT5G49490.1)	-81	AT5G49490	AGL83	AGAMOUS-like 83|K6M13.3|K6M13_3	AGAMOUS-like 83	protein-coding	SNsp
peak17975	5	20235195	20237308	+	promoter-TSS (AT5G49800.2)	-56	AT5G49800	AT5G49800	K21G20.1|K21G20_1	Polyketide cyclase/dehydrase and lipid transport superfamily protein	protein-coding	SNsp
peak18005	5	20390864	20391164	+	exon (AT5G50130.5, exon 1 of 6)	1036	AT5G50130	AT5G50130	MPF21.15|MPF21_15	NAD(P)-binding Rossmann-fold superfamily protein	protein-coding	SNsp
peak18008	5	20400641	20401306	+	Intergenic	5117	AT5G50140	AT5G50140	MPF21.16|MPF21_16	Ankyrin repeat family protein	protein-coding	SNsp
peak18009	5	20401716	20402034	+	TTS (AT5G50150.1)	4856	AT5G50150	AT5G50150	MPF21.18|MPF21_18	NEP-interacting protein, putative (DUF239)	protein-coding	SNsp
peak18042	5	20560467	20561426	+	exon (AT5G50490.1, exon 1 of 1)	282	AT5G50490	NF-YC5	''nuclear factor Y|MBA10.4|MBA10_4|nuclear factor Y|subunit C5|subunit C5''	nuclear factor Y, subunit C5	protein-coding	SNsp
peak18050	5	20661345	20661752	+	Intergenic	-3547	AT5G50790	SWEET10	AtSWEET10|MFB16.26|MFB16_26	Nodulin MtN3 family protein	protein-coding	SNsp
peak18051	5	20662931	20663223	+	Intergenic	4235	AT5G50800	SWEET13	AtSWEET13|K7B16.1|K7B16_1	Nodulin MtN3 family protein	protein-coding	SNsp
peak18052	5	20671478	20672378	+	Intergenic	-3294	AT5G50805	AT5G50805	67828.TRNA-GLN-1	tRNA	tRNA	SNsp
peak18085	5	20819643	20820617	+	promoter-TSS (AT5G51210.1)	62	AT5G51210	OLEO3	MWD22.16|MWD22_16|oleosin3	oleosin3	protein-coding	SNsp
peak18104	5	20917738	20919052	+	exon (AT5G51500.1, exon 2 of 2)	1569	AT5G51500	AT5G51500	K17N15.5|K17N15_5	Plant invertase/pectin methylesterase inhibitor superfamily	protein-coding	SNsp
peak18153	5	21183086	21183911	+	intron (AT5G52130.1, intron 2 of 4)	377	AT5G52130	AT5G52130	F17P19.2|F17P19_2	hypothetical protein	protein-coding	SNsp
peak18154	5	21184110	21184578	+	promoter-TSS (AT5G52130.1)	-469	AT5G52130	AT5G52130	F17P19.2|F17P19_2	hypothetical protein	protein-coding	SNsp
peak18156	5	21188875	21190300	+	TTS (AT5G52150.1)	1716	AT5G52150	AT5G52150	F17P19.5|F17P19_5	RING/U-box superfamily protein	protein-coding	SNsp
peak18186	5	21369448	21370380	+	promoter-TSS (AT5G52690.1)	-585	AT5G52690	AT5G52690	F6N7.18|F6N7_18	Copper transport protein family	protein-coding	SNsp
peak18187	5	21371582	21372240	+	promoter-TSS (AT5G52700.1)	-909	AT5G52700	AT5G52700	F6N7.19|F6N7_19	Copper transport protein family	protein-coding	SNsp
peak18235	5	21590618	21591126	+	Intergenic	-1617	AT5G53210	SPCH	MFH8.15|SPEECHLESS	basic helix-loop-helix (bHLH) DNA-binding superfamily protein	protein-coding	SNsp
peak18316	5	21976566	21977688	+	promoter-TSS (AT5G54148.1)	-23	AT5G54148	AT5G54148	-	sarcosine dehydrogenase-2C protein	protein-coding	SNsp
peak18347	5	22143701	22144395	+	Intergenic	5254	AT5G54520	AT5G54520	MRB17.2|MRB17_2	Transducin/WD40 repeat-like superfamily protein	protein-coding	SNsp
peak18346	5	22142410	22142858	+	Intergenic	6668	AT5G54520	AT5G54520	MRB17.2|MRB17_2	Transducin/WD40 repeat-like superfamily protein	protein-coding	SNsp
peak18349	5	22145513	22145909	+	TTS (AT5G54520.1)	3591	AT5G54520	AT5G54520	MRB17.2|MRB17_2	Transducin/WD40 repeat-like superfamily protein	protein-coding	SNsp
peak18348	5	22144592	22144839	+	Intergenic	4587	AT5G54520	AT5G54520	MRB17.2|MRB17_2	Transducin/WD40 repeat-like superfamily protein	protein-coding	SNsp
peak18486	5	22847743	22848618	+	promoter-TSS (AT5G56400.1)	-565	AT5G56400	AT5G56400	MCD7.16|MCD7_16	FBD, F-box, Skp2-like and Leucine Rich Repeat domains containing protein	protein-coding	SNsp
peak18532	5	23048615	23048888	+	promoter-TSS (AT5G56970.2)	-459	AT5G56970	CKX3	ATCKX3|CYTOKININ OXIDASE|MHM17.8|MHM17_8|cytokinin oxidase 3	cytokinin oxidase 3	protein-coding	SNsp
peak18552	5	23140904	23141810	+	Intergenic	-3590	AT5G57130	AT5G57130	MUL3.8|MUL3_8|SMAX1-like 5|SMXL5	Clp amino terminal domain-containing protein	protein-coding	SNsp
peak18576	5	23253998	23254536	+	exon (AT5G57390.2, exon 7 of 8)	1638	AT5G57390	AIL5	AINTEGUMENTA-like 5|CHO1|CHOTTO 1|EMBRYOMAKER|EMK|MSF19.5|MSF19_5|PLETHORA 5|PLT5	AINTEGUMENTA-like 5	protein-coding	SNsp
peak18584	5	23296819	23298453	+	TTS (AT5G57520.1)	1984	AT5G57520	ZFP2	ATZFP2|MUA2.9|MUA2_9|ZINC FINGER PROTEIN 2|zinc finger protein 2	zinc finger protein 2	protein-coding	SNsp
peak18590	5	23333712	23334101	+	promoter-TSS (AT5G57620.1)	-861	AT5G57620	MYB36	AtMYB36|MUA2.20|MUA2_20|myb domain protein 36	myb domain protein 36	protein-coding	SNsp
peak18611	5	23404601	23406251	+	exon (AT5G57780.1, exon 2 of 2)	1053	AT5G57780	P1R1	MTI20.1|MTI20_1	transcription factor	protein-coding	SNsp
peak18647	5	23604105	23604402	+	TTS (AT5G58400.1)	2792	AT5G58400	AT5G58400	MCK7.27|MCK7_27	Peroxidase superfamily protein	protein-coding	SNsp
peak18708	5	23924091	23924687	+	TTS (AT5G59305.1)	1188	AT5G59305	AT5G59305	-	CLAVATA 3/ESR (CLE)-like protein	protein-coding	SNsp
peak18710	5	23933136	23933728	+	TTS (AT5G59340.1)	1618	AT5G59340	WOX2	MNC17.25|MNC17_25|WUSCHEL related homeobox 2	WUSCHEL related homeobox 2	protein-coding	SNsp
peak18916	5	24975627	24976352	+	promoter-TSS (AT5G62170.1)	-281	AT5G62170	TRM25	MTG10.21|MTG10_21|TON1 Recruiting Motif 25	LOW protein: M-phase inducer phosphatase-like protein	protein-coding	SNsp
peak19140	5	26233906	26234096	+	Intergenic	-2963	AT5G65640	bHLH093	K21L13.16|K21L13_16|beta HLH protein 93	beta HLH protein 93	protein-coding	SNsp
peak14858	5	398220	398533	+	exon (AT5G02030.1, exon 4 of 4)	-1982	ENSRNA049					SNsp
peak2075	1	11500217	11500406	+	TTS (at1g06523)	927	ENSRNA049					SNsp
